# Supplementary material for: Global insights into MRSA bacteremia: a bibliometric analysis and future outlook
Source: Front Microbiol. 2025 Jan 22;15:1516584. doi: 10.3389/fmicb.2024.1516584 (PMC11794302; doi:10.3389/fmicb.2024.1516584)
Supplement: Supplementary file 1 [file Data_Sheet_1.zip]

Archive with 4 entries (4 files):
- Data Sheet 1/download_1000.txt
- Data Sheet 1/download_1500.txt
- Data Sheet 1/download_1621.txt
- Data Sheet 1/download_500.txt
