# Supplementary material for: Global insights into MRSA bacteremia: a bibliometric analysis and future outlook
Source: Front Microbiol. 2025 Jan 22;15:1516584. doi: 10.3389/fmicb.2024.1516584 (PMC11794302; doi:10.3389/fmicb.2024.1516584)
Supplement: Supplementary file 1 [file Data_Sheet_1.zip › Data Sheet 1/download_1000.txt]

FN Clarivate Analytics Web of Science
VR 1.0
PT J
AU de Campos, LRP
   Côrtes, MF
   Deo, B
   Rizek, C
   Santos, S
   Perdigao, L
   Costa, SF
AF Pires de Campos, Luciana Rodrigues
   Cortes, Marina Farrel
   Deo, Beatriz
   Rizek, Camila
   Santos, Sania
   Perdigao, Lauro
   Costa, Silvia Figueiredo
TI Risk factors for bloodstream infection by multidrug-resistant organisms
   in critically ill patients in a reference trauma hospital
SO AMERICAN JOURNAL OF INFECTION CONTROL
LA English
DT Article
DE Nosocomial infection; Antimicrobial resistance; Bacteremia; Injury
ID VENTILATOR-ASSOCIATED PNEUMONIA; INTENSIVE-CARE-UNIT;
   STAPHYLOCOCCUS-AUREUS; KLEBSIELLA-PNEUMONIAE; MULTIPLEX PCR;
   ENTEROBACTERIACEAE; PREVALENCE; SOUTHERN; CRITERIA; LIBYA
AB Background: Bloodstream infections (BSI) by multidrug-resistant (MDR) organisms are responsible for significant mortality in critically ill trauma patients. Our objective is to identify the risk factors for BSI by MDR agents and their resistance mechanisms in a trauma reference hospital.
   Methods: During 18 months, all patients admitted in our Intensive Care Unit (ICU) were enrolled in this prospective cohort. We included the first episode of BSI by carbapenem-resistant Gram-negative bacteria, methicillin-resistant Staphylococcus aureus (MRSA) and vancomycin resistant enterococcus. Demographic and clinical data were compared among patients with and without BSI and variables with P <.05 were tested in a multivariate analysis. We performed PCR for identification of carbapenemase and SCC mec genes and Pulsed-field gel electrophoresis for clonality.
   Results: Out of 1,528 patients, 302 (19.8%) were trauma and 66 (4.3%) had a MDR-BSI ( 19.5% were trauma). The multivariate analysis showed that mechanical ventilation (OR3.16; 95% CI 1-8; P =.02), hemodialysis (OR3.16; 95% CI 1-5; P =.0003) and surgery (OR1.76; 95% CI 1-3; P =.04) were independent risk factors for MDR- BSI. The most frequent MDR were Klebsiella pneumoniae (n = 26) and MRSA (n = 27). Regarding K pneumoniae strains (n = 24), 20 ( 83.8%) harbored bla KPC gene and 1 bla NDM. The majority of KPC isolates belonged to a predominant clone; while the MRSA were polyclonal and SCC mec type II.
   Conclusions: Mechanical ventilation, surgery and hemodialysis were independent risk factors for MDR-BSI in our cohort, but trauma was not. KPC was the main mechanism of resistance among carbapenem-resistant K pneumoniae that belonged to a predominant clone which could indicate cross-transmission. (C) 2021 Association for Professionals in Infection Control and Epidemiology, Inc. Published by Elsevier Inc. All rights reserved.
C1 [Pires de Campos, Luciana Rodrigues] Hosp Municipal Jose Carvalho de Florence, Rua Major Francisco de Paula Elias 449 Complement, Sao Jose Dos Campos, Brazil.
   [Cortes, Marina Farrel; Deo, Beatriz; Rizek, Camila; Santos, Sania; Perdigao, Lauro; Costa, Silvia Figueiredo] Univ Sao Paulo, Fac Med, Lab Invest Med 49, Sao Paulo, Brazil.
C3 Universidade de Sao Paulo
RP de Campos, LRP (corresponding author), Hosp Municipal Jose Carvalho de Florence, Rua Major Francisco de Paula Elias 449 Complement, Sao Jose Dos Campos, Brazil.
EM lucianacampos85@hotmail.com
RI Neto, Lauro V Perdigao/S-2351-2016; Costa, silvia F/ABC-7704-2021;
   Côrtes, Marina Farrel/H-5255-2018
OI Neto, Lauro V Perdigao/0000-0002-7681-8090; Costa, silvia
   F/0000-0003-1087-752X; Campos, Luciana/0000-0002-6866-8635
CR [Anonymous], 2002, World report on vio lence and health
   [Anonymous], 2014, WHO INJURIES VIOLENC
   [Anonymous], 2013, Antibiotic resistance threats in the United States, 2013
   Arias CA, 2017, ANTIMICROB AGENTS CH, V61, DOI 10.1128/AAC.00816-17
   Bartolleti F, 2016, EMERG INFECT DIS, V22, P1849, DOI 10.3201/eid2210.160695
   Ben-David D, 2012, CLIN MICROBIOL INFEC, V18, P54, DOI 10.1111/j.1469-0691.2011.03478.x
   Caiaffa HH, 2013, DIAGN MICR INFEC DIS, V76, P518, DOI 10.1016/j.diagmicrobio.2013.04.024
   Calfee DP, 2014, INFECT CONT HOSP EP, V35, P772, DOI [10.1086/676534, 10.1017/S0899823X00193882]
   Centers for Disease Control and Prevention (CDC), 2013, MMWR Morb Mortal Wkly Rep, V62, P165
   CHAMPION HR, 1989, J TRAUMA, V29, P623, DOI 10.1097/00005373-198905000-00017
   Clinical and Laboratory Standards Institute, 2012, Clinical and Laboratory Standards Institute CLSI
   Cockfield JD, 2007, J MED MICROBIOL, V56, P614, DOI 10.1099/jmm.0.47074-0
   Djahmi N, 2014, BIOMED RES INT, V2014, DOI 10.1155/2014/305784
   do Carmo NV, 2015, BRAZ J INFECT DIS, V19, P675, DOI 10.1016/j.bjid.2015.08.008
   Gilbert LJ, 2016, DIAGN MICR INFEC DIS, V84, P358, DOI 10.1016/j.diagmicrobio.2015.12.014
   Gong Y L, 2019, Zhonghua Shao Shang Za Zhi, V35, P798, DOI 10.3760/cma.j.issn.1009-2587.2019.11.006
   Hammerum AM, 2012, INT J ANTIMICROB AG, V40, P191, DOI 10.1016/j.ijantimicag.2012.05.003
   HILF M, 1989, AM J MED, V87, P540, DOI 10.1016/0002-9343(89)90695-5
   Horan TC, 2008, AM J INFECT CONTROL, V36, P309, DOI 10.1016/j.ajic.2008.03.002
   Larsen MV, 2012, J CLIN MICROBIOL, V50, P1355, DOI 10.1128/JCM.06094-11
   Leal HF, 2019, BMC INFECT DIS, V19, DOI 10.1186/s12879-019-4265-z
   Lohr B, 2017, MICROB DRUG RESIST, P1
   Maamar B, 2019, Ann Burns Fire Disasters, V32, P10
   Machado FR, 2017, LANCET INFECT DIS, V17, P1180, DOI 10.1016/S1473-3099(17)30322-5
   Magret M, 2010, J TRAUMA, V69, P849, DOI 10.1097/TA.0b013e3181e4d7be
   Major Jonathan Stephen, 2015, J Intensive Care Soc, V16, P193, DOI 10.1177/1751143715579076
   Mathlouthi N, 2016, J INFECT DEV COUNTR, V10, P718, DOI 10.3855/jidc.7426
   Sampaio JLM, 2016, BRAZ J MICROBIOL, V47, P31, DOI 10.1016/j.bjm.2016.10.002
   Mende Katrin, 2017, US Army Med Dep J, P12
   Metnitz PGH, 2005, INTENS CARE MED, V31, P1336, DOI 10.1007/s00134-005-2762-6
   Michetti CP, 2012, J TRAUMA ACUTE CARE, V72, P1165, DOI 10.1097/TA.0b013e31824d10fa
   MORGAN AS, 1992, J NATL MED ASSOC, V84, P1019
   Mouloudi E, 2010, INFECT CONT HOSP EP, V31, P1250, DOI 10.1086/657135
   Papia G, 1999, J TRAUMA, V47, P923, DOI 10.1097/00005373-199911000-00018
   Petersen-Morfin S, 2017, AM J CASE REP, V18, P805, DOI 10.12659/AJCR.903992
   Pirs M, 2011, EUROSURVEILLANCE, V16, P12
   Poirel L, 2011, DIAGN MICR INFEC DIS, V70, P119, DOI 10.1016/j.diagmicrobio.2010.12.002
   Reiter KC, 2010, REV SOC BRAS MED TRO, V43, P377, DOI 10.1590/S0037-86822010000400008
   Seymour CW, 2016, JAMA-J AM MED ASSOC, V315, P762, DOI 10.1001/jama.2016.0288
   Shuping LL, 2017, PLOS ONE, V12, DOI 10.1371/journal.pone.0188216
   Silva IR, 2019, MICROB DRUG RESIST, V00, P1
   Silveira ACO, 2015, BRAZ J INFECT DIS, V19, P384, DOI 10.1016/j.bjid.2015.04.009
   Smith JW, 2011, AM SURGEON, V77, P1038
   The Brazilian Research in Intensive Care Network (BRICNet), 2016, JAMA-J AM MED ASSOC, V315, P1480
   Tonacio AC, 2014, INFECTION, V42, P89, DOI 10.1007/s15010-013-0523-y
   Trindade PD, 2005, J CLIN MICROBIOL, V43, P3435, DOI 10.1128/JCM.43.7.3435-3437.2005
   Turner NA, 2019, NAT REV MICROBIOL, V17, P203, DOI 10.1038/s41579-018-0147-4
   Villegas MV, 2016, PLOS ONE, V11, DOI 10.1371/journal.pone.0154092
   Zhang KY, 2005, J CLIN MICROBIOL, V43, P5026, DOI 10.1128/JCM.43.10.5026-5033.2005
NR 49
TC 7
Z9 8
U1 1
U2 7
PU MOSBY-ELSEVIER
PI NEW YORK
PA 360 PARK AVENUE SOUTH, NEW YORK, NY 10010-1710 USA
SN 0196-6553
EI 1527-3296
J9 AM J INFECT CONTROL
JI Am. J. Infect. Control
PD JUN
PY 2022
VL 50
IS 6
BP 673
EP 679
DI 10.1016/j.ajic.2021.10.020
EA MAY 2022
PG 7
WC Public, Environmental & Occupational Health; Infectious Diseases
WE Science Citation Index Expanded (SCI-EXPANDED)
SC Public, Environmental & Occupational Health; Infectious Diseases
GA 3E8QI
UT WOS:000830242900014
PM 34756966
DA 2024-08-24
ER

PT J
AU Caniff, KE
   Rebold, N
   Rybak, MJ
AF Caniff, Kaylee E.
   Rebold, Nicholas
   Rybak, Michael J.
TI Oral stepdown in Gram-positive bloodstream infections: A step in the
   right direction
SO PHARMACOTHERAPY
LA English
DT Review
DE bacteremia; Gram-positive bacteria; intravenous administration; oral
   administration; Staphylococcus aureus
ID STAPHYLOCOCCUS-AUREUS BACTEREMIA; ANTIMICROBIAL THERAPY;
   METHICILLIN-RESISTANT; DISEASE CONSULTATION; ANTIBIOTIC-TREATMENT;
   CLINICAL-PRACTICE; DRUG-USERS; VANCOMYCIN; ENDOCARDITIS; MORTALITY
AB Bloodstream infections (BSIs) due to Gram-positive organisms have traditionally been treated with prolonged courses of intravenous antimicrobials. However, this dogma is associated with substantial burden to the patient and health care system. Consequently, there is growing interest in the utilization of oral stepdown therapy, defined as the transition of intravenous therapy to an active oral agent, for this indication. This review highlights available literature examining oral stepdown in adult patients with BSI due to commonly encountered Gram-positive pathogens, including Staphylococcus aureus, Streptococcus spp., and Enterococcus spp. Support for oral stepdown in this setting is primarily derived from observational studies subject to selection bias. Nevertheless, this treatment strategy exhibits promising potential in carefully selected patients as it is consistently associated with reductions in hospital length of stay without jeopardizing clinical cure or survivability. Prospective, randomized trials are needed for validation of oral stepdown in Gram-positive BSI and to identify the optimal patient population and regimen.
C1 [Caniff, Kaylee E.; Rebold, Nicholas; Rybak, Michael J.] Wayne State Univ, Eugene Applebaum Coll Pharm & Hlth Sci, Dept Pharm Practice, Antiinfect Res Lab, Detroit, MI USA.
   [Rebold, Nicholas] Howard Univ, Coll Pharm, Dept Clin & Adm Pharm Sci, Washington, DC USA.
   [Rybak, Michael J.] Wayne State Univ, Sch Med, Div Infect Dis, Detroit, MI USA.
   [Rybak, Michael J.] Detroit Receiving Hosp & Univ Hlth Ctr, Dept Pharm, Detroit, MI USA.
   [Rybak, Michael J.] Wayne State Univ, Eugene Applebaum Coll Pharm & Hlth Sci, 259 Mack Ave, Detroit, MI 48201 USA.
C3 Wayne State University; Howard University; Wayne State University;
   Detroit Receiving Hospital & University Health Center; Wayne State
   University
RP Rybak, MJ (corresponding author), Wayne State Univ, Eugene Applebaum Coll Pharm & Hlth Sci, 259 Mack Ave, Detroit, MI 48201 USA.
EM m.rybak@wayne.edu
OI Caniff, Kaylee/0000-0003-1468-8267; Rebold, Nicholas/0000-0002-5469-1228
FU Abbvie; La Jolla; Melinta; Merck; Paratek; Shionogi
FX KEC and NR have no relevant conflicts of interest. MJR has received
   research support, consulted for or has spoken on behalf of Abbvie, La
   Jolla, Melinta, Merck, Paratek and Shionogi.
CR Al-Hasan MN, 2020, CLIN MICROBIOL INFEC, V26, P299, DOI 10.1016/j.cmi.2019.05.012
   Arensman K, 2020, ANTIMICROB AGENTS CH, V64, DOI 10.1128/AAC.01515-20
   Baddour LM, 2015, CIRCULATION, V132, P1435, DOI 10.1161/CIR.0000000000000296
   Bai AD, 2015, CLIN INFECT DIS, V60, P1451, DOI 10.1093/cid/civ120
   Boucher H., PROGRAM ABSTR 46 ANN
   Bupha-Intr O, 2020, ANTIMICROB AGENTS CH, V64, DOI 10.1128/AAC.02345-19
   Chamat-Hedemand S, 2020, CIRCULATION, V142, P720, DOI 10.1161/CIRCULATIONAHA.120.046723
   Chopra V, 2012, AM J MED, V125, P733, DOI 10.1016/j.amjmed.2012.04.010
   Cyriac JM, 2014, J PHARMACOL PHARMACO, V5, P83, DOI 10.4103/0976-500X.130042
   del Rio A, 2009, CLIN INFECT DIS, V48, pS246, DOI 10.1086/598187
   Drlica K, 2007, CLIN INFECT DIS, V44, P681, DOI 10.1086/511642
   DWORKIN RJ, 1989, LANCET, V2, P1071
   Ferrer R, 2014, CRIT CARE MED, V42, P1749, DOI 10.1097/CCM.0000000000000330
   Gatti M, 2021, EUR J CLIN PHARMACOL, V77, P233, DOI 10.1007/s00228-020-02990-1
   Goto M, 2013, CLIN MICROBIOL INFEC, V19, P501, DOI 10.1111/1469-0691.12195
   Goto M, 2017, JAMA INTERN MED, V177, P1489, DOI 10.1001/jamainternmed.2017.3958
   Gouel-Cheron A, 2022, CRIT CARE MED, V50, P1725, DOI 10.1097/CCM.0000000000005662
   Heilmann C, 2019, CLIN MICROBIOL INFEC, V25, P1071, DOI 10.1016/j.cmi.2018.11.012
   Heldman AW, 1996, AM J MED, V101, P68, DOI 10.1016/S0002-9343(96)00070-8
   Hospenthal DR, 2020, OPEN FORUM INFECT DI, V7, DOI 10.1093/ofid/ofz386
   Iversen K, 2019, NEW ENGL J MED, V380, P415, DOI 10.1056/NEJMoa1808312
   JERNIGAN JA, 1993, ANN INTERN MED, V119, P304, DOI 10.7326/0003-4819-119-4-199308150-00010
   Jiménez-Aguilar P, 2019, THER ADV INFECT DIS, V6, DOI 10.1177/2049936119893576
   Jorgensen SCJ, 2019, J ANTIMICROB CHEMOTH, V74, P489, DOI 10.1093/jac/dky452
   Kaasch AJ, 2015, TRIALS, V16, DOI 10.1186/s13063-015-0973-x
   Kang A., 2022, THER ADV INFECT DIS, V9, p20499361211073250
   Kern WV, 2020, CLIN MICROBIOL INFEC, V26, P151, DOI 10.1016/j.cmi.2019.10.031
   Kouijzer IJE, 2021, CLIN INFECT DIS, V73, P895, DOI 10.1093/cid/ciab156
   Kourtis AP, 2019, MMWR-MORBID MORTAL W, V68, P214, DOI 10.15585/mmwr.mm6809e1
   Kumar A, 2006, CRIT CARE MED, V34, P1589, DOI 10.1097/01.CCM.0000217961.75225.E9
   Kutob LF, 2016, INT J ANTIMICROB AG, V48, P498, DOI 10.1016/j.ijantimicag.2016.07.013
   Kwiecinski JM, 2020, CURR OPIN MICROBIOL, V53, P51, DOI 10.1016/j.mib.2020.02.005
   Laupland KB, 2013, CLIN MICROBIOL INFEC, V19, P492, DOI 10.1111/1469-0691.12144
   Liu C, 2011, CLIN INFECT DIS, V52, P285, DOI [10.1093/cid/cir034, 10.1093/cid/ciq146]
   Lodise TP, 2006, PHARMACOTHERAPY, V26, P1320, DOI 10.1592/phco.26.9.1320
   MARKOWITZ N, 1992, ANN INTERN MED, V117, P390, DOI 10.7326/0003-4819-117-5-390
   McNamara JF, 2018, J INFECTION, V77, P1, DOI 10.1016/j.jinf.2018.03.005
   Mendes RE, 2018, J CHEMOTHERAPY, V30, P280, DOI 10.1080/1120009X.2018.1516272
   Mogle BT, 2019, EXPERT OPIN PHARMACO, V20, P903, DOI 10.1080/14656566.2019.1594774
   Punjabi C, 2019, OPEN FORUM INFECT DI, V6, DOI 10.1093/ofid/ofz364
   Puskarich MA, 2011, CRIT CARE MED, V39, P2066, DOI 10.1097/CCM.0b013e31821e87ab
   Quinn NJ, 2019, THER ADV INFECT DIS, V6, DOI 10.1177/2049936119863013
   Ramirez JA, 2001, ARCH INTERN MED, V161, P848, DOI 10.1001/archinte.161.6.848
   Ramos-Otero GP, 2022, J CLIN PHARMACOL, V62, P1372, DOI 10.1002/jcph.2097
   Schrenzel J, 2004, CLIN INFECT DIS, V39, P1285, DOI 10.1086/424506
   Shorr AF, 2005, J ANTIMICROB CHEMOTH, V56, P923, DOI 10.1093/jac/dki355
   Tong S, 2021, STAPHYLOCOCCUS AUREU
   University of Melbourne, 2022, NCT05137119 U MELB
   Vogel M, 2016, J INFECTION, V72, P19, DOI 10.1016/j.jinf.2015.09.037
   Wald-Dickler N, 2022, AM J MED, V135, P369, DOI 10.1016/j.amjmed.2021.10.007
   Wildenthal JA, 2023, CLIN INFECT DIS, V76, P487, DOI 10.1093/cid/ciac714
   Willekens R, 2019, CLIN INFECT DIS, V69, P381, DOI 10.1093/cid/ciy916
   Yeager SD, 2021, INT J ANTIMICROB AG, V57, DOI 10.1016/j.ijantimicag.2021.106329
   Zhao M, 2016, INT J ANTIMICROB AG, V48, P231, DOI 10.1016/j.ijantimicag.2016.06.010
NR 54
TC 2
Z9 2
U1 0
U2 6
PU WILEY
PI HOBOKEN
PA 111 RIVER ST, HOBOKEN 07030-5774, NJ USA
SN 0277-0008
EI 1875-9114
J9 PHARMACOTHERAPY
JI Pharmacotherapy
PD MAR
PY 2023
VL 43
IS 3
BP 247
EP 256
DI 10.1002/phar.2775
EA FEB 2023
PG 10
WC Pharmacology & Pharmacy
WE Science Citation Index Expanded (SCI-EXPANDED)
SC Pharmacology & Pharmacy
GA A1CZ0
UT WOS:000934950700001
PM 36727285
DA 2024-08-24
ER

PT J
AU Choi, Y
   Wang, HY
   Lee, G
   Park, SD
   Jeon, BY
   Uh, Y
   Kim, JB
   Lee, H
AF Choi, Yeonim
   Wang, Hye-Young
   Lee, Gyusang
   Park, Soon-Deok
   Jeon, Bo-Young
   Uh, Young
   Kim, Jong Bae
   Lee, Hyeyoung
TI PCR-Reverse Blot Hybridization Assay for Screening and Identification of
   Pathogens in Sepsis
SO JOURNAL OF CLINICAL MICROBIOLOGY
LA English
DT Article
ID RESISTANT STAPHYLOCOCCUS-AUREUS; INFECTIONS; GUIDELINES; DIAGNOSIS;
   FUNGEMIA; CULTURES; ONSET
AB Rapid and accurate identification of the pathogens involved in bloodstream infections is crucial for the prompt initiation of appropriate therapy, as this can decrease morbidity and mortality rates. A PCR-reverse blot hybridization assay for sepsis, the reverse blot hybridization assay (REBA) Sepsis-ID test, was developed; it uses pan-probes to distinguish Gram-positive and -negative bacteria and fungi. In addition, the assay was designed to identify bacteria and fungi using six genus-specific and 13 species-specific probes; it uses additional probes for antibiotic resistance genes, i.e., the mecA gene of methicillin-resistant Staphylococcus aureus (MRSA) and the vanA and vanB genes of vancomycin-resistant enterococci (VRE). The REBA Sepsis-ID test successfully identified clinical isolates and blood culture samples as containing Gram-positive bacteria, Gram-negative bacteria, or fungi. The results matched those obtained with conventional microbiological methods. For the REBA Sepsis-ID test, of the 115 blood culture samples tested, 47 (40.8%) and 49 (42.6%) samples were identified to the species and genus levels, respectively, and the remaining 19 samples (16.5%), which included five Gram-positive rods, were identified as Gram-positive bacteria, Gram-negative bacteria, or fungi. The antibiotic resistances of the MRSA and VRE strains were identified using both conventional microbiological methods and the REBA Sepsis-ID test. In conclusion, the REBA Sepsis-ID test developed for this study is a fast and reliable test for the identification of Gram-positive bacteria, Gram-negative bacteria, fungi, and antibiotic resistance genes (including mecA for MRSA and the vanA and vanB genes for VRE) in bloodstream infections.
C1 [Choi, Yeonim; Lee, Gyusang; Park, Soon-Deok; Jeon, Bo-Young; Kim, Jong Bae; Lee, Hyeyoung] Yonsei Univ, Coll Hlth Sci, Dept Biomed Lab Sci, Wonju, South Korea.
   [Choi, Yeonim] Songho Coll, Dept Biomed Lab Sci, Hoengseong, South Korea.
   [Wang, Hye-Young] M&D Inc, Wonju Eco Environm Technol Ctr, Wonju, South Korea.
   [Park, Soon-Deok; Uh, Young] Yonsei Univ, Wonju Coll Med, Dept Lab Med, Wonju, South Korea.
C3 Yonsei University; Yonsei University
RP Lee, H (corresponding author), Yonsei Univ, Coll Hlth Sci, Dept Biomed Lab Sci, Wonju, South Korea.
EM hyelee@yonsei.ac.kr
RI Kim, Jong-Bae/T-3616-2019
FU Korea Health TechnologyR&D Project, Ministry of Health & Welfare,
   Republic of Korea [A121030]
FX This study was supported by a grant of the Korea Health TechnologyR&D
   Project, Ministry of Health & Welfare, Republic of Korea (A121030,
   H.L.).
CR BONE RC, 1992, CHEST, V101, P1644, DOI 10.1378/chest.101.6.1644
   Cohen J, 2002, NATURE, V420, P885, DOI 10.1038/nature01326
   DiazGranados CA, 2005, CLIN INFECT DIS, V41, P327, DOI 10.1086/430909
   Goldani LZ, 2003, J INFECTION, V46, P155, DOI 10.1053/jinf.2002.1067
   Hansen WLJ, 2010, J CLIN MICROBIOL, V48, P4432, DOI 10.1128/JCM.00562-10
   김현정, 2011, [Journal of Mycology and Infection, 대한의진균학회지], V16, P86
   Koh EM, 2007, KOREAN J LAB MED, V27, P265, DOI 10.3343/kjlm.2007.27.4.265
   Lee Hyeyoung, 2010, [Biomedical Science Letters, 대한의생명과학회지], V16, P10
   Liu C, 2011, CLIN INFECT DIS, V52, P285, DOI [10.1093/cid/cir034, 10.1093/cid/ciq146]
   Lodes U, 2012, LANGENBECK ARCH SURG, V397, P447, DOI 10.1007/s00423-011-0870-z
   Martin GS, 2003, NEW ENGL J MED, V348, P1546, DOI 10.1056/NEJMoa022139
   Reimer LG, 1997, CLIN MICROBIOL REV, V10, P444, DOI 10.1128/CMR.10.3.444
   Shin JH, 2011, KOREAN J LAB MED, V31, P101, DOI 10.3343/kjlm.2011.31.2.101
   Stoll BJ, 2002, NEW ENGL J MED, V347, P240, DOI 10.1056/NEJMoa012657
   Uh Y, 1999, KOREAN J CLIN MICROB, V2, P135
   Yoo SM, 2010, MOL CELL PROBE, V24, P44, DOI 10.1016/j.mcp.2009.09.003
   Zhang KY, 2005, J CLIN MICROBIOL, V43, P5026, DOI 10.1128/JCM.43.10.5026-5033.2005
NR 17
TC 10
Z9 14
U1 0
U2 3
PU AMER SOC MICROBIOLOGY
PI WASHINGTON
PA 1752 N ST NW, WASHINGTON, DC 20036-2904 USA
SN 0095-1137
EI 1098-660X
J9 J CLIN MICROBIOL
JI J. Clin. Microbiol.
PD MAY
PY 2013
VL 51
IS 5
BP 1451
EP 1457
DI 10.1128/JCM.01665-12
PG 7
WC Microbiology
WE Science Citation Index Expanded (SCI-EXPANDED)
SC Microbiology
GA 126GT
UT WOS:000317602100017
PM 23447637
OA Green Published, Bronze
DA 2024-08-24
ER

PT J
AU Haddadin, DW
   Samnani, MQ
   Moorman, JP
AF Haddadin, Dafer W.
   Samnani, Mran Q.
   Moorman, Jonathan P.
TI Drotrecogin alfa (Activated) for nonmenstrual toxic shock syndrome
   associated with methicillin resistant <i>Staphylococcus aureus</i>
   infection
SO SOUTHERN MEDICAL JOURNAL
LA English
DT Article
DE toxin; treatment; Methicillin resistant Staphylococcus aureus; sepsis
ID SEVERE SEPSIS; PROTEIN-C; ENTEROTOXINS
AB Nonmenstrual toxic shock syndrome (TSS) due to Staphlylococcus aureus can lead to significant morbidity and mortality. While drotrecogin alfa (DA) has been employed in patients with Methicillin-resistant Staphylococcus aureus (MRSA) severe sepsis and septic shock, its utility in TSS remains unclear. The authors report a case of severe sepsis in the setting of MRSA-associated TSS that responded to treatment with DA. This case illustrates a potential role for DA in the treatment of toxic shock syndromes and emphasizes the importance of aggressive diagnostic and therapeutic modalities in approaching these conditions.
C1 E Tennessee State Univ, James H Quillen COM, Dept Internal Med, FACP,Div Infect Dis, Johnson City, TN 37614 USA.
   James H Quillen VAMC, Med Serv, Mountain Home, TN USA.
C3 East Tennessee State University
RP Haddadin, DW (corresponding author), E Tennessee State Univ, James H Quillen COM, Dept Internal Med, FACP,Div Infect Dis, Box 70622, Johnson City, TN 37614 USA.
EM alhaddad@mail.etsu.edu
OI Moorman, Jonathan/0000-0002-6102-6541
CR Bernard GR, 2001, NEW ENGL J MED, V344, P699, DOI 10.1056/NEJM200103083441001
   Calandra T, 2005, CRIT CARE MED, V33, P1538, DOI 10.1097/01.CCM.0000168253.91200.83
   Czachor JS, 2001, CLIN INFECT DIS, V32, pE53, DOI 10.1086/318494
   Durand G, 2006, J CLIN MICROBIOL, V44, P847, DOI 10.1128/JCM.44.3.847-853.2006
   KAIN KC, 1993, CLIN INFECT DIS, V16, P100, DOI 10.1093/clinids/16.1.100
   Kanclerski K, 1996, J MED MICROBIOL, V44, P171, DOI 10.1099/00222615-44-3-171
   McCoy C, 2003, CLIN THER, V25, P396, DOI 10.1016/S0149-2918(03)80086-3
   REINGOLD AL, 1982, ANN INTERN MED, V96, P875, DOI 10.7326/0003-4819-96-6-875
   Sista Ramachandra R, 2004, Anesthesiol Clin North Am, V22, P405, DOI 10.1016/j.atc.2004.04.006
NR 9
TC 2
Z9 2
U1 0
U2 0
PU LIPPINCOTT WILLIAMS & WILKINS
PI PHILADELPHIA
PA TWO COMMERCE SQ, 2001 MARKET ST, PHILADELPHIA, PA 19103 USA
SN 0038-4348
EI 1541-8243
J9 SOUTH MED J
JI South.Med.J.
PD NOV
PY 2006
VL 99
IS 11
BP 1295
EP 1296
DI 10.1097/01.smj.0000234646.27647.a6
PG 2
WC Medicine, General & Internal
WE Science Citation Index Expanded (SCI-EXPANDED)
SC General & Internal Medicine
GA 134HA
UT WOS:000244072900026
PM 17195430
DA 2024-08-24
ER

PT J
AU Rossi, F
   Diaz, L
   Wollam, A
   Panesso, D
   Zhou, YJ
   Rincon, S
   Narechania, A
   Xing, GL
   Di Gioia, TSR
   Doi, A
   Tran, TT
   Reyes, J
   Munita, JM
   Carvajal, LP
   Hernandez-Roldan, A
   Brandao, D
   van der Heijden, IM
   Murray, BE
   Planet, PJ
   Weinstock, GM
   Arias, CA
AF Rossi, Flavia
   Diaz, Lorena
   Wollam, Aye
   Panesso, Diana
   Zhou, Yanjiao
   Rincon, Sandra
   Narechania, Apurva
   Xing, Galen
   Di Gioia, Thais S. R.
   Doi, Andre
   Tran, Truc T.
   Reyes, Jinnethe
   Munita, Jose M.
   Carvajal, Lina P.
   Hernandez-Roldan, Alejandra
   Brandao, Denise
   van der Heijden, Inneke Marie
   Murray, Barbara E.
   Planet, Paul J.
   Weinstock, George M.
   Arias, Cesar A.
TI Transferable Vancomycin Resistance in a Community-Associated MRSA
   Lineage
SO NEW ENGLAND JOURNAL OF MEDICINE
LA English
DT Article
ID STAPHYLOCOCCUS-AUREUS ISOLATE; GLYCOPEPTIDE RESISTANCE;
   ENTEROCOCCUS-FAECIUM; PLASMID; IDENTIFICATION; CONNECTION; USA300;
   LEVEL; CLONE; GENE
AB We report the case of a patient from Brazil with a bloodstream infection caused by a strain of methicillin-resistant Staphylococcus aureus (MRSA) that was susceptible to vancomycin (designated BR-VSSA) but that acquired the vanA gene cluster during antibiotic therapy and became resistant to vancomycin (designated BR-VRSA). Both strains belong to the sequence type (ST) 8 community-associated genetic lineage that carries the staphylococcal chromosomal cassette mec (SCCmec) type IVa and the S. aureus protein A gene (spa) type t292 and are phylogenetically related to MRSA lineage USA300. A conjugative plasmid of 55,706 bp (pBRZ01) carrying the vanA cluster was identified and readily transferred to other staphylococci. The pBRZ01 plasmid harbors DNA sequences that are typical of the plasmid-associated replication genes rep24 or rep21 described in community-associated MRSA strains from Australia (pWBG745). The presence and dissemination of community-associated MRSA containing vanA could become a serious public health concern.
C1 [Rossi, Flavia; Di Gioia, Thais S. R.; Doi, Andre; Brandao, Denise; van der Heijden, Inneke Marie] Univ Sao Paulo, Dept Pathol, Cent Lab LIM 03, Div Microbiol,Hosp Clin,Fac Med, Sao Paulo, Brazil.
   [Rossi, Flavia; Di Gioia, Thais S. R.; Doi, Andre; Brandao, Denise; van der Heijden, Inneke Marie] Univ Sao Paulo, Dept Infect Dis LIM 54, Hosp Clin, Fac Med, Sao Paulo, Brazil.
   [Diaz, Lorena; Panesso, Diana; Rincon, Sandra; Reyes, Jinnethe; Carvajal, Lina P.; Arias, Cesar A.] Univ Bosque, Mol Genet & Antimicrobial Resistance Unit, Bogota, Colombia.
   [Hernandez-Roldan, Alejandra] CIDEIM, Cali, Colombia.
   [Munita, Jose M.] Univ Desarrollo, Clin Alemana Santiago, Santiago, Chile.
   [Diaz, Lorena; Panesso, Diana; Tran, Truc T.; Reyes, Jinnethe; Munita, Jose M.; Hernandez-Roldan, Alejandra; Murray, Barbara E.; Arias, Cesar A.] Univ Texas Houston, Sch Med, Dept Internal Med, Div Infect Dis, Houston, TX USA.
   [Murray, Barbara E.; Arias, Cesar A.] Univ Texas Houston, Sch Med, Dept Microbiol & Mol Genet, Houston, TX USA.
   [Tran, Truc T.] Univ Houston, Coll Pharm, Houston, TX 77030 USA.
   [Wollam, Aye; Zhou, Yanjiao; Weinstock, George M.] Washington Univ, Genome Inst, St Louis, MO 63130 USA.
   [Narechania, Apurva; Planet, Paul J.] Amer Museum Nat Hist, Sackler Inst Comparat Genom, New York, NY 10024 USA.
   [Xing, Galen; Planet, Paul J.] Columbia Univ, Div Pediat Infect Dis, New York, NY USA.
C3 Universidade de Sao Paulo; Universidade de Sao Paulo; Universidad El
   Bosque; Clinica Alemana; Universidad del Desarrollo; University of Texas
   System; University of Texas Health Science Center Houston; University of
   Texas System; University of Texas Health Science Center Houston;
   University of Houston System; University of Houston; Washington
   University (WUSTL); American Museum of Natural History (AMNH); Columbia
   University
RP Arias, CA (corresponding author), Univ Texas Houston, Sch Med, 6431 Fannin St,Rm 2,112 MSB, Houston, TX 77030 USA.
EM cesar.arias@uth.tmc.edu
RI Munita, Jose/G-3601-2016; Diaz, Lorena/HNB-9830-2023; van der Heijden,
   Inneke Marie/O-2021-2019; Munita, Jose M./KJL-9752-2024; Rossi,
   Flavia/D-5344-2012; Weinstock, George/C-6314-2013
OI Munita, Jose/0000-0002-7870-1056; van der Heijden, Inneke
   Marie/0000-0002-1392-6000; Rincon, Sandra/0000-0002-8482-4554;
   Weinstock, George/0000-0002-2997-4592; Diaz Ortiz, Sandra
   Lorena/0000-0002-9783-1956
FU National Institute of Allergy and Infectious Diseases [R01 AI093749];
   National Institutes of Health [1U54 HG004968]
FX Supported by grants from the National Institute of Allergy and
   Infectious Diseases (R01 AI093749, to Dr. Arias) and the National
   Institutes of Health (1U54 HG004968, to Dr. Weinstock).
CR [Anonymous], 2012, M100-S21
   Arias CA, 2008, NEW ENGL J MED, V359, P2177, DOI 10.1056/NEJMc0804021
   Arias CA, 2011, NEW ENGL J MED, V365, P892, DOI 10.1056/NEJMoa1011138
   Arias CA, 2009, ANTIMICROB AGENTS CH, V53, P4240, DOI 10.1128/AAC.00242-09
   ARTHUR M, 1993, J BACTERIOL, V175, P117, DOI 10.1128/JB.175.1.117-127.1993
   Azimian A, 2012, J CLIN MICROBIOL, V50, P3581, DOI 10.1128/JCM.01727-12
   BARTON BM, 1995, ANAL BIOCHEM, V226, P235, DOI 10.1006/abio.1995.1220
   Chang S, 2003, NEW ENGL J MED, V348, P1342, DOI 10.1056/NEJMoa025025
   DeLeo FR, 2010, LANCET, V375, P1557, DOI 10.1016/S0140-6736(09)61999-1
   Diep BA, 2006, LANCET, V367, P731, DOI 10.1016/S0140-6736(06)68231-7
   DUTKAMALEN S, 1995, J CLIN MICROBIOL, V33, P24, DOI 10.1128/JCM.33.1.24-27.1995
   Kos VN, 2012, MBIO, V3, DOI 10.1128/mBio.00112-12
   Limbago BM, 2014, J CLIN MICROBIOL, V52, P998, DOI 10.1128/JCM.02187-13
   Lozano C, 2012, APPL ENVIRON MICROB, V78, P5948, DOI 10.1128/AEM.00870-12
   Martineau F, 2000, ANTIMICROB AGENTS CH, V44, P231, DOI 10.1128/AAC.44.2.231-238.2000
   McCarthy AJ, 2012, BMC MICROBIOL, V12, DOI 10.1186/1471-2180-12-104
   Jiménez JN, 2012, PLOS ONE, V7, DOI 10.1371/journal.pone.0038576
   O'Brien FG, 2009, J ANTIMICROB CHEMOTH, V64, P684, DOI 10.1093/jac/dkp285
   Reyes J, 2009, CLIN INFECT DIS, V49, P1861, DOI 10.1086/648426
   Rodríguez-Noriega E, 2010, INT J INFECT DIS, V14, pE560, DOI 10.1016/j.ijid.2009.08.018
   Saha B, 2008, J MED MICROBIOL, V57, P72, DOI 10.1099/jmm.0.47144-0
   Tomita H, 2002, J CLIN MICROBIOL, V40, P3326, DOI 10.1128/JCM.40.9.3326-3333.2002
   Weigel LM, 2003, SCIENCE, V302, P1569, DOI 10.1126/science.1090956
   Woo PCY, 2001, J CLIN PATHOL-MOL PA, V54, P244, DOI 10.1136/mp.54.4.244
   Zhu WM, 2013, ANTIMICROB AGENTS CH, V57, P212, DOI 10.1128/AAC.01587-12
   Zhu WM, 2010, ANTIMICROB AGENTS CH, V54, P4314, DOI 10.1128/AAC.00185-10
NR 26
TC 123
Z9 136
U1 1
U2 44
PU MASSACHUSETTS MEDICAL SOC
PI WALTHAM
PA WALTHAM WOODS CENTER, 860 WINTER ST,, WALTHAM, MA 02451-1413 USA
SN 0028-4793
EI 1533-4406
J9 NEW ENGL J MED
JI N. Engl. J. Med.
PD APR 17
PY 2014
VL 370
IS 16
BP 1524
EP 1531
DI 10.1056/NEJMoa1303359
PG 8
WC Medicine, General & Internal
WE Science Citation Index Expanded (SCI-EXPANDED)
SC General & Internal Medicine
GA AF3HE
UT WOS:000334601600009
PM 24738669
OA Bronze, Green Accepted
DA 2024-08-24
ER

PT J
AU Boutet-Dubois, A
   Magnan, C
   Lienard, A
   Pouget, C
   Bouchet, F
   Marchandin, H
   Larcher, R
   Lavigne, JP
   Pantel, A
AF Boutet-Dubois, Adeline
   Magnan, Chloe
   Lienard, Alexi
   Pouget, Cassandra
   Bouchet, Flavien
   Marchandin, Helene
   Larcher, Romaric
   Lavigne, Jean-Philippe
   Pantel, Alix
TI In Vivo-Acquired Resistance to Daptomycin during Methicillin-Resistant
   <i>Staphylococcus aureus</i> Bacteremia
SO ANTIBIOTICS-BASEL
LA English
DT Article
DE daptomycin resistance; mprF mutations; cls mutation;
   Methicillin-resistant Staphylococcus aureus; whole genome sequencing
ID MEMBRANE; INFECTIONS; VANCOMYCIN; SUSCEPTIBILITY; MECHANISMS
AB Daptomycin (DAP) represents an interesting alternative to treat methicillin-resistant Staphylococcus aureus (MRSA) infections. Different mechanisms of DAP resistance have been described; however, in vivo-acquired resistance is uncharacterized. This study described the phenotypic and genotypic evolution of MRSA strains that became resistant to DAP in two unrelated patients with bacteremia under DAP treatment, in two hospitals in the South of France. DAP MICs were determined using broth microdilution method on the pairs of isogenic (DAP-S/DAP-R) S. aureus isolated from bloodstream cultures. Whole genome sequencing was carried out using Illumina MiSeq Sequencing system. The two cases revealed DAP-R acquisition by MRSA strains within three weeks in patients treated by DAP. The isolates belonged to the widespread ST5 (patient A) and ST8 (patient B) lineages and were of spa-type t777 and t622, respectively. SNP analysis comparing each DAP-S/DAP-R pair confirmed that the isolates were isogenic. The causative mutations were identified in MprF (Multiple peptide resistance Factor) protein: L826F (Patient A) and S295L (Patient B), and in Cls protein: R228H (Patient B). These proteins encoded both proteins of the lipid biosynthetic enzymes. The resistance to DAP is particularly poorly described whereas DAP is highly prescribed to treat MRSA. Our study highlights the non-systematic cross-resistance between DAP and glycopeptides and the importance of monitoring DAP MIC in persistent MRSA bacteremia.
C1 [Boutet-Dubois, Adeline; Magnan, Chloe; Pouget, Cassandra; Lavigne, Jean-Philippe; Pantel, Alix] Univ Montpellier, Dept Microbiol & Hosp Hyg, VBIC, INSERM U1047,CHU Nimes, F-30029 Nimes, France.
   [Lienard, Alexi] CH Bassin Thau, Lab Med Biol, F-34207 Sete, France.
   [Bouchet, Flavien] CH Bassin Thau, Dept Internal Med Infectiol, F-34207 Sete, France.
   [Marchandin, Helene] Univ Montpellier, Dept Microbiol & Hosp Hyg, HydroSci Montpellier, CNRS,IRD,CHU Nimes, F-30029 Nimes, France.
   [Larcher, Romaric] CHU Nimes, Dept Infect Dis, F-30029 Nimes, France.
C3 Universite de Montpellier; CHU de Nimes; Institut National de la Sante
   et de la Recherche Medicale (Inserm); Universite de Montpellier; CHU de
   Nimes; Institut de Recherche pour le Developpement (IRD); Centre
   National de la Recherche Scientifique (CNRS); Universite de Montpellier;
   CHU de Nimes
RP Lavigne, JP (corresponding author), Univ Montpellier, Dept Microbiol & Hosp Hyg, VBIC, INSERM U1047,CHU Nimes, F-30029 Nimes, France.
EM adeline.dubois@chu-nimes.fr; chloe.magnan@chu-nimes.fr;
   alienard@ch-bassindethau.fr; cassandra.pouget@chu-nimes.fr;
   fbouchet@ch-bassindethau.fr; helene.marchandin@umontpellier.fr;
   romaric.larcher@chu-nimes.fr; jean.philippe.lavigne@chu-nimes.fr;
   alix.pantel@chu-nimes.fr
RI Magnan, Chloé/HMD-8590-2023; Larcher, Romaric/N-7522-2018; Lavigne,
   Jean-Philippe/E-1756-2014
OI Magnan, Chloé/0000-0002-2330-212X; Larcher, Romaric/0000-0002-7591-0901;
   Pantel, Alix/0000-0002-2317-4199; Lavigne,
   Jean-Philippe/0000-0002-9484-0304; Marchandin,
   Helene/0000-0003-2130-6335; POUGET, Cassandra/0000-0002-6815-7819
CR Alikhan NF, 2011, BMC GENOMICS, V12, DOI 10.1186/1471-2164-12-402
   Ankrum A, 2017, J CLIN MICROBIOL, V55, P2143, DOI 10.1128/JCM.00164-17
   Bartels MD, 2014, J CLIN MICROBIOL, V52, P4305, DOI 10.1128/JCM.01979-14
   Bassetti M, 2015, INTENS CARE MED, V41, P366, DOI 10.1007/s00134-014-3571-6
   Bayer AS, 2013, ANN NY ACAD SCI, V1277, P139, DOI 10.1111/j.1749-6632.2012.06819.x
   Beriashvili D, 2020, BBA-BIOMEMBRANES, V1862, DOI 10.1016/j.bbamem.2020.183234
   Bertsche U, 2013, PLOS ONE, V8, DOI 10.1371/journal.pone.0067398
   Bortolaia V, 2020, J ANTIMICROB CHEMOTH, V75, P3491, DOI 10.1093/jac/dkaa345
   Boyle-Vavra S, 2011, ANTIMICROB AGENTS CH, V55, P2018, DOI 10.1128/AAC.01593-10
   Capone A, 2016, EUR J CLIN MICROBIOL, V35, P625, DOI 10.1007/s10096-016-2581-4
   Carattoli A, 2014, ANTIMICROB AGENTS CH, V58, P3895, DOI 10.1128/AAC.02412-14
   Eisenstein BI, 2010, CLIN INFECT DIS, V50, pS10, DOI 10.1086/647938
   Ernst CM, 2019, INT J MED MICROBIOL, V309, P359, DOI 10.1016/j.ijmm.2019.05.010
   Fair RJ, 2014, PERSPECT MED CHEM, V6, P25, DOI 10.4137/PMC.S14459
   Foster TJ, 2017, FEMS MICROBIOL REV, V41, P430, DOI 10.1093/femsre/fux007
   Fowler VG, 2006, NEW ENGL J MED, V355, P653, DOI 10.1056/NEJMoa053783
   github, Snippy: Fast Bacterial Variant Calling from NGS Reads
   Casanova NG, 2017, REV ESP QUIM, V30, P391
   Grein F, 2020, NAT COMMUN, V11, DOI 10.1038/s41467-020-15257-1
   Kaasch AJ, 2014, J INFECTION, V68, P242, DOI 10.1016/j.jinf.2013.10.015
   Kullar R, 2011, ANTIMICROB AGENTS CH, V55, P3505, DOI 10.1128/AAC.01741-10
   Li SG, 2017, FRONT MICROBIOL, V8, DOI 10.3389/fmicb.2017.02199
   Li WW, 2022, FRONT MICROBIOL, V13, DOI 10.3389/fmicb.2022.896916
   Liu C, 2011, CLIN INFECT DIS, V52, P285, DOI [10.1093/cid/cir034, 10.1093/cid/ciq146]
   MENGINLECREULX D, 1990, FEMS MICROBIOL LETT, V69, P245
   Miller WR, 2016, CSH PERSPECT MED, V6, DOI 10.1101/cshperspect.a026997
   Moise PA, 2009, LANCET INFECT DIS, V9, P617, DOI 10.1016/S1473-3099(09)70200-2
   Morrisette T, 2020, ANTIBIOTICS-BASEL, V9, DOI 10.3390/antibiotics9110762
   Müller A, 2016, P NATL ACAD SCI USA, V113, pE7077, DOI 10.1073/pnas.1611173113
   Nguyen AH, 2022, FRONT MOL BIOSCI, V9, DOI 10.3389/fmolb.2022.1035574
   Nikolic P, 2023, MICROORGANISMS, V11, DOI 10.3390/microorganisms11020259
   Peleg AY, 2012, PLOS ONE, V7, DOI 10.1371/journal.pone.0028316
   Pogliano J, 2012, J BACTERIOL, V194, P4494, DOI 10.1128/JB.00011-12
   Pouget C, 2023, INT J MOL SCI, V24, DOI 10.3390/ijms24021547
   Sabat AJ, 2018, FRONT MICROBIOL, V9, DOI 10.3389/fmicb.2018.02705
   Schweizer ML, 2021, CLIN INFECT DIS, V72, pS68, DOI 10.1093/cid/ciaa1572
   Silverman JA, 2003, ANTIMICROB AGENTS CH, V47, P2538, DOI 10.1128/AAC.47.8.2538-2544.2003
   Smirnova MV, 2009, J ANTIMICROB CHEMOTH, V64, P815, DOI 10.1093/jac/dkp287
   Sohlenkamp C, 2016, FEMS MICROBIOL REV, V40, P133, DOI 10.1093/femsre/fuv008
   Stefani S, 2015, INT J ANTIMICROB AG, V46, P278, DOI 10.1016/j.ijantimicag.2015.05.008
   Thitiananpakorn K, 2020, SCI REP-UK, V10, DOI 10.1038/s41598-020-73108-x
   Tran TT, 2015, ANN NY ACAD SCI, V1354, P32, DOI 10.1111/nyas.12948
   Wang GQ, 2018, PLOS ONE, V13, DOI 10.1371/journal.pone.0209785
   Zankari E, 2017, J ANTIMICROB CHEMOTH, V72, P2764, DOI 10.1093/jac/dkx217
   Zhang TH, 2014, J BIOL CHEM, V289, P11584, DOI 10.1074/jbc.M114.554444
NR 45
TC 0
Z9 0
U1 0
U2 0
PU MDPI
PI BASEL
PA ST ALBAN-ANLAGE 66, CH-4052 BASEL, SWITZERLAND
SN 2079-6382
J9 ANTIBIOTICS-BASEL
JI Antibiotics-Basel
PD DEC
PY 2023
VL 12
IS 12
AR 1647
DI 10.3390/antibiotics12121647
PG 11
WC Infectious Diseases; Pharmacology & Pharmacy
WE Science Citation Index Expanded (SCI-EXPANDED)
SC Infectious Diseases; Pharmacology & Pharmacy
GA DM5K5
UT WOS:001132471500001
PM 38136681
OA gold, Green Published
DA 2024-08-24
ER

PT J
AU Miko, BA
   Hafer, CA
   Lee, CJ
   Sullivan, SB
   Hackel, MAM
   Johnson, BM
   Whittier, S
   Della-Latta, P
   Uhlemann, AC
   Lowy, FD
AF Miko, Benjamin A.
   Hafer, Cory A.
   Lee, Caroline J.
   Sullivan, Sean B.
   Hackel, Meredith A. M.
   Johnson, Brian M.
   Whittier, Susan
   Della-Latta, Phyllis
   Uhlemann, Anne-Catrin
   Lowy, Franklin D.
TI Molecular Characterization of Methicillin-Susceptible <i>Staphylococcus
   aureus</i> Clinical Isolates in the United States, 2004 to 2010
SO JOURNAL OF CLINICAL MICROBIOLOGY
LA English
DT Article
ID RESISTANT; EPIDEMIOLOGY; INFECTIONS; NASAL
AB While much is known about the geographic distribution of different clonal types of methicillin-resistant Staphylococcus aureus (MRSA), few studies have assessed the molecular epidemiology of methicillin-susceptible S. aureus (MSSA), despite its continued clinical importance. In each U. S. Census region, reference laboratories collected successive MSSA isolates from patients with invasive or superficial staphylococcal infections for use in the Tigecycline Evaluation and Surveillance Trial. All isolates from the periods of 2004 to 2005 and 2009 to 2010 underwent antimicrobial susceptibility testing and characterization of their staphylococcal protein A (spa) type. Of the 708 isolates analyzed, 274 spa types were identified and divided into 15 genetic clusters. The most common clones were spa t002 (n = 63, 8.9%) and t008 (n = 56, 7.9%). While the distribution of the predominant spa types did not differ by U. S. Census region or time period, spa t008 was nearly twice as common in community skin and soft tissue infections than in nosocomial bloodstream infections (11.1% versus 5.6%, respectively; P = 0.008). Despite such differences, both community and nosocomial settings had diverse staphylococcal clonal types representing all major spa clusters. In contrast to those of MRSA, MSSA infectious isolates show wide genetic diversity without clear geographical or temporal clustering. Notably, the prevalent MSSA strains (spa t002 and spa t008) are analogous to the predominant MRSA clones, further demonstrating the importance of both lineages.
C1 [Miko, Benjamin A.; Hafer, Cory A.; Lee, Caroline J.; Sullivan, Sean B.; Uhlemann, Anne-Catrin; Lowy, Franklin D.] Columbia Univ, Dept Med, Coll Phys & Surg, Div Infect Dis, New York, NY 10027 USA.
   [Hackel, Meredith A. M.; Johnson, Brian M.] Int Hlth Management Associates Inc, Schaumburg, IL USA.
   [Whittier, Susan; Della-Latta, Phyllis; Lowy, Franklin D.] Columbia Univ, Dept Pathol, Coll Phys & Surg, New York, NY USA.
C3 Columbia University; IHMA, Inc.; Columbia University
RP Miko, BA (corresponding author), Columbia Univ, Dept Med, Coll Phys & Surg, Div Infect Dis, New York, NY 10027 USA.
EM bm2266@columbia.edu
FU Training in Interdisciplinary Research to Reduce Antimicrobial
   Resistance (TIRAR), NIH at Columbia University [T90 NR010824]
FX This research was supported in part by Training in Interdisciplinary
   Research to Reduce Antimicrobial Resistance (TIRAR), NIH grant T90
   NR010824, at Columbia University.
CR Baum C, 2009, J CLIN MICROBIOL, V47, P3624, DOI 10.1128/JCM.00941-09
   Bouchillon SK, 2005, DIAGN MICR INFEC DIS, V52, P173, DOI 10.1016/j.diagmicrobio.2005.06.004
   Cespedes C, 2005, J INFECT DIS, V191, P444, DOI 10.1086/427240
   Chambers HF, 2001, EMERG INFECT DIS, V7, P178, DOI 10.3201/eid0702.010204
   Clinical and Laboratory Standards Institute, 2012, M100S22 CLSI
   David MZ, 2011, PLOS ONE, V6, DOI 10.1371/journal.pone.0018217
   Goering RV, 2008, J CLIN MICROBIOL, V46, P2842, DOI 10.1128/JCM.00521-08
   Grundmann H, 2006, LANCET, V368, P874, DOI 10.1016/S0140-6736(06)68853-3
   Grundmann H, 2010, PLOS MED, V7, DOI 10.1371/journal.pmed.1000215
   Harmsen D, 2003, J CLIN MICROBIOL, V41, P5442, DOI 10.1128/JCM.41.12.5442-5448.2003
   Herold BC, 1998, JAMA-J AM MED ASSOC, V279, P593, DOI 10.1001/jama.279.8.593
   Lowy FD, 2007, J INFECT DIS, V196, P911, DOI 10.1086/520933
   Martineau F, 1998, J CLIN MICROBIOL, V36, P618, DOI 10.1128/JCM.36.3.618-623.1998
   Melles DC, 2004, J CLIN INVEST, V114, P1732, DOI 10.1172/JCI200423083
   Mellmann A, 2007, BMC MICROBIOL, V7, DOI 10.1186/1471-2180-7-98
   Miller LG, 2007, CLIN INFECT DIS, V44, P471, DOI 10.1086/511033
   Monecke S, 2009, EUR J CLIN MICROBIOL, V28, P1159, DOI 10.1007/s10096-009-0752-2
   Mongkolrattanothai K, 2009, BMC INFECT DIS, V9, DOI 10.1186/1471-2334-9-112
   Moran GJ, 2006, NEW ENGL J MED, V355, P666, DOI 10.1056/NEJMoa055356
   Orscheln RC, 2009, CLIN INFECT DIS, V49, P536, DOI 10.1086/600881
   Ruimy R, 2009, J BACTERIOL, V191, P5577, DOI 10.1128/JB.00493-09
   Shopsin B, 1999, J CLIN MICROBIOL, V37, P3556, DOI 10.1128/JCM.37.11.3556-3563.1999
   Swenson JM, 2007, J CLIN MICROBIOL, V45, P3954, DOI 10.1128/JCM.01501-07
   Talan DA, 2011, CLIN INFECT DIS, V53, P144, DOI 10.1093/cid/cir308
   Tenover FC, 2008, J CLIN MICROBIOL, V46, P2837, DOI 10.1128/JCM.00480-08
   Tenover FC, 2012, ANTIMICROB AGENTS CH, V56, P1324, DOI 10.1128/AAC.05804-11
   Uhlemann AC, 2012, MBIO, V3, DOI 10.1128/mBio.00027-12
NR 27
TC 44
Z9 48
U1 0
U2 10
PU AMER SOC MICROBIOLOGY
PI WASHINGTON
PA 1752 N ST NW, WASHINGTON, DC 20036-2904 USA
SN 0095-1137
EI 1098-660X
J9 J CLIN MICROBIOL
JI J. Clin. Microbiol.
PD MAR
PY 2013
VL 51
IS 3
BP 874
EP 879
DI 10.1128/JCM.00923-12
PG 6
WC Microbiology
WE Science Citation Index Expanded (SCI-EXPANDED)
SC Microbiology
GA 092LA
UT WOS:000315121700021
PM 23284029
OA Bronze, Green Published
DA 2024-08-24
ER

PT J
AU Cardona, AF
   Wilson, SE
AF Cardona, Amilcar F.
   Wilson, Samuel E.
TI Skin and Soft-Tissue Infections: A Critical Review and the Role of
   Telavancin in Their Treatment
SO CLINICAL INFECTIOUS DISEASES
LA English
DT Review
DE telavancin; skin infections; soft-tissue infections; cellulitis;
   necrotizing infections
ID SURGICAL SITE INFECTION; STAPHYLOCOCCUS-AUREUS SKIN; CARE-ASSOCIATED
   INFECTIONS; COMPLICATED SKIN; RISK-FACTORS; STREPTOCOCCAL INFECTIONS;
   NECROTIZING FASCIITIS; HOSPITALIZED-PATIENTS; UNITED-STATES;
   EPIDEMIOLOGY
AB Skin and soft-tissue infections (SSTIs) are an important cause of morbidity and mortality among hospitalized patients and a major therapeutic challenge for clinicians. Although uncomplicated SSTIs are managed successfully on an outpatient basis, more serious infections extending to the subcutaneous tissue, fascia, or muscle require complex management. Early diagnosis, selection of appropriate antimicrobials, and timely surgical intervention are key to successful treatment. Surgical-site infections, an important category of SSTI, occur in approximately half a million patients in North America annually. SSTIs are also a potential source for life-threatening bacteremia and metastatic abscesses. Gram-positive organisms, such as Staphylococcus aureus and Streptococcus pyogenes, are the dominant organisms isolated early in the infectious process, whereas gram-negative organisms are found in chronic wounds. Methicillin-resistant S. aureus (MRSA) is a potential bloodstream invader that requires aggressive antimicrobial treatment and surgery. Recent concerns regarding vancomycin activity include heteroresistance in MRSA and increase in the minimum inhibitory concentrations (> 1 or 2 A mu g/mL); however, alternative agents, such as telavancin, daptomycin, linezolid, ceftaroline, dalbavancin, oritavancin, and tedizolid, are now available for the treatment of severe MRSA infections. Here, we present a review of the epidemiology, etiology, and available treatment options for the management of SSTIs.
C1 [Cardona, Amilcar F.; Wilson, Samuel E.] Univ Calif Irvine, Dept Surg, Orange, CA 92868 USA.
C3 University of California System; University of California Irvine
RP Wilson, SE (corresponding author), Univ Calif Irvine, Dept Surg, Med Ctr, City Tower,Ste 810,333 City Blvd W, Orange, CA 92868 USA.
EM wilsonse@uci.edu
RI Carvalho, Andre Lopes/S-7053-2016
OI Carvalho, Andre Lopes/0000-0001-7214-6402
FU Theravance Biopharma Antibiotics, Inc.
FX The authors received no financial compensation for the preparation of
   this article. Editorial support, funded by Theravance Biopharma
   Antibiotics, Inc., was provided by Envision Scientific Solutions.
CR Anaya DA, 2005, ARCH SURG-CHICAGO, V140, P151, DOI 10.1001/archsurg.140.2.151
   Anderson DJ, 2007, INFECT CONT HOSP EP, V28, P1047, DOI 10.1086/520731
   Anderson DJ, 2014, INFECT CONT HOSP EP, V35, P605, DOI [10.1017/S0899823X00193869, 10.1086/676022]
   Anderson SD, 2008, ANN PHARMACOTHER, V42, P806, DOI 10.1345/aph.1L016
   [Anonymous], 2010, National Hospital Discharge Survey
   [Anonymous], 2014, VIBATIV TEL PRESCR I
   Anthony T, 2003, SURGERY, V134, P119, DOI 10.1067/msy.2003.212
   Anthony T, 2011, ARCH SURG-CHICAGO, V146, P263, DOI 10.1001/archsurg.2010.249
   Awad SS, 2007, AM J SURG, V194, P606, DOI 10.1016/j.amjsurg.2007.07.016
   Baddour LM, CELLULITIS ERYSIPELA
   Barie PS, 2015, J AM COLL SURGEONS, V220, P105, DOI 10.1016/j.jamcollsurg.2014.02.039
   Bartlett John G, 2008, Top HIV Med, V16, P151
   Bisno AL, 1996, NEW ENGL J MED, V334, P240, DOI 10.1056/NEJM199601253340407
   Centers for Disease Control and Prevention, CDC NHSN SURV DEF SP
   Centers for Disease Control and Prevention, 2015, CDC SURG SIT INF SSI
   Centers for Disease Control and Prevention (CDC), 2001, MMWR Morb Mortal Wkly Rep, V50, P381
   Chambers HF, 2009, NAT REV MICROBIOL, V7, P629, DOI 10.1038/nrmicro2200
   Dancer SJ, 2008, J ANTIMICROB CHEMOTH, V61, P246, DOI 10.1093/jac/dkm465
   Darenberg J, 2007, CLIN INFECT DIS, V45, P450, DOI 10.1086/519936
   Dryden M, 2008, SURG INFECT, V9, pS3, DOI 10.1089/sur.2008.066.supp
   Dupuy A, 1999, BRIT MED J, V318, P1591, DOI 10.1136/bmj.318.7198.1591
   Ebright JR, 2002, INFECT DIS CLIN N AM, V16, P697, DOI 10.1016/S0891-5520(02)00017-X
   Edelsberg J, 2008, INFECT CONT HOSP EP, V29, P160, DOI 10.1086/526444
   Edelsberg J, 2009, EMERG INFECT DIS, V15, P1516, DOI 10.3201/eid1509.081228
   El-Khani U, 2012, J PLAST RECONSTR AES, V65, P501, DOI 10.1016/j.bjps.2011.09.001
   Eron Lawrence J., 2003, Journal of Antimicrobial Chemotherapy, V52, pi3
   Fung HB, 2003, DRUGS, V63, P1459, DOI 10.2165/00003495-200363140-00003
   Guskey MT, 2010, PHARMACOTHERAPY, V30, P80, DOI 10.1592/phco.30.1.80
   Hawn MT, 2011, ANN SURG, V254, P494, DOI 10.1097/SLA.0b013e31822c6929
   Health Canada, PRVIBATIV
   Huang KF, 2011, J TRAUMA, V71, P467, DOI 10.1097/TA.0b013e318220d7fa
   Jafari Saraf Lida, 2011, Infect Drug Resist, V4, P87, DOI 10.2147/IDR.S5327
   Jeng A, 2010, MEDICINE, V89, P217, DOI 10.1097/MD.0b013e3181e8d635
   Jenkins TC, 2010, CLIN INFECT DIS, V51, P895, DOI 10.1086/656431
   Jones RN, 2010, J ANTIMICROB CHEMOTH, V65, piv17, DOI 10.1093/jac/dkq252
   Kaul R, 1997, AM J MED, V103, P18, DOI 10.1016/S0002-9343(97)00160-5
   Khatib R, 2009, SCAND J INFECT DIS, V41, P4, DOI 10.1080/00365540802441711
   Ki V, 2008, CAN J INFECT DIS MED, V19, P173, DOI 10.1155/2008/846453
   King MD, 2006, ANN INTERN MED, V144, P309, DOI 10.7326/0003-4819-144-5-200603070-00005
   Klevens RM, 2007, PUBLIC HEALTH REP, V122, P160, DOI 10.1177/003335490712200205
   Kowalski TJ, 2005, MAYO CLIN PROC, V80, P1201, DOI 10.4065/80.9.1201
   Lavender TW, 2013, CLIN MED, V13, P511, DOI 10.7861/clinmedicine.13-5-511
   Lewis JS, 2005, CLIN INFECT DIS, V40, P280, DOI 10.1086/426894
   Lipsky BA, 2007, INFECT CONT HOSP EP, V28, P1290, DOI 10.1086/520743
   Liu C, 2011, CLIN INFECT DIS, V52, P285, DOI [10.1093/cid/cir034, 10.1093/cid/ciq146]
   LLERA JL, 1985, ANN EMERG MED, V14, P15, DOI 10.1016/S0196-0644(85)80727-7
   MacGowan AP, 2008, J ANTIMICROB CHEMOTH, V62, pI11, DOI 10.1093/jac/dkn242
   Magill SS, 2014, NEW ENGL J MED, V370, P1198, DOI 10.1056/NEJMoa1306801
   Magill SS, 2012, INFECT CONT HOSP EP, V33, P283, DOI 10.1086/664048
   May AK, 2011, SURG INFECT, V12, P179, DOI 10.1089/sur.2011.034
   May AK, 2009, SURG INFECT, V10, P467, DOI 10.1089/sur.2009.012
   Mazuski JE, 2008, SURG INFECT, V9, P567, DOI 10.1089/sur.2008.9955
   Meeks DW, 2011, AM J SURG, V201, P76, DOI 10.1016/j.amjsurg.2009.07.050
   Mendes RE, 2015, DIAGN MICR INFEC DIS, V81, P275, DOI 10.1016/j.diagmicrobio.2014.12.011
   Moet GJ, 2007, DIAGN MICR INFEC DIS, V57, P7, DOI 10.1016/j.diagmicrobio.2006.05.009
   Moran GJ, 2006, NEW ENGL J MED, V355, P666, DOI 10.1056/NEJMoa055356
   Mu Y, 2011, INFECT CONT HOSP EP, V32, P970, DOI 10.1086/662016
   Muller LMAJ, 2005, CLIN INFECT DIS, V41, P281, DOI 10.1086/431587
   Murphy EL, 2001, CLIN INFECT DIS, V33, P35, DOI 10.1086/320879
   Najjar PA, 2015, SURG CLIN N AM, V95, P269, DOI 10.1016/j.suc.2014.11.006
   Parish D, 2008, CURR OPIN INVEST DR, V9, P201
   Rajan S, 2012, CLEV CLIN J MED, V79, P57, DOI 10.3949/ccjm.79a.11044
   Ray GT, 2013, DIAGN MICR INFEC DIS, V76, P24, DOI 10.1016/j.diagmicrobio.2013.02.020
   Ray GT, 2013, BMC INFECT DIS, V13, DOI 10.1186/1471-2334-13-252
   Rennie RP, 2003, DIAGN MICR INFEC DIS, V45, P287, DOI 10.1016/S0732-8893(02)00543-6
   Rodvold KA, 2006, J ANTIMICROB CHEMOTH, V58, P1221, DOI 10.1093/jac/dkl403
   Sader HS, 2012, 53 INT C ANT AG CHEM
   Semel JD, 1996, CLIN INFECT DIS, V23, P1162, DOI 10.1093/clinids/23.5.1162
   Shah BR, 2003, DIABETES CARE, V26, P510, DOI 10.2337/diacare.26.2.510
   Shaw KJ, 2008, ANTIMICROB AGENTS CH, V52, P4442, DOI 10.1128/AAC.00859-08
   Stevens DL, 2005, CLIN INFECT DIS, V41, P1373, DOI 10.1086/497143
   STEVENS DL, 1995, EMERG INFECT DIS, V1, P69, DOI 10.3201/eid0103.950301
   STEVENS DL, 1989, NEW ENGL J MED, V321, P1, DOI 10.1056/NEJM198907063210101
   Stevens DL, Necrotizing soft tissue infections
   Stryjewski ME, 2008, CLIN INFECT DIS, V46, P1683, DOI 10.1086/587896
   Suaya JA, 2014, BMC INFECT DIS, V14, DOI 10.1186/1471-2334-14-296
   Suaya JA, 2013, PLOS ONE, V8, DOI 10.1371/journal.pone.0060057
   Tenover FC, 2007, CLIN INFECT DIS, V44, P1208, DOI 10.1086/513203
   US Food and Drug Administration, 2013, Guidance for industry: acute bacterial skin and skin structure infections: developing drugs for treatment
   Vinh DC, 2005, LANCET INFECT DIS, V5, P501, DOI 10.1016/S1473-3099(05)70191-2
   Wang GQ, 2006, J CLIN MICROBIOL, V44, P3883, DOI 10.1128/JCM.01388-06
   Wilson SE, 2009, AM J SURG, V197, P791, DOI 10.1016/j.amjsurg.2008.05.012
   Wilson SE, 2003, AM J SURG, V185, P369, DOI 10.1016/S0002-9610(02)01411-3
   Wong CH, 2003, J BONE JOINT SURG AM, V85A, P1454, DOI 10.2106/00004623-200308000-00005
   Zervos MJ, 2012, J CLIN MICROBIOL, V50, P238, DOI 10.1128/JCM.05817-11
   Zilberberg MD, 2009, INFECT CONT HOSP EP, V30, P1203, DOI 10.1086/648083
NR 86
TC 132
Z9 143
U1 0
U2 40
PU OXFORD UNIV PRESS INC
PI CARY
PA JOURNALS DEPT, 2001 EVANS RD, CARY, NC 27513 USA
SN 1058-4838
EI 1537-6591
J9 CLIN INFECT DIS
JI Clin. Infect. Dis.
PD SEP 15
PY 2015
VL 61
SU 2
BP S69
EP S78
DI 10.1093/cid/civ528
PG 10
WC Immunology; Infectious Diseases; Microbiology
WE Science Citation Index Expanded (SCI-EXPANDED)
SC Immunology; Infectious Diseases; Microbiology
GA CR6PH
UT WOS:000361469100005
PM 26316560
OA Bronze
DA 2024-08-24
ER

PT J
AU Tian, L
   Zhang, Z
   Sun, ZY
AF Tian, Lei
   Zhang, Zhen
   Sun, Ziyong
TI Antimicrobial resistance trends in bloodstream infections at a large
   teaching hospital in China: a 20-year surveillance study (1998-2017)
SO ANTIMICROBIAL RESISTANCE AND INFECTION CONTROL
LA English
DT Article
DE Bloodstream infections; Bacterial pathogens; Antimicrobial resistance;
   Retrospective analysis; Patients; Central China
ID LACTAMASE-PRODUCING ENTEROBACTERIACEAE; BETA-LACTAMASE;
   KLEBSIELLA-PNEUMONIAE; STAPHYLOCOCCUS-AUREUS; ESCHERICHIA-COLI; DISEASE
   BURDEN; RISK-FACTORS; BACTEREMIA; THERAPY
AB BackgroundBacterial bloodstream infections (BSIs) cause high morbidity and mortality worldwide in humans, but the pathogenic spectrum varies from region to region. Long-term monitoring of the pathogenic spectrum and changes in bacterial antibiotic resistance is hugely important for effective clinical therapy and infection control. This study examined the data for BSIs in Tongji Hospital, one of the largest teaching hospitals in China, in an attempt to gain better understanding of bacterial antibiotic resistance in China, focusing on central China.MethodsData from Tongji Hospital for a 20-year period (1998-2017) were used for a retrospective analysis to understand the pathogenic spectrum of BSIs and the changes occurring in antimicrobial resistance in central China. The disk diffusion and E test methods were used for antimicrobial susceptibility testing according to Clinical & Laboratory Standards Institute methodologies, and the data were analyzed by WHONET 5.6 software.ResultsThe isolated pathogens mainly came from hospitalized patients not treated in intensive care units (ICUs), and accounted for 81.5% of the total (9130/11200). The most common Gram-negative and Gram-positive bacterial BSI-causing pathogens were Escherichia coli and Staphylococcus aureus, respectively. The detection rate for methicillin-resistant S. aureus (MRSA) in the hospitalized non-ICU patients increased from 8.4% in 1998-2002 to 63% in 2013-2017, while the detection rate for carbapenem-resistant (CR) Klebsiella pneumoniae was below 5% in 1998-2012 but increased to 34.9% in 2013-2017. In contrast, worryingly, the detection rate for CR K. pneumoniae in ICU patients increased from 0% in 2013 to 75% in 2016. E. coli displayed the highest sensitivity rates to imipenem, meropenem and amikacin, all of which were>90%, followed by cefoxitin at >80%, and cefoperazone/sulbactam at >70%. K. pneumoniae isolates were most sensitive to imipenem, meropenem and amikacin antibiotics, with sensitivity rates exceeding 60%. S. aureus isolates were most sensitive to vancomycin, teicoplanin and trimethoprim/sulfamethoxazole, with sensitivity rates exceeding 90%.ConclusionsBSIs caused by CR K. pneumoniae clearly posed a severe challenge to infection control and treatment of ICU and non-ICU patients in this retrospective study, while MRSA was an issue for non-ICU patients.
C1 [Tian, Lei; Sun, Ziyong] Huazhong Univ Sci & Technol, Tongji Hosp, Dept Clin Lab, Tongji Med Coll, Wuhan, Hubei, Peoples R China.
   [Zhang, Zhen] Huazhong Univ Sci & Technol, Tongji Hosp, Dept Pharm, Tongji Med Coll, Wuhan, Hubei, Peoples R China.
C3 Huazhong University of Science & Technology; Huazhong University of
   Science & Technology
RP Sun, ZY (corresponding author), Huazhong Univ Sci & Technol, Tongji Hosp, Dept Clin Lab, Tongji Med Coll, Wuhan, Hubei, Peoples R China.
EM zysun@tjh.tjmu.edu.cn
RI tian, lei/HGU-7245-2022
FU National Mega Project on Major Infectious Disease Prevention
   [2017ZX10103005-007]
FX This work was supported by research grants from the National Mega
   Project on Major Infectious Disease Prevention (2017ZX10103005-007). The
   funders had no role in study design, data collection and analysis,
   decision to publish, or preparation of the manuscript.
CR [Anonymous], 2014, CLSI DOCUMENT M39 A4
   Ardanuy C, 1998, ANTIMICROB AGENTS CH, V42, P1636, DOI 10.1128/AAC.42.7.1636
   Basaranoglu ST, 2017, ITAL J PEDIATR, V43, DOI 10.1186/s13052-017-0398-0
   Ben-David D, 2012, CLIN MICROBIOL INFEC, V18, P54, DOI 10.1111/j.1469-0691.2011.03478.x
   Bradford PA, 1997, ANTIMICROB AGENTS CH, V41, P563, DOI 10.1128/AAC.41.3.563
   Buetti N, 2017, BMJ OPEN, V7, DOI 10.1136/bmjopen-2016-013665
   Cassini A, 2018, LANCET INFECT DIS
   Clinical and Laboratory Standards Institute, 2018, M100S28 CLIN LAB STA
   Eibach D, 2016, INT J MED MICROBIOL, V306, P249, DOI 10.1016/j.ijmm.2016.05.006
   Gagliotti C, 2011, EUROSURVEILLANCE, V16, P20
   Galanis E, 2006, EMERG INFECT DIS, V12, P381, DOI 10.3201/eid1203.050854
   Gürntke S, 2014, J INFECT CHEMOTHER, V20, P817, DOI 10.1016/j.jiac.2014.08.012
   Gutiérrez-Gutiérrez B, 2017, LANCET INFECT DIS, V17, P726, DOI 10.1016/S1473-3099(17)30228-1
   Hattori H, 2018, AM J INFECT CONTROL
   Health and Family Planning Commission, 2017, 503 WST GB HLTH FAM
   Hu FP, 2016, CLIN MICROBIOL INFEC, V22, pS9, DOI 10.1016/j.cmi.2016.01.001
   Lee H, 2018, EUROSURVEILLANCE, V23, P17, DOI 10.2807/1560-7917.ES.2018.23.42.1800047
   Leistner R, 2014, INFECTION, V42, P991, DOI 10.1007/s15010-014-0670-9
   Li LY, 2017, MEDICINE, V96, DOI [10.1097/MD.0000000000007924, 10.1097/md.0000000000007924]
   Li SG, 2018, FRONT MICROBIOL, V9, DOI 10.3389/fmicb.2018.00332
   Lin YT, 2011, SCAND J INFECT DIS, V43, P603, DOI 10.3109/00365548.2011.577800
   Musicha P, 2017, LANCET INFECT DIS, V17, P1042, DOI 10.1016/S1473-3099(17)30394-8
   Nasa P, 2012, EUR J INTERN MED, V23, P192, DOI 10.1016/j.ejim.2011.06.016
   Pitout JDD, 2008, LANCET INFECT DIS, V8, P159, DOI 10.1016/S1473-3099(08)70041-0
   Schaumburg F, 2014, CLIN MICROBIOL INFEC, V20, pO554, DOI 10.1111/1469-0691.12519
   Schwaber MJ, 2007, J ANTIMICROB CHEMOTH, V60, P913, DOI 10.1093/jac/dkm318
   Tian L, 2018, BMC PUBLIC HEALTH, V18, DOI 10.1186/s12889-018-6013-5
   Uslan DZ, 2007, ARCH INTERN MED, V167, P834, DOI 10.1001/archinte.167.8.834
   van der Mee-Marquet NL, 2015, FRONT MICROBIOL, V6, DOI 10.3389/fmicb.2015.00646
   Vihta KD, 2018, LANCET INFECT DIS, V18, P1138, DOI 10.1016/S1473-3099(18)30353-0
   WEINSTEIN MP, 1983, REV INFECT DIS, V5, P54
   You JHS, 2017, ASIA-PAC J PUBLIC HE, V29, P451, DOI 10.1177/1010539517717365
NR 32
TC 43
Z9 50
U1 0
U2 9
PU BMC
PI LONDON
PA CAMPUS, 4 CRINAN ST, LONDON N1 9XW, ENGLAND
SN 2047-2994
J9 ANTIMICROB RESIST IN
JI Antimicrob. Resist. Infect. Control
PD MAY 28
PY 2019
VL 8
AR 86
DI 10.1186/s13756-019-0545-z
PG 8
WC Public, Environmental & Occupational Health; Infectious Diseases;
   Microbiology; Pharmacology & Pharmacy
WE Science Citation Index Expanded (SCI-EXPANDED)
SC Public, Environmental & Occupational Health; Infectious Diseases;
   Microbiology; Pharmacology & Pharmacy
GA IA3CL
UT WOS:000469440400001
PM 31161033
OA Green Published, gold
DA 2024-08-24
ER

PT J
AU Stumpf, PG
   Flores, M
   Murillo, J
AF Stumpf, Paul G.
   Flores, Marisol
   Murillo, Jeremias
TI Serious postpartum infection due to MRSA in an asymptomatic carrier:
   Case report and review
SO AMERICAN JOURNAL OF PERINATOLOGY
LA English
DT Article
DE MRSA; methicillin-resistant Staphylococcus aureus; CA-MRSA;
   community-acquired methicillin-resistant Staphylococcus aureus;
   pregnancy; postpartum; infection; sepsis
ID RESISTANT STAPHYLOCOCCUS-AUREUS; INTENSIVE-CARE-UNIT; NASAL CARRIAGE;
   TRANSMISSION; MUPIROCIN; WOMEN
AB Infection with methicillin-resistant Staphylococcus aureus (MRSA) has become a worldwide problem and is no longer acquired only in a hospital setting. Community-associated MRSA is an emerging pathogen of increasing interest to both obstetricians and neonatologists, reported in all three trimesters of pregnancy and postpartum, and in neonatal intensive care units, leading to severe outcomes, including neonatal death. This case report describes a serious and potentially life-threatening infection (including wound abscess, septicemia, septic thrombophlebitis, and septic pulmonary emboli) that developed in an otherwise healthy postpartum woman who had screened positive for MRSA in nares, vagina, and rectum at the time of her prior admission in labor as part of a research study. We conclude that asymptomatic nasal, vaginal, and rectal colonization with MRSA occurs in pregnancy and may be a risk factor for serious systemic infection after delivery.
C1 [Stumpf, Paul G.; Flores, Marisol] Newark Beth Israel Med Ctr, Dept Obstet & Gynecol, Newark, NJ USA.
   [Murillo, Jeremias] Newark Beth Israel Med Ctr, Div Infect Dis, Newark, NJ USA.
C3 Newark Beth Israel Medical Center; Newark Beth Israel Medical Center
RP Stumpf, PG (corresponding author), Univ Nevada, Sch Med, 2040 W Charleston Blvd,Suite 200, Las Vegas, NV 89102 USA.
FU The Healthcare Foundation of New Jersey
FX This study was supported in part by a grant from The Healthcare
   Foundation of New Jersey.
CR Bratu S, 2005, EMERG INFECT DIS, V11, P808, DOI 10.3201/eid1106.040885
   Chen KT, 2007, AM J PERINAT, V24, P235, DOI 10.1055/s-2007-976551
   COOLFOLEY AA, 1991, DICP ANN PHARMAC, V25, P1331, DOI 10.1177/106002809102501209
   Eckhardt C, 2003, INFECT CONT HOSP EP, V24, P460, DOI 10.1086/502234
   Gastelum DT, 2005, PEDIATR INFECT DIS J, V24, P1122, DOI 10.1097/01.inf.0000189983.71585.30
   Kluytmans-VandenBergh MFQ, 2006, CLIN MICROBIOL INFEC, V12, P9, DOI 10.1111/j.1469-0691.2006.01341.x
   Kollef MH, 2006, CURR OPIN INFECT DIS, V19, P161, DOI 10.1097/01.qco.0000216627.13445.e2
   Laibl VR, 2005, OBSTET GYNECOL, V106, P461, DOI 10.1097/01.AOG.0000175142.79347.12
   Maltezou HC, 2006, INT J ANTIMICROB AG, V27, P87, DOI 10.1016/j.ijantimicag.2005.11.004
   Mitsuda T, 1996, EUR J PEDIATR, V155, P194, DOI 10.1007/BF01953937
   Perl TM, 1998, ANN PHARMACOTHER, V32, pS7, DOI 10.1177/106002809803200104
   Perl TM, 2002, NEW ENGL J MED, V346, P1871, DOI 10.1056/NEJMoa003069
   Rotas M, 2007, OBSTET GYNECOL, V109, P533, DOI 10.1097/01.AOG.0000241100.70410.9e
   Saiman L, 2003, CLIN INFECT DIS, V37, P1313, DOI 10.1086/379022
   WENZEL RP, 1995, J HOSP INFECT, V31, P13, DOI 10.1016/0195-6701(95)90079-9
NR 15
TC 21
Z9 21
U1 0
U2 4
PU THIEME MEDICAL PUBL INC
PI NEW YORK
PA 333 SEVENTH AVE, NEW YORK, NY 10001 USA
SN 0735-1631
J9 AM J PERINAT
JI Am. J. Perinatol.
PD AUG
PY 2008
VL 25
IS 7
BP 413
EP 415
DI 10.1055/s-2008-1075032
PG 3
WC Obstetrics & Gynecology; Pediatrics
WE Science Citation Index Expanded (SCI-EXPANDED)
SC Obstetrics & Gynecology; Pediatrics
GA 353BX
UT WOS:000259542200004
PM 18528804
DA 2024-08-24
ER

PT J
AU Chen, FN
   Yin, YY
   Chen, HB
   Jin, LY
   Li, SG
   Wang, RB
   Wang, SY
   Wang, Q
   Sun, SJ
   Wang, H
AF Chen, Fengning
   Yin, Yuyao
   Chen, Hongbin
   Jin, Longyang
   Li, Shuguang
   Wang, Ruobing
   Wang, Shuyi
   Wang, Qi
   Sun, Shijun
   Wang, Hui
TI Phenotypic and Genomic Comparison of Staphylococcus aureus Highlight
   Virulence and Host Adaptation Favoring the Success of Epidemic Clones
SO MSYSTEMS
LA English
DT Article
DE Staphylococcus aureus; lineage replacement; neutrophil; adhesion and
   invasion; virulence determinants
ID IMMUNE EVASION; RESISTANCE; EVOLUTION; CHINA
AB Methicillin-resistant Staphylococcus aureus (MRSA) of the sequence type 59 (ST59) and ST398 lineages has emerged in hospitals and displayed a higher virulent potential than its counterparts ST5 and ST239. However, the mechanism of the host cell-pathogen interaction and specific determinates that contribute to the success of epidemic clones remain incompletely understood. In the present study, 142 S. aureus strains (ST59, ST398, ST239, and ST5) were selected from our 7-year national surveillance of S. aureus bloodstream infections (n = 983). We revealed that ST59 and ST398 had a higher prevalence of the protease-associated genes hysA(VSa beta), paiB, and cfim and enhanced proteolytic activity than the other lineages. ST59 and ST398 showed a higher expression of RNAIII and psm alpha and greater proficiency at causing cell lysis than other lineages. Furthermore, ST59 and ST398 were strongly recognized by human neutrophils and caused more cell apoptosis and neutrophil extracellular trap degradation than the other lineages. In addition, these strains differed substantially in their repertoire and composition of intact adhesion genes. Moreover, ST398 displayed higher adaptability to human epidermal keratinocytes and a unique genetic arrangement inside the oligopeptide ABC transport system, indicating functional variations. Overall, our study revealed some potential genomic traits associated with virulence and fitness that might account for the success of epidemic clones.IMPORTANCE Considerable efforts have been exerted to identify factors contributing to the success of epidemic Staphylococcus aureus clones, however, comparative phenotypic studies lack representation owing to the small number of strains. Large-scale strain collections focused on the description of genomic characteristics. Moreover, methicillin-resistant S. aureus infections constitute 30% to 40% of S. aureus bloodstream infections, and recent research has elucidated highly virulent methicillin-susceptible S. aureus strains. However, comprehensive research on the factors contributing to the success of epidemic S. aureus clones is lacking. In this study, 142 S. aureus strains were selected from our 7-year national surveillance of S. aureus bloodstream infections (n = 983) accompanied by a rigorous strain selection process. A combination of host cell-pathogen interactions and genomic analyses was applied to the represented strains. We revealed some potential genomic traits associated with virulence and fitness that might account for the success of epidemic clones.
   Considerable efforts have been exerted to identify factors contributing to the success of epidemic Staphylococcus aureus clones, however, comparative phenotypic studies lack representation owing to the small number of strains. Large-scale strain collections focused on the description of genomic characteristics.
C1 [Chen, Fengning; Wang, Shuyi; Wang, Hui] Peking Univ, Inst Med Technol, Hlth Sci Ctr, Beijing, Peoples R China.
   [Chen, Fengning; Yin, Yuyao; Chen, Hongbin; Jin, Longyang; Li, Shuguang; Wang, Ruobing; Wang, Qi; Sun, Shijun; Wang, Hui] Peking Univ Peoples Hosp, Dept Clin Lab, Beijing, Peoples R China.
C3 Peking University; Peking University
RP Wang, H (corresponding author), Peking Univ, Inst Med Technol, Hlth Sci Ctr, Beijing, Peoples R China.; Wang, H (corresponding author), Peking Univ Peoples Hosp, Dept Clin Lab, Beijing, Peoples R China.
EM whuibj@163.com
RI Chen, Zheng/KCY-2338-2024; Yuan, Fang/JQV-7426-2023; yu,
   xiao/KFT-1725-2024; chen, fengning/HKO-4739-2023; Sun,
   Shijun/JDD-1940-2023
OI Sun, Shijun/0000-0002-4389-541X; Wang, Ruobing/0000-0002-9921-7271;
   Chen, Hongbin/0000-0001-5071-2768; Wang, Shuyi/0009-0005-0904-0951
FU National Natural Science Foundation of China (NSFC) [81991533]
FX This work was supported by a National Natural Science Foundation of
   China (NSFC) grant (81991533). H.W. conceived and designed the study.
   F.C., Y.Y., L.J., S.L., Q.W., and S.S. collected the data and performed
   experiments described in this study. Bioinformatic analyses were
   performed by F.C., H.C., R.W., and S.W. F.C. wrote the draft and H.W.
   revised it. The authors read and approved the final manuscript. We
   declare that we have no competing interests.
CR Baldan R, 2012, PLOS ONE, V7, DOI 10.1371/journal.pone.0043153
   Batool N, 2021, FRONT MICROBIOL, V11, DOI 10.3389/fmicb.2020.613800
   Chen HB, 2021, GENOME MED, V13, DOI 10.1186/s13073-021-00992-x
   Chen X, 2019, J INFECTION, V79, P617, DOI 10.1016/j.jinf.2019.10.005
   Côrtes MF, 2021, VIRULENCE, V12, P951, DOI 10.1080/21505594.2021.1899616
   Durrant MG, 2020, CELL HOST MICROBE, V27, P140, DOI [10.1016/j.chom.2019.10.022, 10.1016/j.chom.2020.09.015]
   Gao CH, 2019, MICROBES INFECT, V21, P361, DOI 10.1016/j.micinf.2019.04.003
   Guan ZC, 2021, FRONT CELL INFECT MI, V11, DOI 10.3389/fcimb.2021.658141
   Guerra FE, 2017, FRONT CELL INFECT MI, V7, DOI 10.3389/fcimb.2017.00286
   He WQ, 2013, INT J ANTIMICROB AG, V42, P211, DOI 10.1016/j.ijantimicag.2013.04.031
   Ji X, 2021, EMERG MICROBES INFEC, V10, P1481, DOI 10.1080/22221751.2021.1951125
   Jian Y, 2021, EMERG MICROBES INFEC, V10, P109, DOI 10.1080/22221751.2020.1868950
   Jin LY, 2020, VIRULENCE, V11, P1122, DOI 10.1080/21505594.2020.1809325
   Jin Y, 2021, MSYSTEMS, V6, DOI 10.1128/mSystems.00837-21
   Katayama Y, 2013, J BACTERIOL, V195, P1194, DOI 10.1128/JB.01786-12
   Klevens RM, 2006, EMERG INFECT DIS, V12, P1991
   Knight GM, 2012, J ANTIMICROB CHEMOTH, V67, P2514, DOI 10.1093/jac/dks245
   Lakhundi S, 2018, CLIN MICROBIOL REV, V31, DOI [10.1128/CMR.00020-18, 10.1128/cmr.00020-18]
   Li M, 2016, SCI REP-UK, V6, DOI 10.1038/srep27899
   Li SG, 2018, FRONT MICROBIOL, V9, DOI 10.3389/fmicb.2018.00332
   Meyers S, 2022, ARTERIOSCL THROM VAS, V42, P261, DOI 10.1161/ATVBAHA.121.316930
   Musso N, 2021, BIOMOLECULES, V11, DOI 10.3390/biom11010072
   Nguyen Lam-Tung, 2015, Mol Biol Evol, V32, P268, DOI 10.1093/molbev/msu300
   Otto M, 2012, CELL MICROBIOL, V14, P1513, DOI 10.1111/j.1462-5822.2012.01832.x
   Page AJ, 2015, BIOINFORMATICS, V31, P3691, DOI 10.1093/bioinformatics/btv421
   Painter KL, 2014, TRENDS MICROBIOL, V22, P676, DOI 10.1016/j.tim.2014.09.002
   Planet PJ, 2017, TRENDS MICROBIOL, V25, P153, DOI 10.1016/j.tim.2016.09.009
   Rooijakkers SHM, 2006, CELL MICROBIOL, V8, P1282, DOI 10.1111/j.1462-5822.2006.00709.x
   Rudkin JK, 2012, J INFECT DIS, V205, P798, DOI 10.1093/infdis/jir845
   Tam K, 2019, MICROBIOL SPECTR, V7, DOI 10.1128/microbiolspec.GPP3-0039-2018
   Turner NA, 2019, NAT REV MICROBIOL, V17, P203, DOI 10.1038/s41579-018-0147-4
   Wang BJ, 2022, EMERG MICROBES INFEC, V11, P532, DOI 10.1080/22221751.2022.2032373
   Wang YY, 2022, NAT COMMUN, V13, DOI 10.1038/s41467-022-31201-x
   Yu DL, 2014, GENOMICS, V104, P8, DOI 10.1016/j.ygeno.2014.04.003
   Zhao CJ, 2012, PLOS ONE, V7, DOI 10.1371/journal.pone.0038577
   Zheng F, 2018, MICROB PATHOGENESIS, V118, P322, DOI 10.1016/j.micpath.2018.03.061
NR 36
TC 4
Z9 4
U1 2
U2 11
PU AMER SOC MICROBIOLOGY
PI WASHINGTON
PA 1752 N ST NW, WASHINGTON, DC 20036-2904 USA
SN 2379-5077
J9 MSYSTEMS
JI mSystems
PD DEC
PY 2022
VL 7
IS 6
DI 10.1128/msystems.00831-22
EA NOV 2022
PG 13
WC Microbiology
WE Science Citation Index Expanded (SCI-EXPANDED)
SC Microbiology
GA 8M6WL
UT WOS:000888431900002
PM 36409083
OA Green Published, gold
DA 2024-08-24
ER

PT J
AU Billeter, M
   Zervos, MJ
   Chen, AY
   Dalovisio, JR
   Kurukularatne, C
AF Billeter, Marianne
   Zervos, Marcus J.
   Chen, Anne Y.
   Dalovisio, Joseph R.
   Kurukularatne, Changa
TI Dalbavancin: A novel once-weekly lipoglycopeptide antibiotic
SO CLINICAL INFECTIOUS DISEASES
LA English
DT Article
ID RESISTANT STAPHYLOCOCCUS-AUREUS; IN-VITRO; DOUBLE-BLIND; BACTERICIDAL
   ACTIVITY; BI 397; VANCOMYCIN; SUSCEPTIBILITY; EFFICACY; VIVO;
   PHARMACOKINETICS
AB The increasing prevalence of drug-resistant gram-positive cocci, such as methicillin-resistant Staphylococcus aureus, has underscored the need for new agents for the treatment of this type of infection. Dalbavancin, a new lipoglycopeptide, has the desirable characteristics of increased in vitro activity, compared with vancomycin, for most gram-positive pathogenic bacteria, as well as an extremely long half-life, permitting once-weekly intravenous dosing. Clinical studies comparing linezolid with 2 doses of dalbavancin have shown comparable efficacy for the treatment of skin and soft-tissue infection. Dalbavancin has also proven to be effective for therapy of catheter-related bloodstream infections. It has an excellent safety profile in studies to date. Dalbavancin will likely have a significant role in outpatient intravenous therapy for patients with potentially serious drug-resistant gram-positive coccal infections.
C1 [Billeter, Marianne; Dalovisio, Joseph R.; Kurukularatne, Changa] Alton Ochsner Med Fdn & Ochsner Clin, Dept Infect Dis, New Orleans, LA 70121 USA.
   [Zervos, Marcus J.; Chen, Anne Y.] Henry Ford Hosp, Div Infect Dis, Dept Internal Med, Detroit, MI 48202 USA.
   [Zervos, Marcus J.; Chen, Anne Y.] Wayne State Univ, Sch Med, Detroit, MI USA.
C3 Ochsner Health System; Henry Ford Health System; Henry Ford Hospital;
   Wayne State University
RP Dalovisio, JR (corresponding author), Alton Ochsner Med Fdn & Ochsner Clin, Dept Infect Dis, 1514 Jefferson Hwy, New Orleans, LA 70121 USA.
EM jdalovisio@ochsner.org
RI Dalovisio, Joseph/A-5808-2011
CR Andes D, 2007, ANTIMICROB AGENTS CH, V51, P1633, DOI 10.1128/AAC.01264-06
   APPELBAUM PC, 2003, 41 ANN M INF DIS SOC
   Buckwalter M, 2005, J CLIN PHARMACOL, V45, P1279, DOI 10.1177/0091270005280378
   Candiani G, 1999, J ANTIMICROB CHEMOTH, V44, P179, DOI 10.1093/jac/44.2.179
   CANDIANI GP, 2001, 41 INT C ANT AG CHEM
   Cavaleri M, 2005, J ANTIMICROB CHEMOTH, V55, P31, DOI 10.1093/jac/dki006
   Cui LZ, 2006, ANTIMICROB AGENTS CH, V50, P1079, DOI 10.1128/AAC.50.3.1079-1082.2006
   Darouiche RO, 2005, J INFECTION, V50, P206, DOI 10.1016/j.jinf.2004.05.006
   DOWELL J, 2003, 43 INT C ANT AG CHEM
   DOWELL JA, 2004, 44 INT C ANT AG CHEM
   DOWELL JA, 2002, 42 INT C ANT AG CHEM
   Drew RH, 2007, PHARMACOTHERAPY, V27, P227, DOI 10.1592/phco.27.2.227
   FLAMM RK, 2004, 44 INT C ANT AG CHEM
   Gales AC, 2005, CLIN MICROBIOL INFEC, V11, P95, DOI 10.1111/j.1469-0691.2004.01051.x
   Goldstein BP, 2007, ANTIMICROB AGENTS CH, V51, P1150, DOI 10.1128/AAC.00620-06
   GOLDSTEIN BP, 2005, 45 INT C ANT AG CHEM
   Goldstein EJC, 2003, ANTIMICROB AGENTS CH, V47, P1968, DOI 10.1128/AAC.47.6.1968-1971.2003
   HACKBARTH CJ, 1999, 39 INT C ANT AG CHEM
   Jabés D, 2004, ANTIMICROB AGENTS CH, V48, P1118, DOI 10.1128/AAC.48.4.1118-1123.2004
   Jaksic B, 2006, CLIN INFECT DIS, V42, P597, DOI 10.1086/500139
   Jauregui LE, 2005, CLIN INFECT DIS, V41, P1407, DOI 10.1086/497271
   Jones RN, 2001, J CHEMOTHERAPY, V13, P244, DOI 10.1179/joc.2001.13.3.244
   JONES RN, 2003, 41 ANN M INF DIS SOC, P172
   JONES RN, 2004, 44 INT C ANT AG CHEM
   Leighton A, 2004, ANTIMICROB AGENTS CH, V48, P940, DOI 10.1128/AAC.48.3.940-945.2004
   Lin G, 2005, ANTIMICROB AGENTS CH, V49, P770, DOI 10.1128/AAC.49.2.770-772.2005
   Lin GR, 2005, ANTIMICROB AGENTS CH, V49, P5182, DOI 10.1128/AAC.49.12.5182-5184.2005
   Lin SW, 2006, ANN PHARMACOTHER, V40, P449, DOI 10.1345/aph.1G158
   Malabarba A, 2005, J ANTIMICROB CHEMOTH, V55, P15, DOI 10.1093/jac/dki005
   Malabarba A, 2001, CURR MED CHEM, V8, P1759, DOI 10.2174/0929867013371716
   Moran GJ, 2006, NEW ENGL J MED, V355, P666, DOI 10.1056/NEJMoa055356
   Mushtaq S, 2004, J ANTIMICROB CHEMOTH, V54, P617, DOI 10.1093/jac/dkh401
   NORD C, 2005, 45 INT C ANT AG CHEM
   Pillai SK, 2007, ANTIMICROB AGENTS CH, V51, P2223, DOI 10.1128/AAC.00202-07
   Pope SD, 2006, PHARMACOTHERAPY, V26, P908, DOI 10.1592/phco.26.7.908
   Raad I, 2005, CLIN INFECT DIS, V40, P374, DOI 10.1086/427283
   Sakoulas G, 2006, ANTIMICROB AGENTS CH, V50, P1581, DOI 10.1128/AAC.50.4.1581-1585.2006
   Seltzer E, 2003, CLIN INFECT DIS, V37, P1298, DOI 10.1086/379015
   SELTZER E, 2005, 45 INT C ANT AG CHEM
   Streit JM, 2005, DIAGN MICR INFEC DIS, V53, P307, DOI 10.1016/j.diagmicrobio.2005.03.004
   Streit JM, 2004, DIAGN MICR INFEC DIS, V48, P137, DOI 10.1016/j.diagmicrobio.2003.09.004
   Weigelt J, 2004, AM J SURG, V188, P760, DOI 10.1016/j.amjsurg.2004.08.045
   Wunderink RG, 2003, CHEST, V124, P1789, DOI 10.1378/chest.124.5.1789
NR 43
TC 77
Z9 81
U1 0
U2 5
PU OXFORD UNIV PRESS INC
PI CARY
PA JOURNALS DEPT, 2001 EVANS RD, CARY, NC 27513 USA
SN 1058-4838
EI 1537-6591
J9 CLIN INFECT DIS
JI Clin. Infect. Dis.
PD FEB 15
PY 2008
VL 46
IS 4
BP 577
EP 583
DI 10.1086/526772
PG 7
WC Immunology; Infectious Diseases; Microbiology
WE Science Citation Index Expanded (SCI-EXPANDED)
SC Immunology; Infectious Diseases; Microbiology
GA 254WB
UT WOS:000252617600017
PM 18199045
OA Bronze
DA 2024-08-24
ER

PT J
AU Seas, C
   Garcia, C
   Salles, MJ
   Labarca, J
   Luna, C
   Alvarez-Moreno, C
   Mejía-Villatoro, C
   Zurita, J
   Guzmán-Blanco, M
   Rodríguez-Noriega, E
   Reyes, J
   Arias, CA
   Carcamo, C
   Gotuzzo, E
AF Seas, Carlos
   Garcia, Coralith
   Salles, Mauro J.
   Labarca, Jaime
   Luna, Carlos
   Alvarez-Moreno, Carlos
   Mejia-Villatoro, Carlos
   Zurita, Jeannete
   Guzman-Blanco, Manuel
   Rodriguez-Noriega, Eduardo
   Reyes, Jinnethe
   Arias, Cesar A.
   Carcamo, Cesar
   Gotuzzo, Eduardo
CA Latin American Working Grp Antimic
TI <i>Staphylococcus aureus</i> bloodstream infections in Latin America:
   results of a multinational prospective cohort study
SO JOURNAL OF ANTIMICROBIAL CHEMOTHERAPY
LA English
DT Article
ID LENGTH-OF-STAY; METHICILLIN-RESISTANT; METICILLIN-RESISTANT; BACTEREMIA;
   MORTALITY; IMPACT; OUTCOMES; CONSULTATION; DISEASES; CARE
AB Background: Substantial heterogeneity in the epidemiology and management of Staphylococcus aureus bacteraemia (SAB) occurs in Latin America. We conducted a prospective cohort study in 24 hospitals from nine Latin American countries.
   Objectives: To assess the clinical impact of SAB in Latin America.
   Patients and methods: We evaluated differences in the 30 day attributable mortality among patients with SAB due to MRSA compared with MSSA involving 84 days of follow-up. Adjusted relative risks were calculated using a generalized linear model.
   Results: A total of 1030 patients were included. MRSA accounted for 44.7% of cases with a heterogeneous geographical distribution. MRSA infection was associated with higher 30 day attributable mortality [25% (78 of 312) versus 13.2% (48 of 363), adjusted RR: 1.94, 95% CI: 1.38-2.73, P < 0.001] compared with MSSA in the multivariable analysis based on investigators' assessment, but not in a per-protocol analysis [13% (35 of 270) versus 8.1% (28 of 347), adjusted RR: 1.10, 95% CI: 0.75-1.60, P < 0.616] or in a sensitivity analysis using 30 day all-cause mortality [36% (132 of 367) versus 27.8% (123 of 442), adjusted RR: 1.09, 95% CI: 0.96-1.23, P = 0.179]. MRSA infection was not associated with increased length of hospital stay. Only 49% of MSSA bloodstream infections (BSI) received treatment with beta-lactams, but appropriate definitive treatment was not associated with lower mortality (adjusted RR: 0.93, 95% CI: 0.70-1.23, P = 0.602).
   Conclusions: MRSA-BSIs in Latin America are not associated with higher 30 day mortality or longer length of stay compared with MSSA. Management of MSSA-BSIs was not optimal, but appropriate definitive therapy did not appear to influence mortality.
C1 [Seas, Carlos; Garcia, Coralith; Gotuzzo, Eduardo] Hosp Cayetano Heredia, Lima, Peru.
   [Seas, Carlos; Garcia, Coralith; Gotuzzo, Eduardo] Univ Peruana Cayetano Heredia, Inst Med Trop Alexander von Humboldt, Av Honorio Delgado 430, Lima 31, Peru.
   [Salles, Mauro J.] Santa Casa Sao Paulo, Div Infect Dis, Dept Internal Med, Sch Med, Sao Paulo, Brazil.
   [Labarca, Jaime] Pontificia Univ Catolica Chile, Sch Med, Dept Infect Dis, Santiago, Chile.
   [Luna, Carlos] Univ Buenos Aires, Jose de San Martin Hosp, Pulm Div, Dept Med, Buenos Aires, DF, Argentina.
   [Alvarez-Moreno, Carlos] Univ Nacl Colombia, Fac Med, Grp Invest Enfermedades Infecciosas, Bogota, Colombia.
   [Mejia-Villatoro, Carlos] Hosp Roosevelt, Clin Enfermedades Infecciosas, Guatemala City, Guatemala.
   [Zurita, Jeannete] Pontificia Univ Catolica Ecuador, Hosp Vozandes, Fac Med, Quito, Ecuador.
   [Guzman-Blanco, Manuel] Hosp Vargas Caracas, Ctr Med Caracas, Caracas, Venezuela.
   [Rodriguez-Noriega, Eduardo] Univ Guadalajara, Fray Antonio Alcalde, Hosp Civil Guadalajara, Guadalajara, Mexico.
   [Rodriguez-Noriega, Eduardo] Univ Guadalajara, Ctr Univ Ciencias Salud, Inst Patol Infecciosa & Expt, Guadalajara, Mexico.
   [Reyes, Jinnethe; Arias, Cesar A.] Univ Bosque, Mol Genet & Antimicrobial Resistance Unit, Bogota, Colombia.
   [Reyes, Jinnethe; Arias, Cesar A.] Univ Bosque, Int Ctr Microbial Genom, Bogota, Colombia.
   [Arias, Cesar A.] Univ Texas Houston, McGovern Sch Med Houston, Ctr Antimicrobial Resistance & Microbial Genom, Houston, TX USA.
   [Carcamo, Cesar] Univ Peruana Cayetano Heredia, Sch Publ Hlth & Adm, Lima, Peru.
C3 Universidad Peruana Cayetano Heredia; Pontificia Universidad Catolica de
   Chile; University of Buenos Aires; Universidad Nacional de Colombia;
   Pontificia Universidad Catolica del Ecuador; Universidad de Guadalajara;
   Universidad de Guadalajara; Universidad El Bosque; Universidad El
   Bosque; University of Texas System; University of Texas Health Science
   Center Houston; Universidad Peruana Cayetano Heredia
RP Seas, C (corresponding author), Univ Peruana Cayetano Heredia, Inst Med Trop Alexander von Humboldt, Av Honorio Delgado 430, Lima 31, Peru.
EM carlos.seas@upch.pe
RI Salles, Mauro José/K-4760-2012; Guimarães, Thais/C-7134-2014; Salles,
   Mauro/R-9256-2019; Alvarez-Moreno, carlos Arturo/P-6678-2016; Luna,
   Carlos Marcelo/AAN-5089-2021
OI Salles, Mauro José/0000-0002-5443-6024; Guimarães,
   Thais/0000-0002-7282-5453; Salles, Mauro/0000-0002-5443-6024;
   Alvarez-Moreno, carlos Arturo/0000-0001-5419-4494; Jaramillo Garcia,
   Luis Fernando/0000-0003-2909-9318; Rodriguez-Noriega,
   Eduardo/0000-0002-1386-4815
FU National Institutes of Health/National Institute of Allergy and
   Infectious Diseases (NIH/NIAID) [K24-AI114818, R01-AI093749,
   R21-AI114961, R21/R33 AI121519]; Pfizer
FX This work was supported by Pfizer. C. A. A. is supported by National
   Institutes of Health/National Institute of Allergy and Infectious
   Diseases (NIH/NIAID) (grants K24-AI114818, R01-AI093749, R21-AI114961,
   R21/R33 AI121519).
CR Allard C, 2008, CLIN MICROBIOL INFEC, V14, P421, DOI 10.1111/j.1469-0691.2008.01965.x
   Arias CA, 2017, ANTIMICROB AGENTS CH, V61, DOI 10.1128/AAC.00816-17
   Bai AD, 2015, CLIN INFECT DIS, V60, P1451, DOI 10.1093/cid/civ120
   Blot SI, 2002, ARCH INTERN MED, V162, P2229, DOI 10.1001/archinte.162.19.2229
   Chu Vivian H, 2005, Am J Med, V118, P1416, DOI 10.1016/j.amjmed.2005.06.011
   Cosgrove SE, 2003, CLIN INFECT DIS, V36, P53, DOI 10.1086/345476
   Cosgrove SE, 2005, INFECT CONT HOSP EP, V26, P166, DOI 10.1086/502522
   de Kraker MEA, 2011, ANTIMICROB AGENTS CH, V55, P1598, DOI 10.1128/AAC.01157-10
   Egea AL, 2014, INT J MED MICROBIOL, V304, P1086, DOI 10.1016/j.ijmm.2014.08.002
   Fätkenheuer G, 2014, LANCET INFECT DIS, V14, P905, DOI 10.1016/S1473-3099(14)70904-1
   Gelatti LC, 2013, REV SOC BRAS MED TRO, V46, P34, DOI 10.1590/0037-868213022013
   Guzmán-Blanco M, 2009, INT J ANTIMICROB AG, V34, P304, DOI 10.1016/j.ijantimicag.2009.06.005
   Jenkins TC, 2008, CLIN INFECT DIS, V46, P1000, DOI 10.1086/529190
   Kang CI, 2010, J INFECTION, V61, P299, DOI 10.1016/j.jinf.2010.07.011
   Lawes T, 2015, LANCET INFECT DIS, V15, P762, DOI 10.1016/S1473-3099(15)00060-2
   McDanel JS, 2015, CLIN INFECT DIS, V61, P361, DOI 10.1093/cid/civ308
   Paulsen J, 2016, OPEN FORUM INFECT DI, V3, DOI 10.1093/ofid/ofw048
   Reyes J, 2009, CLIN INFECT DIS, V49, P1861, DOI 10.1086/648426
   Rubio-Terrés C, 2010, CLIN MICROBIOL INFEC, V16, P722, DOI 10.1111/j.1469-0691.2009.02902.x
   van Hal SJ, 2012, CLIN MICROBIOL REV, V25, P362, DOI 10.1128/CMR.05022-11
   Wang FD, 2008, AM J INFECT CONTROL, V36, P118, DOI 10.1016/j.ajic.2007.02.005
   Wang JT, 2015, PLOS ONE, V10, DOI 10.1371/journal.pone.0144710
   Whitby M, 2001, MED J AUSTRALIA, V175, P264, DOI 10.5694/j.1326-5377.2001.tb143562.x
   Wyllie DH, 2006, BMJ-BRIT MED J, V331, P982
   Yaw LK, 2014, LANCET INFECT DIS, V14, P967, DOI 10.1016/S1473-3099(14)70876-X
NR 25
TC 26
Z9 29
U1 0
U2 12
PU OXFORD UNIV PRESS
PI OXFORD
PA GREAT CLARENDON ST, OXFORD OX2 6DP, ENGLAND
SN 0305-7453
EI 1460-2091
J9 J ANTIMICROB CHEMOTH
JI J. Antimicrob. Chemother.
PD JAN
PY 2018
VL 73
IS 1
BP 212
EP 222
DI 10.1093/jac/dkx350
PG 11
WC Infectious Diseases; Microbiology; Pharmacology & Pharmacy
WE Science Citation Index Expanded (SCI-EXPANDED)
SC Infectious Diseases; Microbiology; Pharmacology & Pharmacy
GA FS2JA
UT WOS:000419603500029
PM 29045648
OA Green Published, Bronze
DA 2024-08-24
ER

PT J
AU Jin, Y
   Zhou, WX
   Zhan, Q
   Chen, YB
   Luo, QX
   Shen, P
   Xiao, YH
AF Jin, Ye
   Zhou, Wangxiao
   Zhan, Qing
   Chen, Yunbo
   Luo, Qixia
   Shen, Ping
   Xiao, Yonghong
TI Genomic epidemiology and characterisation of penicillin-sensitive
   <i>Staphylococcus aureus</i> isolates from invasive bloodstream
   infections in China: an increasing prevalence and higher diversity in
   genetic typing be revealed
SO EMERGING MICROBES & INFECTIONS
LA English
DT Article
DE Penicillin sensitivity; methicillin-susceptible Staphylococcus aureus;
   blaZ; bloodstream infections; genomic epidemiology
ID METHICILLIN-RESISTANT; POPULATION-STRUCTURE; BACTEREMIA; MULTICENTER;
   MORTALITY; VANCOMYCIN; COHORT; MSSA
AB Many countries have reported increasing rates of penicillin-susceptible methicillin-sensitive Staphylococcus aureus (MSSA-PENS). To date, there is relatively little known about the current situation and molecular characteristics of MSSA-PENS in China. In this study, we carried out a laboratory-based multi-region retrospective study to investigate the genomic epidemiology and characterisation of MSSA-PENS isolated from invasive bloodstream infections (BSIs) across 17 provinces. The prevalence of MSSA-PENS isolates increased significantly over the 6-year period, with the proportion increasing from 3.51% in 2014-8.80% in 2019, an average relative increase of 22.14% per year (95% confidence interval 9.67%-34.61%, P for trend <0.001), suggesting that China is experiencing a resurgence of MSSA-PENS. Phylogenetic analysis showed a higher strain diversity occurred; the most frequent clonal complexes (CCs) identified were CC188 (17.14%), CC398 (15.71%) and CC5 (15.71%). Over half of MSSA-PENS strains were pan-susceptible, with erythromycin the most frequent resistance observed. Moreover, 25 isolates were identified as immune evasion cluster negative, including CC15, CC188 and CC1, and 6 strains encoded the Panton-Valentine leucocidin gene. Importantly, virulence assays showed that MSSA-PENS exhibited a level of virulence comparable to that of penicillin-resistant MSSA (MSSA-PEN(R)), indicating that more-sensitive strains should not be mistaken for lacking aggressiveness in vivo. Furthermore, 11 of these isolates were confirmed as blaZ positive but phenotype sensitive, with different amino acid changes in blaZ. Our data support the recommendation to clinicians regarding the usage of penicillin in invasive BSIs caused by MSSA-PENS, which might create a novel opportunity for better antimicrobial stewardship in the future.
C1 [Jin, Ye; Zhou, Wangxiao; Chen, Yunbo; Luo, Qixia; Shen, Ping; Xiao, Yonghong] Zhejiang Univ, Affiliated Hosp 1, Natl Clin Res Ctr Infect Dis,Sch Med,State Key La, Collaborat Innovat Ctr Diag & Treatment Infect Di, Hangzhou, Peoples R China.
   [Zhan, Qing] Zhejiang Univ, Affiliated Hosp 1, Infect Control Dept, Sch Med, Hangzhou, Peoples R China.
   [Xiao, Yonghong] Jinan Microecol Biomed Shandong Lab, Jinan, Peoples R China.
C3 Zhejiang University; Collaborative Innovation Center for Diagnosis &
   Treatment of Infectious Diseases; Zhejiang University; Jinan
   Microecological Biomedicine Shandong Laboratory
RP Xiao, YH (corresponding author), Zhejiang Univ, Affiliated Hosp 1, Natl Clin Res Ctr Infect Dis,Sch Med,State Key La, Collaborat Innovat Ctr Diag & Treatment Infect Di, Hangzhou, Peoples R China.; Xiao, YH (corresponding author), Jinan Microecol Biomed Shandong Lab, Jinan, Peoples R China.
EM xiaoyonghong@zju.edu.cn
RI Chen, Bowen/KFB-3986-2024; Xiao, Yonghong/AFS-9054-2022
OI xiao, yang/0000-0003-1246-7065; xiao, yonghong/0000-0003-4845-5904; Jin,
   Ye/0009-0003-1761-7728; Zhou, Wangxiao/0000-0003-3024-1414
FU National Key Research and Development Program of China [2021YFC2300300];
   National Natural Science Foundation of China (NSFC) [81971984]; Key
   Research and Development Program of Zhejiang Province [2021C03068];
   Research Project of Jinan Microecological Biomedicine Shandong
   Laboratory [JNL2022006B]
FX This work was supported by The National Key Research and Development
   Program of China (grant number 2021YFC2300300), the National Natural
   Science Foundation of China (NSFC) (grant number 81971984), Key Research
   and Development Program of Zhejiang Province (grant number 2021C03068)
   and Research Project of Jinan Microecological Biomedicine Shandong
   Laboratory (JNL2022006B).
CR Ai XL, 2020, FRONT MED-LAUSANNE, V7, DOI 10.3389/fmed.2020.00127
   Ba XL, 2015, ANTIMICROB AGENTS CH, V59, P7396, DOI 10.1128/AAC.01469-15
   Bai AD, 2015, CLIN INFECT DIS, V60, P1451, DOI 10.1093/cid/civ120
   Baines SL, 2015, MBIO, V6, DOI 10.1128/mBio.00080-15
   Bortolaia V, 2020, J ANTIMICROB CHEMOTH, V75, P3491, DOI 10.1093/jac/dkaa345
   Butler-Laporte G, 2018, ANTIMICROB AGENTS CH, V62, DOI 10.1128/AAC.00680-18
   Carvajal LP, 2020, ANTIMICROB AGENTS CH, V64, DOI 10.1128/AAC.02511-19
   Chabot MR, 2015, J ANTIMICROB CHEMOTH, V70, P3353, DOI 10.1093/jac/dkv270
   Chambers HF, 2001, EMERG INFECT DIS, V7, P178, DOI 10.3201/eid0702.010204
   Chen L, 2013, J CLIN MICROBIOL, V51, P914, DOI 10.1128/JCM.03015-12
   Chen SF, 2018, BIOINFORMATICS, V34, P884, DOI 10.1093/bioinformatics/bty560
   Cosgrove SE, 2003, CLIN INFECT DIS, V36, P53, DOI 10.1086/345476
   Dong Q, 2020, INFECT DRUG RESIST, V13, P4589, DOI 10.2147/IDR.S284781
   González C, 1999, CLIN INFECT DIS, V29, P1171, DOI 10.1086/313440
   Harris SR, 2010, SCIENCE, V327, P469, DOI 10.1126/science.1182395
   He L, 2018, GENOME MED, V10, DOI 10.1186/s13073-018-0514-9
   Henderson A, 2019, INT J ANTIMICROB AG, V54, P491, DOI 10.1016/j.ijantimicag.2019.05.020
   Jin Y, 2021, MSYSTEMS, V6, DOI 10.1128/mSystems.00837-21
   Jin Y, 2020, EMERG MICROBES INFEC, V9, P2526, DOI 10.1080/22221751.2020.1848354
   Kim SH, 2008, ANTIMICROB AGENTS CH, V52, P192, DOI 10.1128/AAC.00700-07
   Koeck M, 2019, EMERG INFECT DIS, V25, P171, DOI 10.3201/eid2501.181146
   Lee S, 2018, CLIN MICROBIOL INFEC, V24, P152, DOI 10.1016/j.cmi.2017.07.001
   Li XH, 2018, BRAZ J INFECT DIS, V22, P487, DOI [10.1016/j.bjid.2018.12.001, 10.1016/j.bjid.2018.17.001]
   Lowy FD, 1998, NEW ENGL J MED, V339, P520, DOI 10.1056/NEJM199808203390806
   Miller WR, 2018, OPEN FORUM INFECT DI, V5, DOI 10.1093/ofid/ofy123
   Mama OM, 2021, J ANTIMICROB CHEMOTH, V76, P2519, DOI 10.1093/jac/dkab208
   Naber CK, 2009, CLIN INFECT DIS, V48, pS231, DOI 10.1086/598189
   Nissen JL, 2013, J ANTIMICROB CHEMOTH, V68, P1894, DOI 10.1093/jac/dkt108
   Page AJ, 2015, BIOINFORMATICS, V31, P3691, DOI 10.1093/bioinformatics/btv421
   Price LB, 2012, MBIO, V3, DOI 10.1128/mBio.00305-11
   Prjibelski Andrey, 2020, Curr Protoc Bioinformatics, V70, pe102, DOI 10.1002/cpbi.102
   Resman F, 2016, J INFECTION, V73, P129, DOI 10.1016/j.jinf.2016.05.011
   Richter SS, 2016, J CLIN MICROBIOL, V54, P812, DOI 10.1128/JCM.03109-15
   Smith Tara C, 2015, Curr Environ Health Rep, V2, P41, DOI 10.1007/s40572-014-0034-8
   Stamatakis A, 2014, BIOINFORMATICS, V30, P1312, DOI 10.1093/bioinformatics/btu033
   Stryjewski ME, 2007, CLIN INFECT DIS, V44, P190, DOI 10.1086/510386
   Tavares A, 2014, EUR J CLIN MICROBIOL, V33, P423, DOI 10.1007/s10096-013-1972-z
   Uhlemann AC, 2012, MBIO, V3, DOI 10.1128/mBio.00027-12
   van Hal SJ, 2012, CLIN MICROBIOL REV, V25, P362, DOI 10.1128/CMR.05022-11
   Vandendriessche S, 2011, J ANTIMICROB CHEMOTH, V66, P2455, DOI 10.1093/jac/dkr348
   Yu Guangchuang, 2020, Curr Protoc Bioinformatics, V69, pe96, DOI 10.1002/cpbi.96
   Zankari E, 2017, J ANTIMICROB CHEMOTH, V72, P2764, DOI 10.1093/jac/dkx217
   Zhao CJ, 2012, PLOS ONE, V7, DOI 10.1371/journal.pone.0038577
NR 43
TC 10
Z9 12
U1 1
U2 53
PU TAYLOR & FRANCIS LTD
PI ABINGDON
PA 2-4 PARK SQUARE, MILTON PARK, ABINGDON OR14 4RN, OXON, ENGLAND
EI 2222-1751
J9 EMERG MICROBES INFEC
JI Emerg. Microbes Infect.
PD DEC 31
PY 2022
VL 11
IS 1
BP 326
EP 336
DI 10.1080/22221751.2022.2027218
PG 11
WC Immunology; Infectious Diseases; Microbiology
WE Science Citation Index Expanded (SCI-EXPANDED)
SC Immunology; Infectious Diseases; Microbiology
GA YK8XF
UT WOS:000745488100001
PM 34991434
OA Green Published, gold
DA 2024-08-24
ER

PT J
AU Wibbenmeyer, L
   Williams, I
   Ward, M
   Xiao, XJ
   Light, T
   Latenser, B
   Lewis, R
   Kealey, GP
   Herwaldt, L
AF Wibbenmeyer, Lucy
   Williams, Ingrid
   Ward, Melissa
   Xiao, Xiangjun
   Light, Timothy
   Latenser, Barbara
   Lewis, Robert
   Kealey, Gerald Patrick
   Herwaldt, Loreen
TI Risk Factors for Acquiring Vancomycin-Resistant <i>Enterococcus</i> and
   Methicillin-Resistant <i>Staphylococcus aureus</i> on a Burn Surgery
   Step-Down Unit
SO JOURNAL OF BURN CARE & RESEARCH
LA English
DT Article
ID INTENSIVE-CARE-UNIT; NOSOCOMIAL INFECTIONS; COLONIZATION PRESSURE;
   BARRIER PRECAUTIONS; ACTIVE SURVEILLANCE; HOSPITAL ADMISSION; NASAL
   CARRIAGE; OUTBREAK; IMPACT; EPIDEMIOLOGY
AB The incidence of hospital-associated infections secondary to methicillin-resistant Staphylococcus aureus (MRSA) and those caused by vancomycin-resistant enterococci (VRE) continue to increase, despite the publication of evidence-based guidelines on infection control. We sought to determine modifiable risks factors for acquisition of MRSA or VRE or both on a burn trauma unit (BTU). We performed a retrospective single-center-matched control study. Our study group comprised 94 patients who acquired MRSA or VRE or both while on the BTU from January 1, 2001 to December 31, 2005. The case-patients were matched 1:1 to control-patients based on the time the cases were exposed to the BTU before they became colonized or infected. Logistic regression was used to analyze the relationship of demographic, procedure, and antimicrobial exposure variables to acquisition of MRSA or VRE. Acquisition of MRSA or VRE was related to patient factors, antimicrobial exposure, and device use. Younger age and prior vancomycin treatment while on the BTU were independently associated with MRSA acquisition. The presence of a Foley catheter was related to VRE acquisition. Sixteen study patients (17.0%) who became colonized on the BTU subsequently acquired 17 infections: six patients had MRSA bloodstream infections, nine had MRSA burn wound infections, and two had VRE urinary tract infections. Younger age, exposure to vancomycin, or Foley catheters were associated with increased risk of acquiring MRSA or VRE. Protocols or algorithms that help physicians remember to assess the necessity of antimicrobial agents and devices may help limit the duration of exposure to these risk factors, which may enhance infection prevention efforts. Future studies need to explore the effect of these variables on cross-transmission and their impact predominately in a burn unit. (J Burn Care Res 2010;31:269-279)
C1 [Wibbenmeyer, Lucy; Light, Timothy; Latenser, Barbara; Lewis, Robert; Kealey, Gerald Patrick] Univ Iowa, Carver Coll Med, Dept Surg, Iowa City, IA 52242 USA.
   [Williams, Ingrid] Univ Iowa, Carver Coll Med, Dept Psychol, Iowa City, IA 52242 USA.
   [Ward, Melissa; Herwaldt, Loreen] Univ Iowa, Carver Coll Med, Dept Internal Med, Iowa City, IA 52242 USA.
   [Xiao, Xiangjun] Univ Iowa, Carver Coll Med, Dept Publ Hlth, Iowa City, IA 52242 USA.
   [Ward, Melissa; Herwaldt, Loreen] Univ Iowa, Coll Publ Hlth, Dept Biostat, Iowa City, IA 52242 USA.
   [Herwaldt, Loreen] Univ Iowa Hosp & Clin, Iowa City, IA 52242 USA.
C3 University of Iowa; University of Iowa; University of Iowa; University
   of Iowa; University of Iowa; University of Iowa
RP Wibbenmeyer, L (corresponding author), Univ Iowa, Carver Coll Med, Dept Surg, 8321 JCP,200 Hawkins Dr, Iowa City, IA 52242 USA.
RI xiao, xiangjun/B-1722-2013
OI Wibbenmeyer, Lucy/0000-0003-1424-069X; Ward,
   Melissa/0000-0002-1054-6475; Herwaldt, Loreen/0000-0002-9530-6859
CR Appelgren P, 2002, BURNS, V28, P39, DOI 10.1016/S0305-4179(01)00070-5
   Atkins JL, 2002, BURNS, V28, P185, DOI 10.1016/S0305-4179(01)00082-1
   Bhorade SM, 1999, CHEST, V115, P1085, DOI 10.1378/chest.115.4.1085
   Bonten MJM, 1998, ARCH INTERN MED, V158, P1127, DOI 10.1001/archinte.158.10.1127
   Cerdá E, 2007, ANN SURG, V245, P397, DOI 10.1097/01.sla.0000250418.14359.31
   Corbella X, 1997, EUR J CLIN MICROBIOL, V16, P351, DOI 10.1007/BF01726362
   Davis KA, 2004, CLIN INFECT DIS, V39, P776, DOI 10.1086/422997
   Donskey CJ, 2000, NEW ENGL J MED, V343, P1925, DOI 10.1056/NEJM200012283432604
   Falk PS, 2000, INFECT CONT HOSP EP, V21, P575, DOI 10.1086/501806
   GARNER JS, 1988, AM J INFECT CONTROL, V16, P128, DOI 10.1016/0196-6553(88)90053-3
   Garrouste-Orgeas M, 2001, INFECT CONT HOSP EP, V22, P687, DOI 10.1086/501846
   Girou E, 2000, INFECT CONT HOSP EP, V21, P583, DOI 10.1086/501807
   Harbarth S, 2008, JAMA-J AM MED ASSOC, V299, P1149, DOI 10.1001/jama.299.10.1149
   Harrington G, 2007, INFECT CONT HOSP EP, V28, P837, DOI 10.1086/518844
   Hilburn J, 2003, AM J INFECT CONTROL, V31, P109, DOI 10.1067/mic.2003.15
   Huang SS, 2006, CLIN INFECT DIS, V43, P971, DOI 10.1086/507636
   HUNT JL, 1988, AM J SURG, V156, P524, DOI 10.1016/S0002-9610(88)80545-2
   Jeyaratnam D, 2008, BMJ-BRIT MED J, V336, P927, DOI 10.1136/bmj.39525.579063.BE
   Kooistra-Smid M, 2004, BURNS, V30, P27, DOI 10.1016/j.burns.2003.09.014
   Mangini E, 2007, INFECT CONT HOSP EP, V28, P1261, DOI 10.1086/521658
   May AK, 2000, SHOCK, V14, P259, DOI 10.1097/00024382-200014030-00003
   Meier PA, 1996, INFECT CONT HOSP EP, V17, P798
   Merrer J, 2000, INFECT CONT HOSP EP, V21, P718, DOI 10.1086/501721
   National Nosocomial Infections Surveillance (NNIS), 2004, AM J INFECT CONTROL, V32, P470
   NOBLE WC, 1964, J CLIN PATHOL, V17, P79, DOI 10.1136/jcp.17.1.79
   Olivier CN, 2008, INFECT CONT HOSP EP, V29, P404, DOI 10.1086/587647
   Ostrowsky BE, 1999, ARCH INTERN MED, V159, P1467, DOI 10.1001/archinte.159.13.1467
   Oztoprak N, 2006, AM J INFECT CONTROL, V34, P1, DOI 10.1016/j.ajic.2005.07.005
   Peck MD, 1998, J BURN CARE REHABIL, V19, P386, DOI 10.1097/00004630-199809000-00005
   Price CS, 2003, CLIN INFECT DIS, V37, P921, DOI 10.1086/377733
   Robicsek A, 2008, ANN INTERN MED, V148, P409, DOI 10.7326/0003-4819-148-6-200803180-00003
   Safdar N, 2006, AM J INFECT CONTROL, V34, P476, DOI 10.1016/j.ajic.2006.01.011
   Saint S, 2003, AM J INFECT CONTROL, V31, P354, DOI 10.1016/S0196-6553(02)48250-8
   Santucci SG, 2003, J HOSP INFECT, V53, P6, DOI 10.1053/jhin.2002.1340
   Siddiqui AH, 2002, AM J INFECT CONTROL, V30, P40, DOI 10.1067/mic.2002.118616
   Stelfox HT, 2003, JAMA-J AM MED ASSOC, V290, P1899, DOI 10.1001/jama.290.14.1899
   TACCONELLI E, 2008, 18 EUR C CLIN MICR I
   Tacconelli E, 2008, J ANTIMICROB CHEMOTH, V61, P26, DOI 10.1093/jac/dkm416
   Tacconelli E, 2009, CURR OPIN INFECT DIS, V22, P352, DOI 10.1097/QCO.0b013e32832d52e0
   TAYLOR GD, 1992, BURNS, V18, P332, DOI 10.1016/0305-4179(92)90158-Q
   von Baum H, 2005, INFECTION, V33, P320, DOI 10.1007/s15010-005-5066-4
   Warren DK, 2006, INFECT CONT HOSP EP, V27, P1032, DOI 10.1086/507919
   Warren DK, 2004, INFECT CONT HOSP EP, V25, P99, DOI 10.1086/502357
   Warren DK, 2003, INFECT CONT HOSP EP, V24, P257, DOI 10.1086/502199
   Wibbenmeyer L, 2006, J BURN CARE RES, V27, P152, DOI 10.1097/01.BCR.0000203359.32756.F7
   Wibbenmeyer LA, 2008, J BURN CARE RES, V29, P790, DOI 10.1097/BCR.0b013e3181848b8f
   WURTZ R, 1995, BURNS, V21, P181, DOI 10.1016/0305-4179(95)80005-9
NR 47
TC 31
Z9 35
U1 1
U2 4
PU LIPPINCOTT WILLIAMS & WILKINS
PI PHILADELPHIA
PA 530 WALNUT ST, PHILADELPHIA, PA 19106-3621 USA
SN 1559-047X
J9 J BURN CARE RES
JI J. Burn Care Res.
PD MAR-APR
PY 2010
VL 31
IS 2
BP 269
EP 279
DI 10.1097/BCR.0b013e3181d0f479
PG 11
WC Critical Care Medicine; Dermatology; Surgery
WE Science Citation Index Expanded (SCI-EXPANDED)
SC General & Internal Medicine; Dermatology; Surgery
GA 564DL
UT WOS:000275193400007
PM 20182380
DA 2024-08-24
ER

PT J
AU Garcia, CP
   Rosa, JF
   Cursino, MA
   Lobo, RD
   Mollaco, CH
   Gobara, S
   Malieno, PB
   Raymundo, GF
   Soares, RE
   Keil, KG
   Toma, E
   Salomao, MC
   Matté, MH
   Krebs, VL
   Gibelli, MA
   Kondo, MM
   Zugaib, M
   Costa, SF
   Levin, AS
AF Garcia, Cilmara P.
   Rosa, Juliana F.
   Cursino, Maria A.
   Lobo, Renata D.
   Mollaco, Carla H.
   Gobara, Satiko
   Malieno, Paula B.
   Raymundo, Gabriela F.
   Soares, Robson E.
   Keil, Kleiste G.
   Toma, Edi
   Salomao, Matias C.
   Helena Matte, M.
   Krebs, Vera L.
   Augusta Gibelli, M.
   Kondo, Mario M.
   Zugaib, Marcelo
   Costa, Silvia F.
   Levin, Anna S.
TI Non-Multidrug-Resistant, Methicillin-Resistant <i>Staphylococcus
   aureus</i> in a Neonatal Unit
SO PEDIATRIC INFECTIOUS DISEASE JOURNAL
LA English
DT Article
DE Staphylococcus aureus; methicillin-resistant Staphylococcus aureus;
   newborn; risk factors. intensive care units; neonatal; breast feeding;
   pregnancy; education
ID INTENSIVE-CARE-UNIT; RISK-FACTORS; MULTIPLEX PCR; NOSOCOMIAL BACTEREMIA;
   PREGNANT-WOMEN; HUMAN-MILK; INFECTIONS; PREVALENCE; COLONIZATION;
   TRANSMISSION
AB Background: In the last decade, non-multiresistant methicillin-resistant Staphylococcus aureus (NM-MRSA) has been described as an important agent in bloodstream infections in our hospital.
   Methods: This prospective cohort study, conducted from February 2009 through January 2010 in the neonatal unit, evaluated 403 newborns (NB), their 382 mothers and 148 health care workers (HCW).
   Results: Approximately 217 NB (54%), 187 mothers (48%) and 87 HCW (59%) were colonized by S. aureus (SA). MRSA colonization was greater among NB (15%) than mothers (4.7%) and HCW (3.4%). Although mother-to-NB transmission occurred, in most cases mothers were not responsible for NB colonization. There were 2 predominant PFGE patterns among the NB and some mothers and HCW became colonized by them. Factors significantly associated with MRSA carriage by NB were lower level of maternal schooling (risk factor: odds ratio: 2.99; 95% confidence interval: 1.10-8.07) and maternal rhinosinusitis (protective factor: odds ratio: 0.33; 95% confidence interval: 0.12-0.88). Among NB who remained hospitalized for more than 72 hours, breast feeding was protective (odds ratio: 0.22; 95% confidence interval: 0.05-0.98). All the isolates were NM-MRSA, carried few virulence factors and SCCmec types IVa and type IVd predominated.
   Conclusions: Although there were no cases of infection, nosocomial transmission of MRSA clearly occurred in the neonatal unit, and this highlights the need for infection control practices such as hand hygiene to prevent cross-dissemination. Other healthcare practices, which are very basic but also ample in scope, may play a role, such as general education of women and breast feeding.
C1 [Garcia, Cilmara P.; Rosa, Juliana F.; Cursino, Maria A.; Malieno, Paula B.; Raymundo, Gabriela F.; Soares, Robson E.; Keil, Kleiste G.; Salomao, Matias C.; Costa, Silvia F.; Levin, Anna S.] Univ Sao Paulo, Hosp Clin, Dept Infect Dis, Sao Paulo, Brazil.
   [Garcia, Cilmara P.; Rosa, Juliana F.; Cursino, Maria A.; Malieno, Paula B.; Raymundo, Gabriela F.; Soares, Robson E.; Keil, Kleiste G.; Salomao, Matias C.; Costa, Silvia F.; Levin, Anna S.] Univ Sao Paulo, Hosp Clin, LIM 54, Sao Paulo, Brazil.
   [Lobo, Renata D.; Mollaco, Carla H.; Gobara, Satiko; Levin, Anna S.] Univ Sao Paulo, Hosp Clin, Dept Infect Control, Sao Paulo, Brazil.
   [Toma, Edi; Krebs, Vera L.; Augusta Gibelli, M.] Univ Sao Paulo, Dept Pediat, Sao Paulo, Brazil.
   [Helena Matte, M.] Univ Sao Paulo, Fac Publ Hlth, Sao Paulo, Brazil.
   [Kondo, Mario M.; Zugaib, Marcelo] Univ Sao Paulo, Dept Obstet, Sao Paulo, Brazil.
   [Costa, Silvia F.; Levin, Anna S.] Univ Sao Paulo, Inst Med Trop Sao Paulo, Sao Paulo, Brazil.
C3 Universidade de Sao Paulo; Universidade de Sao Paulo; Universidade de
   Sao Paulo; Universidade Federal de Sao Paulo (UNIFESP); Universidade de
   Sao Paulo; Universidade de Sao Paulo; Universidade de Sao Paulo;
   Universidade de Sao Paulo
RP Garcia, CP (corresponding author), Estr Municipal 1441 Chacaras Alvorada, Indaiatuba Sao Paulo, Brazil.
EM cilma-rapg@uol.com.br
RI Cursino, Maria/R-5706-2019; Levin, Anna S./AAJ-1712-2021; Costa, silvia
   F/ABC-7704-2021; Salomão, Matias/KHX-4515-2024; Zugaib,
   Marcelo/A-5724-2013
OI Cursino, Maria/0000-0001-9312-6056; Levin, Anna S./0000-0003-2427-8368;
   Costa, silvia F/0000-0003-1087-752X; Zugaib,
   Marcelo/0000-0003-1155-2671; Lobo, Renata/0000-0002-7550-5228
FU Fundacao de Auxilio a Pesquisa do Estado de Sao Paulo [2009/08206-1,
   2009/07746-2, 2009/10595-2, 2009/19829-7]; Fundacao de Amparo a Pesquisa
   do Estado de Sao Paulo (FAPESP) [09/08206-1, 09/07746-2] Funding Source:
   FAPESP; Swedish Research Council [2009-08206] Funding Source: Swedish
   Research Council
FX This study was funded by grants from Fundacao de Auxilio a Pesquisa do
   Estado de Sao Paulo numbers: 2009/08206-1; 2009/07746-2; 2009/10595-2
   and 2009/19829-7.
CR Albrich WC, 2008, LANCET INFECT DIS, V8, P289, DOI 10.1016/S1473-3099(08)70097-5
   Andrews WW, 2008, OBSTET GYNECOL, V111, P113, DOI 10.1097/01.AOG.0000298344.04916.11
   Baba-Moussa L, 2008, J HOSP INFECT, V68, P32, DOI 10.1016/j.jhin.2007.10.010
   Baillargeon J, 2004, CLIN INFECT DIS, V38, pE92, DOI 10.1086/383146
   Beigi R, 2007, Infect Dis Obstet Gynecol, V2007, P70876, DOI 10.1155/2007/70876
   Caiaffa HH, 2013, DIAGN MICR INFEC DIS, V76, P518, DOI 10.1016/j.diagmicrobio.2013.04.024
   Chatzakis E, 2011, EUR J CLIN MICROBIOL, V30, P1111, DOI 10.1007/s10096-011-1199-9
   Chen CJ, 2011, J CLIN MICROBIOL, V49, P131, DOI 10.1128/JCM.01774-10
   Chen KT, 2006, OBSTET GYNECOL, V108, P482, DOI 10.1097/01.AOG.0000227964.22439.e3
   Chirico G, 2008, J NUTR, V138, p1801S, DOI 10.1093/jn/138.9.1801S
   Clinical and Laboratory Standards Institute, 2010, M07A8 CLSI
   Cursino MA, 2012, DIAGN MICR INFEC DIS, V74, P343, DOI 10.1016/j.diagmicrobio.2012.08.006
   David MZ, 2010, CLIN MICROBIOL REV, V23, P616, DOI 10.1128/CMR.00081-09
   DEAN AG, 1998, EPI INFO VERSION 6 0
   Isaacs CE, 2005, J NUTR, V135, P1286, DOI 10.1093/jn/135.5.1286
   Jimenez-Truque N, 2012, PEDIATRICS, V129, pE1252, DOI 10.1542/peds.2011-2308
   Kawada Midori, 2003, J Hum Lact, V19, P411, DOI 10.1177/0890334403257799
   Kearns AM, 1999, J HOSP INFECT, V43, P33, DOI 10.1053/jhin.1999.0631
   Kramer MF, 2005, LARYNGO RHINO OTOL, V84, P503, DOI 10.1055/s-2005-861402
   Kuint J, 2007, EUR J PEDIATR, V166, P319, DOI 10.1007/s00431-006-0238-5
   Lazenby GB, 2012, AM J OBSTET GYNECOL, V206, DOI 10.1016/j.ajog.2012.01.038
   Li M, 2009, ANTIMICROB AGENTS CH, V53, P4200, DOI 10.1128/AAC.00428-09
   Lowy FD, 1998, NEW ENGL J MED, V339, P520, DOI 10.1056/NEJM199808203390806
   Maraqa NF, 2011, AM J INFECT CONTROL, V39, P35, DOI 10.1016/j.ajic.2010.07.013
   Morel AS, 2002, AM J INFECT CONTROL, V30, P170, DOI 10.1067/mic.2002.119819
   Murray P.R., 1999, MANUAL CLIN MICROBIO, V7th
   Novak FR, 2000, J MED MICROBIOL, V49, P1109, DOI 10.1099/0022-1317-49-12-1109
   Oliveira DC, 2002, ANTIMICROB AGENTS CH, V46, P2155, DOI 10.1128/AAC.46.7.2155-2161.2002
   Oliveira G A, 2001, Braz J Infect Dis, V5, P163, DOI 10.1590/S1413-86702001000400001
   Patel RI, 2011, J AM OSTEOPATH ASSOC, V111, P389
   Pinter DM, 2009, AM J PERINAT, V26, P145, DOI 10.1055/s-0028-1095179
   PUJOL M, 1994, EUR J CLIN MICROBIOL, V13, P96, DOI 10.1007/BF02026134
   Reusch M, 2008, SCAND J INFECT DIS, V40, P667, DOI 10.1080/00365540801946520
   Rutar T, 2009, J AAPOS, V13, P79, DOI 10.1016/j.jaapos.2008.08.005
   Sakaki H, 2009, AM J INFECT CONTROL, V37, P580, DOI 10.1016/j.ajic.2009.02.008
   Seybold U, 2008, PEDIATRICS, V122, P1039, DOI 10.1542/peds.2007-3161
   Singh K, 2003, J CLIN MICROBIOL, V41, P2755, DOI 10.1128/JCM.41.6.2755-2757.2003
   Tong SYC, 2011, DERMATOL CLIN, V29, P21, DOI 10.1016/j.det.2010.09.005
   Trindade PD, 2005, J CLIN MICROBIOL, V43, P3435, DOI 10.1128/JCM.43.7.3435-3437.2005
   Verkaik NJ, 2010, EUR J CLIN MICROBIOL, V29, P509, DOI 10.1007/s10096-010-0888-0
   Vidal PM, 2009, INFECT CONT HOSP EP, V30, P139, DOI 10.1086/593954
   Vieira MA, 2014, BRAZ J INFECT DIS, V18, P42, DOI 10.1016/j.bjid.2013.04.012
   Zhang KY, 2005, J CLIN MICROBIOL, V43, P5026, DOI 10.1128/JCM.43.10.5026-5033.2005
   [No title captured]
NR 44
TC 5
Z9 5
U1 0
U2 20
PU LIPPINCOTT WILLIAMS & WILKINS
PI PHILADELPHIA
PA TWO COMMERCE SQ, 2001 MARKET ST, PHILADELPHIA, PA 19103 USA
SN 0891-3668
EI 1532-0987
J9 PEDIATR INFECT DIS J
JI Pediatr. Infect. Dis. J.
PD OCT
PY 2014
VL 33
IS 10
BP E252
EP E259
DI 10.1097/INF.0000000000000435
PG 8
WC Immunology; Infectious Diseases; Pediatrics
WE Science Citation Index Expanded (SCI-EXPANDED)
SC Immunology; Infectious Diseases; Pediatrics
GA AP6PC
UT WOS:000342198700002
PM 24892848
DA 2024-08-24
ER

PT J
AU Li, PKT
   Chow, KM
AF Li, Philip Kam-Tao
   Chow, Kai Ming
TI Infectious complications in dialysis -epidemiology and outcomes
SO NATURE REVIEWS NEPHROLOGY
LA English
DT Review
ID BLOOD-STREAM INFECTIONS; HEPATITIS-B-VIRUS; PERITONITIS TREATMENT
   RECOMMENDATIONS; STAPHYLOCOCCUS-AUREUS BACTEREMIA; ESCHERICHIA-COLI
   PERITONITIS; CATHETER-RELATED BACTEREMIA; VASCULAR ACCESS INFECTIONS;
   ACUTE RESPIRATORY SYNDROME; STAGE RENAL-DISEASE; METHICILLIN-RESISTANT
AB This Review focuses on the changing epidemiology of infections among patients with end-stage renal disease who are undergoing dialysis. In particular, bloodstream infections related to vascular access in patients undergoing hemodialysis, and peritonitis in patients undergoing peritoneal dialysis, are highlighted. Gram-positive (staphylococcal and enterococcal) bloodstream infections and Gram-negative peritonitis (especially extended-spectrum beta-lactamase-producing organisms) contribute substantially to excess healthcare use owing to infection caused by dialysis access. Although the management of peritoneal-dialysis-related peritonitis has been hampered by a dearth of randomized, controlled studies, epidemiological data have provided useful information. To overcome the problem of differing methods used to monitor infections within various dialysis centers, uniform reporting systems for vascular-access-related infection and peritoneal-dialysis-related peritonitis, as recommended by the Centers for Disease Control and Prevention and the International Society for Peritoneal Dialysis, respectively, are discussed. Infections unrelated to the port of entry for dialysis are also examined, namely hepatitis and respiratory infection. To address the disease burden, we examine the infection-related mortality as well as the implications for subsequent cardiovascular mortality.
C1 [Li, Philip Kam-Tao; Chow, Kai Ming] Chinese Univ Hong Kong, Dept Med & Therapeut, Div Nephrol, Prince Wales Hosp, Shatin, Hong Kong, Peoples R China.
C3 Chinese University of Hong Kong; Prince of Wales Hospital
RP Li, PKT (corresponding author), Chinese Univ Hong Kong, Dept Med & Therapeut, Div Nephrol, Prince Wales Hosp, 30-32 Ngan Shing St, Shatin, Hong Kong, Peoples R China.
EM philipli@cuhk.edu.hk
RI Li, Philip K. T./D-4051-2017; Ming, Chow Kai/Y-5568-2019
OI Ming, Chow Kai/0000-0001-5310-5197
FU Richard Yu Chinese University of Hong Kong
FX The authors' research work is supported in part by the Richard Yu
   Chinese University of Hong Kong Peritoneal Dialysis Research Fund.
CR [Anonymous], ANN DAT REP ATL CHRO
   Aslam N, 2006, CLIN J AM SOC NEPHRO, V1, P1226, DOI 10.2215/CJN.01230406
   Barraclough KA, 2010, KIDNEY INT, V77, P177, DOI 10.1038/ki.2009.456
   Betjes MGH, 2011, NAT REV NEPHROL, V7, P257, DOI 10.1038/nrneph.2011.28
   Bhattacharya S, 2009, J CLIN VIROL, V45, P296, DOI 10.1016/j.jcv.2009.04.007
   Boucher HW, 2007, CLIN INFECT DIS, V45, P601, DOI 10.1086/520655
   Bunke CM, 1997, KIDNEY INT, V52, P524, DOI 10.1038/ki.1997.363
   BUNKE M, 1995, AM J KIDNEY DIS, V25, P769, DOI 10.1016/0272-6386(95)90553-7
   Burdick RA, 2003, KIDNEY INT, V63, P2222, DOI 10.1046/j.1523-1755.2003.00017.x
   American Medical Association, 2001, MMWR Recomm Rep, V50, P1
   Centers for Disease Control and Prevention, 2011, DIAL EV
   Centers for Disease Control and Prevention, 2008, MMWR-MORBID MORTAL W, V58, p[189, 2009]
   Chavers BM, 2007, J AM SOC NEPHROL, V18, P952, DOI 10.1681/ASN.2006040406
   Choi P, 2004, AM J KIDNEY DIS, V43, P103, DOI 10.1053/j.ajkd.2003.08.046
   Chow K. M., 2010, Hong Kong Medical Journal, V16, P269
   Chow KM, 2010, NEPHROL DIAL TRANSPL, V25, P2303, DOI 10.1093/ndt/gfq094
   Collins A., 2007, Morbidity and Mortality Weekly Report, V56, P197
   Dalrymple LS, 2008, CLIN J AM SOC NEPHRO, V3, P1487, DOI 10.2215/CJN.01290308
   Dalrymple LS, 2010, AM J KIDNEY DIS, V56, P522, DOI 10.1053/j.ajkd.2010.04.016
   Dopirak M, 2002, INFECT CONT HOSP EP, V23, P721, DOI 10.1086/502000
   Edey M, 2010, NEPHROLOGY, V15, P137, DOI 10.1111/j.1440-1797.2009.01268.x
   Engemann JJ, 2005, INFECT CONT HOSP EP, V26, P534, DOI 10.1086/502580
   Fahim M, 2010, NEPHROL DIAL TRANSPL, V25, P3386, DOI 10.1093/ndt/gfq222
   Finelli L, 2005, SEMIN DIALYSIS, V18, P52, DOI 10.1111/j.1525-139X.2005.18108.x
   Fissell RB, 2004, KIDNEY INT, V65, P2335, DOI 10.1111/j.1523-1755.2004.00649.x
   Foley RN, 2004, J AM SOC NEPHROL, V15, P1038, DOI 10.1097/01.ASN.0000119144.95922.C4
   Gilad J, 2005, CLIN MICROBIOL INFEC, V11, P547, DOI 10.1111/j.1469-0691.2005.01168.x
   Gilbertson DT, 2003, KIDNEY INT, V63, P738, DOI 10.1046/j.1523-1755.2003.00787.x
   Girou E, 2008, CLIN INFECT DIS, V47, P627, DOI 10.1086/590564
   Govindarajulu S, 2010, PERITON DIALYSIS INT, V30, P311, DOI 10.3747/pdi.2008.00258
   Greiner W, 2007, CLIN MICROBIOL INFEC, V13, P264, DOI 10.1111/j.1469-0691.2006.01622.x
   Grzegorzewska AE, 2011, NEPHROL DIAL TRANSPL, V26, P970, DOI 10.1093/ndt/gfq499
   Guo HF, 2008, NEPHROL DIAL TRANSPL, V23, P680, DOI 10.1093/ndt/gfm474
   Harbarth S, 1998, ARCH INTERN MED, V158, P182, DOI 10.1001/archinte.158.2.182
   Hemmelgarn BR, 2011, NEW ENGL J MED, V364, P303, DOI 10.1056/NEJMoa1011376
   Hidayat LK, 2006, ARCH INTERN MED, V166, P2138, DOI 10.1001/archinte.166.19.2138
   Hidron AI, 2008, INFECT CONT HOSP EP, V29, P996, DOI 10.1086/591861
   Hoen B, 1998, J AM SOC NEPHROL, V9, P869
   Inrig JK, 2006, CLIN J AM SOC NEPHRO, V1, P518, DOI 10.2215/CJN.01301005
   Ishani A, 2005, KIDNEY INT, V68, P311, DOI 10.1111/j.1523-1755.2005.00414.x
   Jaffer Y, 2008, AM J KIDNEY DIS, V51, P233, DOI 10.1053/j.ajkd.2007.10.038
   James MT, 2008, ANN INTERN MED, V148, P596, DOI 10.7326/0003-4819-148-8-200804150-00004
   Jarvis EM, 2010, KIDNEY INT, V78, P408, DOI 10.1038/ki.2010.149
   Johnson DW, 2009, AM J KIDNEY DIS, V53, P290, DOI 10.1053/j.ajkd.2008.06.032
   Johnson DW, 2009, NEPHROL DIAL TRANSPL, V24, P1598, DOI 10.1093/ndt/gfn684
   Keane WF, 2000, PERITON DIALYSIS INT, V20, P396
   KEANE WF, 1993, PERITON DIALYSIS INT, V13, P14
   Keane WF, 1996, PERITON DIALYSIS INT, V16, P557
   Kidney Disease: Improving Global Outcomes (KDIGO), 2008, Kidney Int Suppl, pS1, DOI 10.1038/ki.2008.81
   Kwan BCH, 2004, J AM SOC NEPHROL, V15, P1883, DOI 10.1097/01.ASN.0000131522.16404.1F
   Labriola L, 2008, NEPHROL DIAL TRANSPL, V23, P1666, DOI 10.1093/ndt/gfm847
   Lafrance JP, 2010, NEPHRON CLIN PRACT, V114, pC204, DOI 10.1159/000262303
   Lai CF, 2011, CLIN J AM SOC NEPHRO, V6, P167, DOI 10.2215/CJN.06270710
   Landry DL, 2010, CLIN J AM SOC NEPHRO, V5, P1799, DOI 10.2215/CJN.01270210
   Lanini S, 2009, BMC MED, V7, DOI 10.1186/1741-7015-7-15
   Laupland KB, 2004, CRIT CARE MED, V32, P992, DOI 10.1097/01.CCM.0000119424.31648.1E
   Li P. K., 2008, HDB DIALYSIS THERAPY, P396
   Li PKT, 2011, NEPHROLOGY, V16, P53, DOI 10.1111/j.1440-1797.2010.01418.x
   Li PKT, 2010, PERITON DIALYSIS INT, V30, P393, DOI 10.3747/pdi.2010.00049
   Li PKT, 2005, PERITON DIALYSIS INT, V25, pS80
   Lok CE, 2011, KIDNEY INT, V79, P587, DOI 10.1038/ki.2010.471
   Marcelli D, 2009, NEPHROL DIAL TRANSPL, V24, P3566, DOI 10.1093/ndt/gfp557
   Marr KA, 1998, KIDNEY INT, V54, P1684, DOI 10.1046/j.1523-1755.1998.00134.x
   McCann M, 2010, COCHRANE DB SYST REV, DOI 10.1002/14651858.CD006894.pub2
   McIntyre CW, 2011, CLIN J AM SOC NEPHRO, V6, P133, DOI 10.2215/CJN.04610510
   Miles R, 2009, KIDNEY INT, V76, P622, DOI 10.1038/ki.2009.202
   NETO MC, 1995, NEPHROL DIAL TRANSPL, V10, P240
   O'Grady NP, 2002, CLIN INFECT DIS, V35, P1281, DOI [10.1086/344188, 10.1086/502007]
   Patel PR, 2010, AM J KIDNEY DIS, V56, P371, DOI 10.1053/j.ajkd.2010.01.025
   Piraino B, 2005, PERITON DIALYSIS INT, V25, P107
   Piraino B., Perit Dial Int
   Powe NR, 1999, KIDNEY INT, V55, P1081, DOI 10.1046/j.1523-1755.1999.0550031081.x
   Power A, 2009, AM J KIDNEY DIS, V53, P1034, DOI 10.1053/j.ajkd.2009.01.259
   Reed SD, 2005, INFECT CONT HOSP EP, V26, P175, DOI 10.1086/502523
   Sarnak MJ, 2001, CHEST, V120, P1883, DOI 10.1378/chest.120.6.1883
   Sarnak MJ, 2000, KIDNEY INT, V58, P1758, DOI 10.1046/j.1523-1755.2000.00337.x
   Sauné K, 2011, NEPHROL DIAL TRANSPL, V26, P2309, DOI 10.1093/ndt/gfq696
   Selvey LA, 2000, INFECT CONT HOSP EP, V21, P645, DOI 10.1086/501707
   Servais A, 2009, CLIN J AM SOC NEPHRO, V4, P1559, DOI 10.2215/CJN.03310509
   Siva B, 2009, CLIN J AM SOC NEPHRO, V4, P957, DOI 10.2215/CJN.00010109
   Slinin Y, 2006, KIDNEY INT, V70, P1135, DOI 10.1038/sj.ki.5001714
   Szeto CC, 2006, KIDNEY INT, V69, P1245, DOI 10.1038/sj.ki.5000037
   Szeto CC, 2005, CLIN MICROBIOL INFEC, V11, P837, DOI 10.1111/j.1469-0691.2005.01222.x
   Szeto CC, 2001, KIDNEY INT, V59, P2309, DOI 10.1046/j.1523-1755.2001.00748.x
   Szeto CC, 2007, PERITON DIALYSIS INT, V27, pS267
   Szeto CC, 2008, CLIN J AM SOC NEPHRO, V3, P431, DOI 10.2215/CJN.03600807
   Szeto CC, 2008, CLIN J AM SOC NEPHRO, V3, P91, DOI 10.2215/CJN.03070707
   Szeto CC, 2007, CLIN J AM SOC NEPHRO, V2, P245, DOI 10.2215/CJN.03180906
   Taylor G, 2002, INFECT CONT HOSP EP, V23, P716, DOI 10.1086/501999
   Thompson ND, 2009, INFECT CONT HOSP EP, V30, P900, DOI 10.1086/605472
   Tokars JI, 2000, SEMIN DIALYSIS, V13, P75, DOI 10.1046/j.1525-139x.2000.00026.x
   Tokars JI, 2000, SEMIN DIALYSIS, V13, P97, DOI 10.1046/j.1525-139x.2000.00030.x
   Tokars JI, 2001, AM J KIDNEY DIS, V37, P1232, DOI 10.1053/ajkd.2001.24527
   Troidle L, 1998, AM J KIDNEY DIS, V32, P623, DOI 10.1016/S0272-6386(98)70026-5
   Troidle Laura, 2007, Hemodial Int, V11, P72, DOI 10.1111/j.1542-4758.2007.00156.x
   Valdés-Sotomayor J, 2003, PERITON DIALYSIS INT, V23, P450
   Vandecasteele SJ, 2010, KIDNEY INT, V77, P760, DOI 10.1038/ki.2010.35
   Vandecasteele SJ, 2009, CLIN J AM SOC NEPHRO, V4, P1388, DOI 10.2215/CJN.01590309
   Vascular Access Work Group, 2006, Am J Kidney Dis, V48, pS248, DOI 10.1053/j.ajkd.2006.04.029
   Wang AYM, 2000, AM J KIDNEY DIS, V36, P1183, DOI 10.1053/ajkd.2000.19833
   Weijmer MC, 2005, J AM SOC NEPHROL, V16, P2769, DOI 10.1681/ASN.2004100870
   Wiedermann CJ, 1999, J AM COLL CARDIOL, V34, P1975, DOI 10.1016/S0735-1097(99)00448-9
   Wisplinghoff H, 2004, CLIN INFECT DIS, V39, P309, DOI 10.1086/421946
   Wong PN, 2003, AM J KIDNEY DIS, V42, P1075, DOI 10.1016/j.ajkd.2003.08.005
   Yahav D, 2008, CLIN INFECT DIS, V47, P83, DOI 10.1086/588667
   Yip T, 2006, PERITON DIALYSIS INT, V26, P191
   Zelenitsky S, 2000, AM J KIDNEY DIS, V36, P1009, DOI 10.1053/ajkd.2000.19103
NR 107
TC 63
Z9 68
U1 0
U2 16
PU NATURE PUBLISHING GROUP
PI NEW YORK
PA 75 VARICK ST, 9TH FLR, NEW YORK, NY 10013-1917 USA
SN 1759-5061
EI 1759-507X
J9 NAT REV NEPHROL
JI Nat. Rev. Nephrol.
PD FEB
PY 2012
VL 8
IS 2
BP 77
EP 88
DI 10.1038/nrneph.2011.194
PG 12
WC Urology & Nephrology
WE Science Citation Index Expanded (SCI-EXPANDED)
SC Urology & Nephrology
GA 888AK
UT WOS:000299976000007
PM 22183504
OA Bronze
DA 2024-08-24
ER

PT J
AU Bhattacharyya, A
   Krishnan, S
   Saha, V
   Goel, G
   Bhattacharya, S
   Hmar, L
AF Bhattacharyya, Arpita
   Krishnan, Shekhar
   Saha, Vaskar
   Goel, Gaurav
   Bhattacharya, Sanjay
   Hmar, Lalawmpuia
TI Microbiology, infection control and infection related outcome in
   pediatric patients in an oncology center in Eastern India: Experience
   from Tata Medical Center, Kolkata
SO INDIAN JOURNAL OF CANCER
LA English
DT Article
DE Antibiotic resistance; blood stream infections; infections; outcome;
   Pediatric Oncology
AB CONTEXT: Infection is a major determinant in the outcome of patients with cancer. AIMS: The aim was to know the epidemiology and outcome of patients with cancer in a cancer care center in Eastern India. SETTINGS AND DESIGN: Retrospective study of pediatric patients in Tata Medical Center, Kolkata, India. Methods: Patients (n = 262) between the age group of 0 and 18 years were reviewed for infections and infection-related outcome (January to December 2013). STATISTICAL ANALYSIS: Modified Wald method was used to determine confidence interval of proportions. RESULTS: Gram-negative bacteria were found to be the most common cause of bloodstream infections (BSIs) (56.4%), followed by Gram-positive cocci (34.5%), and Candida species (9.1%). Carbapenem-resistance was noted among 24% of Gram-negative bacilli (GNB), and extended-spectrum beta-lactamase among 64% of GNBs. A single case of Vibrio cholerae septicemia was also noted. No case of vancomycin-resistant Enterococcus was observed, whereas only two cases of methicillin-resistant Staphylococcus aureus bacteremia (1/3 of all Staphylococcus aureus bacteremia) were detected. Escherichia coli, followed by Klebsiella, Pseudomonas, and Acinetobacter were the predominant organisms detected in BSIs. Among Candida spp. BSIs no resistance to caspofungin, amphotericin B, Voriconazole was noted. Candida tropicalis was the most common isolate, and 1 isolate of Candida glabrata showed dose-dependent sensitivity to fluconazole. Three out of 25 patients died of multi-drug resistant Gram-negative bacteria (12%) in 2013. Seventeen patients had radiological evidence of invasive fungal infections (no mortality was noted). CONCLUSIONS: Periodic review of infection-related data, as well as infection control practices, is essential to optimize clinical outcome in patients with pediatric malignancies.
C1 [Bhattacharyya, Arpita; Krishnan, Shekhar; Saha, Vaskar] Tata Med Ctr, Dept Pediat Oncol, Kolkata, W Bengal, India.
   [Goel, Gaurav; Bhattacharya, Sanjay; Hmar, Lalawmpuia] Tata Med Ctr, Dept Microbiol, Kolkata, W Bengal, India.
RP Bhattacharyya, A (corresponding author), Tata Med Ctr, Dept Pediat Oncol, Kolkata, W Bengal, India.
EM Arpita.Bhattacharyya@tmckolkata.com
OI Saha, Vaskar/0000-0002-2916-9649
CR Al-Mulla NA, 2014, INFECT DRUG RESIST, V7, P289, DOI 10.2147/IDR.S70486
   Bhalchandra R, 2014, INDIAN J PATHOL MICR, V57, P435, DOI 10.4103/0377-4929.138745
   Bhattacharya S, 2011, INDIAN J MED MICROBI, V29, P213, DOI 10.4103/0255-0857.83902
   Bhattacharya S, 2015, INFECT CONT HOSP EP, V36, P864, DOI 10.1017/ice.2015.96
   Bhattacharya S, 2013, INFECT CONT HOSP EP, V34, P650, DOI 10.1086/670639
   Bhattacharya S, 2013, VIRULENCE, V4, P172, DOI 10.4161/viru.23326
   Das K, 2015, INFECT CONT HOSP EP, V36, P866, DOI 10.1017/ice.2015.103
   El-Mahallawy H, 2005, INT J INFECT DIS, V9, P43, DOI 10.1016/j.ijid.2003.11.010
   Goel G, 2015, INDIAN J MED MICROBI, V33, pS53, DOI 10.4103/0255-0857.150883
   Goel G, 2014, INFECT CONT HOSP EP, V35, P1076, DOI 10.1086/677170
   Gupta A, 2011, J HOSP INFECT, V78, P323, DOI 10.1016/j.jhin.2011.04.015
   Gupta A, 2013, INDIAN J MED RES, V138, P944
   Prabhash K, 2010, INDIAN J CANCER, V47, P184, DOI 10.4103/0019-509X.63019
   Rose W, 2014, INDIAN PEDIATR, V51, P752
   Trecarichi EM, 2011, HAEMATOL-HEMATOL J, V96, pE1, DOI 10.3324/haematol.2010.036640
   van Dalen R, 2013, INDIAN J MED MICROBI, V31, P280, DOI 10.4103/0255-0857.115639
NR 16
TC 5
Z9 5
U1 0
U2 4
PU WOLTERS KLUWER MEDKNOW PUBLICATIONS
PI MUMBAI
PA WOLTERS KLUWER INDIA PVT LTD , A-202, 2ND FLR, QUBE, C T S  NO 1498A-2
   VILLAGE MAROL, ANDHERI EAST, MUMBAI, 400059, INDIA
SN 0019-509X
EI 1998-4774
J9 INDIAN J CANCER
JI Indian J. Cancer
PD OCT-DEC
PY 2014
VL 51
IS 4
BP 415
EP U278
DI 10.4103/0019-509X.175365
PG 3
WC Oncology
WE Science Citation Index Expanded (SCI-EXPANDED)
SC Oncology
GA V42TZ
UT WOS:000209637400007
PM 26842142
DA 2024-08-24
ER

PT J
AU Kreisel, KM
   Stine, OC
   Johnson, JK
   Perencevich, EN
   Shardell, MD
   Lesse, AJ
   Gordin, FM
   Climo, MW
   Roghmann, MC
AF Kreisel, Kristen M.
   Stine, O. Colin
   Johnson, J. Kristie
   Perencevich, Eli N.
   Shardell, Michelle D.
   Lesse, Alan J.
   Gordin, Fred M.
   Climo, Michael W.
   Roghmann, Mary-Claire
TI USA300 methicillin-resistant <i>Staphylococcus aureus</i> bacteremia and
   the risk of severe sepsis: is USA300 methicillin-resistant
   <i>Staphylococcus aureus</i> associated with more severe infections?
SO DIAGNOSTIC MICROBIOLOGY AND INFECTIOUS DISEASE
LA English
DT Article
DE Staphylococcus aureus; Methicillin resistance; Community-acquired
   infections; Bacteremia; Bacterial typing techniques; Electrophoresis;
   Gel; Pulsed-field
ID PANTON-VALENTINE LEUKOCIDIN; FIELD GEL-ELECTROPHORESIS; MORTALITY;
   CRITERIA; MRSA; PNEUMONIA; DATABASE; GENOME
AB USA300 methicillin-resistant Staphylococcus aureus (MRSA) is increasing as a cause of severe community-associated bacteremic infections. We assessed severe sepsis in response to infection in patients with USA300 MRSA compared to non-USA300 MRSA bacteremia. A cohort study was conducted from 1997 to 2008 comparing sepsis in response to infection in 271 patients with MRSA bacteremia from 4 VA hospitals. Sixty-seven (25%) patients with MRSA bacteremia were USA300 MRSA; 204 (75%) were non-USA300 MRSA. The proportion of MRSA bacteremia caused by USA300 MRSA increased over time (chi(2) P < 0.0001). Adjusting for age and nosocomial infection, patients with USA300 MRSA bacteremia were more likely to have severe sepsis or septic shock in response to infection than patients with non-USA300 MRSA bacteremia (adjusted relative risk = 1.82; 95% confidence interval, 1.16-2.87; P = 0.01). This suggests that patients with USA300 MRSA are more likely to develop severe sepsis in response to their infection, which could be due to host or bacterial differences. (c) 2011 Elsevier Inc. All rights reserved.
C1 [Kreisel, Kristen M.; Stine, O. Colin; Johnson, J. Kristie; Perencevich, Eli N.; Shardell, Michelle D.; Roghmann, Mary-Claire] Univ Maryland, Baltimore, MD 21201 USA.
   [Kreisel, Kristen M.; Perencevich, Eli N.; Roghmann, Mary-Claire] VA Maryland Hlth Care Syst, Baltimore, MD 21201 USA.
   [Lesse, Alan J.] VA Western New York Healthcare Syst, Buffalo, NY 14215 USA.
   [Lesse, Alan J.] SUNY Buffalo, Buffalo, NY 14215 USA.
   [Gordin, Fred M.] Washington DC VA Med Ctr, Washington, DC 20422 USA.
   [Gordin, Fred M.] George Washington Univ, Washington, DC 20422 USA.
   [Climo, Michael W.] Hunter Holmes McGuire VA Med Ctr, Richmond, VA 23249 USA.
   [Climo, Michael W.] Virginia Commonwealth Univ, Med Coll Virginia, Richmond, VA 23298 USA.
C3 University System of Maryland; University of Maryland Baltimore; State
   University of New York (SUNY) System; State University of New York
   (SUNY) Buffalo; George Washington University; Hunter Holmes McGuire
   Veterinary Affairs Medical Center; Virginia Commonwealth University
RP Kreisel, KM (corresponding author), Div Consolidated Lab Serv, 600 N 5th St, Richmond, VA 23219 USA.
EM kris03222001@yahoo.com
OI Perencevich, Eli/0000-0002-3721-3355; Roghmann,
   Mary-Claire/0000-0003-1063-9257; Kreisel, Kristen/0000-0001-5284-9960
FU Centers for Disease Control and Prevention; University of Maryland
   General Clinical Research Center [M01 RR016500]; General Clinical
   Research Centers, National Center for Research Resources (NCRR), NIH;
   National Institutes of Health [K12 RR023250-03]
FX This work was supported by a R36 grant award from the Centers for
   Disease Control and Prevention to K.M.K and by the University of
   Maryland General Clinical Research Center Grant M01 RR016500, General
   Clinical Research Centers Program, National Center for Research
   Resources (NCRR), NIH. It was also supported by a K12 RR023250-03 grant
   award from the National Institutes of Health to J.K.J. We thank Linda
   McGrail for her role in chart review of patient electronic medical
   records at the Baltimore VAMC. We also thank Jingkun Zhu for her efforts
   in mass electronic data extraction at the Baltimore VAMC and Alison
   Lydecker for the assistance she provided in statistical analysis. In
   addition, the support staff at the participating VAMC sites at Buffalo
   (Antonio Gonzalez), Washington, DC (Douglas Thomas and Sabiha Zubairi),
   and Richmond, VA (Rachel Bull) were helpful throughout the regulatory
   process and transfer of isolates to the Baltimore VAMC. No conflicts of
   interest exist for any of the authors.
CR BONE RC, 1992, CHEST, V101, P1481, DOI 10.1378/chest.101.6.1481
   *CDCP, 2004, MMWR-MORBID MORTAL W, V53, P767
   CHARLSON ME, 1987, J CHRON DIS, V40, P373, DOI 10.1016/0021-9681(87)90171-8
   Cosgrove SE, 2006, CLIN INFECT DIS, V42, pS82, DOI 10.1086/499406
   Cosgrove SE, 2003, CLIN INFECT DIS, V36, P53, DOI 10.1086/345476
   Diep BA, 2006, LANCET, V367, P731, DOI 10.1016/S0140-6736(06)68231-7
   DURACK DT, 1994, AM J MED, V96, P200, DOI 10.1016/0002-9343(94)90143-0
   Enright MC, 2006, LANCET, V367, P705, DOI 10.1016/S0140-6736(06)68233-0
   GAMER JS, 1988, AM J INFECT CONTROL, V16, P128, DOI DOI 10.1016/0196-6553(88)90053-3
   Harmsen D, 2003, J CLIN MICROBIOL, V41, P5442, DOI 10.1128/JCM.41.12.5442-5448.2003
   Horan TC, 2008, AM J INFECT CONTROL, V36, P309, DOI 10.1016/j.ajic.2008.03.002
   Kempker RR, 2010, J INFECTION, V61, P372, DOI 10.1016/j.jinf.2010.09.021
   Labandeira-Rey M, 2007, SCIENCE, V315, P1130, DOI 10.1126/science.1137165
   Lina G, 1999, CLIN INFECT DIS, V29, P1128, DOI 10.1086/313461
   McDougal LK, 2003, J CLIN MICROBIOL, V41, P5113, DOI 10.1128/JCM.41.11.5113-5120.2003
   Naimi TS, 2003, JAMA-J AM MED ASSOC, V290, P2976, DOI 10.1001/jama.290.22.2976
   Popovich KJ, 2008, CLIN INFECT DIS, V46, P787, DOI 10.1086/528716
   Seybold U, 2006, CLIN INFECT DIS, V42, P647, DOI 10.1086/499815
   Soriano A, 2000, CLIN INFECT DIS, V30, P368, DOI 10.1086/313650
   TENOVER FC, 1995, J CLIN MICROBIOL, V33, P2233, DOI 10.1128/JCM.33.9.2233-2239.1995
   Voyich JM, 2006, J INFECT DIS, V194, P1761, DOI 10.1086/509506
NR 21
TC 31
Z9 48
U1 1
U2 5
PU ELSEVIER SCIENCE INC
PI NEW YORK
PA 360 PARK AVE SOUTH, NEW YORK, NY 10010-1710 USA
SN 0732-8893
J9 DIAGN MICR INFEC DIS
JI Diagn. Microbiol. Infect. Dis.
PD JUL
PY 2011
VL 70
IS 3
BP 285
EP 290
DI 10.1016/j.diagmicrobio.2011.03.010
PG 6
WC Infectious Diseases; Microbiology
WE Science Citation Index Expanded (SCI-EXPANDED)
SC Infectious Diseases; Microbiology
GA 788JL
UT WOS:000292441100001
PM 21558047
OA Green Accepted
DA 2024-08-24
ER

PT J
AU Ousley, J
   Baucom, RB
   Stewart, MK
   Phillips, SE
   Holzman, MD
   Ehrenfeld, JM
   Sharp, KW
   Nealon, WH
   Poulose, BK
AF Ousley, Jenny
   Baucom, Rebeccah B.
   Stewart, Melissa K.
   Phillips, Sharon E.
   Holzman, Michael D.
   Ehrenfeld, Jesse M.
   Sharp, Kenneth W.
   Nealon, William H.
   Poulose, Benjamin K.
TI Previous Methicillin-Resistant <i>Staphylococcus aureus</i> Infection
   Independent of Body Site Increases Odds of Surgical Site Infection after
   Ventral Hernia Repair
SO JOURNAL OF THE AMERICAN COLLEGE OF SURGEONS
LA English
DT Article
ID WOUND-INFECTION; SYNTHETIC MESH; UNITED-STATES; SURGERY; HISTORY; RISK;
   EPIDEMIOLOGY; PREVALENCE; OUTCOMES
AB BACKGROUND: Methicillin-resistant Staphylococcus aureus infections can be difficult to manage in ventral hernia repair (VHR). We aimed to determine whether a history of preoperative MRSA infection, regardless of site, confers increased odds of 30-day surgical site infection (SSI) after VHR.
   STUDY DESIGN: A retrospective cohort study of patients undergoing VHR with class I to III wounds between 2005 and 2012 was performed using Vanderbilt University Medical Center's Perioperative Data Warehouse. Preoperative MRSA status, site of infection, and 30-day SSI were determined. Univariate and multivariate analyses adjusting for confounding factors were performed to determine whether a history of MRSA infection was independently associated with SSIs.
   RESULTS: A total of 768 VHR patients met inclusion criteria, of which 46% were women. There were 54 (7%) preoperative MRSA infections (MRSA positive); 15 (28%) soft tissue, 9 (17%) bloodstream, 4 (7%) pulmonary, 3 (6%) urinary, and 5 (9%) other. Overall SSI rate was 10% (n = 80), SSI rate in the MRSA-positive group was 33% (n = 18), compared with 9% (n = 62) in controls (p < 0.001). Multivariate analysis demonstrated that a history of MRSA infection significantly increased odds of 30-day SSI after VHR by 2.3 times (95% CI, 1.1-4.8; p = 0.035). Other factors associated with postoperative SSI were performance of myofascial release, increasing BMI, length of operation, open repair, and clean-contaminated wound classification.
   CONCLUSIONS: A history of site-independent MRSA infection confers significantly increased odds of 30-day SSI after VHR. Additional investigation is needed to determine perioperative treatment regimens that might decrease odds of SSI in VHR, and optimal prosthetic types and techniques for this population. (C) 2015 by the American College of Surgeons
C1 [Ousley, Jenny; Baucom, Rebeccah B.; Stewart, Melissa K.; Holzman, Michael D.; Sharp, Kenneth W.; Nealon, William H.; Poulose, Benjamin K.] Vanderbilt Univ, Med Ctr, Dept Surg, Div Gen Surg, Nashville, TN 37232 USA.
   [Phillips, Sharon E.] Vanderbilt Univ, Med Ctr, Dept Biostat, Nashville, TN 37232 USA.
   [Ehrenfeld, Jesse M.] Vanderbilt Univ, Med Ctr, Dept Anesthesiol, Nashville, TN 37232 USA.
C3 Vanderbilt University; Vanderbilt University; Vanderbilt University
RP Ousley, J (corresponding author), Vanderbilt Univ, Med Ctr, Dept Surg, Div Gen Surg, 1161 Med Ctr Dr,D-5203 Med Ctr North, Nashville, TN 37232 USA.
EM jousley11@email.mmc.edu
RI Ehrenfeld, Jesse/AAI-2951-2020
FU Medical Scholars Program at the Vanderbilt University School of Medicine
FX Ms Ousley received funding from the Medical Scholars Program at the
   Vanderbilt University School of Medicine to complete this project.
CR American College of Surgeons NSQIP, 2012, ACS NSQIP CLASS ESS
   Anderson DJ, 2007, INFECT CONT HOSP EP, V28, P1047, DOI 10.1086/520731
   Berger RL, 2013, J AM COLL SURGEONS, V217, P974, DOI 10.1016/j.jamcollsurg.2013.08.003
   Blatnik JA, 2012, AM J SURG, V203, P370, DOI 10.1016/j.amjsurg.2011.12.001
   Breuing K, 2010, SURGERY, V148, P544, DOI 10.1016/j.surg.2010.01.008
   BUCKNALL TE, 1982, BMJ-BRIT MED J, V284, P931, DOI 10.1136/bmj.284.6320.931
   Carbonell AM, 2013, J AM COLL SURGEONS, V217, P991, DOI 10.1016/j.jamcollsurg.2013.07.382
   Dantes R, 2013, JAMA INTERN MED, V173, P1970, DOI 10.1001/jamainternmed.2013.10423
   Engemann JJ, 2003, CLIN INFECT DIS, V36, P592, DOI 10.1086/367653
   Faraday N, 2013, ANN SURG, V257, P150, DOI 10.1097/SLA.0b013e3182588abf
   Harris PA, 2009, J BIOMED INFORM, V42, P377, DOI 10.1016/j.jbi.2008.08.010
   Hicks CW, 2014, HERNIA, V18, P65, DOI 10.1007/s10029-012-1035-x
   Humphreys H, 2012, SURG-J R COLL SURG E, V10, P357, DOI 10.1016/j.surge.2012.05.003
   Jarvis WR, 2012, AM J INFECT CONTROL, V40, P194, DOI 10.1016/j.ajic.2012.02.001
   Medina M, 1997, EUR J SURG, V163, P191
   Moran GJ, 2006, NEW ENGL J MED, V355, P666, DOI 10.1056/NEJMoa055356
   Pofahl WE, 2011, AM SURGEON, V77, P27
   Poulose BK, 2012, HERNIA, V16, P179, DOI 10.1007/s10029-011-0879-9
   Ramirez MC, 2013, J GASTROINTEST SURG, V17, P144, DOI 10.1007/s11605-012-1995-2
   Sanders DL, 2012, BRIT MED J, V344, DOI 10.1136/bmj.e2843
   van Walraven C, 2013, PLOS ONE, V8, DOI 10.1371/journal.pone.0067167
   White TJ, 1998, AM SURGEON, V64, P276
NR 22
TC 8
Z9 9
U1 0
U2 2
PU ELSEVIER SCIENCE INC
PI NEW YORK
PA 360 PARK AVE SOUTH, NEW YORK, NY 10010-1710 USA
SN 1072-7515
EI 1879-1190
J9 J AM COLL SURGEONS
JI J. Am. Coll. Surg.
PD AUG
PY 2015
VL 221
IS 2
BP 470
EP 477
DI 10.1016/j.jamcollsurg.2015.04.023
PG 8
WC Surgery
WE Science Citation Index Expanded (SCI-EXPANDED)
SC Surgery
GA CN4EZ
UT WOS:000358384400032
PM 26206645
DA 2024-08-24
ER

PT J
AU Valencia-Shelton, F
   Loeffelholz, M
AF Valencia-Shelton, Frances
   Loeffelholz, Michael
TI Nonculture techniques for the detection of bacteremia and fungemia
SO FUTURE MICROBIOLOGY
LA English
DT Review
DE bacteremia; blood cultures; bloodstream infection; fungemia; MALDI-TOF
   mass spectrometry; nucleic acid amplification; PCR
ID BLOOD-CULTURE BOTTLES; DESORPTION IONIZATION-TIME; SUSCEPTIBLE
   STAPHYLOCOCCUS-AUREUS; FLIGHT MASS-SPECTROMETRY; GRAM-POSITIVE COCCI;
   RIBOSOMAL-RNA GENE; BROAD-RANGE PCR; RAPID IDENTIFICATION;
   METHICILLIN-RESISTANT; STREAM INFECTIONS
AB Bacteremia and fungemia account for a substantial proportion of all cases of severe sepsis. Antibiotic resistance is a contributing factor in many hospital-acquired infection deaths. Traditional phenotypic methods for the identification of bacteria and yeasts from positive blood cultures and determining antimicrobial susceptibility require 48-72 h, delaying optimal therapy and negatively impacting patient outcomes. Molecular methods, including nonamplified DNA probe panels and peptide nucleic acid probes, and nucleic acid amplification methods such as PCR, proteomic methods (matrix-assisted laser desorption/ionization-time-of-flight mass spectrometry) and direct biochemical tests provide more rapid identification of bacteria and fungi, and in some cases antimicrobial resistance markers, from positive blood cultures, as well as directly from whole blood. These methods vary in the breadth of organisms that they detect, and equally important, their ease of use. This article examines the principles, performance and practicality of the various rapid, nonculture techniques for the detection of bacteremia and fungemia.
C1 [Valencia-Shelton, Frances; Loeffelholz, Michael] Univ Texas Med Branch, Dept Pathol, Galveston, TX 77555 USA.
C3 University of Texas System; University of Texas Medical Branch Galveston
RP Loeffelholz, M (corresponding author), Univ Texas Med Branch, Dept Pathol, Galveston, TX 77555 USA.
EM mjloeffe@utmb.edu
FU BioFire Diagnostics
FX ML has received grant funding from, and is an advisory board member for
   BioFire Diagnostics. The authors have no other relevant affiliations or
   financial involvement with any organization or entity with a financial
   interest in or financial conflict with the subject matter or materials
   discussed in the manuscript apart from those disclosed.
CR Anderson B, 1994, J Fla Med Assoc, V81, P835
   Anthony RM, 2000, J CLIN MICROBIOL, V38, P781, DOI 10.1128/JCM.38.2.781-788.2000
   BERENGUER J, 1993, DIAGN MICR INFEC DIS, V17, P103, DOI 10.1016/0732-8893(93)90020-8
   Bhowmick T, 2013, J CLIN MICROBIOL, V51, P1226, DOI 10.1128/JCM.02967-12
   Buchan BW, 2012, J CLIN MICROBIOL, V50, P346, DOI 10.1128/JCM.05021-11
   Çerikçioglu N, 2010, NEW MICROBIOL, V33, P57
   Chapin K, 2003, J CLIN MICROBIOL, V41, P4324, DOI 10.1128/JCM.41.9.4324-4327.2003
   Christner M, 2010, J CLIN MICROBIOL, V48, P1584, DOI 10.1128/JCM.01831-09
   Clark AE, 2013, CLIN MICROBIOL REV, V26, P547, DOI 10.1128/CMR.00072-12
   Cleven BEE, 2006, J CLIN MICROBIOL, V44, P2389, DOI 10.1128/JCM.02291-05
   Corless CE, 2000, J CLIN MICROBIOL, V38, P1747, DOI 10.1128/JCM.38.5.1747-1752.2000
   Cosgrove SE, 2006, CLIN INFECT DIS, V42, pS82, DOI 10.1086/499406
   Cosgrove SE, 2005, INFECT CONT HOSP EP, V26, P166, DOI 10.1086/502522
   Davies J, 2012, J CLIN MICROBIOL, V50, P2056, DOI 10.1128/JCM.06773-11
   DAVIS TE, 1992, DIAGN MICR INFEC DIS, V15, P295, DOI 10.1016/0732-8893(92)90014-K
   de Kraker MEA, 2011, PLOS MED, V8, DOI 10.1371/journal.pmed.1001104
   Deck MK, 2012, J CLIN MICROBIOL, V50, P1994, DOI 10.1128/JCM.00225-12
   Fernández AL, 2010, REV ESP CARDIOL, V63, P1205, DOI 10.1016/S0300-8932(10)70254-2
   Ferreira L, 2011, CLIN MICROBIOL INFEC, V17, P1007, DOI 10.1111/j.1469-0691.2010.03339.x
   Ferreira L, 2011, CLIN MICROBIOL INFEC, V17, P546, DOI 10.1111/j.1469-0691.2010.03257.x
   Ferroni A, 2010, J CLIN MICROBIOL, V48, P1542, DOI 10.1128/JCM.02485-09
   Fredricks DN, 1998, J CLIN MICROBIOL, V36, P2810, DOI 10.1128/JCM.36.10.2810-2816.1998
   Fujita SI, 2005, J CLIN MICROBIOL, V43, P1149, DOI 10.1128/JCM.43.3.1149-1157.2005
   Gaibani P, 2013, BIOMED RES INT, V2013, DOI 10.1155/2013/264651
   Garrouste-Orgeas M, 2006, CLIN INFECT DIS, V42, P1118, DOI 10.1086/500318
   Gherardi G, 2012, DIAGN MICR INFEC DIS, V72, P20, DOI 10.1016/j.diagmicrobio.2011.09.015
   GREISEN K, 1994, J CLIN MICROBIOL, V32, P335, DOI 10.1128/JCM.32.2.335-351.1994
   Grif K, 2012, J CLIN MICROBIOL, V50, P2250, DOI 10.1128/JCM.00362-12
   Gröbner S, 2009, J CLIN MICROBIOL, V47, P1689, DOI 10.1128/JCM.02179-08
   Haag H, 2013, DIAGN MICR INFEC DIS, V76, P413, DOI 10.1016/j.diagmicrobio.2013.04.027
   Hardick J, 2012, J CLIN MICROBIOL, V50, P2428, DOI 10.1128/JCM.00345-12
   Harris D, 2013, EXP AGR, V49, P1, DOI 10.1017/S0014-479712001305
   Hilali F, 1997, MOL BIOTECHNOL, V7, P207, DOI 10.1007/BF02740812
   Ibrahim EH, 2000, CHEST, V118, P146, DOI 10.1378/chest.118.1.146
   Jeng K, 2012, J CLIN MICROBIOL, V50, P3287, DOI 10.1128/JCM.00677-12
   Jordan JA, 2009, J CLIN MICROBIOL, V47, P368, DOI 10.1128/JCM.01991-08
   Kaleta EJ, 2011, CLIN CHEM, V57, P1057, DOI 10.1373/clinchem.2011.161968
   Kaleta EJ, 2011, J CLIN MICROBIOL, V49, P345, DOI 10.1128/JCM.00936-10
   Kelley PG, 2011, DIAGN MICR INFEC DIS, V70, P404, DOI 10.1016/j.diagmicrobio.2011.02.006
   Kim SH, 2008, ANTIMICROB AGENTS CH, V52, P192, DOI 10.1128/AAC.00700-07
   Kühn C, 2011, J CLIN MICROBIOL, V49, P2919, DOI 10.1128/JCM.00830-11
   Kumar A, 2006, CRIT CARE MED, V34, P1589, DOI 10.1097/01.CCM.0000217961.75225.E9
   La Scola B, 2011, EXPERT REV MOL DIAGN, V11, P287, DOI [10.1586/ERM.11.12, 10.1586/erm.11.12]
   Laforgia N, 1997, ACTA PAEDIATR, V86, P1097, DOI 10.1111/j.1651-2227.1997.tb14815.x
   Lagae-Wiens PRS, 2007, J CLIN MICROBIOL, V45, P3478, DOI 10.1128/JCM.01477-07
   Landlinger C, 2010, LEUKEMIA, V24, P2032, DOI 10.1038/leu.2010.209
   Lindholm L, 2004, J CLIN MICROBIOL, V42, P5609, DOI 10.1128/JCM.42.12.5609-5613.2004
   Lupetti A, 2010, EUR J CLIN MICROBIOL, V29, P89, DOI 10.1007/s10096-009-0825-2
   Marinach-Patrice C, 2010, PLOS ONE, V5, DOI 10.1371/journal.pone.0008862
   MCCABE KM, 1995, PEDIATRICS, V95, P165
   MCDONALD CL, 1995, J CLIN MICROBIOL, V33, P50, DOI 10.1128/JCM.33.1.50-52.1995
   Moussaoui W, 2010, CLIN MICROBIOL INFEC, V16, P1631, DOI 10.1111/j.1469-0691.2010.03356.x
   Munoz-Dávila MJ, 2012, EUR J CLIN MICROBIOL, V31, P663, DOI 10.1007/s10096-011-1356-1
   MURRAY PR, 1979, J CLIN MICROBIOL, V9, P290
   Neyret C, 1997, EUR J CLIN MICROBIOL, V16, P165, DOI 10.1007/BF01709479
   Nikkari S, 2001, J CLIN MICROBIOL, V39, P1956, DOI 10.1128/JCM.39.5.1956-1959.2001
   Ohlin A, 2012, NEONATOLOGY, V101, P241, DOI 10.1159/000334655
   Parta M, 2009, J CLIN MICROBIOL, V47, P1609, DOI 10.1128/JCM.00351-09
   Pasternak J, 2012, EINSTEIN-SAO PAULO, V10, P118, DOI 10.1590/S1679-45082012000100026
   Perez KK, 2013, ARCH PATHOL LAB MED, V137, P1247, DOI 10.5858/arpa.2012-0651-OA
   Petti CA., 2011, Manual of clinical microbiology, V10th ed., P15, DOI 10.1128/9781555816728.CH3
   Romero-Gómez MP, 2012, DIAGN MICR INFEC DIS, V72, P282, DOI 10.1016/j.diagmicrobio.2011.11.012
   Quesada MD, 2010, CLIN MICROBIOL INFEC, V16, P137, DOI 10.1111/j.1469-0691.2009.02907.x
   Ray A, 2000, FASEB J, V14, P1041, DOI 10.1096/fasebj.14.9.1041
   Romero-Gómez MP, 2011, J INFECTION, V62, P251, DOI 10.1016/j.jinf.2010.12.008
   Samuel LP, 2013, J CLIN MICROBIOL, V51, P1188, DOI 10.1128/JCM.02982-12
   Schubert S, 2011, J MOL DIAGN, V13, P701, DOI 10.1016/j.jmoldx.2011.07.004
   Scott LJ, 2013, MOL DIAGN THER, V17, P117, DOI 10.1007/s40291-013-0021-z
   Shrestha NK, 2002, J CLIN MICROBIOL, V40, P2659, DOI 10.1128/JCM.40.7.2659-2661.2002
   SKULNICK M, 1994, DIAGN MICR INFEC DIS, V19, P5, DOI 10.1016/0732-8893(94)90043-4
   Snyder JW, 2009, J CLIN MICROBIOL, V47, P3747, DOI 10.1128/JCM.01391-09
   Spanu T, 2012, J CLIN MICROBIOL, V50, P176, DOI 10.1128/JCM.05742-11
   Stamper PD, 2007, J CLIN MICROBIOL, V45, P2191, DOI 10.1128/JCM.00552-07
   Stevenson LG, 2010, J CLIN MICROBIOL, V48, P444, DOI 10.1128/JCM.01541-09
   Tissari P, 2010, LANCET, V375, P224, DOI 10.1016/S0140-6736(09)61569-5
   Trovato L, 2012, CLIN MICROBIOL INFEC, V18, pE63, DOI 10.1111/j.1469-0691.2011.03731.x
   Vincent JL, 2009, JAMA-J AM MED ASSOC, V302, P2323, DOI 10.1001/jama.2009.1754
   WASILAUS.BL, 1971, J INFECT DIS, V124, P499, DOI 10.1093/infdis/124.5.499
   Wellinghausen N, 2004, J CLIN MICROBIOL, V42, P3147, DOI 10.1128/JCM.42.7.3147-3152.2004
   Wellinghausen N, 2009, J CLIN MICROBIOL, V47, P2759, DOI 10.1128/JCM.00567-09
   Wellinghausen N, 2009, J MED MICROBIOL, V58, P1106, DOI 10.1099/jmm.0.007906-0
   Wojewoda CM, 2013, J CLIN MICROBIOL, V51, P2072, DOI 10.1128/JCM.00831-13
   Wolk DM, 2009, J CLIN MICROBIOL, V47, P823, DOI 10.1128/JCM.01884-08
   Yan YJ, 2011, J CLIN MICROBIOL, V49, P2528, DOI 10.1128/JCM.00339-11
   Yanagihara K, 2010, CRIT CARE, V14, DOI 10.1186/cc9234
NR 85
TC 11
Z9 12
U1 0
U2 35
PU FUTURE MEDICINE LTD
PI LONDON
PA UNITEC HOUSE, 3RD FLOOR, 2 ALBERT PLACE, FINCHLEY CENTRAL, LONDON, N3
   1QB, ENGLAND
SN 1746-0913
EI 1746-0921
J9 FUTURE MICROBIOL
JI Future Microbiol.
PD APR
PY 2014
VL 9
IS 4
BP 543
EP 559
DI 10.2217/fmb.14.8
PG 17
WC Microbiology
WE Science Citation Index Expanded (SCI-EXPANDED)
SC Microbiology
GA AH2MD
UT WOS:000335954700017
PM 24810352
DA 2024-08-24
ER

PT J
AU Ayau, P
   Bardossy, AC
   Sanchez, G
   Ortiz, R
   Moreno, D
   Hartman, P
   Rizvi, K
   Prentiss, TC
   Perri, MB
   Mahan, M
   Huang, V
   Reyes, K
   Zervos, MJ
AF Ayau, Pedro
   Bardossy, Ana C.
   Sanchez, Guillermo
   Ortiz, Ricardo
   Moreno, Daniela
   Hartman, Pamela
   Rizvi, Khulood
   Prentiss, Tyler C.
   Perri, Mary B.
   Mahan, Meredith
   Huang, Vanthida
   Reyes, Katherine
   Zervos, Marcus J.
TI Risk Factors for 30-Day Mortality in Patients with Methicillin-Resistant
   Staphylococcus aureus Bloodstream Infections
SO INTERNATIONAL JOURNAL OF INFECTIOUS DISEASES
LA English
DT Article
DE risk factors; 30-day mortality; blood stream infection;
   Methicillin-resistant Staphylococcus aureus
ID PREDICTIVE FACTORS; HYPOXIA; BACTEREMIA; IMPACT
AB Objectives: Methicillin-resistant Staphylococcus aureus (MRSA) blood stream infections (BSI) are a major health care problem accounting for a large percentage of nosocomial infections. The aim of this study was to identify risk factors associated with 30-day mortality in patients with MRSA BSI.
   Methods: This was a retrospective study performed in Southeast Michigan. Over a 9-year period, a total of 1,168 patients were identified with MRSA BSI. Patient demographics and clinical data were retrieved and evaluated using electronic medical health records.
   Results: 30-day mortality during the 9-year study period was 16%. Significant risk factors for 30-day mortality were age, cancer, heart disease, neurologic disease, nursing home residence and Charlson score > 3 with Odds Ratio (OR) of 1.03 (CI 1.02-1.04), 2.29 (CI 1.40-3.75), 1.78 (CI 1.20-2.63), 1.65 (CI 1.08-2.25), 1.66 (CI 1.02 - 2.70) and 1.86 (CI 1.18 - 2.95) correspondingly. Diabetes mellitus, peripheral vascular disease (PVD), and readmission were protective factors for 30-day mortality with OR of 0.53 (CI 0.36-0.78), 0.46 (CI 0.26-0.84) and 0.13 (CI0.05 - 0.32) respectively.
   Conclusions: Our study identified significant risk factors for 30-day mortality in patients with MRSA BSI. Interestingly, diabetes mellitus, PVD and readmission were protective effects on 30-day mortality. There was no statistically significant variability in 30-day mortality over the 9-year study period. (C) 2017 The Authors. Published by Elsevier Ltd on behalf of International Society for Infectious Diseases.
C1 [Ayau, Pedro; Sanchez, Guillermo; Ortiz, Ricardo] Univ Francisco Marroquin, Guatemala City, Guatemala.
   [Bardossy, Ana C.; Moreno, Daniela; Hartman, Pamela; Rizvi, Khulood; Prentiss, Tyler C.; Perri, Mary B.; Mahan, Meredith; Reyes, Katherine; Zervos, Marcus J.] Henry Ford Hlth Syst, Detroit, MI 48202 USA.
   [Huang, Vanthida] Midwestern Univ, Coll Pharmacy Glendale, Glendale, AZ USA.
   [Zervos, Marcus J.] Wayne State Univ, Sch Med, Detroit, MI 48202 USA.
C3 Henry Ford Health System; Henry Ford Hospital; Midwestern University;
   Midwestern University - College of Pharmacy - Glendale; Wayne State
   University
RP Zervos, MJ (corresponding author), Henry Ford Hlth Syst, Detroit, MI 48202 USA.; Zervos, MJ (corresponding author), Wayne State Univ, Sch Med, Detroit, MI 48202 USA.
RI Huang, Vanthida/B-4142-2017
OI Huang, Vanthida/0000-0001-8028-3554; Van Harn,
   Meredith/0000-0002-3077-1792
FU Pfizer; Cerexa; Cubist; Merck; Tetraphase; Melinta; Paratek; Rempex;
   Cempra; Theravance
FX M. Z. has received research grants from Pfizer, Cerexa, Cubist, Merck,
   Tetraphase, Melinta, Paratek and Rempex and Cempra. K.R. has received
   research grant from Cubist, Merck and Theravance. All other authors have
   nothing to declare.
CR BARBER M, 1961, J CLIN PATHOL, V14, P385, DOI 10.1136/jcp.14.4.385
   Bassetti M, 2012, CLIN MICROBIOL INFEC, V18, P862, DOI 10.1111/j.1469-0691.2011.03679.x
   Bento CF, 2011, DIABETOLOGIA, V54, P1946, DOI 10.1007/s00125-011-2191-8
   Bhandari T, 2014, INFECT DIS THER, V3, P159, DOI 10.1007/s40121-014-0030-1
   CHARLSON ME, 1987, J CHRON DIS, V40, P373, DOI 10.1016/0021-9681(87)90171-8
   Gasch O, 2013, CLIN MICROBIOL INFEC, V19, P1049, DOI 10.1111/1469-0691.12108
   Gasch O, 2013, J ANTIMICROB CHEMOTH, V68, P1423, DOI 10.1093/jac/dkt016
   Hernández C, 2015, J INFECTION, V70, P135, DOI 10.1016/j.jinf.2014.09.002
   Howangyin KY, 2014, ARTERIOSCL THROM VAS, V34, P1126, DOI 10.1161/ATVBAHA.114.303090
   Jean Hall Margaret, 2013, TRENDS INPATIENT HOS
   Keynan Y, 2013, CRIT CARE CLIN, V29, P547, DOI 10.1016/j.ccc.2013.03.008
   Lee SC, 2013, DIAGN MICR INFEC DIS, V76, P86, DOI 10.1016/j.diagmicrobio.2013.01.017
   Lesens O, 2003, INFECT CONT HOSP EP, V24, P890, DOI 10.1086/502156
   Li G, 2014, CARDIOVASC DIABETOL, V13, DOI 10.1186/1475-2840-13-52
   Mansur N, 2012, GENDER MED, V9, P463, DOI 10.1016/j.genm.2012.10.009
   Ok HS, 2013, KOREAN J INTERN MED, V28, P678
   Okumura CYM, 2012, J MOL MED, V90, P1079, DOI 10.1007/s00109-012-0882-3
   Pastagia M, 2012, EMERG INFECT DIS, V18, P1072, DOI 10.3201/eid1807.101371
   Retamar P, 2012, ANTIMICROB AGENTS CH, V56, P472, DOI 10.1128/AAC.00462-11
   Shalova IN, 2015, IMMUNITY, V42, P484, DOI 10.1016/j.immuni.2015.02.001
   Sievert DM, 2013, INFECT CONT HOSP EP, V34, P1, DOI 10.1086/668770
   Wi YM, 2012, INT J ANTIMICROB AG, V40, P108, DOI 10.1016/j.ijantimicag.2012.04.003
   Zeitouni Nathalie E, 2016, PLOS ONE, V11
NR 23
TC 21
Z9 23
U1 1
U2 5
PU ELSEVIER SCI LTD
PI OXFORD
PA THE BOULEVARD, LANGFORD LANE, KIDLINGTON, OXFORD OX5 1GB, OXON, ENGLAND
SN 1201-9712
EI 1878-3511
J9 INT J INFECT DIS
JI Int. J. Infect. Dis.
PD AUG
PY 2017
VL 61
BP 3
EP 6
DI 10.1016/j.ijid.2017.05.010
PG 4
WC Infectious Diseases
WE Science Citation Index Expanded (SCI-EXPANDED)
SC Infectious Diseases
GA FD8PA
UT WOS:000407785400002
PM 28533166
OA gold
DA 2024-08-24
ER

PT J
AU Marek, S
   Zuzana, H
   Aneta, L
   Lucia, J
   Barbora, M
   Andrej, M
   Adriana, L
   Hana, D
   Livia, S
AF Marek, Straka
   Zuzana, Hubenakova
   Aneta, Lichvarikova
   Lucia, Janosikova
   Barbora, Markuskova
   Andrej, Minich
   Adriana, Liptakova
   Hana, Drahovska
   Livia, Slobodnikova
TI Susceptibility of<i> Staphylococcus</i><i> aureus</i> strains to
   commercial therapeutic phage preparations
SO BRATISLAVA MEDICAL JOURNAL-BRATISLAVSKE LEKARSKE LISTY
LA English
DT Article
DE Staphylococcus aureus; MRSA; therapeutic phages; S; aureus nasal
   carriage; skin and soft tissue infections; staphylococcal bacteriemia
ID BACTERIOPHAGES; IDENTIFICATION; INFECTIONS
AB OBJECTIVES: The aim of this study was to determine the susceptibility of Staphylococcus aureus strains to commercial phage preparations. The strains were isolated from clinical patients as well as from nasal mucosa of healthy carriers.BACKGROUND: The elevating number of antibiotic-resistant S. aureus strains present a therapeutic challenge, especially in high-risk patients. One of the promising ways to solve this problem is phage therapy.METHODS: Susceptibility of 111 carrier strains of S. aureus (4 strains were methicillin-resistant; MRSA) and 81 clinical isolates from bloodstream or skin and soft tissue infections (28 were MRSA) to four commercial phage preparations was assessed in vitro by spot assay. The clonality of S. aureus strains was determined by spa typing. RESULTS: Spa typing revealed 97 distinct spa types. A proportion of 73-80 % of the tested S. aureus strains were revealed to have in vitro phage susceptibility, depending on the clonal affiliation of the strains and phage preparation tested. The susceptibility to phage preparations was significantly higher in MRSA strains (p < 0.001).CONCLUSIONS: In vitro results indicate a promising therapeutic potential of the tested commercial anti -staphylococcal phage preparations. They could be applied to a broad spectrum of bacterial clones, and have an excellent activity especially against MRSA strains (Tab. 2, Fig. 2, Ref. 43). Text in PDF www.elis.sk
C1 [Marek, Straka; Zuzana, Hubenakova; Lucia, Janosikova; Adriana, Liptakova; Livia, Slobodnikova] Comenius Univ, Inst Microbiol, Fac Med, Bratislava, Slovakia.
   [Marek, Straka] Comenius Univ, Fac Nat Sci, Dept Microbiol & Virol, Bratislava, Slovakia.
   [Aneta, Lichvarikova; Barbora, Markuskova; Andrej, Minich; Hana, Drahovska] Comenius Univ, Fac Nat Sci, Dept Mol Biol, Bratislava, Slovakia.
   [Hana, Drahovska] Comenius Univ Sci Pk, Bratislava, Slovakia.
   [Adriana, Liptakova] Comenius Univ, Univ Hosp Bratislava, Inst Microbiol, Fac Med, Sasinkova 4, SK-81108 Bratislava, Slovakia.
C3 Comenius University Bratislava; Slovak Academy of Sciences; Comenius
   University Bratislava; Comenius University Bratislava; Comenius
   University Bratislava; Slovak Academy of Sciences; Slovak Medical
   University Bratislava
RP Adriana, L (corresponding author), Comenius Univ, Univ Hosp Bratislava, Inst Microbiol, Fac Med, Sasinkova 4, SK-81108 Bratislava, Slovakia.
EM adriana.liptakova@fmed.uniba.sk
RI Straka, Marek/JDD-6958-2023; Slobodníková, Lívia/HDN-3048-2022
OI Straka, Marek/0000-0001-6316-1934; 
FU Slovak Research and Development Agency [APVV-16-0168]
FX This research was funded by the Slovak Research and Development Agency
   under the contract No. APVV-16-0168
CR Abedon Stephen T, 2011, Bacteriophage, V1, P66
   Allegranzi Benedetta, 2016, Lancet Infect Dis, V16, pe276, DOI 10.1016/S1473-3099(16)30398-X
   aphage, SCI CASE STUDIES
   bacteriofag, PRODUCTS BAKTERIOFAG
   Carmona-Torre F, 2017, LANCET INFECT DIS, V17, P477, DOI 10.1016/S1473-3099(17)30188-3
   Chhibber S, 2013, PLOS ONE, V8, DOI 10.1371/journal.pone.0056022
   David MZ, 2017, CURR TOP MICROBIOL, V409, P325, DOI 10.1007/82_2017_42
   Dvorácková M, 2020, EPIDEMIOL MIKROBI IM, V69, P10
   Dvorácková M, 2019, FOLIA MICROBIOL, V64, P121, DOI 10.1007/s12223-018-0622-3
   El-Shibiny A, 2017, CAN J MICROBIOL, V63, P865, DOI 10.1139/cjm-2017-0030
   Eucast, AST of Bacteria
   Fauconnier A, 2017, EMBO REP, V18, P198, DOI 10.15252/embr.201643250
   Ferry T, 2018, OPEN FORUM INFECT DI, V5, DOI 10.1093/ofid/ofy269
   Geng HJ, 2020, FOLIA MICROBIOL, V65, P339, DOI 10.1007/s12223-019-00729-9
   Harmsen D, 2003, J CLIN MICROBIOL, V41, P5442, DOI 10.1128/JCM.41.12.5442-5448.2003
   Hassan AY, 2021, PHARMACEUTICALS-BASE, V14, DOI 10.3390/ph14030199
   Jorgensen JH, 2007, MANUAL OF CLINICAL MICROBIOLOGY, 9TH ED, P1152
   Karagulle IV, 2013, BRATISL MED J, V114, P531, DOI 10.4149/BLL_2013_111
   Kifelew LG, 2020, VIRUSES-BASEL, V12, DOI 10.3390/v12050559
   Kutateladze M, 2008, MED MALADIES INFECT, V38, P426, DOI 10.1016/j.medmal.2008.06.023
   Liptakova A, 2019, LEKARSKA MIKROBIOLOG
   Loc-Carrillo Catherine, 2011, Bacteriophage, V1, P111
   Malik S, 2020, FOLIA MICROBIOL, V65, P217, DOI 10.1007/s12223-019-00750-y
   Martineau F, 2001, J CLIN MICROBIOL, V39, P2541, DOI 10.1128/JCM.39.7.2541-2547.2001
   Martineau F, 1998, J CLIN MICROBIOL, V36, P618, DOI 10.1128/JCM.36.3.618-623.1998
   McCallin S, 2018, ENVIRON MICROBIOL, V20, P3278, DOI 10.1111/1462-2920.14310
   microgen, PRODUCTS BAKTERIOFAG
   Myelnikov D, 2018, J HIST MED ALL SCI, V73, P385, DOI 10.1093/jhmas/jry024
   Nigo M, 2017, ANTIMICROB AGENTS CH, V61, DOI [10.1128/AAC.01235-16, 10.1128/aac.01235-16]
   Oechslin F, 2018, VIRUSES-BASEL, V10, DOI 10.3390/v10070351
   Ozturk I, 2014, BRATISL MED J, V115, P483, DOI 10.4149/BLL_2014_093
   phage, PRODUCTSPYO BACTERIO
   phage, PRODUCTS STAPHYLOCOC
   Price JR, 2017, LANCET INFECT DIS, V17, P207, DOI [10.1016/S1473-3099(16)30413-3, 10.1016/s1473-3099(16)30413-3]
   Romero-Calle D, 2019, ANTIBIOTICS-BASEL, V8, DOI 10.3390/antibiotics8030138
   Sakr A, 2018, FRONT MICROBIOL, V9, DOI 10.3389/fmicb.2018.02419
   spaserver, US
   Terwilliger A, 2021, VIRUSES-BASEL, V13, DOI 10.3390/v13102049
   Titze I, 2020, PHARMACEUTICALS-BASE, V13, DOI 10.3390/ph13030035
   Tkhilaishvili T, 2020, FRONT MICROBIOL, V11, DOI 10.3389/fmicb.2020.00110
   Trajcíková E, 2020, MOLECULES, V25, DOI 10.3390/molecules25061422
   Vecchio D, 2013, J BIOPHOTONICS, V6, P733, DOI 10.1002/jbio.201200121
   Zaczek M, 2020, FRONT MICROBIOL, V11, DOI 10.3389/fmicb.2020.01056
NR 43
TC 1
Z9 1
U1 12
U2 13
PU AEPRESS SRO
PI BRATISLAVA
PA BAJZOVA 7, BRATISLAVA, 821 08, SLOVAKIA
SN 0006-9248
EI 1336-0345
J9 BRATISL MED J
JI Bratisl. Med. J.
PY 2022
VL 123
IS 10
BP 724
EP 729
DI 10.4149/BLL_2022_116
PG 6
WC Medicine, General & Internal
WE Science Citation Index Expanded (SCI-EXPANDED)
SC General & Internal Medicine
GA 4U2NM
UT WOS:000858637000006
PM 35913007
OA gold
DA 2024-08-24
ER

PT J
AU Hocevar, SN
   Lessa, FC
   Gallagher, L
   Conover, C
   Gorwitz, R
   Iwamoto, M
AF Hocevar, Susan N.
   Lessa, Fernanda C.
   Gallagher, Lauren
   Conover, Craig
   Gorwitz, Rachel
   Iwamoto, Martha
TI Infection Prevention Practices in Neonatal Intensive Care Units
   Reporting to the National Healthcare Safety Network
SO INFECTION CONTROL AND HOSPITAL EPIDEMIOLOGY
LA English
DT Article
ID RESISTANT STAPHYLOCOCCUS-AUREUS; BLOOD-STREAM INFECTIONS; BUNDLES;
   FUTURE; US
AB BACKGROUND. Patients in the neonatal intensive care unit (NICU) are at high risk for healthcare-associated infections. Variability in reported infection rates among NICUs exists, possibly related to differences in prevention strategies. A better understanding of current prevention practices may help identify prevention gaps and areas for further research.
   METHODS. We surveyed infection control staff in NICUs reporting to the National Healthcare Safety Network (NHSN) to assess strategies used to prevent methicillin-resistant Staphylococcus aureus (MRSA) transmission and central line-associated bloodstream infections in NICUs.
   RESULTS. Staff from 162 of 342 NICUs responded (response rate, 47.3%). Most (92.3%) NICUs use central line insertion and maintenance bundles, but maintenance practices varied, including agents used for antisepsis and frequency of dressing changes. Forty-two percent reported routine screening for MRSA colonization upon admission for all patients. Chlorhexidine gluconate (CHG) use for central line care for at least 1 indication (central line insertion, dressing changes, or port/cap antisepsis) was reported in 82 NICUs (51.3%). Among sixty-five NICUs responding to questions on CHG use restrictions, 46.2% reported no restrictions.
   CONCLUSIONS. Our survey illustrated heterogeneity of CLABSI and MRSA prevention practices and underscores the need for further research to define optimal strategies and evidence-based prevention recommendations for neonates.
C1 [Hocevar, Susan N.; Lessa, Fernanda C.; Gorwitz, Rachel; Iwamoto, Martha] Ctr Dis Control & Prevent, Natl Ctr Emerging & Zoonot Infect Dis, Div Healthcare Qual Promot, Atlanta, GA USA.
   [Hocevar, Susan N.] Ctr Dis Control & Prevent, Off Workforce & Career Dev, Epidem Intelligence Serv, Atlanta, GA USA.
   [Gallagher, Lauren] Illinois Dept Publ Hlth, Chicago, IL USA.
   [Conover, Craig] Illinois Dept Publ Hlth, Springfield, IL 62761 USA.
C3 Centers for Disease Control & Prevention - USA; Centers for Disease
   Control & Prevention - USA
RP Hocevar, SN (corresponding author), 1600 Clifton Rd NE,MS A-35, Atlanta, GA 30333 USA.
EM shocevar@cdc.gov
FU Intramural CDC HHS [CC999999] Funding Source: Medline
CR Bryant KA, 2010, INFECT CONT HOSP EP, V31, pS27, DOI 10.1086/655994
   Burton DC, 2009, JAMA-J AM MED ASSOC, V301, P727, DOI 10.1001/jama.2009.153
   Carey AJ, 2010, J PERINATOL, V30, P135, DOI 10.1038/jp.2009.119
   Dudeck MA, 2011, AM J INFECT CONTROL, V39, P349, DOI 10.1016/j.ajic.2011.04.011
   GELLERT GA, 1993, AM J INFECT CONTROL, V21, P16, DOI 10.1016/0196-6553(93)90202-F
   Jeffries HE, 2009, INFECT CONT HOSP EP, V30, P645, DOI 10.1086/598341
   Klieger SB, 2013, INFECT CONT HOSP EP, V34, P1208, DOI 10.1086/673447
   Lachman P, 2009, CURR OPIN INFECT DIS, V22, P224, DOI 10.1097/QCO.0b013e3283297b68
   Lessa FC, 2010, 5 DEC INT C HEALTHC
   Lessa FC, 2009, PEDIATR INFECT DIS J, V28, P577, DOI 10.1097/INF.0b013e31819988bf
   Mahieu LM, 2001, J HOSP INFECT, V48, P20, DOI 10.1053/jhin.2000.0930
   Miller MR, 2010, PEDIATRICS, V125, P206, DOI 10.1542/peds.2009-1382
   Milstone AM, 2010, INFECT CONT HOSP EP, V31, P766, DOI 10.1086/653615
   Murga R, 2001, J CLIN MICROBIOL, V39, P2294, DOI 10.1128/JCM.39.6.2294-2297.2001
   O'Grady NP, 2011, CLIN INFECT DIS, V52, pE162, DOI [10.1016/j.ajic.2011.01.003, 10.1093/cid/cir257]
   Schulman J, 2011, PEDIATRICS, V127, P436, DOI 10.1542/peds.2010-2873
   Siegel JD, 2007, AM J INFECT CONTROL, V35, pS165, DOI 10.1016/j.ajic.2007.10.006
   Tamma PD, 2010, INFECT CONT HOSP EP, V31, P846, DOI 10.1086/655017
   U.S. Food and Drug Administration Center for Drug Evaluation and Research, 2012, 2 CHLORH GLUC CHG CL
   van Gelder MMHJ, 2010, AM J EPIDEMIOL, V172, P1292, DOI 10.1093/aje/kwq291
   Wirtschafter DD, 2010, J PERINATOL, V30, P170, DOI 10.1038/jp.2009.172
   Wirtschafter DD, 2011, PEDIATRICS, V127, P419, DOI 10.1542/peds.2010-1449
NR 22
TC 11
Z9 11
U1 0
U2 14
PU CAMBRIDGE UNIV PRESS
PI NEW YORK
PA 32 AVENUE OF THE AMERICAS, NEW YORK, NY 10013-2473 USA
SN 0899-823X
EI 1559-6834
J9 INFECT CONT HOSP EP
JI Infect. Control Hosp. Epidemiol.
PD SEP
PY 2014
VL 35
IS 9
BP 1126
EP 1132
DI 10.1086/677636
PG 7
WC Public, Environmental & Occupational Health; Infectious Diseases
WE Science Citation Index Expanded (SCI-EXPANDED)
SC Public, Environmental & Occupational Health; Infectious Diseases
GA AN6TI
UT WOS:000340729900006
PM 25111920
OA Green Accepted
DA 2024-08-24
ER

PT J
AU Adler, A
   Givon-Lavi, N
   Moses, AE
   Block, C
   Dagan, R
AF Adler, Amos
   Givon-Lavi, Noga
   Moses, Allon E.
   Block, Colin
   Dagan, Ron
TI Carriage of Community-Associated Methicillin-Resistant <i>Staphylococcus
   aureus</i> in a Cohort of Infants in Southern Israel: Risk Factors and
   Molecular Features
SO JOURNAL OF CLINICAL MICROBIOLOGY
LA English
DT Article
ID PANTON-VALENTINE LEUKOCIDIN; BLOOD-STREAM INFECTIONS;
   GEL-ELECTROPHORESIS; NASAL CARRIAGE; UNITED-STATES; CHILDREN; EMERGENCE;
   COLONIZATION; CLONES; GENES
AB There are few data about the epidemiology of community-associated methicillin-resistant Staphylococcus aureus (CA-MRSA) among children in Israel. This study was intended to identify risk factors for CA-MRSA colonization in healthy infants, to characterize the molecular features of colonizing organisms, and to determine whether they are responsible for health care-associated (HA) infections. Nasal cultures and demographic details were collected from a cohort of healthy infants at 5 visits between the ages of 2 and 12 months. Clinical characteristics of pediatric MRSA blood stream infections (2001 to 2006) and wound cultures collected over 6 months were also studied. Clonal structure was evaluated by multilocus sequence typing. Isolates were studied for the staphylococcal cassette chromosome mec (SCCmec) type and for the presence of Panton-Valentine leukocidin (PVL) genes. MRSA was cultured at least once from 45 of 659 infants (346 Jewish and 313 Bedouin infants). Forty of 45 (89%) isolates were from Bedouin infants. Twenty-nine of 45 (64.4%) belonged to a new clonal complex, designated CC913, that carries SCCmec IV but not the PVL genes. CC913 was also isolated from 9/14 blood cultures and 7/8 wounds. All CC913 infections occurred in Bedouin children, and all but two were HA. In conclusion, Bedouin origin was the main risk factor for carriage of CA-MRSA. CC913 was dominant both in healthy carriers and as a cause of pediatric HA-MRSA bloodstream infections.
C1 [Adler, Amos; Moses, Allon E.; Block, Colin] Hadassah Hebrew Univ, Med Ctr, Dept Clin Microbiol & Infect Dis, Jerusalem, Israel.
   [Givon-Lavi, Noga; Dagan, Ron] Ben Gurion Univ Negev, Soroka Med Ctr, Pediat Infect Dis Unit, IL-84105 Beer Sheva, Israel.
C3 Hebrew University of Jerusalem; Hadassah University Medical Center; Ben
   Gurion University; Soroka Medical Center
RP Adler, A (corresponding author), Univ Chicago, Sect Pediat Infect Dis, 5841 S Maryland Ave MC 6054, Chicago, IL 60637 USA.
EM amosad@gmail.com
RI Givon-Lavi, Noga/AHD-9772-2022; Givon-Lavi, NOGA/AHD-9833-2022
OI Givon-Lavi, NOGA/0000-0002-5219-9256
CR Adcock PM, 1998, J INFECT DIS, V178, P577, DOI 10.1086/517478
   [Anonymous], STAT ABSTR ISR
   *BENG U NEG, 2004, STAT YB NEG BED
   Borer A, 2002, EMERG INFECT DIS, V8, P966, DOI 10.3201/eid0809.020300
   *CDCP, 2003, MMWR-MORBID MORTAL W, V52, P89
   *CENTR BUR STAT, 1998, STAT ABSTR ISR
   Chen CJ, 2005, PEDIATR INFECT DIS J, V24, P40, DOI 10.1097/01.inf.0000148926.11227.1c
   *CLIN LAB STAND I, 2006, M100S16 CLSI, V26
   Creech CB, 2005, PEDIATR INFECT DIS J, V24, P617, DOI 10.1097/01.inf.0000168746.62226.a4
   Cuevas O, 2007, CLIN MICROBIOL INFEC, V13, P250, DOI 10.1111/j.1469-0691.2006.01672.x
   de Sousa MA, 2003, J CLIN MICROBIOL, V41, P2027, DOI 10.1128/JCM.41.5.2027-2032.2003
   Diekema DJ, 2001, CLIN INFECT DIS, V32, pS114, DOI 10.1086/320184
   Diep BA, 2006, LANCET, V367, P731, DOI 10.1016/S0140-6736(06)68231-7
   Dufour P, 2002, CLIN INFECT DIS, V35, P819, DOI 10.1086/342576
   Enright MC, 2000, J CLIN MICROBIOL, V38, P1008, DOI 10.1128/JCM.38.3.1008-1015.2000
   Fridkin SK, 2005, NEW ENGL J MED, V352, P1436, DOI 10.1056/NEJMoa043252
   GOERING RV, 1992, J CLIN MICROBIOL, V30, P577, DOI 10.1128/JCM.30.3.577-580.1992
   GOSLINGS WRO, 1958, ARCH INTERN MED, V102, P691, DOI 10.1001/archinte.1958.00260220007002
   Groom AV, 2001, JAMA-J AM MED ASSOC, V286, P1201, DOI 10.1001/jama.286.10.1201
   Harrison LM, 1999, FEMS IMMUNOL MED MIC, V25, P19, DOI 10.1111/j.1574-695X.1999.tb01323.x
   Hussain FM, 2000, PEDIATR INFECT DIS J, V19, P1163, DOI 10.1097/00006454-200012000-00009
   Klevens RM, 2007, JAMA-J AM MED ASSOC, V298, P1763, DOI 10.1001/jama.298.15.1763
   Kourbatova EV, 2005, AM J INFECT CONTROL, V33, P385, DOI 10.1016/j.ajic.2005.06.006
   Larsen AR, 2008, J CLIN MICROBIOL, V46, P62, DOI 10.1128/JCM.01381-07
   Laupland KB, 2008, J INFECT DIS, V198, P336, DOI 10.1086/589717
   Levy A, 1998, EUR J EPIDEMIOL, V14, P179, DOI 10.1023/A:1007439908351
   Lina G, 2003, APPL ENVIRON MICROB, V69, P18, DOI 10.1128/AEM.69.1.18-23.2003
   Lina G, 1999, CLIN INFECT DIS, V29, P1128, DOI 10.1086/313461
   Ma XX, 2006, J CLIN MICROBIOL, V44, P4515, DOI 10.1128/JCM.00985-06
   Naimi TS, 2003, JAMA-J AM MED ASSOC, V290, P2976, DOI 10.1001/jama.290.22.2976
   O'Brien FG, 1999, J CLIN MICROBIOL, V37, P2858
   Ofner-Agostini M, 2006, INFECT CONT HOSP EP, V27, P204, DOI 10.1086/500628
   Ramdani-Bouguessa N, 2006, ANTIMICROB AGENTS CH, V50, P1083, DOI 10.1128/AAC.50.3.1083-1085.2006
   Regev-Yochay G, 2006, EUR J CLIN MICROBIOL, V25, P719, DOI 10.1007/s10096-006-0210-3
   Regev-Yochay G, 2004, JAMA-J AM MED ASSOC, V292, P716, DOI 10.1001/jama.292.6.716
   Regev-Yochay G, 2005, EMERG INFECT DIS, V11, P453, DOI 10.3201/eid1103.040470
   Rossney AS, 2006, EUR J CLIN MICROBIOL, V25, P79, DOI 10.1007/s10096-006-0091-5
   Saiman L, 2003, CLIN INFECT DIS, V37, P1313, DOI 10.1086/379022
   Schlesinger Y, 2003, ISR MED ASSOC J, V5, P847
   Seybold U, 2006, CLIN INFECT DIS, V42, P647, DOI 10.1086/499815
   Stemper ME, 2004, J CLIN MICROBIOL, V42, P5673, DOI 10.1128/JCM.42.12.5673-5680.2004
   Suggs AH, 1999, PEDIATR INFECT DIS J, V18, P410, DOI 10.1097/00006454-199905000-00003
   TENOVER FC, 1995, J CLIN MICROBIOL, V33, P2233, DOI 10.1128/JCM.33.9.2233-2239.1995
   Tiemersma EW, 2004, EMERG INFECT DIS, V10, P1627, DOI 10.3201/eid1009.040069
   Turnidge JD, 2000, MICROB DRUG RESIST, V6, P223
   Vandenesch F, 2003, EMERG INFECT DIS, V9, P978
   Vlack S, 2006, MED J AUSTRALIA, V184, P556, DOI 10.5694/j.1326-5377.2006.tb00379.x
   Wertheim HFL, 2005, LANCET INFECT DIS, V5, P751, DOI 10.1016/S1473-3099(05)70295-4
   Zhang KY, 2005, J CLIN MICROBIOL, V43, P5026, DOI 10.1128/JCM.43.10.5026-5033.2005
   Zinderman CE, 2004, EMERG INFECT DIS, V10, P941, DOI 10.3201/eid1005.030604
NR 50
TC 31
Z9 33
U1 1
U2 2
PU AMER SOC MICROBIOLOGY
PI WASHINGTON
PA 1752 N ST NW, WASHINGTON, DC 20036-2904 USA
SN 0095-1137
EI 1098-660X
J9 J CLIN MICROBIOL
JI J. Clin. Microbiol.
PD FEB
PY 2010
VL 48
IS 2
BP 531
EP 538
DI 10.1128/JCM.02290-08
PG 8
WC Microbiology
WE Science Citation Index Expanded (SCI-EXPANDED)
SC Microbiology
GA 550TB
UT WOS:000274151700027
PM 20007386
OA Green Published
DA 2024-08-24
ER

PT J
AU Lulitanond, A
   Kanyota, R
   Engchanil, C
   Chanawong, A
   Wilailuckana, C
   Tavichakorntrakool, R
   Puang-ngern, P
   Sribenjalux, P
AF Lulitanond, Aroonlug
   Kanyota, Ratdawan
   Engchanil, Chulapan
   Chanawong, Aroonwadee
   Wilailuckana, Chotechana
   Tavichakorntrakool, Ratree
   Puang-ngern, Pirom
   Sribenjalux, Pipat
TI Virulence genes and genotypes of <i>Staphylococcus aureus</i> from blood
   of Thai patients
SO SCIENCEASIA
LA English
DT Article
DE bacteraemia; SCCmec; spa type; MLST
ID PANTON-VALENTINE LEUKOCIDIN; METHICILLIN-RESISTANT; STRAINS; BACTEREMIA;
   ASSOCIATION; CLONES; TOXIN; INFECTIONS; EMERGENCE; MORTALITY
AB Staphylococcus aureus is the most common cause of nosocomial fevers. We investigated the virulence genes and genotypes of S. aureus strains isolated from bloodstream infections of patients in a Thai teaching hospital. Thirty-three methicillin-resistant S. aureus (MRSA) and 52 methicillin-susceptible S. aureus (MSSA) collected during 1997-1998, and 29 MRSA and 52 MSSA strains collected during 2010-2011 were studied. Susceptibility to 8 antimicrobials was determined using an agar dilution method. Twelve virulence genes were detected by polymerase chain reaction. The bacterial strains were typed by SCCmec, agr, spa, and multilocus sequence typing. The majority of the MSSA isolates were susceptible to almost all antimicrobials tested, whereas the MRSA isolates were resistant to more than 3 of the antimicrobials tested. The hla-sea was the most common virulence gene profile in the MRSA isolates from both periods (46% in 1997-1998, 31% in 2010-2011), and hla alone was the most common pattern in the MSSA isolates (56% in 1997-1998, 35% in 2010-2011). The S. aureus isolates in 2010-2011 contained more virulence gene profiles than those in 1997-1998. All MRSA isolates from 1997-1998 carried SCCmec III-agr I, whereas those in 2010-2011 carried SCCmec III-agr I (48%) and SCCrnec type II-agr II (31%). No specific virulence genes or genotypes of the isolates related to a poor clinical outcome were found.
C1 [Lulitanond, Aroonlug; Chanawong, Aroonwadee; Wilailuckana, Chotechana; Tavichakorntrakool, Ratree; Sribenjalux, Pipat] Khon Kaen Univ, Ctr Res & Dev, Fac Associated Med Sci, Med Diagnost Labs, Khon Kaen 40002, Thailand.
   [Kanyota, Ratdawan] Khon Kaen Univ, Fac Associated Med Sci, Grad Sch, Khon Kaen 40002, Thailand.
   [Engchanil, Chulapan] Khon Kaen Univ, Res & Diagnost Ctr Emerging Infect Dis, Khon Kaen 40002, Thailand.
   [Engchanil, Chulapan] Khon Kaen Univ, Fac Med, Dept Microbiol, Khon Kaen 40002, Thailand.
   [Puang-ngern, Pirom] Khon Kaen Univ, Srinagarind Hosp, Fac Med, Clin Microbiol Lab Unit, Khon Kaen 40002, Thailand.
C3 Khon Kaen University; Khon Kaen University; Khon Kaen University; Khon
   Kaen University; Khon Kaen University
RP Lulitanond, A (corresponding author), Khon Kaen Univ, Ctr Res & Dev, Fac Associated Med Sci, Med Diagnost Labs, Khon Kaen 40002, Thailand.
EM arolul@kku.ac.th
RI Lulitanond, Aroonlug/W-1278-2019
OI Lulitanond, Aroonlug/0000-0002-4735-5074
FU Khon Kaen University under the Incubation Researcher Project
FX This project was financially supported by Khon Kaen University under the
   Incubation Researcher Project (Fiscal year 2012). The authors thank the
   Centre for Research and Development of Medical Diagnostic Laboratories
   (CMDL), Faculty of Associated Medical Sciences, Khon Kaen University,
   and the Division of Research Administration, Khon Kaen University. We
   also wish to thank the staff of the Clinical Microbiology Laboratory at
   Srinagarind Hospital, Faculty of Medicine, Khon Kaen University for
   collecting the clinical isolates. We thank Yukifumi Nawa for his
   valuable suggestions.
CR BERGERBACHI B, 1989, MOL GEN GENET, V219, P263
   BHAKDI S, 1991, MICROBIOL REV, V55, P733, DOI 10.1128/MMBR.55.4.733-751.1991
   Cafiso V, 2007, FEMS IMMUNOL MED MIC, V51, P220, DOI 10.1111/j.1574-695X.2007.00298.x
   Clinical and Laboratory Standards Institute, 2010, M100S19 CLIN LAB STA
   Conceiçao T, 2007, CLIN MICROBIOL INFEC, V13, P971, DOI 10.1111/j.1469-0691.2007.01794.x
   Denis O, 2005, J ANTIMICROB CHEMOTH, V56, P1103, DOI 10.1093/jac/dki379
   Deurenberg RH, 2005, FEMS MICROBIOL LETT, V245, P185, DOI 10.1016/j.femsle.2005.03.002
   Enright MC, 2000, J CLIN MICROBIOL, V38, P1008, DOI 10.1128/JCM.38.3.1008-1015.2000
   Ferry Tristan, 2005, Curr Infect Dis Rep, V7, P420, DOI 10.1007/s11908-005-0043-8
   Gillet Y, 2002, LANCET, V359, P753, DOI 10.1016/S0140-6736(02)07877-7
   Hiramatsu K, 2001, TRENDS MICROBIOL, V9, P486, DOI 10.1016/S0966-842X(01)02175-8
   Hongsrichan N, 2009, J MED TECH PHYS THER, V21, P131
   Indrawattana N, 2013, BIOMED RES INT-UK, V2013, DOI 10.1155/2013/314654
   Jarraud S, 2000, J BACTERIOL, V182, P6517, DOI 10.1128/JB.182.22.6517-6522.2000
   Jarraud S, 2001, J IMMUNOL, V166, P669, DOI 10.4049/jimmunol.166.1.669
   Ji GY, 1997, SCIENCE, V276, P2027, DOI 10.1126/science.276.5321.2027
   Kempker RR, 2010, J INFECTION, V61, P372, DOI 10.1016/j.jinf.2010.09.021
   Kim JS, 2006, DIAGN MICR INFEC DIS, V56, P289, DOI 10.1016/j.diagmicrobio.2006.05.003
   Kondo Y, 2007, ANTIMICROB AGENTS CH, V51, P264, DOI 10.1128/AAC.00165-06
   Lewis T, 2011, INT J INFECT DIS, V15, pE131, DOI 10.1016/j.ijid.2010.09.013
   Lina G, 2003, APPL ENVIRON MICROB, V69, P18, DOI 10.1128/AEM.69.1.18-23.2003
   Lina G, 1999, CLIN INFECT DIS, V29, P1128, DOI 10.1086/313461
   Lulitanond A, 2013, BMC INFECT DIS, V13, DOI 10.1186/1471-2334-13-214
   Lulitanond A, 2010, SE ASIAN J TROP MED, V41, P920
   Ma XX, 2006, J CLIN MICROBIOL, V44, P4515, DOI 10.1128/JCM.00985-06
   Monday SR, 1999, J CLIN MICROBIOL, V37, P3411, DOI 10.1128/JCM.37.10.3411-3414.1999
   Montesinos I, 2002, J CLIN MICROBIOL, V40, P2119, DOI 10.1128/JCM.40.6.2119-2125.2002
   Moore PCL, 2001, J CLIN MICROBIOL, V39, P2760, DOI 10.1128/JCM.39.8.2760-2767.2001
   Nickerson EK, 2009, PLOS ONE, V4, DOI 10.1371/journal.pone.0004308
   Porto JP, 2013, REV SOC BRAS MED TRO, V46, P713, DOI 10.1590/0037-8682-0199-2013
   Robinson JO, 2009, EUR J CLIN MICROBIOL, V28, P353, DOI 10.1007/s10096-008-0632-1
   Schaumburg F, 2014, CLIN MICROBIOL INFEC, V20, P589, DOI 10.1111/1469-0691.12690
   Stryjewski ME, 2009, AM J MED, V122, P281, DOI 10.1016/j.amjmed.2008.09.040
   Vestergaard M, 2012, FRONT MICROBIOL, V3, DOI 10.3389/fmicb.2012.00103
   Wang JL, 2007, DIAGN MICR INFEC DIS, V59, P365, DOI 10.1016/j.diagmicrobio.2007.06.021
   Wardenburg JB, 2008, J INFECT DIS, V198, P1166, DOI 10.1086/592053
   Wardenburg JB, 2007, INFECT IMMUN, V75, P1040, DOI 10.1128/IAI.01313-06
   Yao D, 2010, BMC INFECT DIS, V10, DOI 10.1186/1471-2334-10-133
   Young BC, 2012, P NATL ACAD SCI USA, V109, P4550, DOI 10.1073/pnas.1113219109
NR 39
TC 0
Z9 2
U1 0
U2 4
PU SCIENCE SOCIETY THAILAND
PI BANGKOK
PA PUBLIC INFORMATION DEPT, 73/1 RAMA VI RD, RAJDHEVEE, BANGKOK, 00000,
   THAILAND
SN 1513-1874
J9 SCIENCEASIA
JI Scienceasia
PD JUN
PY 2015
VL 41
IS 3
BP 162
EP 169
DI 10.2306/scienceasia1513-1874.2015.41.162
PG 8
WC Multidisciplinary Sciences
WE Science Citation Index Expanded (SCI-EXPANDED)
SC Science & Technology - Other Topics
GA CS4LV
UT WOS:000362048200003
OA Bronze
DA 2024-08-24
ER

PT J
AU Diekema, DJ
   Richter, SS
   Heilmann, KP
   Dohrn, CL
   Riahi, F
   Tendolkar, S
   McDanel, JS
   Doern, GV
AF Diekema, Daniel J.
   Richter, Sandra S.
   Heilmann, Kristopher P.
   Dohrn, Cassie L.
   Riahi, Fathollah
   Tendolkar, Shailesh
   McDanel, Jennifer S.
   Doern, Gary V.
TI Continued Emergence of USA300 Methicillin-Resistant <i>Staphylococcus
   aureus</i> in the United States: Results from a Nationwide Surveillance
   Study
SO INFECTION CONTROL AND HOSPITAL EPIDEMIOLOGY
LA English
DT Article
ID FITNESS COST; INFECTIONS; AMERICA; REGION; MEC
AB Background.The epidemiology of methicillin-resistant Staphylococcus aureus (MRSA) is changing, with USA300 emerging first in community and then in healthcare settings. We performed nationwide surveillance to assess recent trends in the molecular epidemiology of MRSA.Methods.One hundred consecutive unique clinically significant S. aureus isolates were recovered from patients at each of 43 US centers between July 1, 2011, and December 31, 2011. Susceptibility testing, pulsed-field gel electrophoresis (PFGE), staphylococcal protein A gene (spa) and staphylococcal cassette chromosome mec typing, and Panton-Valentine leukocidin detection were performed on all MRSA isolates.Results.Of 4,131 isolates collected, 2,093 (51%) were MRSA. Specimen sources of MRSA isolates included wound or abscess (54%), blood (24%), lower respiratory tract (11%), and other sterile site (10%). Thirty percent were isolated more than 48 hours after hospital admission (ie, were associated with nosocomial acquisition of infection). USA300 was the most common PFGE type (1,269 isolates; 61%), overall and in all regions, followed by USA100 (368 isolates; 18%). Among 173 spa types found, the most common were t008 (51%) and t002 (18%); no other spa type accounted for more than 2% of isolates. One strain type (USA300/t008/IV) constituted almost half of all MRSA isolates (1,005 isolates; 48%) and was the most common at all body sites, causing 37% of MRSA bloodstream infections (BSIs) and 38% of nosocomial MRSA infections. Multidrug-resistant phenotypes were found among 34 USA300 isolates (3%) from 18 states.Conclusions.The USA300 PFGE type continues to advance nationwide. A single strain type (USA300/t008/IV) predominates in all regions and infection sites and is now more common than USA100 as a cause of MRSA BSI and nosocomial infections. Although most USA300 retain typical susceptibility profiles, multidrug-resistant phenotypes are emerging.
C1 [Diekema, Daniel J.; Heilmann, Kristopher P.; Dohrn, Cassie L.; Riahi, Fathollah; Tendolkar, Shailesh; McDanel, Jennifer S.; Doern, Gary V.] Univ Iowa Carver Coll Med, Dept Pathol, Iowa City, IA USA.
   [Diekema, Daniel J.] Univ Iowa Carver Coll Med, Dept Internal Med, Iowa City, IA USA.
   [Richter, Sandra S.] Cleveland Clin Fdn, Dept Pathol, Cleveland, OH 44195 USA.
C3 University of Iowa; University of Iowa; Cleveland Clinic Foundation
RP Diekema, DJ (corresponding author), 200 Hawkins Dr, Iowa City, IA 52246 USA.
EM daniel-diekema@uiowa.edu
RI Diekema, Daniel/JFA-6855-2023
OI Diekema, Daniel/0000-0003-1273-0724
FU Forest Laboratories; PurThread technologies; bioMerieux; Nanosphere
FX Financial support. This study was supported by Forest Laboratories.
   Forest Laboratories was involved in the study design. Forest
   Laboratories had no involvement in the collection, analysis,
   interpretation of data, and decision to present these results.;
   Potential conflicts of interest. D.J.D reports having received research
   funding from PurThread technologies to study antimicrobial textiles and
   Forest Laboratories to support this work. S. S. R. reports having
   received research funding from bioMerieux to study bacterial
   identification methods, Nanosphere to study detection of gram-positive
   bacteria in blood cultures, Pocared for identification of pathogens in
   urine cultures, and Forest Laboratories to support this work. G. V. D.
   reports having received research funding from Forest Laboratories to
   support this work. All other authors report no conflicts of interest
   relevant to this article. All authors submitted the ICMJE Form for
   Disclosure of Potential Conflicts of Interest, and the conflicts that
   the editors consider relevant to this article are disclosed here.
CR [Anonymous], 2012, PERFORMANCE STANDARD
   [Anonymous], 2012, Methods for Dilution Antimicrobial Susceptibility Tests for Bacteria That Grow Aerobically; Approved Standard-Ninth Edition. CLSI document M07-A9, V32
   Chambers HF, 2009, NAT REV MICROBIOL, V7, P629, DOI 10.1038/nrmicro2200
   D'Agata EMC, 2009, CLIN INFECT DIS, V48, P274, DOI 10.1086/595844
   Diekema DJ, 2001, CLIN INFECT DIS, V32, pS114, DOI 10.1086/320184
   Ender M, 2004, ANTIMICROB AGENTS CH, V48, P2295, DOI 10.1128/AAC.48.6.2295-2297.2004
   Huang SS, 2013, NEW ENGL J MED, V368, P2255, DOI 10.1056/NEJMoa1207290
   Hudson LO, 2013, PLOS ONE, V8, DOI 10.1371/journal.pone.0062117
   Kallen AJ, 2010, JAMA-J AM MED ASSOC, V304, P641, DOI 10.1001/jama.2010.1115
   Kempker RR, 2010, J INFECTION, V61, P372, DOI 10.1016/j.jinf.2010.09.021
   Klevens RM, 2007, JAMA-J AM MED ASSOC, V298, P1763, DOI 10.1001/jama.298.15.1763
   Kouyos R, 2013, PLOS PATHOG, V9, DOI 10.1371/journal.ppat.1003134
   Kreisel KM, 2011, DIAGN MICROBIOL INFE, V70, P285
   Lalani T, 2008, J CLIN MICROBIOL, V46, P2890, DOI 10.1128/JCM.00905-08
   Lee SM, 2007, ANTIMICROB AGENTS CH, V51, P1497, DOI 10.1128/AAC.01239-06
   Liu C, 2011, CLIN INFECT DIS, V52, P285, DOI [10.1093/cid/cir034, 10.1093/cid/ciq146]
   McDougal LK, 2010, ANTIMICROB AGENTS CH, V54, P3804, DOI 10.1128/AAC.00351-10
   McDougal LK, 2003, J CLIN MICROBIOL, V41, P5113, DOI 10.1128/JCM.41.11.5113-5120.2003
   Moran GJ, 2006, NEW ENGL J MED, V355, P666, DOI 10.1056/NEJMoa055356
   Oliveira DC, 2002, ANTIMICROB AGENTS CH, V46, P2155, DOI 10.1128/AAC.46.7.2155-2161.2002
   Pfaller M.A., 2010, CLIN MICROBIOLOGY PR, V3rd, p12.14.15.11
   Popovich KJ, 2008, CLIN INFECT DIS, V46, P787, DOI 10.1086/528716
   Richter SS, 2011, ANTIMICROB AGENTS CH, V55, P4154, DOI 10.1128/AAC.00315-11
   Shopsin B, 1999, J CLIN MICROBIOL, V37, P3556, DOI 10.1128/JCM.37.11.3556-3563.1999
   Talan DA, 2011, CLIN INFECT DIS, V53, P144, DOI 10.1093/cid/cir308
   Tenover FC, 2012, ANTIMICROB AGENTS CH, P1324
   Wibbenmeyer LA, 2008, J BURN CARE RES, V29, P790, DOI 10.1097/BCR.0b013e3181848b8f
NR 27
TC 128
Z9 140
U1 0
U2 28
PU CAMBRIDGE UNIV PRESS
PI NEW YORK
PA 32 AVENUE OF THE AMERICAS, NEW YORK, NY 10013-2473 USA
SN 0899-823X
EI 1559-6834
J9 INFECT CONT HOSP EP
JI Infect. Control Hosp. Epidemiol.
PD MAR 1
PY 2014
VL 35
IS 3
BP 285
EP 292
DI 10.1086/675283
PG 8
WC Public, Environmental & Occupational Health; Infectious Diseases
WE Science Citation Index Expanded (SCI-EXPANDED)
SC Public, Environmental & Occupational Health; Infectious Diseases
GA AA6MH
UT WOS:000331211900013
PM 24521595
DA 2024-08-24
ER

PT J
AU Usery, JB
   Vo, NH
   Finch, CK
   Cleveland, KO
   Gelfand, MS
   Self, TH
AF Usery, Justin B.
   Vo, Ngan H.
   Finch, Christopher K.
   Cleveland, Kerry O.
   Gelfand, Michael S.
   Self, Timothy H.
TI Evaluation of the Treatment of Methicillin-Resistant <i>Staphylococcus
   aureus</i> Bacteremia
SO AMERICAN JOURNAL OF THE MEDICAL SCIENCES
LA English
DT Article
DE Methicillin-resistant Staphylococcus aureus; Bacteremia; Daptomycin;
   Linezolid; Vancomycin
ID BLOOD-STREAM INFECTIONS; MINIMUM INHIBITORY CONCENTRATION; VANCOMYCIN;
   DAPTOMYCIN; OUTCOMES; IMPACT; MORTALITY
AB Background: Bloodstream infections are a leading cause of death in the United States. Methicillin-resistant Staphylococcus aureus (MRSA) encompasses >50% of all S aureus strains in infected hospitalized patients and increases mortality, length of stay and healthcare costs. The objective of this study was to evaluate the treatment of MRSA bacteremia with daptomycin, linezolid and vancomycin. Methods: Patients with MRSA bacteremia between June 2008 and November 2010 were reviewed retrospectively. A microbiology laboratory report identified patients with >= 1 positive MRSA blood culture. Patients >= 18 years receiving daptomycin, linezolid or vancomycin for >= 7 consecutive days were included. Polymicrobial blood cultures and patients treated concomitantly with >1 anti-MRSA agent were excluded. Results: Of 122 patients included, 53 received daptomycin, 15 received linezolid and 54 received vancomycin. Clinical and microbiologic cure rates were similar between daptomycin, linezolid and vancomycin (58.5% versus 60% versus 61.1%; 93.6% versus 100% versus 90%, respectively). Thirteen patients (daptomycin 4/24 versus linezolid 1/9 versus vancomycin 8/49, P = 0.5960) had recurrence while 12 patients had re-infection (daptomycin 5/42 versus linezolid 0/9 versus vancomycin 7/49, P = 0.4755). Treatment failure occurred in 11 patients treated with daptomycin, 4 with linezolid and 9 with vancomycin (P = 0.662). Compared with daptomycin and vancomycin, linezolid-treated patients had higher mortality (P = 0.0186). Conclusions: No difference in clinical or microbiologic cure rates was observed between groups. Daptomycin and vancomycin appear equally efficacious for MRSA bacteremia, whereas linezolid therapy was associated with higher mortality.
C1 [Usery, Justin B.; Vo, Ngan H.; Finch, Christopher K.; Self, Timothy H.] Methodist Univ Hosp, Dept Pharm, Memphis, TN 38104 USA.
   [Cleveland, Kerry O.; Gelfand, Michael S.] Univ Tennessee, Ctr Hlth Sci, Dept Med, Memphis, TN 38163 USA.
   [Usery, Justin B.; Vo, Ngan H.; Finch, Christopher K.; Self, Timothy H.] Univ Tennessee, Ctr Hlth Sci, Dept Clin Pharm, Memphis, TN 38163 USA.
C3 University of Tennessee System; University of Tennessee Health Science
   Center; University of Tennessee System; University of Tennessee Health
   Science Center
RP Usery, JB (corresponding author), Methodist Univ Hosp, Dept Pharm, 1265 Union Ave, Memphis, TN 38104 USA.
EM justin.usery@mlh.org
RI Finch, Christopher/ABF-1123-2021; Cleveland, Kerry/AAF-7041-2020
OI Cleveland, Kerry/0000-0003-1278-9662; Finch,
   Christopher/0000-0003-2340-9178
CR Bassetti M, 2010, INT J ANTIMICROB AG, V36, P459, DOI 10.1016/j.ijantimicag.2010.07.011
   Bhavnani SM, 2009, CLIN INFECT DIS, V49, P691, DOI 10.1086/604710
   Boucher H, 2010, CLIN INFECT DIS, V51, pS183, DOI 10.1086/653519
   Boucher HW, 2008, CLIN INFECT DIS, V46, pS344, DOI 10.1086/533590
   Cardo D, 2004, AM J INFECT CONTROL, V32, P470, DOI 10.1016/j.ajic.2004.10.001
   Cosgrove SE, 2005, INFECT CONT HOSP EP, V26, P166, DOI 10.1086/502522
   Falcone M, 2012, INT J ANTIMICROB AG, V39, P64, DOI 10.1016/j.ijantimicag.2011.09.011
   Fowler VG, 2006, NEW ENGL J MED, V355, P653, DOI 10.1056/NEJMoa053783
   Grossi Paolo A, 2009, Int J Antimicrob Agents, V34 Suppl 4, pS31, DOI 10.1016/S0924-8579(09)70563-1
   Herzke CA, 2009, INFECT CONT HOSP EP, V30, P1057, DOI 10.1086/606163
   Kullar R, 2011, CLIN INFECT DIS, V52, P975, DOI 10.1093/cid/cir124
   Liu C, 2011, CLIN INFECT DIS, V52, P285, DOI [10.1093/cid/cir034, 10.1093/cid/ciq146]
   Lodise TP, 2008, ANTIMICROB AGENTS CH, V52, P1330, DOI 10.1128/AAC.01602-07
   Lodise Thomas P., 2003, Clinical Infectious Diseases, V36, P1418, DOI 10.1086/375057
   Lodise TP, 2005, DIAGN MICR INFEC DIS, V52, P113, DOI 10.1016/j.diagmicrobio.2005.02.007
   Moise PA, 2009, ANN PHARMACOTHER, V43, P1211, DOI 10.1345/aph.1M085
   Moore CL, 2012, CLIN INFECT DIS, V54, P51, DOI 10.1093/cid/cir764
   Pastagia M, 2012, EMERG INFECT DIS, V18, P1072, DOI 10.3201/eid1807.101371
   Patel N, 2011, CLIN INFECT DIS, V52, P969, DOI 10.1093/cid/cir078
   Rybak Michael, 2009, Am J Health Syst Pharm, V66, P82, DOI [10.2146/ajhp080434, 10.1086/600877]
   Sakoulas G, 2004, J CLIN MICROBIOL, V42, P2398, DOI 10.1128/JCM.42.6.2398-2402.2004
   Shime N, 2010, EUR J CLIN MICROBIOL, V29, P1475, DOI 10.1007/s10096-010-1024-x
   Shorr AF, 2005, J ANTIMICROB CHEMOTH, V56, P923, DOI 10.1093/jac/dki355
   Twilla JD, 2012, J HOSP MED, V7, P243, DOI 10.1002/jhm.994
   Wi YM, 2012, INT J ANTIMICROB AG, V40, P108, DOI 10.1016/j.ijantimicag.2012.04.003
   Wilcox MH, 2009, CLIN INFECT DIS, V48, P203, DOI 10.1086/595686
   Wisplinghoff H, 2004, CLIN INFECT DIS, V39, P309, DOI 10.1086/421946
   Yeh YC, 2012, J MICROBIOL IMMUNOL, V45, P214, DOI 10.1016/j.jmii.2011.11.006
NR 28
TC 13
Z9 15
U1 0
U2 19
PU ELSEVIER SCIENCE INC
PI NEW YORK
PA STE 800, 230 PARK AVE, NEW YORK, NY 10169 USA
SN 0002-9629
EI 1538-2990
J9 AM J MED SCI
JI Am. J. Med. Sci.
PD JAN
PY 2015
VL 349
IS 1
BP 36
EP 41
DI 10.1097/MAJ.0000000000000338
PG 6
WC Medicine, General & Internal
WE Science Citation Index Expanded (SCI-EXPANDED)
SC General & Internal Medicine
GA AX7CS
UT WOS:000347075200009
PM 25233042
DA 2024-08-24
ER

PT J
AU Cuny, C
   Layer, F
   Werner, G
   Harmsen, D
   Daniels-Haardt, I
   Jurke, A
   Mellmann, A
   Witte, W
   Köck, R
AF Cuny, C.
   Layer, F.
   Werner, G.
   Harmsen, D.
   Daniels-Haardt, I.
   Jurke, A.
   Mellmann, A.
   Witte, W.
   Koeck, R.
TI State-wide surveillance of antibiotic resistance patterns and <i>spa</i>
   types of methicillin-resistant <i>Staphylococcus aureus</i> from blood
   cultures in North Rhine-Westphalia, 2011-2013
SO CLINICAL MICROBIOLOGY AND INFECTION
LA English
DT Article
DE Antimicrobial resistance; bacteraemia; Germany; livestock;
   methicillin-resistant Staphylococcus aureus; spa
ID SUSCEPTIBILITY; MECHANISMS; INFECTION; THERAPY; TRENDS
AB Methicillin-resistant Staphylococcus aureus (MRSA) is a major cause of bacteraemia. We aimed to obtain a complete picture of severe MRSA infections by characterizing all MRSA isolates from bloodstream infections in the largest German federal state (North Rhine-Westphalia, 18 million inhabitants) using S. aureus protein A (spa) sequence-typing and antimicrobial susceptibility testing. MRSA isolates (n = 1952) were collected prospectively (2011-2013) and spa-typed. Among 181 different spa types, t003 (n = 746 isolates; 38.2%) and t032 (n = 594; 30.4%) were predominant. Analysis of the geographical occurrence of spa clonal complexes (spa-CCs) and spa types revealed divergent distribution between federal state districts for spa-CCs 003 (p < 0.001; including t003, p < 0.001 and t264, p < 0.001), 008 (p 0.021), 011 (p 0.002), 032 (p < 0.001; including t022, p 0.014 and t032, p < 0.001) and spa type t2807 (p < 0.001). MICs of antimicrobial substances were tested using broth microdilution. Of all isolates, 96% were resistant to fluoroquinolones, 78% to erythromycin, 70% to clindamycin, 4% to gentamicin, 2% to rifampicin, 0.4% to daptomycin, 0.1% to linezolid and 0% to vancomycin, respectively. Vancomycin MICs of 2 mg/L involved 0.5% of the isolates. In conclusion, the detection of regional molecular clusters added valuable information for epidemiological case tracing and allowed conclusions to be reached on the importance of newly emerging MRSA reservoirs, such as livestock (spa-CC011), for MRSA bacteraemia in some parts of the federal state. Susceptibility testing revealed broad resistance to substances used for oral treatment, but demonstrated that those antibiotics that are mostly applied for treatment of MRSA bacteraemia and important combination partners were highly susceptible. Clinical Microbiology and Infection (C) 2015 European Society of Clinical Microbiology and Infectious Diseases. Published by Elsevier Ltd. All rights reserved.
C1 [Cuny, C.; Layer, F.; Werner, G.; Witte, W.] Robert Koch Inst, Natl Reference Lab Staphylococci & Enterococci, Wernigerode, Germany.
   [Harmsen, D.] Univ Hosp Munster, Dept Periodontol, Munster, Germany.
   [Daniels-Haardt, I.; Jurke, A.] Univ Hosp Munster, Ctr Hlth North Rhine Westphalia, Munster, Germany.
   [Mellmann, A.; Koeck, R.] Univ Hosp Munster, Inst Hyg, Munster, Germany.
   [Koeck, R.] Univ Hosp Munster, Inst Med Microbiol, Munster, Germany.
C3 Robert Koch Institute; University of Munster; University of Munster;
   University of Munster; University of Munster
RP Köck, R (corresponding author), Domagkstr 10, D-48149 Munster, Germany.
EM robi.koeck@ukmuenster.de
RI Köck, Robin/AAC-1552-2019
OI Layer, Franziska/0000-0002-4613-6478; Mellmann,
   Alexander/0000-0002-0649-5185
FU German Ministry of Health [IIA5-2511NIK007/321-4471-02]; German Ministry
   of Education and Research [01KI1301A]
FX This study was funded by the German Ministry of Health
   (IIA5-2511NIK007/321-4471-02) and the German Ministry of Education and
   Research (01KI1301A, "MedVet-Staph"). The funders had no role in the
   design of the project, decision. to publish, or preparation of the
   manuscript. CC, FL, GW, WW, AM, RK, IDH and AJ have no conflicts of
   interest to declare. DH declares being one of the developers of the
   StaphType (TM) software mentioned in the manuscript. The software is
   distributed and sold by the company Ridom GmbH, Muenster, which is
   partially owned by him.
CR [Anonymous], ANN EP REP REP 2011
   Barnes SL, 2011, INFECT CONT HOSP EP, V32, P1073, DOI 10.1086/662375
   Bayer AS, 2013, ANN NY ACAD SCI, V1277, P139, DOI 10.1111/j.1749-6632.2012.06819.x
   de Kraker MEA, 2011, PLOS MED, V8, DOI 10.1371/journal.pmed.1001104
   Dhand Abhay, 2012, F1000 Med Rep, V4, P4, DOI 10.3410/M4-4
   Enright MC, 2000, J CLIN MICROBIOL, V38, P1008, DOI 10.1128/JCM.38.3.1008-1015.2000
   Gardete S, 2014, J CLIN INVEST, V124, P2836, DOI 10.1172/JCI68834
   Goering RV, 2013, EUROSURVEILLANCE, V18, P68
   Grundmann H., 2014, EUROSURVEILL, V19
   Grundmann H, 2010, PLOS MED, V7, DOI 10.1371/journal.pmed.1000215
   Hallin M, 2009, METHODS MOL BIOL, V551, P189, DOI 10.1007/978-1-60327-999-4_15
   Harbarth S, 2000, J HOSP INFECT, V46, P43, DOI 10.1053/jhin.2000.0798
   Harmsen D, 2003, J CLIN MICROBIOL, V41, P5442, DOI 10.1128/JCM.41.12.5442-5448.2003
   Harris SR, 2010, SCIENCE, V327, P469, DOI 10.1126/science.1182395
   Kehrenberg C, 2009, ANTIMICROB AGENTS CH, V53, P779, DOI 10.1128/AAC.01376-08
   Kelley PG, 2011, J ANTIMICROB CHEMOTH, V66, P1057, DOI 10.1093/jac/dkr066
   Köck R, 2013, PLOS ONE, V8, DOI 10.1371/journal.pone.0055040
   Layer F, 2012, BUNDESGESUNDHEITSBLA, V55, P1377, DOI 10.1007/s00103-012-1560-x
   Lessa FC, 2010, CLIN INFECT DIS, V51, P925, DOI 10.1086/656414
   Long KS, 2012, ANTIMICROB AGENTS CH, V56, P603, DOI 10.1128/AAC.05702-11
   Magiorakos AP, 2012, CLIN MICROBIOL INFEC, V18, P268, DOI 10.1111/j.1469-0691.2011.03570.x
   Mellmann A, 2007, BMC MICROBIOL, V7, DOI 10.1186/1471-2180-7-98
   Osmon DR, 2013, CLIN INFECT DIS, V56, DOI [10.1093/cid/cis803, 10.1093/cid/cis966]
   Paul M, 2010, J ANTIMICROB CHEMOTH, V65, P2658, DOI 10.1093/jac/dkq373
   Public Health England, 2014, Q EP COMM MAND MRSA
   Schaumburg F, 2012, J CLIN MICROBIOL, V50, P3186, DOI 10.1128/JCM.01174-12
   Stahl JP, 2010, MED MALADIES INFECT, V40, P185, DOI 10.1016/j.medmal.2009.12.009
   Strommenger B, 2006, J CLIN MICROBIOL, V44, P2533, DOI 10.1128/JCM.00420-06
   van Cleef BAGL, 2012, PLOS ONE, V7, DOI 10.1371/journal.pone.0042787
   van Cleef BAGL, 2011, EMERG INFECT DIS, V17, P502, DOI 10.3201/eid1703.101036
   van Hal SJ, 2011, J ANTIMICROB CHEMOTH, V66, P2284, DOI 10.1093/jac/dkr280
   Wendlandt S, 2013, ANNU REV FOOD SCI T, V4, P117, DOI 10.1146/annurev-food-030212-182653
   Witte W, 2001, INFECT CONT HOSP EP, V22, P683, DOI 10.1086/501845
NR 33
TC 28
Z9 32
U1 0
U2 11
PU ELSEVIER SCI LTD
PI OXFORD
PA THE BOULEVARD, LANGFORD LANE, KIDLINGTON, OXFORD OX5 1GB, OXON, ENGLAND
SN 1198-743X
EI 1469-0691
J9 CLIN MICROBIOL INFEC
JI Clin. Microbiol. Infect.
PD AUG
PY 2015
VL 21
IS 8
BP 750
EP 757
DI 10.1016/j.cmi.2015.02.013
PG 8
WC Infectious Diseases; Microbiology
WE Science Citation Index Expanded (SCI-EXPANDED)
SC Infectious Diseases; Microbiology
GA CN2RI
UT WOS:000358269200007
PM 25704447
OA Bronze
DA 2024-08-24
ER

PT J
AU Nakano, Y
   Murata, M
   Matsumoto, Y
   Toyoda, K
   Ota, A
   Yamasaki, S
   Otakeno, H
   Yokoo, K
   Shimono, N
AF Nakano, Yuki
   Murata, Masayuki
   Matsumoto, Yuji
   Toyoda, Kazuhiro
   Ota, Azusa
   Yamasaki, Sho
   Otakeno, Hisao
   Yokoo, Kenjo
   Shimono, Nobuyuki
TI Clinical characteristics and factors related to infection with SCCmec
   type II and IV Methicillin-resistant <i>Staphylococcus aureus</i> in a
   Japanese secondary care facility: a single-center retrospective study
SO JOURNAL OF GLOBAL ANTIMICROBIAL RESISTANCE
LA English
DT Article
DE Methicillin-resistant Staphylococcus aureus (MRSA); Community-associated
   (CA); MRSA Healthcare-associated (HA); MRSA Staphylococcal cassette
   chromosome mec (SCCmec); Virulence gene; psm-mec gene
ID PRACTICE GUIDELINES; DISEASES SOCIETY; PSM-MEC; COMMUNITY; VIRULENCE;
   MANAGEMENT; STRAINS; GENES; PREVALENCE; DIAGNOSIS
AB Objectives: Differences in virulence genes, including psm-mec, which is a phenol-soluble modulin-mec (PSM-mec) encoding gene, of predominant staphylococcal cassette chromosome mec (SCCmec) types II and IV Methicillin-resistant Staphylococcus aureus (MRSA) may contribute to the virulence and clinical features of MRSA in Japan. We aimed to clarify the clinical characteristics and risk factors of infection among SCCmec types II and IV MRSA isolates from a Japanese secondary acute care hospital. Methods: We analysed 58 SCCmec type II and 83 SCCmec type IV MRSA isolates collected from blood, central venous catheter tips, deep or superficial tissues, and sputum. Results: SCCmec type II MRSA risk factors for progression to infection were seb, enterotoxin gene cluster, psm-mec mutation, and vancomycin minimum inhibitory concentrations (MIC) of 1 or 2 mg/L as viru-lence factors (adjusted odds ratio [aOR] = 11.8; 95% confidence interval [CI]: 2.49-77.7; P = 0.004); solid tumour was a host factor (aOR = 25.9; 95% CI: 3.66-300; P = 0.003). SCCmec type IV MRSA risk fac-tors were sea, cna, and vancomycin MIC of 1 or 2 mg/L as virulence factors (aOR = 3.14; 95% CI: 1.06- 10.6; P = 0.049) and intravascular indwelling catheter as host factors (aOR = 3.78; 95% CI: 1.03-14.5; P = 0.045). Compared with SCCmec type II, SCCmec type IV MRSA resulted in more frequent bloodstream infections and higher Sequential Organ Failure Assessment scores. Conclusion: We found that factors related to virulence genes and bacteriological and host characteristics are associated with SCCmec types II and IV MRSA infection and severity. These risk factors may be useful criteria for designing infection control programs. (c) 2022 The Author(s). Published by Elsevier Ltd on behalf of International Society for Antimicrobial Chemotherapy.
C1 [Nakano, Yuki; Murata, Masayuki; Matsumoto, Yuji; Ota, Azusa; Yamasaki, Sho] Kyushu Univ, Dept Environm Med & Infect Dis, Higashi Ku, Fukuoka, Japan.
   [Nakano, Yuki; Otakeno, Hisao; Yokoo, Kenjo] Saiseikai Futsukaichi Hosp, Dept Pharm, Fukuoka, Japan.
   [Murata, Masayuki; Matsumoto, Yuji; Toyoda, Kazuhiro; Ota, Azusa; Yamasaki, Sho; Shimono, Nobuyuki] Kyushu Univ Hosp, Dept Gen Internal Med, 3-1-1 Maidashi,Higashi Ku, Fukuoka 8128582, Japan.
   [Murata, Masayuki; Matsumoto, Yuji; Toyoda, Kazuhiro; Ota, Azusa; Shimono, Nobuyuki] Kyushu Univ Hosp, Ctr Study Global Infect, Higashi Ku, Fukuoka, Japan.
C3 Kyushu University
RP Murata, M (corresponding author), Kyushu Univ Hosp, Dept Gen Internal Med, 3-1-1 Maidashi,Higashi Ku, Fukuoka 8128582, Japan.
EM masayuki.murata.097@m.kyushu-u.ac.jp
RI Yuki, Nakano/ITV-3094-2023
OI Yuki, Nakano/0000-0002-0235-7615; Murata, Masayuki/0000-0003-4261-5030
CR Aoyagi T, 2014, CLIN MICROBIOL INFEC, V20, P912, DOI 10.1111/1469-0691.12575
   Aung MS, 2019, MICROB DRUG RESIST, V25, P1164, DOI 10.1089/mdr.2018.0468
   Bae JS, 2021, J INFECT DIS, V223, P1766, DOI 10.1093/infdis/jiaa584
   Becker K, 2004, MOL NUTR FOOD RES, V48, P488, DOI 10.1002/mnfr.200400044
   Boyle-Vavra S, 2007, LAB INVEST, V87, P3, DOI 10.1038/labinvest.3700501
   CHARLSON ME, 1987, J CHRON DIS, V40, P373, DOI 10.1016/0021-9681(87)90171-8
   David MZ, 2010, CLIN MICROBIOL REV, V23, P616, DOI 10.1128/CMR.00081-09
   Diep BA, 2008, J INFECT DIS, V197, P1523, DOI 10.1086/587907
   Ferry T, 2005, CLIN INFECT DIS, V41, P771, DOI 10.1086/432798
   Foster TJ, 2014, NAT REV MICROBIOL, V12, P49, DOI 10.1038/nrmicro3161
   Hamada M, 2021, FRONT CELL INFECT MI, V11, DOI 10.3389/fcimb.2021.602833
   Han JH, 2013, J INFECTION, V66, P41, DOI 10.1016/j.jinf.2012.09.001
   Harada D, 2018, J INFECT CHEMOTHER, V24, P563, DOI 10.1016/j.jiac.2018.03.004
   Horan TC, 2008, AM J INFECT CONTROL, V36, P309, DOI 10.1016/j.ajic.2008.03.002
   Iwao Y, 2012, J INFECT CHEMOTHER, V18, P96, DOI 10.1007/s10156-011-0348-5
   Jarraud S, 2002, INFECT IMMUN, V70, P631, DOI 10.1128/IAI.70.2.631-641.2002
   Jarraud S, 2001, J IMMUNOL, V166, P669, DOI 10.4049/jimmunol.166.1.669
   Kaito C, 2013, PLOS PATHOG, V9, DOI 10.1371/journal.ppat.1003269
   Kaito C, 2011, PLOS PATHOG, V7, DOI 10.1371/journal.ppat.1001267
   Katayama Y, 2016, ANTIMICROB AGENTS CH, V60, P3730, DOI 10.1128/AAC.00420-16
   Kondo Y, 2007, ANTIMICROB AGENTS CH, V51, P264, DOI 10.1128/AAC.00165-06
   Lade H, 2022, TOXINS, V14, DOI 10.3390/toxins14080556
   Mermel LA, 2009, CLIN INFECT DIS, V49, P1, DOI 10.1086/599376
   Mitsumoto-Kaseida F, 2017, J INFECT CHEMOTHER, V23, P90, DOI 10.1016/j.jiac.2016.11.001
   Mohamed W, 2014, EUR CELLS MATER, V28, P258, DOI 10.22203/eCM.v028a18
   Nagaoka K, 2014, RESPIROLOGY, V19, P556, DOI 10.1111/resp.12288
   Naimi TS, 2003, JAMA-J AM MED ASSOC, V290, P2976, DOI 10.1001/jama.290.22.2976
   Nakaminami H, 2020, J DERMATOL, V47, P1280, DOI 10.1111/1346-8138.15506
   Otter JA, 2011, J HOSP INFECT, V79, P189, DOI 10.1016/j.jhin.2011.04.028
   Otto M, 2012, CELL MICROBIOL, V14, P1513, DOI 10.1111/j.1462-5822.2012.01832.x
   Paharik AE, 2016, VIRULENCE MECHANISMS OF BACTERIAL PATHOGENS, 5 EDITION, P529, DOI 10.1128/microbiolspec.VMBF-0022-2015
   Parastan R, 2020, J GLOB ANTIMICROB RE, V22, P379, DOI 10.1016/j.jgar.2020.02.025
   Peyrani P, 2011, CLIN INFECT DIS, V53, P766, DOI 10.1093/cid/cir541
   Rhodes A, 2017, CRIT CARE MED, V45, P486, DOI 10.1097/CCM.0000000000002255
   Stevens DL, 2014, CLIN INFECT DIS, V59, P147, DOI [10.1093/cid/ciu444, 10.1093/cid/ciu296]
   Suzuki T, 2016, MICROB DRUG RESIST, V22, P589, DOI 10.1089/mdr.2015.0315
   Thammavongsa V, 2015, NAT REV MICROBIOL, V13, P529, DOI 10.1038/nrmicro3521
   Tristan A, 2007, J HOSP INFECT, V65, P105, DOI 10.1016/S0195-6701(07)60025-5
   Wu AA, 2015, ONCOIMMUNOLOGY, V4, DOI 10.1080/2162402X.2015.1016700
   Zhang CL, 2016, PLOS ONE, V11, DOI 10.1371/journal.pone.0156704
NR 40
TC 2
Z9 2
U1 1
U2 5
PU ELSEVIER SCI LTD
PI London
PA 125 London Wall, London, ENGLAND
SN 2213-7165
EI 2213-7173
J9 J GLOB ANTIMICROB RE
JI J. Glob. Antimicrob. Resist.
PD DEC
PY 2022
VL 31
BP 355
EP 362
DI 10.1016/j.jgar.2022.11.003
EA NOV 2022
PG 8
WC Infectious Diseases; Pharmacology & Pharmacy
WE Science Citation Index Expanded (SCI-EXPANDED)
SC Infectious Diseases; Pharmacology & Pharmacy
GA 6R3TB
UT WOS:000892228700020
PM 36372183
OA Green Published
DA 2024-08-24
ER

PT J
AU Maçao, P
   Lopes, JC
   Oliveira, H
   Oliveira, G
   Rodrigues, F
AF Macao, Patricia
   Lopes, Joao Casalta
   Oliveira, Henrique
   Oliveira, Guiomar
   Rodrigues, Fernanda
TI Health Care Associated Multidrug-Resistant Bacteria in a Pediatric
   Hospital: Five Year Experience
SO ACTA MEDICA PORTUGUESA
LA Portuguese
DT Article
DE Adolescent; Anti-Bacterial Agents; Child; Drug Resistance, Multiple,
   Bacterial
ID ACINETOBACTER-BAUMANNII INFECTIONS; PSEUDOMONAS-AERUGINOSA;
   KLEBSIELLA-PNEUMONIAE; SURVEILLANCE; CHILDREN; UPDATE; BUGS
AB Introduction: In recent years there has been an increase of infections caused by multidrug-resistant bacteria. Paediatric data are scarce, particularly at national level.
   Aims: To analyse trends of health-care associated multidrug-resistant bacteria infections in a paediatric hospital.
   Material and Methods: A retrospective incidence study was conducted in medical, surgical and intensive care wards in a level III paediatric hospital, from January 2005 to December 2009. The studied multidrug-resistant bacteria were methicillin-resistant Staphylococcus aureus (MRSA), ESBL-producing bacilli, vancomycin-resistant Enterococcus spp, multidrug-resistant Pseudomonas aeruginosa (PA-MDR) and Acinetobacter baumannii resistant to carbapenems. Demographic, clinical and laboratory data, treatment and presence of risk factors for these infections were analysed.
   Results: During the study period 106 multidrug-resistant bacteria were identified, related to 72 children, predominantly male (65.3%). The most frequently identified multidrug-resistant bacteria were MRSA (35.8%), PA-MDR (29.2%) and ESBL-producing bacilli (17.9%). Of the 106 multidrug-resistant bacteria, 45 (42.5%) were causing infection. During the study period the annual proportion of infections caused by multidrug-resistant bacteria went up from 32.0% in 2006 to 55.6% in 2009 (p = 0.376). The overall incidence rate of infection was 0.400 per 1 000 hospitalization-days, corresponding to 0.274 infections per 100 admissions, remaining stable over the five years. The most frequent infections were bloodstream (31.1%), intra-abdominal (20.0%), catheter-related (17.8%) and skin and soft tissue (11.1%). All children had risk factors and the most frequently identified were previous antibiotic therapy and underlying chronic disease (> 90%). Six children (13.3%) died during hospitalisation.
   Conclusions: During the study period, there was an increase in the proportion of multidrug-resistant bacteria but with no statistical significance. The overall incidence rate of multidrug-resistant bacteria infection remained stable. MRSA were the most frequently identified bacteria, followed by PA-MDR and ESBL-producing bacilli. Bloodstream infections were the most frequent infections, followed by intra-abdominal and catheter-related. All children had risk factors, mainly previous antibiotic therapy and chronic disease.
C1 [Macao, Patricia; Rodrigues, Fernanda] Ctr Hosp & Univ Coimbra, Hosp Pediat, Unidade Infecciol, Coimbra, Portugal.
   [Lopes, Joao Casalta] Univ Coimbra, Fac Med, Inst Biomed Invest Luz & Imagem, Serv Biofis, Coimbra, Portugal.
   [Oliveira, Henrique] Ctr Hosp & Univ Coimbra, Hosp Geral, Serv Patol Clin, Microbiol Lab, Coimbra, Portugal.
   [Oliveira, Guiomar] Ctr Hosp & Univ Coimbra, Hosp Pediat, Ctr Desenvolvimento, Coimbra, Portugal.
C3 Universidade de Coimbra; Centro Hospitalar e Universitario de Coimbra
   (CHUC); Universidade de Coimbra; Universidade de Coimbra; Centro
   Hospitalar e Universitario de Coimbra (CHUC); Universidade de Coimbra;
   Centro Hospitalar e Universitario de Coimbra (CHUC)
RP Maçao, P (corresponding author), Ctr Hosp & Univ Coimbra, Hosp Pediat, Unidade Infecciol, Coimbra, Portugal.
RI Oliveira, Henrique/F-6826-2011; Rodrigues, Fernanda/AAW-4615-2021
OI Oliveira, Henrique/0000-0001-8687-4291; Oliveira,
   Guiomar/0000-0002-7049-1277; Oliveira, Guiomar
   Goncalves/0000-0003-4031-3880
CR Arias CA, 2009, NEW ENGL J MED, V360, P439, DOI 10.1056/NEJMp0804651
   Boucher HW, 2009, CLIN INFECT DIS, V48, P1, DOI 10.1086/595011
   CLSI, 2006, informational supplement M100-S16, V26
   Dias Andrea, 2011, Acta Med Port, V24 Suppl 2, P197
   European Centre for Disease Prevention and Control, 2010, ANN EP REP COMM DIS
   Falagas ME, 2008, INT J ANTIMICROB AG, V32, P450, DOI 10.1016/j.ijantimicag.2008.05.016
   Haas EJ, 2010, INFECT CONT HOSP EP, V31, P1038, DOI 10.1086/655464
   Horan TC, 2008, AM J INFECT CONTROL, V36, P309, DOI 10.1016/j.ajic.2008.03.002
   Johnson AP, 2010, ARCH DIS CHILD, V95, P781, DOI 10.1136/adc.2010.162537
   Kim YK, 2002, ANTIMICROB AGENTS CH, V46, P1481, DOI 10.1128/AAC.46.5.1481-1491.2002
   Kohlenberg A, 2009, J HOSP INFECT, V73, P239, DOI 10.1016/j.jhin.2009.07.017
   Magiorakos AP, 2012, CLIN MICROBIOL INFEC, V18, P268, DOI 10.1111/j.1469-0691.2011.03570.x
   McKibben L, 2005, INFECT CONT HOSP EP, V26, P580, DOI 10.1016/j.ajic.2005.04.001
   Miyakis S, 2011, CLIN INFECT DIS, V53, P177, DOI 10.1093/cid/cir323
   Navon-Venezia S, 2005, CURR OPIN INFECT DIS, V18, P306, DOI 10.1097/01.qco.0000171920.44809.f0
   Pak-Leung H., 2003, Carriage of methicillin-resistant Staphylococcus aureus, ceftazidimeresistant Gram-negative bacilli, and vancomycin-resistant enterococci before and after invasive care unit admission, V31, P1175
   Prabhu Kavitha, 2010, J Lab Physicians, V2, P85, DOI 10.4103/0974-2727.72156
   Raymond J, 2007, PEDIATRICS, V119, pE798, DOI 10.1542/peds.2006-1384
   Siegel JD, 2007, AM J INFECT CONTROL, V35, pS165, DOI 10.1016/j.ajic.2007.10.006
   Souli M, 2008, Euro Surveill, V13
   Wiegand I, 2007, J CLIN MICROBIOL, V45, P1167, DOI 10.1128/JCM.01988-06
   Zhanel GG, 2008, ANTIMICROB AGENTS CH, V52, P1430, DOI 10.1128/AAC.01538-07
NR 22
TC 3
Z9 6
U1 0
U2 8
PU ORDEM MEDICOS
PI LISBON
PA AV ALMIRANTE GAGO COUTINHO, 151, LISBON, 1749-084, PORTUGAL
SN 0870-399X
EI 1646-0758
J9 ACTA MEDICA PORT
JI Acta Medica Port.
PD JUL-AUG
PY 2013
VL 26
IS 4
BP 385
EP 391
PG 7
WC Medicine, General & Internal
WE Science Citation Index Expanded (SCI-EXPANDED)
SC General & Internal Medicine
GA 258SV
UT WOS:000327479900017
PM 24016648
DA 2024-08-24
ER

PT J
AU Riche, CVW
   Cassol, R
   Falci, DR
   Ramirez, M
   Dias, CAG
AF Riche, Cezar Vinicius Wurdig
   Cassol, Renato
   Falci, Diego Rodrigues
   Ramirez, Mario
   Dias, Cicero Armidio Gomes
TI Epidemiology and risk factors for mortality among methicillin-resistant
   <i>Staphylococcus aureus</i> bacteremic patients in Southern Brazil
SO PLOS ONE
LA English
DT Article
ID BLOOD-STREAM INFECTIONS
AB This study aimed to evaluate the epidemiology and 30-day mortality of adult patients with methicillin-resistant Staphylococcus aureus (MRSA) bacteremia. We retrospectively reviewed the demographic and clinical data of adult patients with S. aureus bloodstream infections (BSI), admitted to a tertiary public teaching medical center in Porto Alegre, Southern Brazil, from January 2014 to December 2019. A total of 928 patients with S. aureus BSI were identified in the study period (68.5 per 100,000 patient-years), and the proportion of MRSA isolates was 22% (19-27%). Thus, 199 patients were included in the analyses. The median age was 62 (IQR: 51-74) years, Charlson Comorbidity Index (CCI) median was 5 (IQR: 3-6), the Pitt bacteremia score (PBS) median was 1 (IQR: 1-4), and the most common site of infection was skin and soft tissue (26%). Most infections were hospital-acquired (54%), empirical anti-MRSA treatment was initiated in 34% of the cases, and in 44% vancomycin minimum inhibitory concentration was 1.5mg/L or above. Sixty-two (31.2%) patients died up to 30 days after the bacteremia episode. Patients with more comorbid conditions (higher CCI; aOR 1.222, p = 0.006) and a more severe presentation (higher PBS; aOR 1.726, p<0.001) were independently associated with mortality. Empiric antimicrobial therapy with an anti-MRSA regimen was associated with reduced mortality (aOR 0.319, p = 0.016). Our study identified significant risk factors for 30-day mortality in patients with MRSA BSI in a population with a high incidence of S. aureus bacteremia. Empiric treatment with an anti-MRSA drug was a protective factor. No significant variation in the incidence of S. aureus BSI was recorded throughout the period.
C1 [Riche, Cezar Vinicius Wurdig; Dias, Cicero Armidio Gomes] Univ Fed Ciencias Saude Porto Alegre, Dept Ciencias Basicas Saude, Porto Alegre, RS, Brazil.
   [Cassol, Renato] Hosp Nossa Senhora Conceicao, Serv Controle Infeccao, Porto Alegre, RS, Brazil.
   [Falci, Diego Rodrigues] Pontificia Univ Catolica Rio Grande do Sul, Sch Med, Porto Alegre, RS, Brazil.
   [Ramirez, Mario] Univ Lisbon, Fac Med, Inst Microbiol, Inst Med Mol, Lisbon, Portugal.
C3 Universidade Federal de Ciencias da Saude de Porto Alegre; Pontificia
   Universidade Catolica Do Rio Grande Do Sul; Universidade de Lisboa
RP Riche, CVW (corresponding author), Univ Fed Ciencias Saude Porto Alegre, Dept Ciencias Basicas Saude, Porto Alegre, RS, Brazil.
EM cezar.riche@gmail.com
RI Falci, Diego/JTU-0214-2023; Ramirez, Mario/B-4993-2008; Dias,
   Cicero/A-1451-2017
OI Ramirez, Mario/0000-0002-4084-6233; Riche, Cezar Vinicius
   Wurdig/0000-0003-1120-217X; Dias, Cicero/0000-0002-8358-1183
FU Coordenacao de Aperfeicoamento de Pessoal de Nivel Superior - Brasil
   (CAPES) [001]
FX This study was financed in part by the Coordenacao de Aperfeicoamento de
   Pessoal de Nivel Superior - Brasil (CAPES) - Finance Code 001. The
   funders (Coordenacao de Aperfeicoamento de Pessoal de Nivel Superior -
   Brasil/CAPES) had no role in study design, data collection and analysis,
   decision to publish, or preparation of the manuscript.
CR Al-Hasan MN, 2020, CLIN INFECT DIS, V70, P1834, DOI 10.1093/cid/ciz535
   Asgeirsson H, 2018, INFECT DIS-NOR, V50, P175, DOI 10.1080/23744235.2017.1392039
   Bai AD, 2022, CLIN MICROBIOL INFEC, V28, P1076, DOI 10.1016/j.cmi.2022.03.015
   Cardoso T, 2014, BMC MED, V12, DOI 10.1186/1741-7015-12-40
   Charlson ME, 2022, PSYCHOTHER PSYCHOSOM, V91, P8, DOI 10.1159/000521288
   Chen Y, 2022, CLIN MICROBIOL INFEC, V28, P85, DOI 10.1016/j.cmi.2021.05.024
   Comite Brasileiro de Teste de Sensibilidade aos Antimicrobianos-BrCAST, 2019, TABELAS PONTOS CORTE
   Diekema DJ, 2019, ANTIMICROB AGENTS CH, V63, DOI [10.1128/AAC.00355-19, 10.1128/aac.00355-19]
   Earls MR, 2019, INFECT GENET EVOL, V69, P117, DOI 10.1016/j.meegid.2019.01.021
   Evans L, 2021, INTENS CARE MED, V47, P1181, DOI [10.1097/CCM.0000000000005337, 10.1007/s00134-021-06506-y]
   Friedman ND, 2002, ANN INTERN MED, V137, P791, DOI 10.7326/0003-4819-137-10-200211190-00007
   Hassoun A, 2017, CRIT CARE, V21, DOI 10.1186/s13054-017-1801-3
   Kern WV, 2020, CLIN MICROBIOL INFEC, V26, P151, DOI 10.1016/j.cmi.2019.10.031
   Lakhundi S, 2018, CLIN MICROBIOL REV, V31, DOI [10.1128/CMR.00020-18, 10.1128/cmr.00020-18]
   Marra AR, 2011, J CLIN MICROBIOL, V49, P1866, DOI 10.1128/JCM.00376-11
   Minejima E, 2020, CLIN INFECT DIS, V70, P566, DOI 10.1093/cid/ciz257
   Nambiar K, 2018, J INFECTION, V77, P516, DOI 10.1016/j.jinf.2018.08.015
   Leme RCP, 2021, BRAZ J INFECT DIS, V25, DOI 10.1016/j.bjid.2021.101539
   Park KH, 2019, MICROB PATHOGENESIS, V133, DOI 10.1016/j.micpath.2019.103543
   Peltan ID, 2017, CRIT CARE MED, V45, P1011, DOI 10.1097/CCM.0000000000002436
   Romero LC, 2021, BRAZ J INFECT DIS, V25, DOI 10.1016/j.bjid.2021.101636
   Rossato AM, 2020, REV SOC BRAS MED TRO, V53, DOI 10.1590/0037-8682-0431-2020
   Seas C, 2018, J ANTIMICROB CHEMOTH, V73, P212, DOI 10.1093/jac/dkx350
   Souli M, 2019, CLIN INFECT DIS, V69, P1868, DOI 10.1093/cid/ciz112
   Tong SYC, 2015, CLIN MICROBIOL REV, V28, P603, DOI 10.1128/CMR.00134-14
   van Hal SJ, 2012, CLIN MICROBIOL REV, V25, P362, DOI 10.1128/CMR.05022-11
   Vega S, 2017, ANN CLIN MICROB ANTI, V16, DOI 10.1186/s12941-017-0222-0
   World Health Organization, 2014, Antimicrobial resistance: global report on surveillance, DOI DOI 10.1007/S13312-014-0374-3
   Riche CVW, 2017, INFECT CONT HOSP EP, V38, P751, DOI 10.1017/ice.2017.39
   Yang CC, 2018, SCI REP-UK, V8, DOI 10.1038/s41598-018-26277-9
NR 30
TC 1
Z9 1
U1 0
U2 2
PU PUBLIC LIBRARY SCIENCE
PI SAN FRANCISCO
PA 1160 BATTERY STREET, STE 100, SAN FRANCISCO, CA 94111 USA
SN 1932-6203
J9 PLOS ONE
JI PLoS One
PD APR 13
PY 2023
VL 18
IS 4
AR e0283774
DI 10.1371/journal.pone.0283774
PG 9
WC Multidisciplinary Sciences
WE Science Citation Index Expanded (SCI-EXPANDED)
SC Science & Technology - Other Topics
GA D8CX7
UT WOS:000970963500073
PM 37053222
OA gold, Green Published
DA 2024-08-24
ER

PT J
AU Millar, M
   Coast, J
   Ashcroft, R
AF Millar, M.
   Coast, J.
   Ashcroft, R.
TI Are meticillin-resistant <i>Staphylococcus aureus</i> bloodstream
   infection targets fair to those with other types of
   healthcare-associated infection or cost-effective?
SO JOURNAL OF HOSPITAL INFECTION
LA English
DT Article
DE fairness; cost-effectiveness; MRSA; targets
AB UK Nation at Health Service Trust hospitals are required to report meticillin-resistant Staphylococcus aureus bloodstream infection (MRSA BSI) and also have targets for their reduction. We argue that the MRSA BSI target influences local priorities, and that the high priority given to control of MRSA BSI is not fair or cost-effective when account is taken of the much larger number of patients who develop other types of serious hospital-acquired infection. Reasons for infection control priorities should be made explicit. Use of a formal and reasoned process of priority setting would also counteract the potential, distortion of local priorities by national targets. (c) 2008 The Hospital. Infection Society. Published by Elsevier Ltd. All. rights reserved.
C1 [Millar, M.] Barts & London NHS Trust, Div Infect, London E1 2ES, England.
   [Coast, J.] Univ Birmingham, Dept Hlth Econ, Birmingham, W Midlands, England.
   [Ashcroft, R.] Queen Mary Univ London, London E1 4NS, England.
C3 Barts Health NHS Trust; University of Birmingham; University of London;
   Queen Mary University London
RP Millar, M (corresponding author), Barts & London NHS Trust, Div Infect Pathol & Pharm Bldg, 80 Newark St, London E1 2ES, England.
EM M.R.Millar@qmul.ac.uk
OI Coast, Joanna/0000-0002-3537-5166; Ashcroft, Richard/0000-0001-6065-4717
CR [Anonymous], IMPR PAT CAR RED RIS
   Bevan G, 2006, BMJ-BRIT MED J, V332, P419, DOI 10.1136/bmj.332.7538.419
   Daniels N, 2000, BMJ-BRIT MED J, V321, P1300, DOI 10.1136/bmj.321.7272.1300
   Gersovitz M, 2004, ECON J, V114, P1, DOI 10.1046/j.0013-0133.2003.0174.x
   Gibson JL, 2005, SOC SCI MED, V61, P2355, DOI 10.1016/j.socscimed.2005.04.037
   Gibson JL, 2004, BMC HEALTH SERV RES, V4, DOI 10.1186/1472-6963-4-25
   Graves N, 2004, EMERG INFECT DIS, V10, P561, DOI 10.3201/eid1004.020754
   Healthcare Commission, 2007, HEALTHC ASS INF WHAT
   *HOSP INF SOC, 2006, SURMM 3 PREV SURV HE
   Kang CI, 2008, EUR J CLIN MICROBIOL, V27, P85, DOI 10.1007/s10096-007-0401-6
   Kapiriri L, 2007, HEALTH POLICY, V82, P78, DOI 10.1016/j.healthpol.2006.09.001
   Kuehnert MJ, 2005, EMERG INFECT DIS, V11, P868
   Mooney G, 2005, SOC SCI MED, V60, P247, DOI 10.1016/j.socscimed.2004.04.033
   *NAT I CLIN EXC, 2007, RED SEX TRANSM INF R
   Powers M., 2006, Social Justice: The Moral Foundations of Public Health and Health Policy
   Smith RD, 2005, J HEALTH ECON, V24, P1055, DOI 10.1016/j.jhealeco.2005.02.003
   *UK DEP HLTH, 2005, SAV LIV DEL PROGR RE
NR 17
TC 16
Z9 18
U1 0
U2 4
PU W B SAUNDERS CO LTD
PI LONDON
PA 32 JAMESTOWN RD, LONDON NW1 7BY, ENGLAND
SN 0195-6701
EI 1532-2939
J9 J HOSP INFECT
JI J. Hosp. Infect.
PD MAY
PY 2008
VL 69
IS 1
BP 1
EP 5
DI 10.1016/j.jhin.2008.01.035
PG 5
WC Public, Environmental & Occupational Health; Infectious Diseases
WE Science Citation Index Expanded (SCI-EXPANDED)
SC Public, Environmental & Occupational Health; Infectious Diseases
GA 302PO
UT WOS:000255980900001
PM 18394754
DA 2024-08-24
ER

PT J
AU Raineri, EJM
   Yedavally, H
   Salvati, A
   van Dijl, JM
AF Raineri, Elisa J. M.
   Yedavally, Harita
   Salvati, Anna
   van Dijl, Jan Maarten
TI Time-resolved analysis of <i>Staphylococcus aureus</i> invading the
   endothelial barrier
SO VIRULENCE
LA English
DT Article
DE Staphylococcus aureus; MRSA; endothelium; invasion; intracellular
ID PANTON-VALENTINE LEUKOCIDIN; METHICILLIN-RESISTANT; CELLS; PHAGOCYTOSIS;
   PHAGOSOME; VIRULENCE; MEMBRANE; PROTEINS; INVASION
AB Staphylococcus aureus is a leading cause of infections world-wide. Once this pathogen has reached the bloodstream, it can invade different parts of the human body by crossing the endothelial barrier. Infected endothelial cells may be lysed by bacterial products, but the bacteria may also persist intracellularly, where they are difficult to eradicate with antibiotics and cause relapses of infection. Our present study was aimed at investigating the fate of methicillin resistant S. aureus (MRSA) isolates of the USA300 lineage with different epidemiological origin inside endothelial cells. To this end, we established two in vitro infection models based on primary human umbilical vein endothelial cells (HUVEC), which mimic conditions of the endothelium when infection occurs. For comparison, the laboratory strain S. aureus HG001 was used. As shown by flow cytometry and fluorescence- or electron microscopy, differentiation of HUVEC into a cell barrier with cell-cell junctions sets limits to the rates of bacterial internalization, the numbers of internalized bacteria, the percentage of infected cells, and long-term intracellular bacterial survival. Clear strain-specific differences were observed with the HG001 strain infecting the highest numbers of HUVEC and displaying the longest intracellular persistence, whereas the MRSA strains reproduced faster intracellularly. Nonetheless, all internalized bacteria remained confined in membrane-enclosed LAMP-1-positive lysosomal or vacuolar compartments. Once internalized, the bacteria had a higher propensity to persist within the differentiated endothelial cell barrier, probably because internalization of lower numbers of bacteria was less toxic. Altogether, our findings imply that intact endothelial barriers are more likely to sustain persistent intracellular infection.
C1 [Raineri, Elisa J. M.; van Dijl, Jan Maarten] Univ Groningen, Univ Med Ctr Groningen, Dept Med Microbiol, Groningen, Netherlands.
   [Yedavally, Harita; Salvati, Anna] Univ Groningen, Groningen Res Inst Pharm, Dept Nanomed & Drug Targeting, Groningen, Netherlands.
C3 University of Groningen; University of Groningen
RP van Dijl, JM (corresponding author), Univ Groningen, Univ Med Ctr Groningen, Dept Med Microbiol, Groningen, Netherlands.; Salvati, A (corresponding author), Univ Groningen, Groningen Res Inst Pharm, Dept Nanomed & Drug Targeting, Groningen, Netherlands.
EM a.salvati@rug.nl; j.m.van.dijl01@umcg.nl
OI Yedavally, Harita/0000-0002-2680-9962; van Dijl, Jan
   Maarten/0000-0002-5688-8438; Salvati, Anna/0000-0002-9339-0161
FU CEC MSCI-ITN grant [713482]; Netherlands Organisation for Scientific
   Research [40-00506-98-9021, 175.010.2009-023]
FX E.J.M.R. and H.Y. received funding from CEC MSCI-ITN grant 713482
   (ALERT). Fluorescence and electron microscopies were performed at the
   University Medical Center Groningen Imaging and Microscopy Center, which
   is sponsored by grants from the Netherlands Organisation for Scientific
   Research (40-00506-98-9021, TissueFaxs, and 175.010.2009-023, Zeiss 2p).
CR [Anonymous], 2018, HOSP PRACT, DOI DOI 10.1080/21548331.2018.1435128
   [Anonymous], 2018, INFECT IMMUN, DOI DOI 10.1128/IAI.00606-17
   Archer NK, 2011, VIRULENCE, V2, P445, DOI 10.4161/viru.2.5.17724
   Balasubramanian D, 2017, PATHOG DIS, V75, DOI 10.1093/femspd/ftx005
   Brown ML, 2012, J CLIN MICROBIOL, V50, P86, DOI 10.1128/JCM.05564-11
   Daniel AE, 2013, J INNATE IMMUN, V5, P324, DOI 10.1159/000348828
   Dejana E, 2004, NAT REV MOL CELL BIO, V5, P261, DOI 10.1038/nrm1357
   Dupuy AG, 2008, J CELL SCI, V121, P1773, DOI 10.1242/jcs.018036
   Fisher RA, 2017, NAT REV MICROBIOL, V15, P453, DOI 10.1038/nrmicro.2017.42
   Flannagan RS, 2018, MBIO, V9, DOI 10.1128/mBio.01143-18
   Flannagan RS, 2016, CELL MICROBIOL, V18, P514, DOI 10.1111/cmi.12527
   Francia V, 2018, NANOSCALE, V10, P16645, DOI 10.1039/c8nr03171a
   Fraunholz M, 2012, FRONT CELL INFECT MI, V2, DOI 10.3389/fcimb.2012.00043
   Goerke C, 2004, INT J MED MICROBIOL, V294, P195, DOI 10.1016/j.ijmm.2004.06.013
   Goldenberg NM, 2011, SCI TRANSL MED, V3, DOI 10.1126/scitranslmed.3002011
   Grosz M, 2014, CELL MICROBIOL, V16, P451, DOI 10.1111/cmi.12233
   Herbert S, 2010, INFECT IMMUN, V78, P2877, DOI 10.1128/IAI.00088-10
   Horn J, 2018, INT J MED MICROBIOL, V308, P607, DOI 10.1016/j.ijmm.2017.11.009
   Jarry TM, 2006, INFECT IMMUN, V74, P2568, DOI 10.1128/IAI.74.5.2568-2577.2006
   Josse J, 2017, FRONT MICROBIOL, V8, DOI 10.3389/fmicb.2017.02433
   Kubica M, 2008, PLOS ONE, V3, DOI 10.1371/journal.pone.0001409
   KUBOTA Y, 1988, J CELL BIOL, V107, P1589, DOI 10.1083/jcb.107.4.1589
   Lacoma A, 2017, VIRULENCE, V8, P1761, DOI 10.1080/21505594.2017.1361089
   Lâm TT, 2010, INFECT IMMUN, V78, P3392, DOI 10.1128/IAI.00012-10
   Lehar SM, 2015, NATURE, V527, P323, DOI 10.1038/nature16057
   Lemichez E, 2010, NAT REV MICROBIOL, V8, P93, DOI 10.1038/nrmicro2269
   Liese J, 2013, CELL MICROBIOL, V15, P891, DOI 10.1111/cmi.12085
   Löffler B, 2014, INT J MED MICROBIOL, V304, P170, DOI 10.1016/j.ijmm.2013.11.011
   Lowy FD, 2000, TRENDS MICROBIOL, V8, P341, DOI 10.1016/S0966-842X(00)01803-5
   Lowy FD, 1998, NEW ENGL J MED, V339, P520, DOI 10.1056/NEJM199808203390806
   Lubkin A, 2017, CURR OPIN MICROBIOL, V35, P58, DOI 10.1016/j.mib.2016.11.008
   Mäder U, 2016, PLOS GENET, V12, DOI 10.1371/journal.pgen.1005962
   Medina LMP, 2019, MOL CELL PROTEOMICS, V18, P892, DOI 10.1074/mcp.RA118.001138
   Medina LMP, 2020, ACS INFECT DIS, V6, P2279, DOI 10.1021/acsinfecdis.0c00403
   Mekonnen SA, 2019, J PROTEOMICS, V193, P154, DOI 10.1016/j.jprot.2018.10.005
   Mekonnen SA, 2017, VIRULENCE, V8, P891, DOI 10.1080/21505594.2017.1325064
   Olivier AC, 2009, J INFECT DIS, V200, P1367, DOI 10.1086/606012
   Park HJ, 2006, STEM CELL REV, V2, P93, DOI 10.1007/s12015-006-0015-x
   Pförtner H, 2013, METHODS, V61, P244, DOI 10.1016/j.ymeth.2013.04.009
   Rollin G, 2017, FRONT MICROBIOL, V8, DOI 10.3389/fmicb.2017.01354
   Saftig P, 2009, NAT REV MOL CELL BIO, V10, P623, DOI 10.1038/nrm2745
   Sahni SK, 2007, THROMB RES, V119, P531, DOI 10.1016/j.thromres.2006.06.006
   Schröder A, 2006, MED MICROBIOL IMMUN, V195, P185, DOI 10.1007/s00430-006-0015-0
   Sinha B, 2010, INT J MED MICROBIOL, V300, P170, DOI 10.1016/j.ijmm.2009.08.019
   Spaan AN, 2013, CELL HOST MICROBE, V13, P584, DOI 10.1016/j.chom.2013.04.006
   Stobernack T, 2018, MBIO, V9, DOI [10.1128/mBio.01704-18, 10.1128/mbio.01704-18]
   Surmann K, 2014, FRONT MICROBIOL, V5, DOI 10.3389/fmicb.2014.00392
   Thurlow LR, 2012, FEMS IMMUNOL MED MIC, V65, P5, DOI 10.1111/j.1574-695X.2012.00937.x
   Tranchemontagne ZR, 2016, INFECT IMMUN, V84, P241, DOI 10.1128/IAI.00704-15
   Tromp AT, 2018, NAT MICROBIOL, V3, P708, DOI 10.1038/s41564-018-0159-x
   van den Berg S, 2015, INT J MED MICROBIOL, V305, P55, DOI 10.1016/j.ijmm.2014.11.002
   Werdan K, 2014, NAT REV CARDIOL, V11, P35, DOI 10.1038/nrcardio.2013.174
   Zhao X, 2020, VIRULENCE, V11, P947, DOI 10.1080/21505594.2020.1793525
   Zhao X, 2019, J PROTEOME RES, V18, P2859, DOI 10.1021/acs.jproteome.9b00179
NR 54
TC 9
Z9 9
U1 0
U2 6
PU TAYLOR & FRANCIS INC
PI PHILADELPHIA
PA 530 WALNUT STREET, STE 850, PHILADELPHIA, PA 19106 USA
SN 2150-5594
EI 2150-5608
J9 VIRULENCE
JI Virulence
PD JAN 1
PY 2020
VL 11
IS 1
BP 1623
EP 1639
DI 10.1080/21505594.2020.1844418
PG 17
WC Immunology; Infectious Diseases; Microbiology
WE Science Citation Index Expanded (SCI-EXPANDED)
SC Immunology; Infectious Diseases; Microbiology
GA OU2WM
UT WOS:000591394000001
PM 33222653
OA gold, Green Published, Green Submitted
DA 2024-08-24
ER

PT J
AU Pinto, H
   Simoes, M
   Borges, A
AF Pinto, Henrique
   Simoes, Manuel
   Borges, Anabela
TI Prevalence and Impact of Biofilms on Bloodstream and Urinary Tract
   Infections: A Systematic Review and Meta-Analysis
SO ANTIBIOTICS-BASEL
LA English
DT Review
DE biofilms; bloodstream infections; clinical outcomes; multi-drug
   resistant bacteria; urinary tract infections
ID RESISTANT STAPHYLOCOCCUS-AUREUS; UROPATHOGENIC ESCHERICHIA-COLI;
   METHICILLIN-RESISTANT; ANTIBIOTIC-RESISTANCE; ANTIMICROBIAL RESISTANCE;
   BACTERIAL-INFECTIONS; SUSCEPTIBILITY; STRAINS; CULTURE; GENES
AB This study sought to assess the prevalence and impact of biofilms on two commonly biofilm-related infections, bloodstream and urinary tract infections (BSI and UTI). Separated systematic reviews and meta-analyses of observational studies were carried out in PubMed and Web of Sciences databases from January 2005 to May 2020, following PRISMA protocols. Studies were selected according to specific and defined inclusion/exclusion criteria. The obtained outcomes were grouped into biofilm production (BFP) prevalence, BFP in resistant vs. susceptible strains, persistent vs. non-persistent BSI, survivor vs. non-survivor patients with BSI, and catheter-associated UTI (CAUTI) vs. non-CAUTI. Single-arm and two-arm analyses were conducted for data analysis. In vitro BFP in BSI was highly related to resistant strains (odds ratio-OR: 2.68; 95% confidence intervals-CI: 1.60-4.47; p < 0.01), especially for methicillin-resistant Staphylococci. BFP was also highly linked to BSI persistence (OR: 2.65; 95% CI: 1.28-5.48; p < 0.01) and even to mortality (OR: 2.05; 95% CI: 1.53-2.74; p < 0.01). Candida spp. was the microorganism group where the highest associations were observed. Biofilms seem to impact Candida BSI independently from clinical differences, including treatment interventions. Regarding UTI, multi-drug resistant and extended-spectrum beta-lactamase-producing strains of Escherichia coli, were linked to a great BFP prevalence (OR: 2.92; 95% CI: 1.30-6.54; p < 0.01 and OR: 2.80; 95% CI: 1.33-5.86; p < 0.01). More in vitro BFP was shown in CAUTI compared to non-CAUTI, but with less statistical confidence (OR: 2.61; 95% CI: 0.67-10.17; p < 0.17). This study highlights that biofilms must be recognized as a BSI and UTI resistance factor as well as a BSI virulence factor.
C1 [Pinto, Henrique; Simoes, Manuel; Borges, Anabela] Univ Porto, Fac Engn, LEPABE Lab Proc Engn Environm Biotechnol & Energy, Rua Dr Roberto Frias S-N, P-4200465 Porto, Portugal.
   [Simoes, Manuel; Borges, Anabela] Univ Porto, Fac Engn, DEQ Dept Chem Engn, Rua Dr Roberto Frias S-N, P-4200465 Porto, Portugal.
C3 Universidade do Porto; Universidade do Porto
RP Borges, A (corresponding author), Univ Porto, Fac Engn, LEPABE Lab Proc Engn Environm Biotechnol & Energy, Rua Dr Roberto Frias S-N, P-4200465 Porto, Portugal.; Borges, A (corresponding author), Univ Porto, Fac Engn, DEQ Dept Chem Engn, Rua Dr Roberto Frias S-N, P-4200465 Porto, Portugal.
EM up201708963@fe.up.pt; mvs@fe.up.pt; apborges@fe.up.pt
RI Simões, Manuel/ABE-6022-2020; Borges, Anabela/K-6637-2013
OI Simões, Manuel/0000-0002-3355-4398; Borges, Anabela/0000-0001-6929-6805
FU Laboratory for Process Engineering, Environment, Biotechnology and
   Energy-LEPABE - FCT/MCTES (PIDDAC; Lisbon, Portugal) [UIDB/00511/2020];
   FEDER funds through COMPETE2020-Programa Operacional Competitividade e
   Internacionalizacao (POCI; Lisbon, Portugal)
   [PTDC/BII-BTI/30219/2017-POCI-01-0145-FEDER-030219,
   ABFISH-PTDC/ASP-PES/28397/2017POCI-01-0145-FEDER-028397]; national funds
   (PIDDAC) through FCT/MCTES; Portuguese Foundation for Science and
   Technology (FCT; Lisbon, Portugal) [CEECIND/01261/2017]
FX This work was financially supported by: Base Funding-UIDB/00511/2020 of
   the Laboratory for Process Engineering, Environment, Biotechnology and
   Energy-LEPABE-funded by national funds through the FCT/MCTES (PIDDAC;
   Lisbon, Portugal); Project
   Biocide_for_Biofilm-PTDC/BII-BTI/30219/2017-POCI-01-0145-FEDER-030219
   and ABFISH-PTDC/ASP-PES/28397/2017POCI-01-0145-FEDER-028397, funded by
   FEDER funds through COMPETE2020-Programa Operacional Competitividade e
   Internacionalizacao (POCI; Lisbon, Portugal) and by national funds
   (PIDDAC) through FCT/MCTES. Anabela Borges thanks the Portuguese
   Foundation for Science and Technology (FCT; Lisbon, Portugal) for the
   financial support of his work contract through the Scientific Employment
   Stimulus-Individual Call-[CEECIND/01261/2017].
CR Agnelli C, 2019, EUR J CLIN MICROBIOL, V38, P607, DOI 10.1007/s10096-019-03477-3
   Akbari F, 2015, PATHOGENS, V4, P457, DOI 10.3390/pathogens4030457
   Alipour F, 2014, J INFECT PUBLIC HEAL, V7, P186, DOI 10.1016/j.jiph.2014.01.007
   Alves MJ, 2014, J MED MICROBIOL, V63, P471, DOI 10.1099/jmm.0.071746-0
   [Anonymous], 1996, COST EFFECTIVENESS H, DOI DOI 10.1093/OSO/9780195108248.001.0001
   [Anonymous], Methicillin-resistant Staphylococcus aureus (MRSA): preventing infections in healthcare
   Antinori S, 2016, EUR J INTERN MED, V34, P21, DOI 10.1016/j.ejim.2016.06.029
   Arias K.D, 2019, ATLANTA CTR DIS CONT, V68, P1
   Azeredo J, 2017, CRIT REV MICROBIOL, V43, P313, DOI 10.1080/1040841X.2016.1208146
   Bae E, 2019, ANN LAB MED, V39, P158, DOI 10.3343/alm.2019.39.2.158
   Bardoloi V, 2017, J MED MICROBIOL, V66, P927, DOI 10.1099/jmm.0.000525
   Bjarnsholt T, 2013, APMIS, V121, P1, DOI 10.1111/apm.12099
   Bou G, 2011, ENFERM INFEC MICR CL, V29, P601, DOI 10.1016/j.eimc.2011.03.012
   Bryers JD, 2008, BIOTECHNOL BIOENG, V100, P1, DOI 10.1002/bit.21838
   Centers for Disease Control and Prevention, 2015, CATH ASS UR TRACT IN
   Coenye T, 2018, CLIN MICROBIOL INFEC, V24, P570, DOI 10.1016/j.cmi.2018.01.003
   Côrtes MF, 2015, INT J MED MICROBIOL, V305, P140, DOI 10.1016/j.ijmm.2014.11.011
   Costerton JW, 1999, SCIENCE, V284, P1318, DOI 10.1126/science.284.5418.1318
   De AP, 2018, FRONT MICROBIOL, V9, DOI 10.3389/fmicb.2018.02130
   de Sousa FC, 2010, BRAZ J MICROBIOL, V41, P316, DOI 10.1590/S1517-83822010000200009
   Delcaru C, 2016, PATHOGENS, V5, DOI 10.3390/pathogens5040065
   Dias C, 2018, PEERJ, V6, DOI 10.7717/peerj.4974
   Diekema DJ, 2019, ANTIMICROB AGENTS CH, V63, DOI [10.1128/AAC.00355-19, 10.1128/aac.00355-19]
   Dimitriou G, 2011, CLIN MICROBIOL INFEC, V17, P1684, DOI 10.1111/j.1469-0691.2011.03489.x
   Donlan RM, 2001, EMERG INFECT DIS, V7, P277, DOI 10.3201/eid0702.010226
   Elhassan MM, 2015, BIOMED RES INT, V2015, DOI 10.1155/2015/895860
   EUCAST, 2000, CLIN MICROBIOL INFEC, V6, P570
   Farahani A, 2013, N AM J MED SCI, V5, P637, DOI 10.4103/1947-2714.122305
   Fariña N, 2017, INT OPHTHALMOL, V37, P819, DOI 10.1007/s10792-016-0339-8
   Fisher RA, 2017, NAT REV MICROBIOL, V15, P453, DOI 10.1038/nrmicro.2017.42
   Flores-Mireles AL, 2015, NAT REV MICROBIOL, V13, P269, DOI 10.1038/nrmicro3432
   Franco-Duarte R, 2019, MICROORGANISMS, V7, DOI 10.3390/microorganisms7050130
   Franco-Paredes C, 2016, CORE CONCEPTS CLIN I, P9
   Gahlot Rupam, 2014, Int J Crit Illn Inj Sci, V4, P162, DOI 10.4103/2229-5151.134184
   Garg S, 2017, INDIAN J MED MICROBI, V35, P48, DOI [10.4103/ijmm.IJMM_16_102, 10.4103/ijmm.ijmm_16_102]
   Gill SR, 2005, J BACTERIOL, V187, P2426, DOI 10.1128/JB.187.7.2426-2438.2005
   Goto M, 2013, CLIN MICROBIOL INFEC, V19, P501, DOI 10.1111/1469-0691.12195
   GraphPad, AN 2 2 CONT TABL
   Guembe M, 2018, CLIN MICROBIOL INFEC, V24, DOI 10.1016/j.cmi.2017.10.018
   Guinea J, 2014, CLIN MICROBIOL INFEC, V20, P5, DOI 10.1111/1469-0691.12539
   Hall CW, 2017, FEMS MICROBIOL REV, V41, P276, DOI [10.1093/femsre/fux010, 10.1093/femsre/f]
   Hall-Stoodley L, 2012, FEMS IMMUNOL MED MIC, V65, P127, DOI 10.1111/j.1574-695X.2012.00968.x
   HARTMAN BJ, 1984, J BACTERIOL, V158, P513, DOI 10.1128/JB.158.2.513-516.1984
   Hashem AA, 2017, J MED MICROBIOL, V66, P744, DOI 10.1099/jmm.0.000490
   Hattori H, 2018, AM J INFECT CONTROL, V46, pE75, DOI 10.1016/j.ajic.2018.06.019
   Hetem D.J., 2017, INFECT DIS-NOR, P1509, DOI [DOI 10.1016/B978-0-7020-6285-8.00176-3,E2, 10.1016/B978-0-7020-6285-8.00176-3]
   Hoban DJ, 2011, DIAGN MICR INFEC DIS, V70, P507, DOI 10.1016/j.diagmicrobio.2011.03.021
   Hughes G, 2017, BRIT J PHARMACOL, V174, P2237, DOI 10.1111/bph.13706
   Johnson JR, 2010, CLIN INFECT DIS, V51, P286, DOI 10.1086/653932
   Kadry AA, 2020, AFR HEALTH SCI, V20, P238, DOI 10.4314/ahs.v20i1.29
   Karigoudar RM, 2019, J LAB PHYS, V11, P17, DOI 10.4103/JLP.JLP_98_18
   Khodadadian R, 2018, MICROB PATHOGENESIS, V115, P25, DOI 10.1016/j.micpath.2017.12.036
   Klevens RM, 2007, JAMA-J AM MED ASSOC, V298, P1763, DOI 10.1001/jama.298.15.1763
   Klingenberg C, 2005, PEDIATR INFECT DIS J, V24, P817, DOI 10.1097/01.inf.0000176735.20008.cd
   Koehler P, 2019, CLIN MICROBIOL INFEC, V25, P1200, DOI 10.1016/j.cmi.2019.04.024
   Kot B, 2019, POL J MICROBIOL, V68, P403, DOI 10.33073/pjm-2019-048
   Koupahi Hossein, 2016, Iran J Pathol, V11, P370
   Kudinha T, 2013, J CLIN MICROBIOL, V51, P3270, DOI 10.1128/JCM.01315-13
   Lebeaux D, 2014, MICROBIOL MOL BIOL R, V78, P510, DOI 10.1128/MMBR.00013-14
   Lee AS, 2018, NAT REV DIS PRIMERS, V4, DOI 10.1038/nrdp.2018.33
   Lee DS, 2018, BIOMED RES INT, V2018, DOI 10.1155/2018/7656752
   Li WS, 2018, FRONT MICROBIOL, V9, DOI 10.3389/fmicb.2018.01196
   Lin PY, 2010, INT J ANTIMICROB AG, V36, P436, DOI 10.1016/j.ijantimicag.2010.06.033
   Lynch AS, 2008, ANNU REV MED, V59, P415, DOI 10.1146/annurev.med.59.110106.132000
   Macià MD, 2014, CLIN MICROBIOL INFEC, V20, P981, DOI 10.1111/1469-0691.12651
   Mancini N, 2010, CLIN MICROBIOL REV, V23, P235, DOI 10.1128/CMR.00043-09
   Maor Y, 2009, BMC MICROBIOL, V9, DOI 10.1186/1471-2180-9-189
   Martínez JA, 2006, J CLIN MICROBIOL, V44, P1468, DOI 10.1128/JCM.44.4.1468-1474.2006
   McCarthy H, 2015, FRONT CELL INFECT MI, V5, DOI 10.3389/fcimb.2015.00001
   Melzer M, 2007, J INFECTION, V55, P254, DOI 10.1016/j.jinf.2007.04.007
   Mobley Harry L T, 2009, EcoSal Plus, V3, DOI 10.1128/ecosalplus.8.6.1.3
   Moher D, 2015, SYST REV-LONDON, V4, DOI [10.1186/2046-4053-4-1, 10.1136/bmj.i4086, 10.1371/journal.pmed.1000097, 10.1016/j.ijsu.2010.07.299, 10.1136/bmj.b2535, 10.1136/bmj.b2700, 10.1016/j.ijsu.2010.02.007]
   Monfredini PM, 2018, MED MYCOL, V56, P803, DOI 10.1093/mmy/myx133
   Muhsin Jamal Muhsin Jamal, 2018, Journal of the Chinese Medical Association, V81, P7, DOI 10.1016/j.jcma.2017.07.012
   Muñoz P, 2018, CLIN MICROBIOL INFEC, V24, P1010, DOI 10.1016/j.cmi.2018.01.022
   Mustapha M, 2016, VET WORLD, V9, P501, DOI 10.14202/vetworld.2016.501-506
   Najar M S, 2009, Indian J Nephrol, V19, P129, DOI 10.4103/0971-4065.59333
   Nicolas-Chanoine MH, 2014, CLIN MICROBIOL REV, V27, P543, DOI 10.1128/CMR.00125-13
   Organization W.H., 2016, GUID COR COMP INF PR
   Pelling H, 2019, LETT APPL MICROBIOL, V68, P277, DOI 10.1111/lam.13144
   Peters BM, 2012, CLIN MICROBIOL REV, V25, P193, DOI 10.1128/CMR.00013-11
   Pillai Manju M, 2012, J Lab Physicians, V4, P83, DOI 10.4103/0974-2727.105587
   Pongrácz J, 2016, J MED MICROBIOL, V65, P272, DOI 10.1099/jmm.0.000207
   Prestinaci F, 2015, PATHOG GLOB HEALTH, V109, P309, DOI 10.1179/2047773215Y.0000000030
   Rahimi F, 2016, MICROB PATHOGENESIS, V98, P69, DOI 10.1016/j.micpath.2016.06.031
   Rajendran R, 2016, CLIN MICROBIOL INFEC, V22, P87, DOI 10.1016/j.cmi.2015.09.018
   Raya S, 2019, BIOMED RES INT, V2019, DOI 10.1155/2019/1474578
   Rhoads DD, 2012, INT J MOL SCI, V13, P2535, DOI 10.3390/ijms13032535
   Roberts AEL, 2015, J MOL BIOL, V427, P3646, DOI 10.1016/j.jmb.2015.09.002
   Shaikh S, 2015, SAUDI J BIOL SCI, V22, P90, DOI 10.1016/j.sjbs.2014.08.002
   Shrestha Dhiraj, 2018, J Nepal Health Res Counc, V16, P178
   Shrestha LB, 2019, INFECT DRUG RESIST, V12, P957, DOI 10.2147/IDR.S200988
   Shrestha R, 2019, ANN CLIN MICROB ANTI, V18, DOI 10.1186/s12941-019-0340-y
   Singh Shriti, 2017, Open Microbiol J, V11, P53, DOI 10.2174/1874285801711010053
   Soto S., 2014, Adv. Biol, V2014, DOI [10.1155/2014/543974, DOI 10.1155/2014/543974]
   Stanton TB, 2013, TRENDS MICROBIOL, V21, P111, DOI 10.1016/j.tim.2012.11.002
   Sterne JA., 2008, Cochrane Handbook for Systematic Reviews of Interventions, P297, DOI [DOI 10.1002/9780470712184, 10.1002/9780470712184.ch10, DOI 10.1002/9780470712184.CH10]
   Stewart PS, 2015, PHARMACEUTICALS-BASE, V8, P504, DOI 10.3390/ph8030504
   Sun FJ, 2013, FUTURE MICROBIOL, V8, P877, DOI 10.2217/fmb.13.58
   Trautner BW, 2004, AM J INFECT CONTROL, V32, P177, DOI 10.1016/j.ajic.2003.08.005
   Tsalik EL, 2018, ANNU REV MED, V69, P379, DOI 10.1146/annurev-med-052716-030320
   Tsay SV, 2020, CLIN INFECT DIS, V71, pE449, DOI 10.1093/cid/ciaa193
   Turner NA, 2019, NAT REV MICROBIOL, V17, P203, DOI 10.1038/s41579-018-0147-4
   van Tilburg Bernardes Erik, 2015, Postdoc J, V3, P36
   VanEpps JS, 2016, SHOCK, V46, P597, DOI 10.1097/SHK.0000000000000692
   Ventola C Lee, 2015, P T, V40, P277
   Verderosa AD, 2019, FRONT CHEM, V7, DOI 10.3389/fchem.2019.00824
   Vestby LK, 2020, ANTIBIOTICS-BASEL, V9, DOI 10.3390/antibiotics9020059
   Viscoli C, 2016, VIRULENCE, V7, P248, DOI 10.1080/21505594.2016.1152440
   Wang DF, 2015, INFECT GENET EVOL, V31, P9, DOI 10.1016/j.meegid.2014.12.039
   Waters V, 2017, COCHRANE DB SYST REV, DOI 10.1002/14651858.CD009528.pub4
   Wolcott RD, 2008, JAMA-J AM MED ASSOC, V299, P2682, DOI 10.1001/jama.299.22.2682
   Wu H, 2015, INT J ORAL SCI, V7, P1, DOI 10.1038/ijos.2014.65
   Yin W, 2019, INT J MOL SCI, V20, DOI 10.3390/ijms20143423
   Yousif A, 2015, ADV EXP MED BIOL, V830, P157, DOI 10.1007/978-3-319-11038-7_10
   Zhang KY, 2020, FRONT CELL INFECT MI, V10, DOI 10.3389/fcimb.2020.00359
   Zhang Q, 2019, INFECT DRUG RESIST, V12, P359, DOI 10.2147/IDR.S192072
   Zhao G, 2013, ADV WOUND CARE, V2, P389, DOI 10.1089/wound.2012.0381
NR 118
TC 23
Z9 23
U1 3
U2 17
PU MDPI
PI BASEL
PA ST ALBAN-ANLAGE 66, CH-4052 BASEL, SWITZERLAND
SN 2079-6382
J9 ANTIBIOTICS-BASEL
JI Antibiotics-Basel
PD JUL
PY 2021
VL 10
IS 7
AR 825
DI 10.3390/antibiotics10070825
PG 24
WC Infectious Diseases; Pharmacology & Pharmacy
WE Science Citation Index Expanded (SCI-EXPANDED)
SC Infectious Diseases; Pharmacology & Pharmacy
GA TN0UO
UT WOS:000675960100001
PM 34356749
OA Green Published, gold
DA 2024-08-24
ER

PT J
AU Zhou, Y
   Zhou, SP
   Peng, J
   Min, L
   Chen, Q
   Ke, JW
AF Zhou, Yan
   Zhou, Shuping
   Peng, Jun
   Min, Liang
   Chen, Qiang
   Ke, Jiangwei
TI Bacterial distribution and drug resistance in blood samples of children
   in Jiangxi Region, 2017-2021
SO FRONTIERS IN CELLULAR AND INFECTION MICROBIOLOGY
LA English
DT Article
DE children; bloodstream infection; blood culture; clinical isolate; drug
   resistance
ID COAGULASE-NEGATIVE STAPHYLOCOCCI; STREAM INFECTIONS; GLOBAL BURDEN;
   MORTALITY; SEPSIS; TRENDS
AB ObjectiveThis study aims to investigate the distribution and drug resistance of bacteria in clinical blood culture specimens from children in Jiangxi province in recent years and to provide a foundation for preventing and treating bloodstream infection diseases in children. MethodsThe study involved a statistical analysis of the isolation and drug resistance of bacterial strains obtained from blood culture specimens of children in Jiangxi province between 2017 and 2021. The analysis was performed using the WHONET 5.6 software. ResultsA total of 7,977 bacterial strains were isolated from the blood samples of children between 2017 and 2021. Of these, 2,334 strains (29.3%) were identified as Gram-negative bacteria, and 5,643 strains (70.7%) were identified as Gram-positive bacteria. The most commonly isolated pathogens were coagulase-negative Staphylococcus, Escherichia coli, and Staphylococcus aureus. Among the Gram-negative bacteria, Escherichia coli (840 strains, 36.0%), Klebsiella pneumoniae (385 strains), Salmonella (283 strains), Acinetobacter baumannii (137 strains), and Pseudomonas aeruginosa (109 strains) were the most prevalent. Among the Gram-positive bacteria, coagulase-negative Staphylococcus (3,424 strains, 60.7%), Staphylococcus aureus (679 strains), Streptococcus pneumoniae (432 strains), Enterococcus sp. (292 strains), and Streptococcus agalactiae (192 strains) were the most common. Resistance to third-generation cephalosporins (cefotaxime/ceftriaxone) was observed in 45.9% and 56.0% of Escherichia coli and Klebsiella pneumoniae strains, respectively, while resistance to carbapenems was observed in 4.6% and 20.3% of these strains, respectively. Resistance to third-generation cephalosporins (cefotaxime/ceftriaxone) was observed in 15.5% of Salmonella strains, while resistance to imipenem was absent. Carbapenem resistance was observed in 17.1% (20/117) and 13% (14/108) of Acinetobacter baumannii and Pseudomonas aeruginosa strains, respectively. Methicillin-resistant Staphylococcus aureus (MRSA) was detected in 32.7% of the strains, while methicillin-resistant coagulase-negative Staphylococcus was detected in 64.3% of the coagulase-negative Staphylococcus strains. No Staphylococcus bacteria resistant to vancomycin were detected. Four strains of vancomycin-resistant Enterococcus faecium were detected over the 5-year period, and one strain of linezolid-resistant Enterococcus faecalis was detected. ConclusionGram-positive cocci were the most commonly isolated clinical pathogens in blood specimens from children in Jiangxi province. The composition of the pathogen species showed a slight change over the years. The detection ratios of pathogens varied with age group and season. Although the isolation rate of common carbapenem-resistant Enterobacter bacteria has decreased, it remains high. It is necessary to monitor the antimicrobial resistance of pathogens causing bloodstream infections in children more closely, and antimicrobial agents should be used with caution.
C1 [Zhou, Yan; Zhou, Shuping; Peng, Jun; Min, Liang; Chen, Qiang; Ke, Jiangwei] Jiangxi Prov Childrens Hosp, Dept Clin Lab, Nanchang, Jiangxi, Peoples R China.
   [Zhou, Yan; Zhou, Shuping; Peng, Jun; Min, Liang; Chen, Qiang; Ke, Jiangwei] Nanchang Med Coll, Affiliated Childrens Hosp, Dept Clin Lab, Nanchang, Jiangxi, Peoples R China.
RP Ke, JW (corresponding author), Jiangxi Prov Childrens Hosp, Dept Clin Lab, Nanchang, Jiangxi, Peoples R China.; Ke, JW (corresponding author), Nanchang Med Coll, Affiliated Childrens Hosp, Dept Clin Lab, Nanchang, Jiangxi, Peoples R China.
EM kjw0791@163.com
RI CHEN, BING/KHX-6659-2024; Liu, Jiacheng/KHX-5326-2024; Wang,
   Jinyang/JXN-8650-2024; zhou, yuwei/KHD-4127-2024; yang,
   ying/KHW-9378-2024; chen, chen/KHW-7024-2024; Zhao, Hang/KCL-7278-2024;
   zhang, zheng/KHY-8870-2024; Yan, Xin/KGL-5903-2024; yang,
   xiao/KHT-9445-2024; Li, Bo/KHX-7246-2024
OI Liu, Jiacheng/0000-0002-0518-3577; 
FU Science and Technology Plan Fund of Jiangxi Province [20195589]
FX Funding This project is supported by the Science and Technology Plan
   Fund of Jiangxi Province (No. 20195589).
CR Angelo KM, 2016, J INFECT DIS, V214, P1565, DOI 10.1093/infdis/jiw415
   Asner SA, 2019, CLIN INFECT DIS, V69, P1574, DOI 10.1093/cid/ciy1139
   Cecconi M, 2018, LANCET, V392, P75, DOI 10.1016/S0140-6736(18)30696-2
   Chamat-Hedemand S, 2023, INFECTION, V51, P1513, DOI 10.1007/s15010-023-02025-8
   Droz N, 2019, ANTIMICROB RESIST IN, V8, DOI 10.1186/s13756-019-0673-5
   Dupper AC, 2019, OPEN FORUM INFECT DI, V6, DOI 10.1093/ofid/ofz302
   Elzi L, 2012, CLIN MICROBIOL INFEC, V18, pE355, DOI 10.1111/j.1469-0691.2012.03964.x
   Fleischmann-Struzek C, 2018, LANCET RESP MED, V6, P223, DOI 10.1016/S2213-2600(18)30063-8
   Goudie A, 2014, PEDIATRICS, V133, pE1525, DOI 10.1542/peds.2013-3795
   Guiraud I, 2017, PLOS ONE, V12, DOI 10.1371/journal.pone.0178577
   Guo Y, 2018, Zhonghua Er Ke Za Zhi, V56, P907, DOI 10.3760/cma.j.issn.0578-1310.2018.12.005
   Hu FP, 2016, CLIN MICROBIOL INFEC, V22, pS9, DOI 10.1016/j.cmi.2016.01.001
   [胡付品 Hu Fupin], 2022, [中国感染与化疗杂志, Chinese Journal of Infection and Chemotherapy], V22, P521
   [胡付品 Hu Fupin], 2020, [中国感染与化疗杂志, Chinese Journal of Infection and Chemotherapy], V20, P1
   [胡付品 Hu Fupin], 2018, [中国感染与化疗杂志, Chinese Journal of Infection and Chemotherapy], V18, P241
   Huttunen R, 2015, INFECT DIS-NOR, V47, P20, DOI 10.3109/00365548.2014.956791
   Jing Chun-mei, 2021, Zhongguo Kangshengsu Zazhi, V46, P584
   Jones RN, 2001, CHEST, V119, p397S, DOI 10.1378/chest.119.2_suppl.397S
   Kajumbula H, 2018, EMERG INFECT DIS, V24, P174, DOI 10.3201/eid2401.171112
   Karakullukçu A, 2017, DIAGN MICR INFEC DIS, V87, P291, DOI 10.1016/j.diagmicrobio.2016.12.006
   Katiyo S, 2019, J CLIN MICROBIOL, V57, DOI 10.1128/JCM.01189-18
   Kimmig A, 2021, FRONT MED-LAUSANNE, V7, DOI 10.3389/fmed.2020.616524
   Larru B, 2016, PEDIATR INFECT DIS J, V35, P507, DOI 10.1097/INF.0000000000001057
   Lovleva A, 2017, CLIN LAB MED, V37, P303, DOI 10.1016/j.cll.2017.01.005
   Nabarro LEB, 2017, PEDIATR INFECT DIS J, V36, pE161, DOI 10.1097/INF.0000000000001499
   Paul M, 2012, CLIN MICROBIOL INFEC, V18, P925, DOI 10.1111/j.1469-0691.2012.03972.x
   Rudd KE, 2020, LANCET, V395, P200, DOI 10.1016/S0140-6736(19)32989-7
   Souli M, 2019, CLIN INFECT DIS, V69, P1868, DOI 10.1093/cid/ciz112
   Spaulding AB, 2019, CLIN INFECT DIS, V69, P995, DOI 10.1093/cid/ciy1030
   van Duin D, 2017, VIRULENCE, V8, P460, DOI 10.1080/21505594.2016.1222343
   Vincent JL, 2009, JAMA-J AM MED ASSOC, V302, P2323, DOI 10.1001/jama.2009.1754
   Wang CC, 2021, J TROP PEDIATRICS, V67, DOI 10.1093/tropej/fmaa077
   Wang XM, 2023, EUR J PEDIATR, V182, P719, DOI 10.1007/s00431-022-04729-9
   Zhang X, 2022, FRONT MICROBIOL, V13, DOI 10.3389/fmicb.2022.820577
NR 34
TC 0
Z9 0
U1 1
U2 2
PU FRONTIERS MEDIA SA
PI LAUSANNE
PA AVENUE DU TRIBUNAL FEDERAL 34, LAUSANNE, CH-1015, SWITZERLAND
SN 2235-2988
J9 FRONT CELL INFECT MI
JI Front. Cell. Infect. Microbiol.
PD JUN 22
PY 2023
VL 13
AR 1163312
DI 10.3389/fcimb.2023.1163312
PG 12
WC Immunology; Microbiology
WE Science Citation Index Expanded (SCI-EXPANDED)
SC Immunology; Microbiology
GA L0CN0
UT WOS:001020020900001
PM 37424793
OA gold, Green Published
DA 2024-08-24
ER

PT J
AU Sun, ZL
   Sun, SC
   He, JM
   Lan, JE
   Gibbons, S
   Mu, Q
AF Sun, Zhong-Lin
   Sun, Shi-Chang
   He, Jian-Ming
   Lan, Jiang-Er
   Gibbons, Simon
   Mu, Qing
TI Synergism of sophoraflavanone G with norfloxacin against effluxing
   antibiotic-resistant <i>Staphylococcus aureus</i>
SO INTERNATIONAL JOURNAL OF ANTIMICROBIAL AGENTS
LA English
DT Article
DE Sophoraflavanone G; Efflux pump; Synergism; Norfloxacin; In vitro; In
   vivo
ID FLUOROQUINOLONE RESISTANCE; BACTERIA; INHIBITORS; EFFICACY
AB Staphylococcus aureus, including methicillin-resistant S. aureus (MRSA), remains a challenge in hospital and community settings. The design and discovery of new compounds to deal with resistant bacteria has become one of the most important areas of anti-infective research today. The aim of this study was to address the problem of MRSA by searching for synergistic natural antibacterial products from traditional Chinese herbs that are not substrates for the efflux mechanisms of MRSA and that overcome bacterial drug resistance by other, as yet undescribed, mechanisms. In vitro synergistic activity was determined using the standard chequerboard method, and mechanistic studies were performed by an ethidium bromide efflux assay. Using in vivo experiments, the efficacies of different concentrations of the combinations were compared in a murine model of pyaemia. The natural product sophoraflavanone G showed specific synergistic antibacterial effects both in vitro and in vivo and may serve as a template for agents with antibiotic-potentiating activity for use against infections caused by S. aureus, including MRSA. (c) 2020 Elsevier B.V. and International Society of Chemotherapy. All rights reserved.
C1 [Sun, Zhong-Lin; Sun, Shi-Chang; He, Jian-Ming; Lan, Jiang-Er; Mu, Qing] Fudan Univ, Sch Pharm, 826 Zhangheng Rd, Shanghai 201203, Peoples R China.
   [Gibbons, Simon] Univ East Anglia, Sch Pharm, Norwich NR4 7TJ, Norfolk, England.
C3 Fudan University; University of East Anglia
RP Mu, Q (corresponding author), Fudan Univ, Sch Pharm, 826 Zhangheng Rd, Shanghai 201203, Peoples R China.
EM muqing@fudan.edu.cn
OI Gibbons, Simon/0000-0003-1587-6809
FU National Natural Science Foundation of China [NSFC] [21672041]
FX This work was supported by the National Natural Science Foundation of
   China [NSFC grant 21672041].
CR Charrier C, 2017, ANTIMICROB AGENTS CH, V61, DOI [10.1128/AAC.02100-16, 10.1128/aac.02100-16]
   Dahiya P, 2012, INDIAN J PHARM SCI, V74, P443, DOI 10.4103/0250-474X.108420
   FERIA G, 1993, CURR THER RES CLIN E, V53, P154, DOI 10.1016/S0011-393X(05)80240-1
   Gaur R, 2015, RSC ADV, V5, P5830, DOI 10.1039/c4ra10842f
   Gibbons S, 2003, J ANTIMICROB CHEMOTH, V51, P13, DOI 10.1093/jac/dkg044
   Handzlik J, 2013, ANTIBIOTICS-BASEL, V2, P28, DOI 10.3390/antibiotics2010028
   Hemaiswarya S, 2008, PHYTOMEDICINE, V15, P639, DOI 10.1016/j.phymed.2008.06.008
   Junio HA, 2011, J NAT PROD, V74, P1621, DOI 10.1021/np200336g
   Kaatz GW, 1997, ANTIMICROB AGENTS CH, V41, P2733, DOI 10.1128/AAC.41.12.2733
   KAATZ GW, 1993, ANTIMICROB AGENTS CH, V37, P1086, DOI 10.1128/AAC.37.5.1086
   Kuklin NA, 2006, INFECT IMMUN, V74, P2215, DOI 10.1128/IAI.74.4.2215-2223.2006
   Lechner D, 2008, J ANTIMICROB CHEMOTH, V62, P345, DOI 10.1093/jac/dkn178
   Li SA, 2012, ANTIMICROB AGENTS CH, V56, P3309, DOI 10.1128/AAC.06304-11
   LITTLEJOHN TG, 1992, FEMS MICROBIOL LETT, V95, P259
   ROSS JI, 1990, MOL MICROBIOL, V4, P1207, DOI 10.1111/j.1365-2958.1990.tb00696.x
   Sakagami Y, 1998, LETT APPL MICROBIOL, V27, P98, DOI 10.1046/j.1472-765X.1998.00386.x
   Sun ZL, 2016, RSC ADV, V6, P43518, DOI 10.1039/c6ra10199b
   Wagner H, 2009, PHYTOMEDICINE, V16, P97, DOI [10.1016/j.phymed.2008.12.018, 10.1016/j.fitote.2010.11.016]
   Wan CX, 2015, PHYTOCHEMISTRY, V116, P290, DOI 10.1016/j.phytochem.2015.02.022
NR 19
TC 19
Z9 19
U1 10
U2 46
PU ELSEVIER
PI AMSTERDAM
PA RADARWEG 29, 1043 NX AMSTERDAM, NETHERLANDS
SN 0924-8579
EI 1872-7913
J9 INT J ANTIMICROB AG
JI Int. J. Antimicrob. Agents
PD SEP
PY 2020
VL 56
IS 3
AR 106098
DI 10.1016/j.ijantimicag.2020.106098
PG 4
WC Infectious Diseases; Microbiology; Pharmacology & Pharmacy
WE Science Citation Index Expanded (SCI-EXPANDED)
SC Infectious Diseases; Microbiology; Pharmacology & Pharmacy
GA NM0CS
UT WOS:000567773900013
PM 32707171
OA Green Accepted
DA 2024-08-24
ER

PT J
AU del Río, A
   Gasch, O
   Moreno, A
   Peña, C
   Cuquet, J
   Soy, D
   Mestres, CA
   Suárez, C
   Pare, JC
   Tubau, F
   de la Mària, CG
   Marco, F
   Carratalà, J
   Gatell, JM
   Gudiol, F
   Miró, JM
AF del Rio, Ana
   Gasch, Oriol
   Moreno, Asuncion
   Pena, Carmen
   Cuquet, Jordi
   Soy, Dolors
   Mestres, Carlos A.
   Suarez, Cristina
   Pare, Juan C.
   Tubau, Fe
   Garcia de la Maria, Cristina
   Marco, Francesc
   Carratala, Jordi
   Gatell, Jose M.
   Gudiol, Francisco
   Miro, Jose M.
CA FOSIMI Investigators
TI Efficacy and Safety of Fosfomycin Plus Imipenem as Rescue Therapy for
   Complicated Bacteremia and Endocarditis Due to Methicillin-Resistant
   <i>Staphylococcus aureus</i>: A Multicenter Clinical Trial
SO CLINICAL INFECTIOUS DISEASES
LA English
DT Article
DE MRSA; bacteremia; infective endocarditis; fosfomycin; imipenem
ID BLOOD-STREAM INFECTIONS; IN-VITRO ACTIVITY; PERSISTENT BACTEREMIA;
   COMBINATION; DAPTOMYCIN; VANCOMYCIN; CEFOTAXIME; ANTIBIOTICS; DIAGNOSIS;
   ADULTS
AB Background. There is an urgent need for alternative rescue therapies in invasive infections caused by methicillin-resistant Staphylococcus aureus (MRSA). We assessed the clinical efficacy and safety of the combination of fosfomycin and imipenem as rescue therapy for MRSA infective endocarditis and complicated bacteremia.
   Methods. The trial was conducted between 2001 and 2010 in 3 Spanish hospitals. Adult patients with complicated MRSA bacteremia or endocarditis requiring rescue therapy were eligible for the study. Treatment with fosfomycin (2 g/6 hours IV) plus imipenem (1 g/6 hours IV) was started and monitored. The primary efficacy endpoints were percentage of sterile blood cultures at 72 hours and clinical success rate assessed at the test-of-cure visit (45 days after the end of therapy).
   Results. The combination was administered in 12 patients with endocarditis, 2 with vascular graft infection, and 2 with complicated bacteremia. Therapy had previously failed with vancomycin in 9 patients, daptomycin in 2, and sequential antibiotics in 5. Blood cultures were negative 72 hours after the first dose of the combination in all cases. The success rate was 69%, and only 1 of 5 deaths was related to the MRSA infection. Although the combination was safe in most patients (94%), a patient with liver cirrhosis died of multiorgan failure secondary to sodium overload. There were no episodes of breakthrough bacteremia or relapse.
   Conclusions. Fosfomycin plus imipenem was an effective and safe combination when used as rescue therapy for complicated MRSA bloodstream infections and deserves further clinical evaluation as initial therapy in these infections.
C1 [del Rio, Ana; Moreno, Asuncion; Soy, Dolors; Mestres, Carlos A.; Pare, Juan C.; Garcia de la Maria, Cristina; Marco, Francesc; Gatell, Jose M.; Miro, Jose M.] Univ Barcelona, Hosp Clin, Inst Invest Biomed August Pi & Sunyer, E-08007 Barcelona, Spain.
   [Gasch, Oriol; Pena, Carmen; Suarez, Cristina; Tubau, Fe; Carratala, Jordi; Gudiol, Francisco] Univ Barcelona, Hosp Bellvitge, Inst Invest Biomed Bellvitge, Lhospitalet De Llobregat, Spain.
   [Gasch, Oriol] Univ Autonoma Barcelona, Corp Sanitaria Parc Tauli, Sabadell, Spain.
   [Cuquet, Jordi] Univ Int Catalunya, Hosp Gen Granollers, Barcelona, Spain.
   [Tubau, Fe] ISCIII, CIBERES CIBER Enfermedades Resp, Madrid, Spain.
   [Marco, Francesc] Univ Barcelona, Hosp Clin, Barcelona Ctr Int Hlth Res CRESIB, E-08007 Barcelona, Spain.
C3 University of Barcelona; Hospital Clinic de Barcelona; IDIBAPS; Institut
   d'Investigacio Biomedica de Bellvitge (IDIBELL); Bellvitge University
   Hospital; University of Barcelona; Autonomous University of Barcelona;
   Parc Tauli Hospital Universitari; Universitat Internacional de Catalunya
   (UIC); Instituto de Salud Carlos III; CIBER - Centro de Investigacion
   Biomedica en Red; CIBERES; ISGlobal; CRESIB; University of Barcelona
RP Miró, JM (corresponding author), Hosp Clin Barcelona, Infect Dis Serv, Villarroel 170, E-08036 Barcelona, Spain.
EM jmmiro@ub.edu
RI Pericàs, Juan M/N-5674-2019; Gatell, Jose M/ABC-3607-2020; de la Maria,
   Cristina Garcia/H-7302-2017; Rojo, Miquel Pujol/AAF-5681-2021;
   Carratala, Jordi/AAC-2639-2020; Miro, Jose M/AAY-7958-2020; Carratalà,
   Jordi/B-8410-2011; Marco, Francesc/K-2900-2017; Cervera,
   Carlos/U-4538-2018
OI Pericàs, Juan M/0000-0002-3645-3293; de la Maria, Cristina
   Garcia/0000-0002-0585-9469; Rojo, Miquel Pujol/0000-0002-6475-6208;
   Carratala, Jordi/0000-0003-3209-2563; Miro, Jose M/0000-0001-8057-7755;
   Carratalà, Jordi/0000-0003-3209-2563; Marco,
   Francesc/0000-0002-1863-6379; Gasch, Oriol/0000-0001-8518-458X; Cervera,
   Carlos/0000-0002-0161-1749; Brunet, Merce/0000-0002-7154-916X; Moreno
   Camacho, Asuncion/0000-0002-5850-5007
FU Ministerio de Sanidad y Consumo, Instituto de Salud Carlos III (Madrid,
   Spain); Spanish Network for Research in Infectious Diseases [REIPI
   RD06/0008]; Fondo de Investigaciones Sanitarias (Madrid, Spain)
   [PI08/0268, EC08/00190]; Fundacion Maximo Soriano Jimenez (Barcelona,
   Spain); Instituto de Salud Carlos III (Madrid, Spain) [INT10/219];
   Departament de Salut de la Generalitat de Catalunya (Barcelona, Spain)
FX This work was supported, in part, by grants from the Ministerio de
   Sanidad y Consumo, Instituto de Salud Carlos III (Madrid, Spain); the
   Spanish Network for Research in Infectious Diseases (REIPI RD06/0008);
   Fondo de Investigaciones Sanitarias (Madrid, Spain; grants PI08/0268 and
   EC08/00190); and Fundacion Maximo Soriano Jimenez (Barcelona, Spain).
   During 2011, J. M. M. held an INT10/219 Research Intensification grant
   (I3SNS and PRICS programs) from the Instituto de Salud Carlos III
   (Madrid, Spain) and the Departament de Salut de la Generalitat de
   Catalunya (Barcelona, Spain).
CR ALVAREZ S, 1985, ANTIMICROB AGENTS CH, V28, P689, DOI 10.1128/AAC.28.5.689
   Clinical and Laboratory Standards Institute, 2011, PERF STAND ANT SUSC
   DEBBIA E, 1986, ANTIMICROB AGENTS CH, V30, P813, DOI 10.1128/AAC.30.5.813
   Dhand A, 2011, CLIN INFECT DIS, V53, P158, DOI 10.1093/cid/cir340
   DRUGEON HB, 1982, CHEMOTHERAPY, V28, P345, DOI 10.1159/000238102
   DUEZ JM, 1983, PATHOL BIOL, V31, P515
   European Centre for Disease Prevention and Control, 2010, ANN EP REP COMM DIS
   FitzGerald SF, 2005, J ANTIMICROB CHEMOTH, V56, P996, DOI 10.1093/jac/dki382
   Florent A, 2011, INT J ANTIMICROB AG, V37, P82, DOI 10.1016/j.ijantimicag.2010.09.002
   FOSSE T, 1984, PATHOL BIOL, V32, P528
   Fowler VG, 2006, NEW ENGL J MED, V355, P653, DOI 10.1056/NEJMoa053783
   Fowler VG, 2005, JAMA-J AM MED ASSOC, V293, P3012, DOI 10.1001/jama.293.24.3012
   Friedman ND, 2002, ANN INTERN MED, V137, P791, DOI 10.7326/0003-4819-137-10-200211190-00007
   FUKUDA K, 1989, Japanese Journal of Antibiotics, V42, P1913
   GARNER JS, 1988, AM J INFECT CONTROL, V16, P128, DOI 10.1016/0196-6553(88)90053-3
   Jefferson KK, 2005, ANTIMICROB AGENTS CH, V49, P2467, DOI 10.1128/AAC.49.6.2467-2473.2005
   KAHAN FM, 1974, ANN NY ACAD SCI, V235, P364, DOI 10.1111/j.1749-6632.1974.tb43277.x
   KAZMIERCZAK A, 1985, INFECTION, V13, pS76, DOI 10.1007/BF01644224
   Kono Kenji, 1994, Japanese Journal of Antibiotics, V47, P798
   LAMP KC, 1992, ANTIMICROB AGENTS CH, V36, P2709, DOI 10.1128/AAC.36.12.2709
   LEVINE DP, 1991, ANN INTERN MED, V115, P674, DOI 10.7326/0003-4819-115-9-674
   Li JS, 2000, CLIN INFECT DIS, V30, P633, DOI 10.1086/313753
   Liu C, 2011, CLIN INFECT DIS, V52, P285, DOI [10.1093/cid/cir034, 10.1093/cid/ciq146]
   López J, 2013, EUR HEART J, V34, P1749, DOI 10.1093/eurheartj/ehs379
   Marco F, 2000, 40 INT C ANT AG CHEM
   MATSUDA K, 1991, J ANTIMICROB CHEMOTH, V27, P809, DOI 10.1093/jac/27.6.809
   Miro JM, 2005, CLIN INFECT DIS, V41, P507, DOI 10.1086/431979
   Miró JM, 2012, ANTIMICROB AGENTS CH, V56, P4511, DOI 10.1128/AAC.06449-11
   Moise PA, 2009, LANCET INFECT DIS, V9, P617, DOI 10.1016/S1473-3099(09)70200-2
   Nakazawa Hiroaki, 2003, Journal of Infection and Chemotherapy, V9, P304, DOI 10.1007/s10156-003-0266-2
   Popovic M, 2010, EUR J CLIN MICROBIOL, V29, P127, DOI 10.1007/s10096-009-0833-2
   PORTIER H, 1985, INFECTION, V13, pS123, DOI 10.1007/BF01644232
   PORTIER H, 1984, J ANTIMICROB CHEMOTH, V14, P277, DOI 10.1093/jac/14.suppl_B.277
   RODRIGUEZ A, 1977, CHEMOTHERAPY, V23, P247, DOI 10.1159/000222055
   SMALL PM, 1990, ANTIMICROB AGENTS CH, V34, P1227, DOI 10.1128/AAC.34.6.1227
   Stevens DL, 2006, CLIN INFECT DIS, V42, pS51, DOI 10.1086/491714
   Tattevin P, 2009, CLIN INFECT DIS, V49, P1960, DOI 10.1086/648500
   UTSUI Y, 1986, ANTIMICROB AGENTS CH, V30, P917, DOI 10.1128/AAC.30.6.917
   Wisplinghoff H, 2004, CLIN INFECT DIS, V39, P309, DOI 10.1086/421946
NR 39
TC 61
Z9 63
U1 0
U2 7
PU OXFORD UNIV PRESS INC
PI CARY
PA JOURNALS DEPT, 2001 EVANS RD, CARY, NC 27513 USA
SN 1058-4838
EI 1537-6591
J9 CLIN INFECT DIS
JI Clin. Infect. Dis.
PD OCT 15
PY 2014
VL 59
IS 8
BP 1105
EP 1112
DI 10.1093/cid/ciu580
PG 8
WC Immunology; Infectious Diseases; Microbiology
WE Science Citation Index Expanded (SCI-EXPANDED)
SC Immunology; Infectious Diseases; Microbiology
GA AR2KG
UT WOS:000343413200009
PM 25048851
OA Bronze
DA 2024-08-24
ER

PT J
AU Gottesman, T
   Yossepowitch, O
   Schwartz, O
   Rokney, A
   Soroksky, A
   Dan, M
AF Gottesman, Tamar
   Yossepowitch, Orit
   Schwartz, Orna
   Rokney, Assaf
   Soroksky, Arie
   Dan, Michael
TI Severe Sepsis from Community-Associated Methicillin-Resistant
   <i>Staphylococcus aureus</i> Possibly due to Implantable Cardioverter
   Defibrillator
SO ISRAEL MEDICAL ASSOCIATION JOURNAL
LA English
DT Article
DE implantable cardioverter defibrillator (ICD); community-associated
   methicillin-resistant Staphylococcus aureus (CA-MRSA); vancomycin;
   clindamycin
C1 [Gottesman, Tamar; Yossepowitch, Orit; Dan, Michael] Wolfson Med Ctr, Infect Dis Unit, IL-58100 Holon, Israel.
   [Schwartz, Orna] Wolfson Med Ctr, Microbiol Lab, IL-58100 Holon, Israel.
   [Soroksky, Arie] Wolfson Med Ctr, Intens Care Unit, IL-58100 Holon, Israel.
   [Rokney, Assaf] Minist Hlth Cent Labs, Natl Reference Ctr Staphylococcus Aureus & Entero, Jerusalem, Israel.
   [Dan, Michael] Tel Aviv Univ, Sackler Fac Med, Ramat Aviv, Israel.
C3 Tel Aviv University
RP Dan, M (corresponding author), Wolfson Med Ctr, Infect Dis Unit, IL-58100 Holon, Israel.
EM midan@post.tau.ac.il
RI Rokney, Assaf/AAS-4564-2021
OI Rokney, Assaf/0000-0002-5210-0711
CR Baddour LM, 2010, CIRCULATION, V121, P458, DOI 10.1161/CIRCULATIONAHA.109.192665
   David MZ, 2010, CLIN MICROBIOL REV, V23, P616, DOI 10.1128/CMR.00081-09
   Glikman D, 2010, J CLIN MICROBIOL, V48, P3827, DOI 10.1128/JCM.00746-10
   MORENO F, 1995, CLIN INFECT DIS, V21, P1308, DOI 10.1093/clinids/21.5.1308
   Morrison MA, 2006, J HOSP INFECT, V62, P241, DOI 10.1016/j.jhin.2005.07.011
NR 5
TC 1
Z9 1
U1 0
U2 0
PU ISRAEL MEDICAL ASSOC JOURNAL
PI RAMAT GAN
PA 2 TWIN TOWERS, 11TH FL, 35 JABOTINSKY ST, PO BOX 3604, RAMAT GAN 52136,
   ISRAEL
SN 1565-1088
J9 ISR MED ASSOC J
JI Isr. Med. Assoc. J.
PD DEC
PY 2012
VL 14
IS 12
BP 774
EP 775
PG 2
WC Medicine, General & Internal
WE Science Citation Index Expanded (SCI-EXPANDED)
SC General & Internal Medicine
GA 069WF
UT WOS:000313467100015
PM 23393719
DA 2024-08-24
ER

PT J
AU Zhang, Y
   Li, XX
   Ma, Y
   Xu, J
   Zhao, LN
   Qian, XF
   Zhang, XF
   Shi, JF
   Han, QZ
AF Zhang, Yang
   Li, Xiang-Xiang
   Ma, Yuan
   Xu, Jie
   Zhao, Li-Na
   Qian, Xue-Feng
   Zhang, Xian-Feng
   Shi, Jin-Fang
   Han, Qing-Zhen
TI CP and CP-PGN protect mice against MRSA infection by inducing M1
   macrophages
SO SCIENTIFIC REPORTS
LA English
DT Article
ID CORYNEBACTERIUM-PYRUVICIPRODUCENS; PEPTIDOGLYCAN; MECHANISMS;
   RECRUITMENT; ACTIVATION; ANTIBODY; DISEASE
AB Corynebacterium pyruviciproducens (C. pyruviciproducens, CP), as a newly discovered immunomodulator, has been confirmed to have a stronger immunoregulation than Propionibacterium acnes (P. acnes) of the traditional immune adjuvant, by previous experiments with model antigen ovalbumin and sheep red blood cells. Here, it was designed to assess its ability to resist methicillin-resistant Staphylococcus aureus (MRSA), since MRSA as a vital gram positive pathogen is characterized by high morbidity and mortality. In this report, it was indicated that C. pyruviciproducens and its peptidoglycan (CP-PGN) could help to be against bloodstream infection of MRSA with raised survival rate, decreased bacteria load and alleviated systemic inflammation, and these effects of CP-PGN were more pronounced. However, the whole CP was inclined to prevent localized abdominal infection of MRSA from progressing to a systemic infection. And they showed the potential as a therapeutic drug alone or combined with vancomycin. The diversity of capacity of activating macrophages induced by CP and CP-PGN may result in distinct resistance to MRSA in different infection models. Furthermore, both CP and CP-PGN induced M1 macrophages. In conclusion, CP and its PGN could act as promising immune agents to treat and prevent MRSA infection.
C1 [Zhang, Yang; Li, Xiang-Xiang; Ma, Yuan; Xu, Jie; Zhao, Li-Na; Qian, Xue-Feng; Zhang, Xian-Feng; Shi, Jin-Fang; Han, Qing-Zhen] Soochow Univ, Ctr Clin Lab, Affiliated Hosp 1, 188 Shizi Rd, Suzhou 215006, Jiangsu, Peoples R China.
C3 Soochow University - China
RP Shi, JF; Han, QZ (corresponding author), Soochow Univ, Ctr Clin Lab, Affiliated Hosp 1, 188 Shizi Rd, Suzhou 215006, Jiangsu, Peoples R China.
EM 149764708@qq.com; gyhqz02@163.com
RI Han, Qingzhen/AAY-3902-2021; zhang, xian/JAC-5480-2023; zhang,
   xian/GYA-0290-2022; linazhao1982@gmail.com, lina zhao/B-8499-2015;
   Zhang, XZ/HJA-4189-2022
FU National Natural Science Foundation of China [81501425]; Youth project
   of science, education and health protection, from Suzhou Health Bureau,
   Jiangsu, China [kjxw2014008]
FX This project was supported by the National Natural Science Foundation of
   China (grant nos 81501425) and Youth project of science, education and
   health protection, from Suzhou Health Bureau, Jiangsu, China
   (kjxw2014008).
CR Activation of nuclear factor, 2004, CHINESE MED J-PEKING, V7
   [Anonymous], DIFFERENTIAL S1P REC
   [Anonymous], SCI REPORTS
   Boneca IG, 2007, P NATL ACAD SCI USA, V104, P997, DOI 10.1073/pnas.0609672104
   Chen YG, 2016, PLOS ONE, V11, DOI 10.1371/journal.pone.0149233
   Cheng AW, 2008, INT IMMUNOPHARMACOL, V8, P43, DOI 10.1016/j.intimp.2007.10.006
   Chow A, 2014, SCI REP-UK, V4, DOI 10.1038/srep05750
   Davis JS, 2015, SEMIN RESP CRIT CARE, V36, P3, DOI 10.1055/s-0034-1396906
   Dellinger RP, 2013, CRIT CARE MED, V41, P580, DOI 10.1097/CCM.0b013e31827e83af
   Fleming BD, 2011, EUR J IMMUNOL, V41, P2498, DOI 10.1002/eji.201141717
   Frodermann V, 2011, J INFECT DIS, V204, P253, DOI 10.1093/infdis/jir276
   Garg AD, 2017, CELL DEATH DIFFER, V24, P832, DOI 10.1038/cdd.2017.15
   Garg K, 2013, BIOMATERIALS, V34, P4439, DOI 10.1016/j.biomaterials.2013.02.065
   Han QZ, 2012, VACCINE, V30, P1115, DOI 10.1016/j.vaccine.2011.12.005
   Heim CE, 2015, J LEUKOCYTE BIOL, V98, P1003, DOI 10.1189/jlb.4VMA0315-125RR
   Heim CE, 2015, J IMMUNOL, V194, P3861, DOI 10.4049/jimmunol.1402689
   Hilliard JJ, 2015, ANTIMICROB AGENTS CH, V59, P299, DOI 10.1128/AAC.03918-14
   Kueanjinda P, 2015, SCI REP-UK, V5, DOI 10.1038/srep12784
   Lee SH, 2016, SCI TRANSL MED, V8, DOI 10.1126/scitranslmed.aad7364
   Li HF, 2008, J LEUKOCYTE BIOL, V83, P409, DOI 10.1189/jlb.0807588
   Liu Y, 2017, ANGEW CHEM INT EDIT, V56, P5651, DOI 10.1002/anie.201703383
   Mebius RE, 2005, NAT REV IMMUNOL, V5, P606, DOI 10.1038/nri1669
   Meijvis SCA, 2012, J INTERN MED, V272, P25, DOI 10.1111/j.1365-2796.2012.02554.x
   Mishra RPN, 2012, CURR OPIN MICROBIOL, V15, P596, DOI 10.1016/j.mib.2012.08.002
   Mosser DM, 2008, NAT REV IMMUNOL, V8, P958, DOI 10.1038/nri2448
   Peacock SJ, 2015, ANNU REV BIOCHEM, V84, P577, DOI 10.1146/annurev-biochem-060614-034516
   Sica A, 2012, J CLIN INVEST, V122, P787, DOI 10.1172/JCI59643
   Takahashi N, 2008, ARTHRITIS RHEUM-US, V58, P3471, DOI 10.1002/art.23956
   Tian PJ, 2015, INT J MOL SCI, V16, P20033, DOI 10.3390/ijms160820033
   Tong J, 2012, EXP BIOL MED, V237, P1322, DOI 10.1258/ebm.2012.012181
   Tong J, 2010, INT J SYST EVOL MICR, V60, P1135, DOI 10.1099/ijs.0.011783-0
   Wang N, 2014, FRONT IMMUNOL, V5, DOI 10.3389/fimmu.2014.00614
   Xia HF, 2017, SCI REP-UK, V7, DOI 10.1038/s41598-017-00103-0
NR 33
TC 7
Z9 7
U1 0
U2 2
PU NATURE PORTFOLIO
PI BERLIN
PA HEIDELBERGER PLATZ 3, BERLIN, 14197, GERMANY
SN 2045-2322
J9 SCI REP-UK
JI Sci Rep
PD DEC 4
PY 2017
VL 7
AR 16877
DI 10.1038/s41598-017-17001-0
PG 12
WC Multidisciplinary Sciences
WE Science Citation Index Expanded (SCI-EXPANDED)
SC Science & Technology - Other Topics
GA FO7BK
UT WOS:000417025400058
PM 29203871
OA Green Published, gold
DA 2024-08-24
ER

PT J
AU Fontela, PS
   Platt, RW
   Rocher, I
   Frenette, C
   Moore, D
   Fortin, É
   Buckeridge, D
   Pai, M
   Quach, C
AF Fontela, Patricia S.
   Platt, Robert W.
   Rocher, Isabelle
   Frenette, Charles
   Moore, Dorothy
   Fortin, Elise
   Buckeridge, David
   Pai, Madukhar
   Quach, Caroline
TI Epidemiology of central line-associated bloodstream infections in Quebec
   intensive care units: A 6-year review
SO AMERICAN JOURNAL OF INFECTION CONTROL
LA English
DT Article
DE Surveillance; Cross-infection; Health care-associated infections;
   Central catheterization
ID NETWORK NHSN REPORT; SAFETY NETWORK; NOSOCOMIAL INFECTIONS
AB Background: The burden of central line-associated bloodstream infections (CLABSI) in Canadian intensive care units (ICUs) is not well established. The present study aimed to describe CLABSI epidemiology in Quebec ICUs during 2003-2009.
   Methods: The study population was a retrospective dynamic cohort of 58 ICUs that participated in the Surveillance Provinciale des Infections Nosocomiales program during 2003-2009. We calculated annual CLABSI incidence rates (IRs), central venous catheter (CVC) utilization ratios, and case-fatality proportions, and described the pathogens involved. We analyzed data using descriptive statistics and standardized incidence ratios.
   Results: A total of 891 CLABSIs were identified during 446,137 CVC-days. In 2003-2009, CLABSI IRs were 1.67 CLABSI/1,000 CVC-days in adult ICUs, 2.20 CLABSIs/1,000 CVC-days in pediatric ICUs, and 4.40 CLABSIs/ 1,000 CVC-days in neonatal ICUs. Since 2007, CLABSI IRs in adult, pediatric and neonatal ICUs have decreased by 11%, 50%, and 18%, respectively. Pediatric ICUs had the highest CVC utilization ratio (median, 0.61; interquartile range, 0.57-0.66). Coagulase-negative staphylococci caused 53% of the CLABSIs. The proportion of methicillin-resistant Staphylococcus aureus declined from 70% to < 40% after 2006.
   Conclusions: CLABSIs result in a considerable burden of illness in Quebec ICUs. However, CLABSI IRs have decreased since 2007, and the proportion of methicillin-resistant S aureus has remained < 40% since 2006. Continuous surveillance is essential to determine whether these changes are sustainable. Copyright (C) 2012 by the Association for Professionals in Infection Control and Epidemiology, Inc. Published by Elsevier Inc. All rights reserved.
C1 [Quach, Caroline] McGill Univ, Montreal Childrens Hosp, Div Infect Dis, Dept Pediat, Montreal, PQ H3H 1P3, Canada.
   [Fontela, Patricia S.; Platt, Robert W.; Buckeridge, David; Pai, Madukhar; Quach, Caroline] McGill Univ, Dept Epidemiol Biostat & Occupat Hlth, Montreal, PQ H3H 1P3, Canada.
   [Rocher, Isabelle; Fortin, Elise; Quach, Caroline] Quebec Inst Publ Hlth, Div Biol Risks & Occupat Hlth, Montreal, PQ, Canada.
   [Frenette, Charles; Quach, Caroline] McGill Univ, McGill Univ Hlth Ctr, Dept Med Microbiol & Infect Dis, Montreal, PQ H3H 1P3, Canada.
C3 McGill University; McGill University; McGill University
RP Quach, C (corresponding author), McGill Univ, Montreal Childrens Hosp, Div Infect Dis, Dept Pediat, 2300 Tupper St,Room C-1246, Montreal, PQ H3H 1P3, Canada.
EM caroline.quach@mcgill.ca
RI PAL, MRINAL/ABG-9676-2020; Pai, Madhukar/AAX-9901-2021; Quach,
   Caroline/AAT-6987-2021; Fontela, Patricia/S-6455-2019
OI PAL, MRINAL/0000-0002-1032-272X; Pai, Madhukar/0000-0003-3667-4536;
   Quach, Caroline/0000-0002-1170-9475; Platt, Robert/0000-0002-5981-8443
CR [Anonymous], ACT PLAN PREV HEALTH
   Cardo D, 2004, AM J INFECT CONTROL, V32, P470, DOI 10.1016/j.ajic.2004.10.001
   Edwards JR, 2008, AM J INFECT CONTROL, V36, P609, DOI 10.1016/j.ajic.2008.08.001
   Edwards JR, 2009, AM J INFECT CONTROL, V37, P783, DOI 10.1016/j.ajic.2009.10.001
   Fabry J., 2005, Surveillance of nosocomial infections in intensive care units: HELICS-ICU statistical report
   Fontela PS, 2011, AM J INFECT CONTROL, V39, P329, DOI 10.1016/j.ajic.2010.07.007
   Galameau L-A, 2008, PROVINCIAL STAPHYLOC
   GARNER JS, 1988, AM J INFECT CONTROL, V16, P128, DOI 10.1016/0196-6553(88)90053-3
   Hidron AI, 2008, INFECT CONT HOSP EP, V29, P996, DOI 10.1086/591861
   Horan TC, 2004, HOSP EPIDEMIOLOGY IN, V3, P1659
   Horan TC, 2008, AM J INFECT CONTROL, V36, P309, DOI 10.1016/j.ajic.2008.03.002
   Johnston B, 2009, INT J ANTIMICROB AG, V34, pS9, DOI 10.1016/S0924-8579(09)70172-4
   Klevens RM, 2007, PUBLIC HEALTH REP, V122, P160, DOI 10.1177/003335490712200205
   O'Grady NP, 2002, CLIN INFECT DIS, V35, P1281, DOI [10.1086/344188, 10.1086/502007]
   Public Health Agency of Canada, 2007, CAN NOS INF SURV PRO
   Quach C, 2006, CENTRAL LINE ASS BLO
   Quach C, 2007, CENTRAL LINE ASS BLO
   Quach C, 2005, CENTRAL LINE ASS BLO
   Quebec Committee on Nosocomial Infections ( CINQ), 2006, PREV MEAS METH RES S
   Rothman KJ., 2002, Epidemiology: an introduction, V1st, P144
   Suljagic V, 2005, AM J INFECT CONTROL, V33, P333, DOI 10.1016/j.ajic.2005.03.010
   Vincent JL, 2003, LANCET, V361, P2068, DOI 10.1016/S0140-6736(03)13644-6
   World Health Organization (WHO), 2009, WHO Guidelines on Hand Hygiene in Health Care: First Global Patient Safety Challenge Clean Care is Safer Care
NR 23
TC 18
Z9 20
U1 0
U2 7
PU MOSBY-ELSEVIER
PI NEW YORK
PA 360 PARK AVENUE SOUTH, NEW YORK, NY 10010-1710 USA
SN 0196-6553
EI 1527-3296
J9 AM J INFECT CONTROL
JI Am. J. Infect. Control
PD APR
PY 2012
VL 40
IS 3
BP 221
EP 226
DI 10.1016/j.ajic.2011.04.008
PG 6
WC Public, Environmental & Occupational Health; Infectious Diseases
WE Science Citation Index Expanded (SCI-EXPANDED)
SC Public, Environmental & Occupational Health; Infectious Diseases
GA 914LV
UT WOS:000301952500007
PM 21824682
DA 2024-08-24
ER

PT J
AU Conrick-Martin, I
   O'Gorman, J
   Lenehan, D
   Oshodi, D
   Scanlon, N
   O'Brien, S
   Hannan, M
   Lynch, M
   Carton, E
AF Conrick-Martin, Ian
   O'Gorman, Joanne
   Lenehan, Deirdre
   Oshodi, Daniel
   Scanlon, Nuala
   O'Brien, Serena
   Hannan, Margaret
   Lynch, Maureen
   Carton, Edmund
TI Nosocomial infections in a cohort of extracorporeal life support
   patients
SO CRITICAL CARE AND RESUSCITATION
LA English
DT Article
ID MEMBRANE-OXYGENATION; SURVEILLANCE
AB Objectives: To examine nosocomial infections in a cohort of patients receiving extracorporeal life support (ECLS) at our institution and to identify the types of infections, impact of prophylaxis, and any apparent risk factors for infection.
   Methods: In a retrospective cohort study, we examined the records of all patients who received ECLS at our institution between August 2009 and March 2011. A prospective, daily, multidisciplinary assessment of all microbiological issues in these patients was carried out, including assessment of microbiological culture positivity and clinical evidence of infection. The results of these assessments were analysed in relation to HELICS (Hospital in Europe Link for Infection Control through Surveillance) and CDC (Centers for Disease Control and Prevention) diagnostic criteria. The use of antimicrobials in these patients was also assessed, as well as the overall bloodstream infection rate in ICU patients.
   Results: Seventeen patients received ECLS during the study period, with a total of 445 ECLS days. Of these patients, 13 received respiratory (venovenous) ECLS and four received cardiac (venoarterial) ECLS. There were 17 infections in the cohort: 11 ventilator-associated pneumonias; four bloodstream infections (likely all catheter-related, yielding a rate of 9.0 infections/1000 ECLS days); one skin and soft tissue infection; and one urinary tract infection. The bloodstream infection rate in the ICU population as a whole was 9.30/1000 bed-days in 2009 and 7.21/1000 bed-days in 2010. Resistant organisms were identified in 3/17 infections: one methicillin-resistant Staphylococcus aureus, one multidrug-resistant strain of Pseudomonas and one extended-spectrum p-lactamase-producing Escherichia coli. The median time to acquiring nosocomial infection was 25 days (interquartile range, 13-33 days). The first four ECLS patients received antibacterial (vancomycin) and antifungal (caspofungin) prophylaxis for the duration of ECLS, whereas the later cohort of 13 did not. In patients who received prophylactic antimicrobials, the defined daily dose (DDD) per 100 ECLS days was 49.54 for vancomycin and 49.63 for meropenem. In patients who did not receive prophylaxis, the corresponding DDDs were 25.31 and 37.73, respectively. In ICU patients overall, the DDD per 100 bed-days over the same time period was 13.60 for vancomycin and 19.75 for meropenem. There were 21/445 ECLS days on which antimicrobials were not used.
   Conclusion: Although ECLS patients are at high risk of acquiring nosocomial infections, the infection rate in our cohort was low. The bloodstream infection rate compared favourably with previously published rates, and was comparable with the bloodstream infection rate among ICU patients as a whole over the same time period. Increased duration of ECLS in this cohort may correlate with an increased rate of infection, consistent with data from other ECLS centres. Antimicrobial use in ECLS patients was high relative to overall use in ICU patients. Larger studies are warranted to evaluate the diagnosis, treatment and overall approach to managing nosocomial infection in ECLS patients.
C1 [Conrick-Martin, Ian; Oshodi, Daniel; O'Brien, Serena; Carton, Edmund] Mater Misericordiae Univ Hosp, Dept Crit Care Med, Dublin, Ireland.
   [O'Gorman, Joanne; Hannan, Margaret; Lynch, Maureen] Mater Misericordiae Univ Hosp, Dept Clin Microbiol, Dublin, Ireland.
   [Lenehan, Deirdre; Scanlon, Nuala] Mater Misericordiae Univ Hosp, Dept Clin Pharm, Dublin, Ireland.
C3 Mater Misericordiae University Hospital; University College Dublin;
   University College Dublin; Mater Misericordiae University Hospital;
   Mater Misericordiae University Hospital; University College Dublin
RP Conrick-Martin, I (corresponding author), Mater Misericordiae Univ Hosp, Dept Crit Care Med, Dublin, Ireland.
EM iancm25@hotmail.com
CR [Anonymous], GUID
   Bizzarro MJ, 2011, PEDIATR CRIT CARE ME, V12, P277, DOI 10.1097/PCC.0b013e3181e28894
   Brown KL, 2006, PEDIATR CRIT CARE ME, V7, P546, DOI 10.1097/01.PCC.0000243748.74264.CE
   Burket JS, 1999, CLIN INFECT DIS, V28, P828, DOI 10.1086/515200
   Combes A, 2008, CRIT CARE MED, V36, P1404, DOI 10.1097/CCM.0b013e31816f7cf7
   Extracorporeal Life Support Organization, 2010, REG REP INT SUMM
   Hanberger H, 2009, INTENS CARE MED, V35, P91, DOI 10.1007/s00134-008-1237-y
   Hospital in Europe Link for Infection Control through Surveillance (HELICS), 2004, SURV NOS INF INT CAR
   Hsu MS, 2009, J HOSP INFECT, V73, P210, DOI 10.1016/j.jhin.2009.07.016
   O'Neill JM, 2001, INTENS CARE MED, V27, P1247, DOI 10.1007/s001340101029
   Peek GJ, 1997, CHEST, V112, P759, DOI 10.1378/chest.112.3.759
   Sun HY, 2010, J THORAC CARDIOV SUR, V140, P1125, DOI 10.1016/j.jtcvs.2010.07.017
NR 12
TC 1
Z9 1
U1 0
U2 2
PU AUSTRALASIAN MED PUBL CO LTD
PI PYRMONT
PA LEVEL 2, 26-32 PYRMONT BRIDGE RD, PYRMONT, NSW 2009, AUSTRALIA
SN 1441-2772
J9 CRIT CARE RESUSC
JI Crit Care Resusc.
PD SEP
PY 2012
VL 14
IS 3
BP 198
EP 201
PG 4
WC Critical Care Medicine
WE Science Citation Index Expanded (SCI-EXPANDED)
SC General & Internal Medicine
GA 999AS
UT WOS:000308282100006
PM 22963214
DA 2024-08-24
ER

PT J
AU Amoah, J
   Klein, EY
   Chiotos, K
   Cosgrove, SE
   Tamma, PD
AF Amoah, Joe
   Klein, Eili Y.
   Chiotos, Kathleen
   Cosgrove, Sara E.
   Tamma, Pranita D.
CA Ctr Dis Control Prevention's Preve
TI Administration of a β-Lactam Prior to Vancomycin as the First Dose of
   Antibiotic Therapy Improves Survival in Patients With Bloodstream
   Infections
SO CLINICAL INFECTIOUS DISEASES
LA English
DT Article
DE antibiotics; bacteremia; mortality; sepsis; beta-lactam
ID INTENSIVE-CARE-UNIT; METHICILLIN-RESISTANT; ENDOTOXIN RELEASE;
   BACTEREMIA; MORTALITY; EPIDEMIOLOGY; CANCER; SEPSIS
AB Background: Prompt initiation of antibiotic therapy improves the survival of patients with bloodstream infections (BSIs). We sought to determine if the sequence of administration of the first dose of antibiotic therapy (ie, beta-lactam or vancomycin, if both are deemed necessary and cannot be administered simultaneously) impacts early mortality for patients with BSI.
   Methods: We conducted a multicenter, observational study of patients >= 13 years with BSIs to evaluate the association of the sequence of antibiotic administration with 7-day mortality using inverse probability of treatment weighting (IPTW) incorporating propensity scores. Propensity scores were generated based on demographics, Pitt bacteremia score, intensive care unit status, highest lactate, highest white blood cell count, Charlson comorbidity index, severe immunocompromise, administration of active empiric therapy, combination therapy, and time from emergency department arrival to first antibiotic dose.
   Results: Of 3376 eligible patients, 2685 (79.5%) received a beta-lactam and 691 (20.5%) received vancomycin as their initial antibiotic. In the IPTW cohort, exposed and unexposed patients were similar on all baseline variables. Administration of a beta-lactam agent prior to vancomycin protected against 7-day mortality (adjusted odds ratio [aOR], 0.48 [95% confidence interval {CI}, .33-.69]). Similar results were observed when evaluating 48-hour mortality (aOR, 0.45 [95% CI, .24-.83]). Administration of vancomycin prior to a beta-lactam was not associated with improved survival in the subgroup of 524 patients with methicillin-resistant Staphylococcus aureus BSI (aOR, 0.93 [95% CI, .33-2.63]).
   Conclusions: For ill-appearing patients likely to be experiencing a BSI, prioritizing administration of a beta-lactam over vancomycin may reduce early mortality, underscoring the significant impact of a relatively simple practice change on improving patient survival.
C1 [Amoah, Joe; Tamma, Pranita D.] Johns Hopkins Univ, Dept Pediat, Sch Med, Baltimore, MD 21287 USA.
   [Klein, Eili Y.] Johns Hopkins Univ, Dept Emergency Med, Sch Med, Baltimore, MD 21287 USA.
   [Chiotos, Kathleen] Childrens Hosp Philadelphia, Dept Anesthesia & Crit Care Med, Philadelphia, PA 19104 USA.
   [Cosgrove, Sara E.] Johns Hopkins Univ, Dept Med, Sch Med, Baltimore, MD 21287 USA.
C3 Johns Hopkins University; Johns Hopkins University; University of
   Pennsylvania; Pennsylvania Medicine; Childrens Hospital of Philadelphia;
   Johns Hopkins University
RP Tamma, PD (corresponding author), Johns Hopkins Univ, Sch Med, 200 N Wolfe St,Rubinstein Bldg,Rm 3149, Baltimore, MD 21287 USA.
EM ptamma1@jhmi.edu
RI Klein, Eili Y/C-3745-2012
OI Amoah, Joe/0009-0002-7651-1707
FU Centers for Disease Control and Prevention's Prevention Epicenters
   Program [U01CK000554-02-02, U54CK000617-01-00]
FX This work was supported by the Centers for Disease Control and
   Prevention's Prevention Epicenters Program (grant numbers
   U01CK000554-02-02 and U54CK000617-01-00).
CR Alhammad A, 2015, CRIT CARE MED, V43, pE102, DOI 10.1097/CCM.0000000000000688
   Amoah J, 2020, CLIN INFECT DIS, V71, pE497, DOI 10.1093/cid/ciaa169
   Austin Jared P, 2020, Hosp Pediatr, V10, P623, DOI 10.1542/hpeds.2020-0125
   Austin PC, 2015, STAT MED, V34, P3661, DOI 10.1002/sim.6607
   CHARLSON ME, 1987, J CHRON DIS, V40, P373, DOI 10.1016/0021-9681(87)90171-8
   Clinical and Laboratory Standards Institute, 2021, CLSI document M100, V31st
   Diekema DJ, 2019, ANTIMICROB AGENTS CH, V63, DOI [10.1128/AAC.00355-19, 10.1128/aac.00355-19]
   ENG RHK, 1993, DIAGN MICR INFEC DIS, V16, P185, DOI 10.1016/0732-8893(93)90109-K
   EVANS ME, 1993, J INFECT DIS, V167, P1336, DOI 10.1093/infdis/167.6.1336
   Fabre V, 2019, OPEN FORUM INFECT DI, V6, DOI 10.1093/ofid/ofy339
   Gafter-Gvili A, 2012, COCHRANE DB SYST REV, DOI 10.1002/14651858.CD004386.pub3
   Garrouste-Orgeas M, 2006, CLIN INFECT DIS, V42, P1118, DOI 10.1086/500318
   Gudiol C, 2013, CLIN MICROBIOL INFEC, V19, P474, DOI 10.1111/j.1469-0691.2012.03879.x
   Horii  T, 2000, Int J Infect Dis, V4, P118, DOI 10.1016/S1201-9712(00)90071-7
   Jain R, 2011, NEW ENGL J MED, V364, P1419, DOI 10.1056/NEJMoa1007474
   Klein EY, 2019, CLIN INFECT DIS, V68, P22, DOI 10.1093/cid/ciy399
   Kourtis AP, 2019, MMWR-MORBID MORTAL W, V68, P214, DOI 10.15585/mmwr.mm6809e1
   Leibovici L, 2006, CANCER-AM CANCER SOC, V107, P1743, DOI 10.1002/cncr.22205
   Massart N, 2021, EUR J CLIN MICROBIOL, V40, P1673, DOI 10.1007/s10096-021-04215-4
   Mikulska M, 2014, J INFECTION, V68, P321, DOI 10.1016/j.jinf.2013.12.006
   Montassier E, 2013, EUR J CLIN MICROBIOL, V32, P841, DOI 10.1007/s10096-013-1819-7
   Morrison DC, 1996, SCAND J INFECT DIS, P3
   Narita K, 1997, JPN J MED SCI BIOL, V50, P233, DOI 10.7883/yoken1952.50.233
   Nielsen SL, 2015, DAN MED J, V62
   Perez F, 2014, CLIN INFECT DIS, V59, pS335, DOI 10.1093/cid/ciu612
   Perlin JB, 2013, J HEALTHC QUAL, V35, P57, DOI 10.1111/jhq.12008
   Pronovost P, 2006, NEW ENGL J MED, V355, P2725, DOI 10.1056/NEJMoa061115
   Rhee JY, 2009, SHOCK, V31, P146, DOI 10.1097/SHK.0b013e318182f98f
   Rosa RG, 2014, CAN J INFECT DIS MED, V25, pE14, DOI 10.1155/2014/702621
   RUSMIN S, 1975, AM J HOSP PHARM, V32, P378, DOI 10.1093/ajhp/32.4.378
   SHENEP JL, 1984, J INFECT DIS, V150, P380, DOI 10.1093/infdis/150.3.380
   Strich JR, 2020, J INFECT DIS, V222, pS119, DOI 10.1093/infdis/jiaa221
   Strutz F, 1999, INTENS CARE MED, V25, P435, DOI 10.1007/s001340050877
   Thaden JT, 2017, ANTIMICROB AGENTS CH, V61, DOI 10.1128/AAC.02671-16
   Trecarichi EM, 2014, CURR OPIN INFECT DIS, V27, P200, DOI 10.1097/QCO.0000000000000038
   WALTERSPIEL JN, 1986, PEDIATR RES, V20, P237, DOI 10.1203/00006450-198603000-00008
NR 36
TC 9
Z9 9
U1 0
U2 5
PU OXFORD UNIV PRESS INC
PI CARY
PA JOURNALS DEPT, 2001 EVANS RD, CARY, NC 27513 USA
SN 1058-4838
EI 1537-6591
J9 CLIN INFECT DIS
JI Clin. Infect. Dis.
PD AUG 24
PY 2022
VL 75
IS 1
BP 98
EP 104
AR ciab865
DI 10.1093/cid/ciab865
EA NOV 2021
PG 7
WC Immunology; Infectious Diseases; Microbiology
WE Science Citation Index Expanded (SCI-EXPANDED)
SC Immunology; Infectious Diseases; Microbiology
GA 3Z6FV
UT WOS:000789327400001
PM 34606585
DA 2024-08-24
ER

PT J
AU Katsarou, I
   Paraskevopoulou, NM
   Papadimitriou-Olivgeris, M
   Giormezis, N
   Militsopoulou, M
   Kolonitsiou, F
   Marangos, M
   Anastassiou, ED
   Spiliopoulou, I
AF Katsarou, Ioanna
   Paraskevopoulou, Nefeli-Marina
   Papadimitriou-Olivgeris, Matthaios
   Giormezis, Nikolaos
   Militsopoulou, Maria
   Kolonitsiou, Fevronia
   Marangos, Markos
   Anastassiou, Evangelos D.
   Spiliopoulou, Iris
TI Fatality of <i>Staphylococcus aureus</i> infections in a Greek
   university hospital: role of inappropriate empiric treatment,
   methicillin resistance, and toxin genes' presence
SO EUROPEAN JOURNAL OF CLINICAL MICROBIOLOGY & INFECTIOUS DISEASES
LA English
DT Article
DE Staphylococcus aureus; MRSA; Bacteremia; Pneumonia; PVL; Toxic shock
   syndrome toxin (TSST-1); Fatality
ID VANCOMYCIN; DEFINITION
AB The aim of the present study was to identify predictors of fatality among patients with S. aureus infections requiring hospitalization. Cases hospitalized with S. aureus infections at the University General Hospital of Patras, Greece, during a 4-year period (2013-2016) were studied. mecA, lukS/lukF-PV (Panton-Valentine leukocidin, PVL), tst (toxic shock syndrome toxin), fnbA (fibronectin-binding protein A), eta, and etb (epidermolytic toxins) genes' carriage was detected by PCR in 149 selected patients. Among 464 patients, 346 were included (118 with missing data). Primary bacteremia predominated (44.2%), followed by lower respiratory tract infections (13.6%), deep seated infections (9.8%), osteoarticular (9.5%), and catheter-related bloodstream infections (6.1%). Methicillin-resistant S. aureus (MRSA) represented 33.8% of infections and were less likely to receive appropriate empiric treatment (79.5% versus 97.4%; P < 0.001). Thirty-day fatality was 14.5%. Multivariate analysis revealed that development of septic shock, Charlson Comorbidity Index, lower respiratory tract infection, bacteremia (primary or secondary), MRSA, and CRP was significantly associated with fatality. Appropriate empiric treatment was a predictor of good prognosis. Thirty-two out of 149 S. aureus (21.5%) carried lukS/lukF-PV genes, whereas, 14 (9.4%), 133 (78.7%), four (2.7%), and one (0.7%) carried tst, fnbA, eta, and etb genes, respectively. No difference was found among toxin genes' presence and mortality. PVL was significantly more frequently found among MRSA as compared to MSSA (45.1% versus 9.2%; P < 0.001). MRSA represented one third of the infections requiring hospitalization and were independently associated with fatality, probably since were more likely to receive inappropriate antibiotic treatment as compared to MSSA.
C1 [Katsarou, Ioanna; Paraskevopoulou, Nefeli-Marina; Militsopoulou, Maria; Kolonitsiou, Fevronia; Anastassiou, Evangelos D.; Spiliopoulou, Iris] Univ Patras, Sch Med, Dept Microbiol, Univ Campus, Patras 26504, Greece.
   [Papadimitriou-Olivgeris, Matthaios; Marangos, Markos] Univ Patras, Sch Med, Div Infect Dis, Patras, Greece.
   [Papadimitriou-Olivgeris, Matthaios] Univ Hosp Lausanne, Dept Infect Dis, Lausanne, Switzerland.
   [Giormezis, Nikolaos; Spiliopoulou, Iris] Univ Patras, Sch Med, Natl Reference Lab Staphylococci, Patras, Greece.
C3 University of Patras; University of Patras; University of Lausanne;
   Centre Hospitalier Universitaire Vaudois (CHUV); University of Patras
RP Spiliopoulou, I (corresponding author), Univ Patras, Sch Med, Dept Microbiol, Univ Campus, Patras 26504, Greece.; Spiliopoulou, I (corresponding author), Univ Patras, Sch Med, Natl Reference Lab Staphylococci, Patras, Greece.
EM spiliopl@upatras.gr
RI Giormezis, Nikolaos/KYP-8669-2024; Papadimitriou-Olivgeris,
   Matthaios/AAN-7206-2020
OI Papadimitriou-Olivgeris, Matthaios/0000-0003-0565-5105
CR Argudín MA, 2013, MICROB PATHOGENESIS, V54, P26, DOI 10.1016/j.micpath.2012.09.001
   Bouchiat C, 2017, J ANTIMICROB CHEMOTH, V72, P372, DOI 10.1093/jac/dkw431
   Drougka E, 2014, CLIN MICROBIOL INFEC, V20, pO796, DOI 10.1111/1469-0691.12624
   EUCAST The European Committee on Antimicrobial Susceptibility Testing, 2017, BREAKP TABL INT MICS
   European Centre for Disease Prevention and Control, 2013, POINT PREV SURV HEAL
   Horan TC, 2008, AM J INFECT CONTROL, V36, P309, DOI 10.1016/j.ajic.2008.03.002
   Jarraud S, 2002, INFECT IMMUN, V70, P631, DOI 10.1128/IAI.70.2.631-641.2002
   Jiang H, 2013, EUR J CLIN MICROBIOL, V32, P1121, DOI 10.1007/s10096-013-1867-z
   Josse J, 2017, FRONT MICROBIOL, V8, DOI 10.3389/fmicb.2017.02433
   Kolonitsiou F, 2017, POL J MICROBIOL, V66, P171, DOI 10.5604/01.3001.0010.7834
   Krakauer T, 2019, TOXINS, V11, DOI 10.3390/toxins11030178
   Lodise TP, 2008, ANTIMICROB AGENTS CH, V52, P3315, DOI 10.1128/AAC.00113-08
   Morrison MA, 2006, J HOSP INFECT, V62, P241, DOI 10.1016/j.jhin.2005.07.011
   Papadimitriou-Olivgeris M, 2017, TOXINS, V9, DOI 10.3390/toxins9090270
   Papadimitriou-Olivgeris M, 2015, DIAGN MICR INFEC DIS, V83, P386, DOI 10.1016/j.diagmicrobio.2015.08.002
   Paul M, 2010, J ANTIMICROB CHEMOTH, V65, P2658, DOI 10.1093/jac/dkq373
   Peacock SJ, 2002, INFECT IMMUN, V70, P4987, DOI 10.1128/IAI.70.9.4987-4996.2002
   Shallcross LJ, 2013, LANCET INFECT DIS, V13, P43, DOI 10.1016/S1473-3099(12)70238-4
   Soriano A, 2000, CLIN INFECT DIS, V30, P368, DOI 10.1086/313650
   Soriano A, 2008, CLIN INFECT DIS, V46, P193, DOI 10.1086/524667
   van Hal SJ, 2012, CLIN MICROBIOL REV, V25, P362, DOI 10.1128/CMR.05022-11
   Wang M, 2017, FRONT CELL INFECT MI, V7, DOI 10.3389/fcimb.2017.00101
   Wang SZ, 2014, BMJ OPEN, V4, DOI 10.1136/bmjopen-2013-004744
   Zhang CL, 2016, PLOS ONE, V11, DOI 10.1371/journal.pone.0156704
   Zhang KY, 2004, J CLIN MICROBIOL, V42, P4947, DOI 10.1128/JCM.42.11.4947-4955.2004
NR 25
TC 10
Z9 10
U1 0
U2 4
PU SPRINGER
PI NEW YORK
PA ONE NEW YORK PLAZA, SUITE 4600, NEW YORK, NY, UNITED STATES
SN 0934-9723
EI 1435-4373
J9 EUR J CLIN MICROBIOL
JI Eur. J. Clin. Microbiol. Infect. Dis.
PD MAR
PY 2020
VL 39
IS 3
BP 443
EP 450
DI 10.1007/s10096-019-03742-5
PG 8
WC Infectious Diseases; Microbiology
WE Science Citation Index Expanded (SCI-EXPANDED)
SC Infectious Diseases; Microbiology
GA KU2RB
UT WOS:000519554500006
PM 31734796
DA 2024-08-24
ER

PT J
AU Park, SH
   Park, C
   Yoo, JH
   Choi, SM
   Choi, JH
   Shin, HH
   Lee, DG
   Lee, S
   Kim, J
   Rn, SEC
   Kwon, YM
   Shin, WS
AF Park, Sun Hee
   Park, Chulmin
   Yoo, Jin-Hong
   Choi, Su-Mi
   Choi, Jung-Hyun
   Shin, Hyun-Ho
   Lee, Dong-Gun
   Lee, Seungok
   Kim, JaYoung
   Rn, So Eun Choi
   Kwon, Young-Mi
   Shin, Wan-Shik
TI Emergence of Community-Associated Methicillin-Resistant
   <i>Staphylococcus aureus</i> Strains as a Cause of Healthcare-Associated
   Bloodstream Infections in Korea
SO INFECTION CONTROL AND HOSPITAL EPIDEMIOLOGY
LA English
DT Article
ID SCCMEC TYPE-IV; MOLECULAR EPIDEMIOLOGY; PREVALENCE; CLONES; SPREAD;
   RISK; DIAGNOSIS; CRITERIA
AB BACKGROUND. The prevalence of community-associated methicillin-resistant Staphylococcus aureus (CA-MRSA) strains causing bloodstream infection (BSI) has not been studied in Korea.
   OBJECTIVE. We sought to determine the prevalence of CA-MRSA strains among isolates recovered from patients with MRSA BSIs and to explore epidemiological changes in Korea. We also sought to evaluate clinical characteristics relevant to the development of healthcare-associated BSIs.
   METHODS. We prospectively collected consecutive MRSA isolates from patients with BSI at 4 hospitals from July 1 through November 30, 2007, and we also included MRSA isolates recovered from culture of blood samples collected during a previous year (October 1, 2004 through September 30, 2005) at a different hospital. Molecular typing studies were performed, including pulsed-field gel electrophoresis (PFGE), multilocus sequence typing, Staphylococcus protein A (spa) typing, and staphylococcal cassette chromosome mec (SCCmec) typing. We compared the clinical characteristics and outcomes of patients with healthcare-associated BSI due to CA-MRSA strains with those of patients with healthcare-associated BSI due to healthcare-associated MRSA (HA-MRSA) strains.
   RESULTS. There were 76 cases of MRSA BSI, of which 4 (5.3%) were community-associated and 72 (94.7%) were healthcare-associated. Among the 72 HA-MRSA BSIs, 18 (25%) were community onset, and 54 (75%) were hospital onset. PFGE type D-ST72-spaB-SCCmec type IVA MRSA, the predominant genotype of CA-MRSA in Korea, accounted for 19 (25%) of all 76 MRSA BSIs, including 17 (23.6%) of 72 HA-MRSA BSIs and 11 (20.8%) of 53 hospital-onset HA-MRSA BSIs. Patients with healthcare-associated BSIs due to CA-MRSA strains carrying SCCmec type IVA tended to have fewer healthcare-associated risk factors, compared with patients with healthcare-associated BSIs due to HA-MRSA strains carrying other SCCmec types. The presence of a central venous catheter or other invasive device was the only independent factor differentiating patients infected with hospital-associated genotype strains from patients infected with other strains. Clinical outcomes were similar between both groups.
   CONCLUSIONS. CA-MRSA strains are emerging as a major cause of BSI in healthcare settings in Korea. This changing epidemiology of MRSA poses a challenge to public health and infection control in hospital settings.
C1 [Park, Sun Hee; Yoo, Jin-Hong; Choi, Su-Mi; Choi, Jung-Hyun; Lee, Dong-Gun; Shin, Wan-Shik] Catholic Univ Korea, Dept Internal Med, Seoul, South Korea.
   [Park, Chulmin; Shin, Hyun-Ho] Catholic Univ Korea, Catholic Res Inst Med Sci, Seoul, South Korea.
   [Lee, Seungok; Kim, JaYoung] Catholic Univ Korea, Dept Lab Med, Seoul, South Korea.
   [Rn, So Eun Choi; Kwon, Young-Mi] Catholic Univ Korea, Infect Control Off, Seoul, South Korea.
C3 Catholic University of Korea; Catholic University of Korea; Catholic
   University of Korea; Catholic University of Korea
RP Shin, WS (corresponding author), St Marys Hosp, Dept Internal Med, 62 Yoido Dong, Seoul 150713, South Korea.
EM zenithbr@catholic.ac.kr
RI Park, Sun/ABB-2937-2021; Yoo, Jin-Hong/HSF-2796-2023; Lee,
   Dong-Gun/IWD-9833-2023; Lee, Dong-Gun/AGF-9891-2022
OI Park, Sun/0000-0002-9283-2642; Yoo, Jin-Hong/0000-0003-2611-3399; Lee,
   Dong-Gun/0000-0003-4655-0641; Lee, Dong-Gun/0000-0003-4655-0641; Kim,
   Jayoung/0000-0003-2977-1813; Choi, Su-Mi/0000-0002-8187-5110; Park,
   Chulmin/0000-0001-9147-0478
FU Korea Centers for Disease Control and Prevention [2007-E00070-00]
FX This study was supported by a grant from Korea Centers for Disease
   Control and Prevention (2007-E00070-00).
CR Aires-de-Sousa M, 2006, J CLIN MICROBIOL, V44, P619, DOI 10.1128/JCM.44.2.619-621.2006
   Amorim ML, 2007, J CLIN MICROBIOL, V45, P2881, DOI 10.1128/JCM.00603-07
   [Anonymous], STAPHYLOCOCCUS AUREU
   Cha HY, 2005, J CLIN MICROBIOL, V43, P3610, DOI 10.1128/JCM.43.8.3610-3614.2005
   CHOI SH, 2008, KOREAN J CLIN MICROB, V11, P129
   *CLSI, 2007M100S17 CLSI
   Cuevas O, 2007, CLIN MICROBIOL INFEC, V13, P250, DOI 10.1111/j.1469-0691.2006.01672.x
   Datta R, 2008, CLIN INFECT DIS, V47, P176, DOI 10.1086/589241
   Davis SL, 2006, INFECT CONT HOSP EP, V27, P1025, DOI 10.1086/507918
   de Franchis R, 2005, J HEPATOL, V43, P167, DOI 10.1016/j.jhep.2005.05.009
   Donnio PY, 2004, J ANTIMICROB CHEMOTH, V53, P808, DOI 10.1093/jac/dkh185
   DURACK DT, 1994, AM J MED, V96, P200, DOI 10.1016/0002-9343(94)90143-0
   Enright MC, 2000, J CLIN MICROBIOL, V38, P1008, DOI 10.1128/JCM.38.3.1008-1015.2000
   Fridkin SK, 2005, NEW ENGL J MED, V352, P1436, DOI 10.1056/NEJMoa043252
   GINES A, 1993, GASTROENTEROLOGY, V105, P229, DOI 10.1016/0016-5085(93)90031-7
   Gonzalez BE, 2006, INFECT CONT HOSP EP, V27, P1051, DOI 10.1086/507923
   Harbarth S, 1998, ARCH INTERN MED, V158, P182, DOI 10.1001/archinte.158.2.182
   Horan TC, 2008, AM J INFECT CONTROL, V36, P309, DOI 10.1016/j.ajic.2008.03.002
   Huang YH, 2007, CLIN MICROBIOL INFEC, V13, P717, DOI 10.1111/j.1469-0691.2007.01718.x
   Jeong HY, 2007, MICROB DRUG RESIST, V13, P178, DOI 10.1089/mdr.2007.709
   Kaye KS, 2008, CLIN INFECT DIS, V46, P1568, DOI 10.1086/587673
   Kim ES, 2007, J ANTIMICROB CHEMOTH, V60, P1108, DOI 10.1093/jac/dkm309
   Kim HB, 2004, ANTIMICROB AGENTS CH, V48, P1124, DOI 10.1128/AAC.48.4.1124-1127.2004
   Kim HB, 2007, KOREAN J INTERN MED, V72, P120
   KIM SY, 2007, INFECT CHEMOTHER, V39, P100
   Klevens RM, 2007, JAMA-J AM MED ASSOC, V298, P1763, DOI 10.1001/jama.298.15.1763
   Klevens RM, 2006, EMERG INFECT DIS, V12, P1991
   Ko KS, 2005, ANTIMICROB AGENTS CH, V49, P3583, DOI 10.1128/AAC.49.8.3583-3585.2005
   Ko KS, 2006, INFECT CONT HOSP EP, V27, P593, DOI 10.1086/504936
   Laupland KB, 2008, J INFECT DIS, V198, P336, DOI 10.1086/589717
   Lo WT, 2006, EMERG INFECT DIS, V12, P1267, DOI 10.3201/eid1708.051570
   Ma SH, 2005, INFECT CHEMOTHER, V37, pS232
   Maree CL, 2007, EMERG INFECT DIS, V13, P236, DOI 10.3201/eid1302.060781
   McDougal LK, 2003, J CLIN MICROBIOL, V41, P5113, DOI 10.1128/JCM.41.11.5113-5120.2003
   Mermel LA, 2001, CLIN INFECT DIS, V32, P1249, DOI 10.1086/320001
   Naimi TS, 2003, JAMA-J AM MED ASSOC, V290, P2976, DOI 10.1001/jama.290.22.2976
   Okuma K, 2002, J CLIN MICROBIOL, V40, P4289, DOI 10.1128/JCM.40.11.4289-4294.2002
   Oliveira DC, 2002, ANTIMICROB AGENTS CH, V46, P2155, DOI 10.1128/AAC.46.7.2155-2161.2002
   Pan ES, 2003, CLIN INFECT DIS, V37, P1384, DOI 10.1086/379019
   Park C, 2007, J CLIN MICROBIOL, V45, P4021, DOI 10.1128/JCM.01147-07
   Park C, 2008, INFECT CHEMOTHER, V40, P121, DOI 10.3947/ic.2008.40.2.121
   Popovich KJ, 2008, CLIN INFECT DIS, V46, P787, DOI 10.1086/528716
   *RID, RID SPASERVER
   Ruppitsch W, 2006, J CLIN MICROBIOL, V44, P2442, DOI 10.1128/JCM.00113-06
   Saiman L, 2003, CLIN INFECT DIS, V37, P1313, DOI 10.1086/379022
   Seybold U, 2006, CLIN INFECT DIS, V42, P647, DOI 10.1086/499815
   Shopsin B, 1999, J CLIN MICROBIOL, V37, P3556, DOI 10.1128/JCM.37.11.3556-3563.1999
   Tenover FC, 2006, J CLIN MICROBIOL, V44, P108, DOI 10.1128/JCM.44.1.108-118.2006
   Trindade PD, 2005, J CLIN MICROBIOL, V43, P3435, DOI 10.1128/JCM.43.7.3435-3437.2005
   Vandenesch F, 2003, EMERG INFECT DIS, V9, P978
   Zetola N, 2005, LANCET INFECT DIS, V5, P275, DOI 10.1016/S1473-3099(05)70112-2
NR 51
TC 64
Z9 68
U1 0
U2 7
PU CAMBRIDGE UNIV PRESS
PI NEW YORK
PA 32 AVENUE OF THE AMERICAS, NEW YORK, NY 10013-2473 USA
SN 0899-823X
EI 1559-6834
J9 INFECT CONT HOSP EP
JI Infect. Control Hosp. Epidemiol.
PD FEB
PY 2009
VL 30
IS 2
BP 146
EP 155
DI 10.1086/593953
PG 10
WC Public, Environmental & Occupational Health; Infectious Diseases
WE Science Citation Index Expanded (SCI-EXPANDED)
SC Public, Environmental & Occupational Health; Infectious Diseases
GA 394YV
UT WOS:000262490000006
PM 19128184
DA 2024-08-24
ER

PT J
AU Taramasso, L
   Tatarelli, P
   Di Biagio, A
AF Taramasso, Lucia
   Tatarelli, Paola
   Di Biagio, Antonio
TI Bloodstream infections in HIV-infected patients
SO VIRULENCE
LA English
DT Review
DE AIDS; bacteriemia; bloodstream infection; BSI; fungemia; Gram negative;
   Gram positive; HIV; mycobacteria; sepsis
ID HUMAN-IMMUNODEFICIENCY-VIRUS; ACTIVE ANTIRETROVIRAL THERAPY; INVASIVE
   PNEUMOCOCCAL DISEASE; RISK-FACTORS; ADULT PATIENTS; SALMONELLA
   BACTEREMIA; OPPORTUNISTIC INFECTIONS; MRSA BACTEREMIA; HAART ERA;
   MORTALITY
AB In the combined antiretroviral therapy era, HIV-infected patients remain a vulnerable population for the onset of bloodstream infections (BSI). Worldwide, nontyphoid salmonellae, Streptococcus pneumoniae, Escherichia coli, Staphylococcus aureus and coagulase negative staphylococci are the most important pathogens. Intravenous catheter associated infection, skin-soft tissue infection and endocarditis are associated with Gram-positive bacteremia. Among the Gram-negative, nontyphoidal Salmonella have been previously correlated to sepsis. Other causes of BSI in HIV-infected patients are mycobacteria and fungi. Mycobacteria constitute a major cause of BSI in limited resource countries. Fungal BSI are not frequent and among them Cryptococcus neoformans is the most common life-threatening infection. The degree of immunosuppression remains the key prognostic factor leading to the development of BSI.
C1 [Taramasso, Lucia; Tatarelli, Paola; Di Biagio, Antonio] Univ Genoa, IRCCS AOU San Martino IST, Infect Dis Unit, Padigl Specialita Complesse,Largo R Benzi 10, I-16132 Genoa, Italy.
C3 University of Genoa; IRCCS AOU San Martino IST
RP Taramasso, L (corresponding author), Univ Genoa, IRCCS AOU San Martino IST, Infect Dis Unit, Padigl Specialita Complesse,Largo R Benzi 10, I-16132 Genoa, Italy.
EM taramasso.lucia@gmail.com
RI Taramasso, Lucia/J-3358-2019; Di Biagio, Antonio/J-4901-2019
OI Taramasso, Lucia/0000-0002-6622-6358; Di Biagio,
   Antonio/0000-0003-1436-5089
CR Afessa B, 2001, BMC INFECT DIS, V1, part. no., DOI 10.1186/1471-2334-1-13
   [Anonymous], PUBMED HLTH
   [Anonymous], 1992, MORTALITY MORBIDITY
   Archibald LK, 2003, J INFECT DIS, V188, P202, DOI 10.1086/376507
   Archibald LK, 2000, J INFECT DIS, V181, P1414, DOI 10.1086/315367
   Bedell RA, 2012, PLOS ONE, V7, DOI 10.1371/journal.pone.0039347
   Bertagnolio S, 2004, J CHEMOTHERAPY, V16, P172, DOI 10.1179/joc.2004.16.2.172
   Bliss SJ, 2008, LANCET INFECT DIS, V8, P67, DOI 10.1016/S1473-3099(07)70242-6
   Burkey MD, 2008, HIV MED, V9, P858, DOI 10.1111/j.1468-1293.2008.00629.x
   CELUM CL, 1987, J INFECT DIS, V156, P998, DOI 10.1093/infdis/156.6.998
   Centers for Disease Control and Prevention the National Institutes of Health and the HIV Medicine Association of the Infectious Diseases Society of America: Panel on Antiretroviral Guidelines for Adults and Adolescents, 2015, PAN ANT GUID AD AD G
   Chiang HH, 2011, CRIT CARE, V15, DOI 10.1186/cc10419
   Crump JA, 2012, CLIN INFECT DIS, V55, P242, DOI 10.1093/cid/cis409
   Crump JA, 2011, J CLIN MICROBIOL, V49, P3054, DOI 10.1128/JCM.01035-11
   Declercq S, 2015, INFECT DIS-NOR, V47, P611, DOI 10.3109/23744235.2015.1033002
   Dromer F, 2004, AIDS, V18, P555, DOI 10.1097/00002030-200402200-00024
   Dworkin MS, 2001, CLIN INFECT DIS, V32, P794, DOI 10.1086/319218
   Edge MD, 1996, AIDS, V10, P1635, DOI 10.1097/00002030-199612000-00007
   Filiotou A, 2006, AM J MED SCI, V332, P43, DOI 10.1097/00000441-200607000-00009
   French N, 2000, LANCET, V355, P2106, DOI 10.1016/S0140-6736(00)02377-1
   Furuno JP, 2011, BMC INFECT DIS, V11, DOI 10.1186/1471-2334-11-298
   Garbino J, 2001, AIDS PATIENT CARE ST, V15, P407, DOI 10.1089/108729101316914403
   Gebo KA, 1996, J INFECT DIS, V173, P857, DOI 10.1093/infdis/173.4.857
   GILKS CF, 1990, LANCET, V336, P545, DOI 10.1016/0140-6736(90)92096-Z
   Gilks CF, 1996, LANCET, V347, P718, DOI 10.1016/S0140-6736(96)90076-8
   Gordon MA, 2002, AIDS, V16, P1633, DOI 10.1097/00002030-200208160-00009
   Grau I, 2005, ARCH INTERN MED, V165, P1533, DOI 10.1001/archinte.165.13.1533
   GRUENEWALD R, 1994, CLIN INFECT DIS, V18, P358, DOI 10.1093/clinids/18.3.358
   Harboe ZB, 2014, CLIN INFECT DIS, V59, P1168, DOI 10.1093/cid/ciu558
   Hibbs JR, 1997, CLIN INFECT DIS, V25, P195, DOI 10.1086/514538
   Hohmann EL, 2001, CLIN INFECT DIS, V32, P263, DOI 10.1086/318457
   Hung CC, 2004, J ANTIMICROB CHEMOTH, V54, P849, DOI 10.1093/jac/dkh438
   Hung CC, 1998, J FORMOS MED ASSOC, V97, P690
   Hung CC, 2007, CLIN INFECT DIS, V45, pE60, DOI 10.1086/520681
   Huson MAM, 2014, CLIN INFECT DIS, V58, P79, DOI 10.1093/cid/cit596
   Jacob ST, 2013, PLOS ONE, V8, DOI 10.1371/journal.pone.0070305
   JANOFF EN, 1992, ANN INTERN MED, V117, P314, DOI 10.7326/0003-4819-117-4-314
   Kempker RR, 2010, J INFECTION, V61, P372, DOI 10.1016/j.jinf.2010.09.021
   Kiertiburanakul S, 2012, JPN J INFECT DIS, V65, P28
   Launay O, 1998, CLIN INFECT DIS, V26, P1134, DOI 10.1086/520291
   Lewden C, 2007, JAIDS-J ACQ IMM DEF, V46, P72
   Lewis DK, 2002, INT J TUBERC LUNG D, V6, P1067
   Moral LL, 2012, REV IBEROAM MICOL, V29, P144, DOI 10.1016/j.riam.2011.11.001
   Lundgren D, 2015, NEW ENGL J MED, V373, P795, DOI 10.1056/NEJMoa1506816
   Mayanja BN, 2010, TROP MED INT HEALTH, V15, P697, DOI 10.1111/j.1365-3156.2010.02528.x
   McLeod DSA, 2011, MEDICINE, V90, P61, DOI 10.1097/MD.0b013e318206e499
   Meremo Alfred, 2012, Int Arch Med, V5, P28, DOI 10.1186/1755-7682-5-28
   Michelet C, 1998, AIDS, V12, P1815, DOI 10.1097/00002030-199814000-00013
   Mirza SA, 2003, CLIN INFECT DIS, V36, P789, DOI 10.1086/368091
   Mocroft A, 2013, CLIN INFECT DIS, V57, P1038, DOI 10.1093/cid/cit423
   Mootsikapun P, 2007, INT J INFECT DIS, V11, P226, DOI 10.1016/j.ijid.2006.02.010
   NADELMAN RB, 1985, ARCH INTERN MED, V145, P1968, DOI 10.1001/archinte.145.11.1968
   Nuorti JP, 2000, ANN INTERN MED, V132, P182, DOI 10.7326/0003-4819-132-3-200002010-00003
   Ortega M, 2008, EUR J CLIN MICROBIOL, V27, P969, DOI 10.1007/s10096-008-0531-5
   Palella FJ, 2006, JAIDS-J ACQ IMM DEF, V43, P27, DOI 10.1097/01.qai.0000233310.90484.16
   Panel on Opportunistic Infections in HIV-Infected Adults and Adolescents, GUID PREV TREATM OPP
   Paul S, 1999, AIDS, V13, P415, DOI 10.1097/00002030-199902250-00015
   Pedersen RH, 2011, HIV MED, V12, P323, DOI 10.1111/j.1468-1293.2010.00892.x
   Pedro-Botet Ma. L., 2002, International Journal of Infectious Diseases, V6, P17, DOI 10.1016/S1201-9712(02)90130-X
   Peters RPH, 2004, TROP MED INT HEALTH, V9, P928, DOI 10.1111/j.1365-3156.2004.01288.x
   Petrosillo N, 2002, CLIN INFECT DIS, V34, P677, DOI 10.1086/338813
   Popovich KJ, 2008, CLIN INFECT DIS, V46, P787, DOI 10.1086/528716
   Reddy EA, 2010, LANCET INFECT DIS, V10, P417, DOI 10.1016/S1473-3099(10)70072-4
   Rosenberg AL, 2001, CRIT CARE MED, V29, P548, DOI 10.1097/00003246-200103000-00013
   Silva JM, 2013, J INT AIDS SOC, V16, DOI 10.7448/IAS.16.1.17344
   Sogaard OS, 2008, CLIN INFECT DIS, V47, P1345, DOI 10.1086/592692
   Stroud L, 1997, INFECT CONT HOSP EP, V18, P479
   Phe T, 2013, TROP MED INT HEALTH, V18, P485, DOI 10.1111/tmi.12060
   Tumbarello M, 2000, J ACQ IMMUN DEF SYND, V23, P145
   Varma JK, 2010, EMERG INFECT DIS, V16, P1569, DOI 10.3201/eid1610.091686
   von Reyn CF, 1999, AIDS, V13, P2193, DOI 10.1097/00002030-199911120-00001
   World Health Organization, 1997, GLOB TUB REP 2012
   Young J, 2012, PLOS MED, V9, DOI 10.1371/journal.pmed.1001194
   Zheng J, 2015, PLOS ONE, V10
   Zurlo John J., 1997, P259
NR 75
TC 35
Z9 41
U1 0
U2 16
PU TAYLOR & FRANCIS INC
PI PHILADELPHIA
PA 530 WALNUT STREET, STE 850, PHILADELPHIA, PA 19106 USA
SN 2150-5594
EI 2150-5608
J9 VIRULENCE
JI Virulence
PY 2016
VL 7
IS 3
BP 320
EP 328
DI 10.1080/21505594.2016.1158359
PG 9
WC Immunology; Infectious Diseases; Microbiology
WE Science Citation Index Expanded (SCI-EXPANDED)
SC Immunology; Infectious Diseases; Microbiology
GA DK4OJ
UT WOS:000374897600011
PM 26950194
OA gold, Green Published
DA 2024-08-24
ER

PT J
AU Sader, HS
   Farrell, DJ
   Flamm, RK
   Jones, RN
AF Sader, Helio S.
   Farrell, David J.
   Flamm, Robert K.
   Jones, Ronald N.
TI Activity of ceftaroline and comparator agents tested against
   <i>Staphylococcus aureus</i> from patients with bloodstream infections
   in US medical centres (2009-13)
SO JOURNAL OF ANTIMICROBIAL CHEMOTHERAPY
LA English
DT Article
DE MRSA; bacteraemia; antimicrobial resistance; surveillance
ID SUSCEPTIBLE MRSA BACTEREMIA; SKIN-STRUCTURE INFECTION;
   METHICILLIN-RESISTANT; SALVAGE THERAPY; INTEGRATED ANALYSIS; COMPLICATED
   SKIN; PLUS CEFTAROLINE; ENDOCARDITIS; DAPTOMYCIN; MULTICENTER
AB Objectives: The objective of this study was to evaluate the in vitro antimicrobial activity of ceftaroline and comparator agents tested against Staphylococcus aureus isolates causing bloodstream infection (BSI).
   Methods: A total of 4426 S. aureus isolates from patients with BSI were collected in 150 medical centres in the USA in 2009-13 and tested for susceptibility to ceftaroline and comparators by the CLSI broth microdilution method.
   Results: Overall, 45.5% of isolates were MRSA. Ceftaroline (MIC50/90, 0.25/1 mg/L) was active against 97.9% of S. aureus isolates at <= 1 mg/L (highest MIC, 2 mg/L). Daptomycin (MIC50/90, 0.25/0.5 mg/L), linezolid (MIC50/90, 1/2 mg/L) and vancomycin (MIC50/90, 1/1mg/L) were active against >= 99.8% of isolates at the respective susceptible breakpoints. Susceptibility rates for clindamycin (MIC50/90, <= 0.25/>2mg/L) and levofloxacin (MIC50/90, <= 0.5/>4mg/L) were 80.8% and 59.2%, respectively. Against MSSA, ceftaroline (MIC50/90, 0.25/0.25 mg/L; 100.0% susceptible) was 16-, 4-8- and 4-fold more active in vitro (based on MIC50/90) than ceftriaxone (MIC50/90, 4/4 mg/L), linezolid (MIC50/90, 1/2 mg/L) and vancomycin (MIC50/90, 1/1 mg/L), respectively, and slightly more potent than daptomycin (MIC50/90, 0.25/0.5 mg/L). When tested against MRSA, ceftaroline was active against 95.4% and 100.0% of isolates at <= 1 and <= 2 mg/L, respectively. Moreover, ceftaroline retained significant activity against S. aureus with reduced susceptibility to vancomycin, daptomycin, clindamycin, levofloxacin and trimethoprim/sulfamethoxazole.
   Conclusions: Ceftaroline demonstrated potent in vitro activity when tested against a large collection of contemporary (2009-13) S. aureus isolates causing BSI in US hospitals.
C1 [Sader, Helio S.; Farrell, David J.; Flamm, Robert K.; Jones, Ronald N.] JMI Labs, North Liberty, IA 52317 USA.
C3 JMI Laboratories
RP Sader, HS (corresponding author), JMI Labs, North Liberty, IA 52317 USA.
EM helio-sader@jmilabs.com
OI Sader, Helio/0000-0001-7022-6644; Flamm, Robert/0000-0002-6518-1522;
   Jones, Ronald N./0000-0003-0758-1859
FU Educational/Research Grant from Forest/Cerexa
FX This study, performed at JMI Laboratories, was supported in part by an
   Educational/Research Grant from Forest/Cerexa, and JMI Laboratories
   received compensation fees for services in relation to preparing the
   manuscript, which was funded by the sponsor.
CR Alm RA, 2014, J ANTIMICROB CHEMOTH, V69, P2065, DOI 10.1093/jac/dku114
   Barber KE, 2015, J ANTIMICROB CHEMOTH, V70, P311, DOI 10.1093/jac/dku322
   Beydoun K, 2013, CLIN MICROBIOL NEWSL, V35, P171
   Chua K, 2011, CLIN INFECT DIS, V52, P99, DOI 10.1093/cid/ciq067
   Clinical and Laboratory Standards Institute, 2012, M07A9 CLSI
   CLSI, 2014, PERFORMANCE STANDARD
   Corey GR, 2010, CLIN INFECT DIS, V51, P641, DOI 10.1086/655827
   Drusano GL, 2010, J ANTIMICROB CHEMOTH, V65, piv33, DOI 10.1093/jac/dkq253
   Espedido BA, 2015, J ANTIMICROB CHEMOTH, V70, P797, DOI 10.1093/jac/dku455
   File TM, 2010, CLIN INFECT DIS, V51, P1395, DOI 10.1086/657313
   Ho TT, 2012, J ANTIMICROB CHEMOTH, V67, P1267, DOI 10.1093/jac/dks006
   Jongsma K, 2013, J ANTIMICROB CHEMOTH, V68, P1444, DOI 10.1093/jac/dkt009
   Keynan Y, 2013, CRIT CARE CLIN, V29, P547, DOI 10.1016/j.ccc.2013.03.008
   Pagani L, 2014, J HEART VALVE DIS, V23, P219
   Paladino JA, 2014, INT J ANTIMICROB AG, V44, P557, DOI 10.1016/j.ijantimicag.2014.07.024
   Polenakovik HM, 2013, INT J ANTIMICROB AG, V42, P450, DOI 10.1016/j.ijantimicag.2013.07.005
   Rose WE, 2012, ANTIMICROB AGENTS CH, V56, P5296, DOI 10.1128/AAC.00797-12
   Sader HS, 2012, CLIN INFECT DIS, V55, pS181, DOI 10.1093/cid/cis560
   Sakoulas G, 2014, CLIN THER, V36, P1317, DOI 10.1016/j.clinthera.2014.05.061
   Tattevin P, 2014, J ANTIMICROB CHEMOTH, V69, P2010, DOI 10.1093/jac/dku085
   The European Committee on Antimicrobial Susceptibility Testing (EUCAST, 2014, BREAKP TABL INT MICS
   Vazquez Jose A, 2015, Infect Dis Clin Pract (Baltim Md), V23, P39
NR 22
TC 25
Z9 26
U1 0
U2 5
PU OXFORD UNIV PRESS
PI OXFORD
PA GREAT CLARENDON ST, OXFORD OX2 6DP, ENGLAND
SN 0305-7453
EI 1460-2091
J9 J ANTIMICROB CHEMOTH
JI J. Antimicrob. Chemother.
PD JUL
PY 2015
VL 70
IS 7
BP 2053
EP 2056
DI 10.1093/jac/dkv076
PG 4
WC Infectious Diseases; Microbiology; Pharmacology & Pharmacy
WE Science Citation Index Expanded (SCI-EXPANDED)
SC Infectious Diseases; Microbiology; Pharmacology & Pharmacy
GA CP2QU
UT WOS:000359722900018
PM 25814163
DA 2024-08-24
ER

PT J
AU van der Mee-Marquet, N
   François, P
   Domelier, AS
   Arnault, L
   Girard, N
   Schrenzel, J
   Quentin, R
AF van der Mee-Marquet, Nathalie
   Francois, Patrice
   Domelier, Anne-Sophie
   Arnault, Laurence
   Girard, Nicole
   Schrenzel, Jacques
   Quentin, Roland
CA Res Hyg Ctr
TI Variable-Number Tandem Repeat Analysis and Multilocus Sequence Typing
   Data Confirm the Epidemiological Changes Observed with <i>Staphylococcus
   aureus</i> Strains Isolated from Bloodstream Infections
SO JOURNAL OF CLINICAL MICROBIOLOGY
LA English
DT Article
ID METHICILLIN-RESISTANT; CLONES; SURVEILLANCE; HOSPITALS; PERIOD; MRSA;
   SCCMECIV; FRANCE
AB Since 2000, our geographical region in France systematically surveys bloodstream infections ( BSI) due to Staphylococcus aureus. This survey involves 39 health care institutions (HCIs) encompassing 6,888 short-stay beds and was performed during two 3-month periods during 2007 and 2008. The study periods of this survey identified 292 S. aureus isolates causing BSI. Extensive molecular characterization, including genotyping as well as toxin, agr, and staphylococcal cassette chromosome content determinations, allowed us to describe epidemiological evolution in comparison to that discussed in our previous study. Our main epidemiological observation shows that the incidence of BSI remained constant but that methicillin (meticillin)-resistant S. aureus strains with a wider variety of genetic backgrounds now harbor pyl, as has already been reported in different European countries. We noticed stable numbers of BSI episodes involving community-acquired methicillin-sensitive S. aureus (MSSA), whereas a drastic increase in the number of strains harboring the tst gene was recorded. The increase in the number of tst gene-harboring strains is related to known hospital-acquired MSSA isolates and appears related to epidemic episodes in specific HCIs. Monitoring the increase in prevalence of specific strains helps us understand where the standard precautions are not satisfactorily applied or do not efficiently prevent the spread of epidemic MSSA strains in these HCIs. The recent increases in incidence of these strains call for particular vigilance to avoid the spread of potentially virulent MSSA strains harboring the tst gene and for continuance of this strategy of BSI surveillance.
C1 [van der Mee-Marquet, Nathalie] CHU Tours, Hop Trousseau, Lab Bacteriol & Hyg, Serv Bacteriol & Hyg, F-37044 Tours, France.
   [Francois, Patrice; Schrenzel, Jacques] Univ Hosp Geneva, Genom Res Lab, CH-1211 Geneva 14, Switzerland.
   [Schrenzel, Jacques] Univ Hosp Geneva, Clin Microbiol Lab, CH-1211 Geneva 14, Switzerland.
C3 CHU Tours; University of Geneva; University of Geneva
RP van der Mee-Marquet, N (corresponding author), CHU Tours, Hop Trousseau, Lab Bacteriol & Hyg, Serv Bacteriol & Hyg, F-37044 Tours, France.
EM n.vandermee@chu-tours.fr
RI francois, patrice/AAL-5583-2020; Schrenzel, Jacques/AAC-5685-2021
OI francois, patrice/0000-0002-0540-750X; Schrenzel,
   Jacques/0000-0001-5464-7764; Valentin, Anne-Sophie/0000-0001-8662-097X
FU Centre de Coordination de la Lutte contre les Infections Nosocomiales de
   l'Ouest de la France (CCLIN Ouest); Agence Regionale de
   l'Hospitalization du Centre; Centre Universitaire de Tours, France;
   Swiss National Science Foundation [3100A0-112370/1, 3100A0-116075];
   University of Geneva Hospitals Quality Improvement Research Program [CI
   70889, CI 70903, CI 70897]; European Commission's 6th Framework Program
   [37957]
FX This work was supported by the Centre de Coordination de la Lutte contre
   les Infections Nosocomiales de l'Ouest de la France (CCLIN Ouest), the
   Agence Regionale de l'Hospitalization du Centre, and the Centre
   Universitaire de Tours, France. This study was also supported by grants
   3100A0-112370/1 ( awarded to J. S.) and 3100A0-116075 ( awarded to P.
   F.) from the Swiss National Science Foundation; grants CI 70889, CI
   70903, and CI 70897 from the University of Geneva Hospitals Quality
   Improvement Research Program; and the European Commission's 6th
   Framework Program (MagRSA project no. 37957). We thank Myriam Girard for
   outstanding technical assistance.
CR Aires-De-Sousa M, 2008, J CLIN MICROBIOL, V46, P2912, DOI 10.1128/JCM.00692-08
   Comite technique des infections nosocomiales, 1999, 100 REC SURV PREV IN
   Crisóstomo MI, 2001, P NATL ACAD SCI USA, V98, P9865, DOI 10.1073/pnas.161272898
   Crum NF, 2006, AM J MED, V119, P943, DOI 10.1016/j.amjmed.2006.01.004
   Dauwalder O, 2008, J CLIN MICROBIOL, V46, P3454, DOI 10.1128/JCM.01050-08
   de Miranda OP, 2007, CLIN MICROBIOL INFEC, V13, P1165, DOI 10.1111/j.1469-0691.2007.01830.x
   Durand G, 2006, J CLIN MICROBIOL, V44, P847, DOI 10.1128/JCM.44.3.847-853.2006
   Ender M, 2004, ANTIMICROB AGENTS CH, V48, P2295, DOI 10.1128/AAC.48.6.2295-2297.2004
   Enright MC, 2000, J CLIN MICROBIOL, V38, P1008, DOI 10.1128/JCM.38.3.1008-1015.2000
   Fossum AE, 2006, CLIN MICROBIOL INFEC, V12, P627, DOI 10.1111/j.1469-0691.2006.01467.x
   Francois P, 2006, J CLIN MICROBIOL, V44, P1892, DOI 10.1128/JCM.44.5.1892-1895.2006
   Francois P, 2005, J CLIN MICROBIOL, V43, P3346, DOI 10.1128/JCM.43.7.3346-3355.2005
   Francois P, 2008, EMERG INFECT DIS, V14, P304, DOI 10.3201/eid1402.070229
   Ghebremedhin B, 2005, EUR J CLIN MICROBIOL, V24, P388, DOI 10.1007/s10096-005-1339-1
   HALEY RW, 1985, AM J EPIDEMIOL, V121, P182, DOI 10.1093/oxfordjournals.aje.a113990
   Jarraud S, 2002, INFECT IMMUN, V70, P631, DOI 10.1128/IAI.70.2.631-641.2002
   Jenkins TC, 2009, INFECT CONT HOSP EP, V30, P233, DOI 10.1086/595963
   Lee JH, 2004, J CLIN MICROBIOL, V42, P2780, DOI 10.1128/JCM.42.6.2780-2782.2004
   Nulens E, 2009, EUR J CLIN MICROBIOL, V28, P631, DOI 10.1007/s10096-008-0686-0
   Nulens E, 2008, J CLIN MICROBIOL, V46, P2438, DOI 10.1128/JCM.00808-08
   Oliveira DC, 2002, ANTIMICROB AGENTS CH, V46, P2155, DOI 10.1128/AAC.46.7.2155-2161.2002
   Paul J, 2006, BMJ-BRIT MED J, V333, P269, DOI 10.1136/bmj.333.7562.269
   Popovich KJ, 2008, CLIN INFECT DIS, V46, P787, DOI 10.1086/528716
   Rodríguez-Baño J, 2009, CLIN MICROBIOL INFEC, V15, P1111, DOI 10.1111/j.1469-0691.2009.02717.x
   *SOC FRANC MICR, 2009, REC COM ANT SOC FRAN
   van der Mee-Marquet N, 2004, J CLIN MICROBIOL, V42, P5650, DOI 10.1128/JCM.42.12.5650-5657.2004
   van der Mee-Marquet N, 2007, J CLIN MICROBIOL, V45, P851, DOI 10.1128/JCM.02178-06
   VOURLI S, 2009, EURO SURVEILL, V14
NR 28
TC 8
Z9 8
U1 0
U2 4
PU AMER SOC MICROBIOLOGY
PI WASHINGTON
PA 1752 N ST NW, WASHINGTON, DC 20036-2904 USA
SN 0095-1137
EI 1098-660X
J9 J CLIN MICROBIOL
JI J. Clin. Microbiol.
PD SEP
PY 2009
VL 47
IS 9
BP 2863
EP 2871
DI 10.1128/JCM.00780-09
PG 9
WC Microbiology
WE Science Citation Index Expanded (SCI-EXPANDED)
SC Microbiology
GA 489RL
UT WOS:000269439600023
PM 19625476
OA Green Published
DA 2024-08-24
ER

PT J
AU Kim, HY
   Lee, WK
   Na, S
   Roh, YH
   Shin, CS
   Kim, J
AF Kim, Ha Yeon
   Lee, Woo Kyung
   Na, Sungwon
   Roh, Yun Ho
   Shin, Cheung Soo
   Kim, Jeongmin
TI The effects of chlorhexidine gluconate bathing on health care-associated
   infection in intensive care units: A meta-analysis
SO JOURNAL OF CRITICAL CARE
LA English
DT Article
DE Chlorhexidine bathing; Health care-associated infection; Meta-analysis;
   Risk ratio
ID RESISTANT STAPHYLOCOCCUS-AUREUS; BLOOD-STREAM INFECTIONS; CRITICALLY-ILL
   PATIENTS; ACQUIRED INFECTIONS; ACINETOBACTER-BAUMANNII; REDUCE;
   PREVENTION; IMPACT; QUALITY; INTERVENTIONS
AB Purpose: The purpose was to assess the effects of chlorhexidine gluconate (CHG) bathing on health care-associated infections among critically ill patients.
   Methods: This meta-analysis evaluated English-language studies from the PubMed, Embase, and Cochrane databases. The Cochrane Collaboration methodology was used to evaluate all publications regarding daily CHG bathing and the risks of acquiring central line-associated bloodstream infection (CLABSI), methicillin-resistant Staphylococcus aureus (MRSA), and vancomycin-resistant Enterococcus (VRE). Risk ratios (RRs) and the ratio of the log RRs (RRR) were estimated with 95% confidence intervals (CIs).
   Results: Eighteen studies were included. Compared with conventional care, the RRs (95% CIs) for CLABSI, MRSA, and VRE with CHG bathing were 0.45 (0.37-0.55), 0.67 (0.59-0.77), and 0.60 (0.42-0.85), respectively (all, P < .05). For MRSA acquisition, CHG bathing with concomitant nasal antibiotics provided a lower incidence compared with only CHG bathing (RRR: 0.81, 95% CI: 0.66-0.98, P =. 035). Greater risk reduction was also observed in studies with prolonged interventions (RRR per 1-month extension: -0.02, P =.027).
   Conclusions: Daily CHG bathing was associated with reduced risks of acquiring CLABSI, MRSA, and VRE. A prolonged intervention period and concomitant nasal antibiotic use were associated with lower risks of MRSA acquisition. (C) 2015 Elsevier Inc. All rights reserved.
C1 [Kim, Ha Yeon; Lee, Woo Kyung; Na, Sungwon; Shin, Cheung Soo; Kim, Jeongmin] Yonsei Univ, Coll Med, Anesthesia & Pain Res Inst, Dept Anesthesiol & Pain Med, 50 Yonsei Ro, Seoul 120752, South Korea.
   [Roh, Yun Ho] Yonsei Univ, Coll Med, Biostat Collaborat Unit, 50 Yonsei Ro, Seoul 120752, South Korea.
C3 Yonsei University; Yonsei University Health System; Yonsei University;
   Yonsei University Health System
RP Kim, J (corresponding author), Yonsei Univ, Coll Med, Anesthesia & Pain Res Inst, Dept Anesthesiol & Pain Med, 50 Yonsei Ro, Seoul 120752, South Korea.
EM anesjeongmin@yuhs.ac
OI SHIN, CHEUNG SOO/0000-0001-7829-8458; Na, Sungwon/0000-0002-1170-8042;
   Kim, Jeongmin/0000-0002-0468-8012
CR Altman DG, 2003, BMJ-BRIT MED J, V326, P219, DOI 10.1136/bmj.326.7382.219
   Ammerlaan HSM, 2009, CLIN INFECT DIS, V48, P922, DOI 10.1086/597291
   [Anonymous], CHLORHEXIDINE GLUCON
   Apisarnthanarak A, 2014, AM J INFECT CONTROL, V42, P116, DOI 10.1016/j.ajic.2013.09.025
   BARTLETT RC, 1994, CLIN MICROBIOL REV, V7, P55, DOI 10.1128/CMR.7.1.55-88.1994
   Batra R, 2010, CLIN INFECT DIS, V50, P210, DOI 10.1086/648717
   Bleasdale SC, 2007, ARCH INTERN MED, V167, P2073, DOI 10.1001/archinte.167.19.2073
   Blot K, 2014, CLIN INFECT DIS, V59, P96, DOI 10.1093/cid/ciu239
   Borer A, 2007, J HOSP INFECT, V67, P149, DOI 10.1016/j.jhin.2007.07.023
   Calfee DP, 2012, ANNU REV MED, V63, P359, DOI 10.1146/annurev-med-081210-144458
   Camus C, 2005, CRIT CARE MED, V33, P307, DOI 10.1097/01.CCM.0000152224.01949.01
   Camus C, 2014, INFECTION, V42, P493, DOI 10.1007/s15010-013-0581-1
   Camus C, 2014, CRIT CARE MED, V42, P1121, DOI 10.1097/CCM.0000000000000140
   Chen WS, 2013, J THORAC DIS, V5, P518, DOI 10.3978/j.issn.2072-1439.2013.08.30
   Climo MW, 2013, NEW ENGL J MED, V368, P533, DOI 10.1056/NEJMoa1113849
   Climo MW, 2009, CRIT CARE MED, V37, P1858, DOI 10.1097/CCM.0b013e31819ffe6d
   Coates T, 2009, J ANTIMICROB CHEMOTH, V64, P9, DOI 10.1093/jac/dkp159
   Coopersmith CM, 2002, CRIT CARE MED, V30, P59, DOI 10.1097/00003246-200201000-00009
   Derde LPG, 2014, LANCET INFECT DIS, V14, P31, DOI 10.1016/S1473-3099(13)70295-0
   Derde LPG, 2012, INTENS CARE MED, V38, P931, DOI 10.1007/s00134-012-2542-z
   Dixon JM, 2010, AM J INFECT CONTROL, V38, P817, DOI 10.1016/j.ajic.2010.06.005
   Entesari-Tatafi D, 2015, MED J AUSTRALIA, V202, P247, DOI 10.5694/mja14.01644
   Evans HL, 2010, ARCH SURG-CHICAGO, V145, P240, DOI 10.1001/archsurg.2010.5
   Exline MC, 2013, CRIT CARE, V17, DOI 10.1186/cc12551
   Martínez-Reséndez MF, 2014, AM J INFECT CONTROL, V42, P713, DOI 10.1016/j.ajic.2014.03.354
   Fraher MH, 2009, J HOSP INFECT, V73, P129, DOI 10.1016/j.jhin.2009.06.005
   Gould IM, 2007, INT J ANTIMICROB AG, V29, P536, DOI 10.1016/j.ijantimicag.2006.12.019
   Higgins JPT, 2003, BMJ-BRIT MED J, V327, P557, DOI 10.1136/bmj.327.7414.557
   Holder C., 2009, J CLIN OUTCOMES MANA, V16, P509
   Horan TC, 2008, AM J INFECT CONTROL, V36, P309, DOI 10.1016/j.ajic.2008.03.002
   Huang SS, 2013, NEW ENGL J MED, V368, P2255, DOI 10.1056/NEJMoa1207290
   Karki S, 2012, J HOSP INFECT, V82, P71, DOI 10.1016/j.jhin.2012.07.005
   Kim SY, 2013, J CLIN EPIDEMIOL, V66, P408, DOI 10.1016/j.jclinepi.2012.09.016
   Lee GM, 2012, NEW ENGL J MED, V367, P1428, DOI 10.1056/NEJMsa1202419
   Liberati Alessandro, 2009, J Clin Epidemiol, V62, pe1, DOI 10.1016/j.jclinepi.2009.06.006
   Lopez AC, 2011, DIMENS CRIT CARE NUR, V30, P293, DOI 10.1097/DCC.0b013e318227767f
   Miller SE, 2012, CURR OPIN INFECT DIS, V25, P412, DOI 10.1097/QCO.0b013e328355e4da
   Montecalvo MA, 2012, AM J MED, V125, P505, DOI 10.1016/j.amjmed.2011.10.032
   Munoz-Price LS, 2012, CRIT CARE MED, V40, P1464, DOI 10.1097/CCM.0b013e31823e9f5b
   Munoz-Price LS, 2009, INFECT CONT HOSP EP, V30, P1031, DOI 10.1086/644751
   Noto MJ, 2015, JAMA-J AM MED ASSOC, V313, P369, DOI 10.1001/jama.2014.18400
   O'Horo JC, 2012, INFECT CONT HOSP EP, V33, P257, DOI 10.1086/664496
   Petlin A, 2014, CRIT CARE NURSE, V34, P17, DOI 10.4037/ccn2014943
   Pittet D, 2015, JAMA-J AM MED ASSOC, V313, P365, DOI 10.1001/jama.2014.18482
   Popovich KJ, 2010, INTENS CARE MED, V36, P854, DOI 10.1007/s00134-010-1783-y
   Popovich KJ, 2009, INFECT CONT HOSP EP, V30, P959, DOI 10.1086/605925
   Raineri E, 2007, J HOSP INFECT, V67, P308, DOI 10.1016/j.jhin.2007.08.013
   Sangal V, 2012, INT J ANTIMICROB AG, V40, P323, DOI 10.1016/j.ijantimicag.2012.06.007
   Sievert D, 2011, AM J CRIT CARE, V20, P166, DOI 10.4037/ajcc2011841
   Tang HJ, 2014, BMC INFECT DIS, V14, DOI 10.1186/1471-2334-14-356
   Traa MX, 2014, CRIT CARE MED, V42, P2151, DOI 10.1097/CCM.0000000000000501
   van Rijen M, 2008, COCHRANE DB SYST REV, DOI 10.1002/14651858.CD006216.pub2
   van Zanten ARH, 2015, JAMA-J AM MED ASSOC, V313, P1862, DOI 10.1001/jama.2015.3527
   Vernon MO, 2006, ARCH INTERN MED, V166, P306, DOI 10.1001/archinte.166.3.306
   Viray MA, 2014, INFECT CONT HOSP EP, V35, P243, DOI 10.1086/675292
   WATANAKUNAKORN C, 1995, AM J INFECT CONTROL, V23, P306, DOI 10.1016/0196-6553(95)90061-6
   Wilson ML, 2008, CLIN INFECT DIS, V47, P1077, DOI 10.1086/592071
NR 57
TC 32
Z9 33
U1 4
U2 19
PU W B SAUNDERS CO-ELSEVIER INC
PI PHILADELPHIA
PA 1600 JOHN F KENNEDY BOULEVARD, STE 1800, PHILADELPHIA, PA 19103-2899 USA
SN 0883-9441
EI 1557-8615
J9 J CRIT CARE
JI J. Crit. Care
PD APR
PY 2016
VL 32
BP 126
EP 137
DI 10.1016/j.jcrc.2015.11.011
PG 12
WC Critical Care Medicine
WE Science Citation Index Expanded (SCI-EXPANDED)
SC General & Internal Medicine
GA DE8DV
UT WOS:000370866900024
PM 26705765
DA 2024-08-24
ER

PT J
AU Gagliotti, C
   Högberg, LD
   Billström, H
   Eckmanns, T
   Giske, CG
   Heuer, OE
   Jarlier, V
   Kahlmeter, G
   Wong, DL
   Monen, J
   Murchan, S
   Simonsen, GS
   Subelj, M
   Andrasevic, AT
   Zabicka, D
   Zemlickova, H
   Monnet, DL
AF Gagliotti, Carlo
   Hogberg, Liselotte Diaz
   Billstrom, Hanna
   Eckmanns, Tim
   Giske, Christian G.
   Heuer, Ole E.
   Jarlier, Vincent
   Kahlmeter, Gunnar
   Wong, Danilo Lo Fo
   Monen, Jos
   Murchan, Stephen
   Simonsen, Gunnar Skov
   Subelj, Maja
   Andrasevic, Arjana Tambic
   Zabicka, Dorota
   Zemlickova, Helena
   Monnet, Dominique L.
CA EARS-Net Study Grp Participants
TI <i>Staphylococcus</i><i> aureus</i> bloodstream infections: diverging
   trends of meticillin-resistant and meticillin-susceptible isolates,
   EU/EEA, 2005 to 2018
SO EUROSURVEILLANCE
LA English
DT Article
ID METHICILLIN-RESISTANT; BACTEREMIA; EPIDEMIOLOGY; HOSPITALS; IMPACT
AB Background: Invasive infections caused by Staphylococcus aureus have high clinical and epide-miological relevance. It is therefore important to moni-tor the S. aureus trends using suitable methods. Aim: The study aimed to describe the trends of blood-stream infections (BSI) caused by meticillin-resistant S. aureus (MRSA) and meticillin-susceptible S. aureus (MSSA) in the European Union (EU) and the European Economic Area (EEA). Methods: Annual data on S. aureus BSI from 2005 to 2018 were obtained from the European Antimicrobial Resistance Surveillance Network (EARS-Net). Trends of BSI were assessed at the EU/EEA level by adjusting for blood culture set rate (number of blood culture sets per 1,000 days of hospitalisation) and stratification by patient charac-teristics.Results: Considering a fixed cohort of labo-ratories consistently reporting data over the entire study period, MRSA percentages among S. aureus BSI decreased from 30.2% in 2005 to 16.3% in 2018. Concurrently, the total number of BSI caused by S. aureus increased by 57%, MSSA BSI increased by 84% and MRSA BSI decreased by 31%. All these trends were statistically significant (p < 0.001). Conclusions: The results indicate an increasing health burden of MSSA BSI in the EU/EEA despite a significant decrease in the MRSA percentage. These findings highlight the importance of monitoring antimicrobial resistance trends by assessing not only resistance percentages but also the incidence of infections. Further research is needed on the factors associated with the observed trends and on their attributable risk.
C1 [Gagliotti, Carlo] Reg Agcy Hlth & Social Care Emilia Romagna, Bologna, Italy.
   [Hogberg, Liselotte Diaz; Heuer, Ole E.; Monnet, Dominique L.] European Ctr Dis Prevent & Control, Solna, Sweden.
   [Billstrom, Hanna] Publ Hlth Agcy Sweden, Solna, Sweden.
   [Eckmanns, Tim] Robert Koch Inst, Dept Infect Dis Epidemiol, Healthcare Associated Infect Surveillance Antimic, Berlin, Germany.
   [Giske, Christian G.] Karolinska Inst, Dept Lab Med, Div Clin Microbiol, Stockholm, Sweden.
   [Giske, Christian G.] Karolinska Univ Hosp, Stockholm, Sweden.
   [Jarlier, Vincent] Sorbonne Univ Paris 06, INSERM, Ctr Immunol & Malad Infect CIMI, UMR 1135, Paris, France.
   [Jarlier, Vincent] Sorbonne Univ Paris 06, Pitie Salpetriere Hosp, AP HP, Lab Bacteriol Hyg, Paris, France.
   [Kahlmeter, Gunnar] Vaxjo Cent Hosp, Clin Microbiol, Vaxjo, Sweden.
   [Wong, Danilo Lo Fo] WHO, Reg Off Europe, Copenhagen, Denmark.
   [Monen, Jos] Natl Inst Publ Hlth & Environm, Bilthoven, Netherlands.
   [Murchan, Stephen] Hlth Protect Surveillance Ctr, Dublin, Ireland.
   [Simonsen, Gunnar Skov] Univ Hosp North Norway, Dept Microbiol & Infect Control, Tromso, Norway.
   [Simonsen, Gunnar Skov] UiT Arctic Univ Norway, Fac Hlth Sci, Res Grp Host Microbe Interact, Tromso, Norway.
   [Simonsen, Gunnar Skov] Norwegian Inst Publ Hlth, Oslo, Norway.
   [Subelj, Maja] Univ Ljubljana, Natl Inst Publ Hlth, Ljubljana, Slovenia.
   [Andrasevic, Arjana Tambic] Zagreb Univ Hosp Infect Dis, Zagreb, Croatia.
   [Zabicka, Dorota] Natl Med Inst, Dept Epidemiol & Clin Microbiol, Warsaw, Poland.
   [Zemlickova, Helena] Natl Inst Publ Hlth, Natl Reference Lab Antibiot, Prague, Czech Republic.
   [Zemlickova, Helena] Charles Univ Prague, Univ Hosp Kralovske Vinohrady, Fac Med 3, Dept Microbiol, Prague, Czech Republic.
   [Zemlickova, Helena] Natl Inst Publ Hlth, Prague, Czech Republic.
C3 European Centre for Disease Prevention & Control; Public Health Agency
   of Sweden; Robert Koch Institute; Karolinska Institutet; Karolinska
   Institutet; Karolinska University Hospital; Institut National de la
   Sante et de la Recherche Medicale (Inserm); Sorbonne Universite;
   Sorbonne Universite; Assistance Publique Hopitaux Paris (APHP); Hopital
   Universitaire Pitie-Salpetriere - APHP; World Health Organization;
   Netherlands National Institute for Public Health & the Environment; UiT
   The Arctic University of Tromso; University Hospital of North Norway;
   UiT The Arctic University of Tromso; Norwegian Institute of Public
   Health (NIPH); University of Ljubljana; National Medicines Institute
   Lekow (NIL); National Institute of Public Health (SZU) - Czech Republic;
   Charles University Prague; University Hospital Vinohrady; National
   Institute of Public Health (SZU) - Czech Republic
RP Högberg, LD (corresponding author), European Ctr Dis Prevent & Control, Solna, Sweden.
EM liselotte.diaz-hogberg@ecdc.europa.eu
RI Kahlmeter, Gunnar/JRX-6424-2023; Zemlickova, Helena/G-6105-2017; Monaco,
   Monica/AAC-9666-2021; Caniça, Manuela/H-3759-2016; MONACO,
   MONICA/C-8819-2016
OI Caniça, Manuela/0000-0002-2077-6231; MONACO, MONICA/0000-0002-6628-1621;
   Monnet, Dominique L./0009-0002-7810-1859; Polemis,
   Michalis/0000-0001-6050-6829; Rutkovska, Ieva/0000-0003-4522-1803;
   Petersen, Andreas/0000-0002-6864-0624; jarlier,
   vincent/0000-0003-0957-0002; Giske, Christian/0000-0003-4327-6122;
   Marteva-Proevska, Yuliya/0000-0001-7247-7391
FU World Health Organization [001] Funding Source: Medline
CR Asgeirsson H, 2011, CLIN MICROBIOL INFEC, V17, P513, DOI 10.1111/j.1469-0691.2010.03265.x
   Asgeirsson H, 2018, INFECT DIS-NOR, V50, P175, DOI 10.1080/23744235.2017.1392039
   BOYCE JM, 1983, J INFECT DIS, V148, P763, DOI 10.1093/infdis/148.4.763
   Cassini A, 2019, LANCET INFECT DIS, V19, P56, DOI 10.1016/S1473-3099(18)30605-4
   Cecchini M, 2015, ANTIMICROBIAL RESIST
   David MZ, 2011, PLOS ONE, V6, DOI 10.1371/journal.pone.0018217
   de Kraker MEA, 2013, CLIN MICROBIOL INFEC, V19, P860, DOI 10.1111/1469-0691.12028
   ECDC, SURV ATL INF DIS
   European Centre for Disease Prevention and Control (ECDC), 2019, TESSY EUR SURV SYST
   European Centre for Disease Prevention and Control (ECDC), 2019, EXT QUAL ASS EQA PER
   European Centre for Disease Prevention and Control (ECDC), 2019, SURV ANT RES EUR 201
   European Commission, EUR DAT POP DEM
   European Committee on Antimicrobial Susceptibility Testing, 2017, EUCAST GUIDELINES DE
   Grundmann H, 2014, Euro Surveill, V19, DOI 10.2807/1560-7917.ES2014.19.49.20987
   Jarlier V, 2010, ARCH INTERN MED, V170, P552, DOI 10.1001/archinternmed.2010.32
   Jokinen E, 2018, INFECT DIS-NOR, V50, P52, DOI 10.1080/23744235.2017.1405276
   Kavanagh KT, 2019, ANTIMICROB RESIST IN, V8, DOI 10.1186/s13756-019-0550-2
   Klein EY, 2017, CLIN INFECT DIS, V65, P1921, DOI 10.1093/cid/cix640
   Koeck M, 2019, EMERG INFECT DIS, V25, P171, DOI 10.3201/eid2501.181146
   Kourtis AP, 2019, MMWR-MORBID MORTAL W, V68, P214, DOI 10.15585/mmwr.mm6809e1
   Laupland KB, 2018, INFECT DIS-NOR, V50, P59, DOI 10.1080/23744235.2017.1405277
   Mostofsky E, 2011, J ANTIMICROB CHEMOTH, V66, P2199, DOI 10.1093/jac/dkr278
   Newitt S, 2015, J HOSP INFECT, V90, P28, DOI 10.1016/j.jhin.2014.12.016
   Rhee C, 2020, J THORAC DIS, V12, pS89, DOI 10.21037/jtd.2019.12.51
   Thorlacius-Ussing L, 2019, EMERG INFECT DIS, V25, P875, DOI 10.3201/eid2505.181733
   Turner NA, 2019, NAT REV MICROBIOL, V17, P203, DOI 10.1038/s41579-018-0147-4
   Uhlemann AC, 2017, MBIO, V8, DOI 10.1128/mBio.01375-16
NR 27
TC 25
Z9 26
U1 0
U2 15
PU EUR CENTRE DIS PREVENTION & CONTROL
PI STOCKHOLM
PA TOMTEBODAVAGEN 11A, STOCKHOLM, 171 83, SWEDEN
SN 1025-496X
EI 1560-7917
J9 EUROSURVEILLANCE
JI Eurosurveillance
PD NOV 18
PY 2021
VL 26
IS 46
AR 2002094
DI 10.2807/1560-7917.ES.2021.26.46.2002094
PG 9
WC Infectious Diseases
WE Science Citation Index Expanded (SCI-EXPANDED)
SC Infectious Diseases
GA XB0BQ
UT WOS:000721002800002
PM 34794536
OA Green Published, gold
DA 2024-08-24
ER

PT J
AU Han, JH
   Edelstein, PH
   Lautenbach, E
AF Han, Jennifer H.
   Edelstein, Paul H.
   Lautenbach, Ebbing
TI Reduced vancomycin susceptibility and staphylococcal cassette chromosome
   <i>mec</i> (SCC<i>mec</i>) type distribution in methicillin-resistant
   <i>Staphylococcus aureus</i> bacteraemia
SO JOURNAL OF ANTIMICROBIAL CHEMOTHERAPY
LA English
DT Article
DE MRSA; virulence factors; antimicrobial resistance; epidemiology
ID INFECTIONS
AB Recent epidemiological evidence suggests that genotypic and phenotypic characteristics that have typically distinguished community-associated methicillin-resistant Staphylococcus aureus (MRSA) and healthcare-associated MRSA strains may be evolving. The objective of this study was to examine the association between reduced vancomycin susceptibility (RVS) and staphylococcal cassette chromosome mec (SCCmec) type in MRSA bloodstream isolates.
   A cohort study of patients who were hospitalized from 2007 to 2009 with S. aureus bacteraemia was conducted within a university health system. Bivariable analyses were conducted to determine the association between RVS and SCCmec type, as well as other microbiological characteristics including PantonValentine leucocidin, accessory gene regulator (agr) dysfunction and vancomycin heteroresistance.
   A total of 188 patients with MRSA bacteraemia were identified: 116 (61.7) and 72 (38.3) patients had infections due to healthcare-associated MRSA and community-associated MRSA, respectively. As defined by a vancomycin Etest MIC1.0 mg/L, the prevalence of RVS was 40.4. Isolates with RVS were significantly more likely to be associated with SCCmec II compared with isolates without RVS (74.7 and 47.3, respectively, P0.001), but not with PantonValentine leucocidin (P0.10), agr dysfunction (P0.19) or healthcare-associated infection (P0.36).
   The results of our study demonstrate important microbiological characteristics among MRSA isolates characterized by RVS, including a significant association between SCCmec II and elevated vancomycin MIC. It is clear that the clinical and molecular epidemiology of MRSA is evolving, and further understanding of factors determining virulence will be important for the elucidation of optimal treatment approaches for associated infections.
C1 [Han, Jennifer H.; Lautenbach, Ebbing] Univ Penn, Sch Med, Dept Med, Div Infect Dis, Philadelphia, PA 19104 USA.
   [Edelstein, Paul H.] Univ Penn, Sch Med, Dept Pathol & Lab Med, Philadelphia, PA 19104 USA.
   [Lautenbach, Ebbing] Univ Penn, Sch Med, Dept Biostat & Epidemiol, Philadelphia, PA 19104 USA.
   [Lautenbach, Ebbing] Univ Penn, Sch Med, Ctr Clin Epidemiol & Biostat, Philadelphia, PA 19104 USA.
C3 University of Pennsylvania; University of Pennsylvania; University of
   Pennsylvania; University of Pennsylvania
RP Han, JH (corresponding author), Univ Penn, Sch Med, Dept Med, Div Infect Dis, Philadelphia, PA 19104 USA.
EM jennifer.han@uphs.upenn.edu
RI Edelstein, Paul/I-5527-2019
OI Edelstein, Paul/0000-0002-4069-5279; Han, Jennifer/0000-0003-4744-8067
FU National Institutes of Health [K24 AI080942]; Pennsylvania State
   Department of Health; Centers for Disease Control and Prevention
   Epicenters Program [U54-CK000163]; Merck; AstraZeneca; Cubist; 3M;
   Cubist Pharmaceuticals
FX This work was supported by the National Institutes of Health (K24
   AI080942 to E. L.), a Commonwealth Universal Research Enhancement
   Program grant from the Pennsylvania State Department of Health (to E.
   L.) and the Centers for Disease Control and Prevention Epicenters
   Program (U54-CK000163 to E. L.). The dataset on which this study was
   based was constructed as part of a study originally funded by Cubist
   Pharmaceuticals. However, Cubist had no role in the present study. The
   funding agencies had no role in the design and conduct of the study,
   collection, management, analysis and interpretation of the data, or
   preparation, review or approval of the manuscript.; E. L. has received
   research grant support from Merck, AstraZeneca, Cubist and 3M. J. H. H.
   and P. H. E.: none to declare.
CR Chen L, 2009, J CLIN MICROBIOL, V47, P3692, DOI 10.1128/JCM.00766-09
   Davis SL, 2006, INFECT CONT HOSP EP, V27, P1025, DOI 10.1086/507918
   Holland TL, 2011, J INFECT DIS, V204, P329, DOI 10.1093/infdis/jir275
   Lina G, 1999, CLIN INFECT DIS, V29, P1128, DOI 10.1086/313461
   Mascitti KB, 2012, INFECT CONT HOSP EP, V33, P160, DOI 10.1086/663708
   Moise PA, 2008, J ANTIMICROB CHEMOTH, V61, P85, DOI 10.1093/jac/dkm445
   Moise PA, 2009, J ANTIMICROB CHEMOTH, V63, P873, DOI 10.1093/jac/dkp047
   Schweizer ML, 2011, ANTIMICROB AGENTS CH, V55, P1082, DOI 10.1128/AAC.00918-10
   Steinkraus G, 2007, J ANTIMICROB CHEMOTH, V60, P788, DOI 10.1093/jac/dkm258
   Wang JL, 2010, BMC INFECT DIS, V10, DOI 10.1186/1471-2334-10-159
   Yamaki J, 2011, DIAGN MICR INFEC DIS, V70, P124, DOI 10.1016/j.diagmicrobio.2010.12.003
NR 11
TC 27
Z9 29
U1 2
U2 6
PU OXFORD UNIV PRESS
PI OXFORD
PA GREAT CLARENDON ST, OXFORD OX2 6DP, ENGLAND
SN 0305-7453
EI 1460-2091
J9 J ANTIMICROB CHEMOTH
JI J. Antimicrob. Chemother.
PD OCT
PY 2012
VL 67
IS 10
BP 2346
EP 2349
DI 10.1093/jac/dks255
PG 4
WC Infectious Diseases; Microbiology; Pharmacology & Pharmacy
WE Science Citation Index Expanded (SCI-EXPANDED)
SC Infectious Diseases; Microbiology; Pharmacology & Pharmacy
GA 011CL
UT WOS:000309140900008
PM 22761330
OA Green Published
DA 2024-08-24
ER

PT J
AU Bookstaver, PB
   Williamson, JC
   Tucker, BK
   Raad, II
   Sherertz, RJ
AF Bookstaver, P. Brandon
   Williamson, John C.
   Tucker, Brian Keith
   Raad, Issam I.
   Sherertz, Robert J.
TI Activity of Novel Antibiotic Lock Solutions in a Model Against Isolates
   of Catheter-Related Bloodstream Infections
SO ANNALS OF PHARMACOTHERAPY
LA English
DT Article
DE antibiotic lock; catheter-related bloodstream infection; central venous
   catheter; daptomycin; gentamicin; tigecycline
ID IN-VITRO; STAPHYLOCOCCUS-EPIDERMIDIS; HEMODIALYSIS CATHETERS;
   PREVENTION; MINOCYCLINE; BACTEREMIA; EDTA; GENTAMICIN; DAPTOMYCIN;
   EFFICACY
AB BACKGROUND: Catheter-related bloodstream infections (CRBSIs) are a primary concern in patients with indwelling central venous catheters (CVCs). Instillation of an antibiotic lock solution may serve as an adjunctive therapy.
   OBJECTIVE: To evaluate the efficacy of novel antibiotic-anticoagulant lock solutions using an in vitro model of CVC infection.
   METHODS: The following lock solutions were evaluated: daptomycin 1 mg/mL (reconstituted with lactated Ringer's [LR]) plus heparin 5000 units/mL, tigecycline 0.5 mg/mL plus ethylenediaminetetraacetate (EDTA) 30 mg/mL, gentamicin 5 mg/mL plus EDTA 30 mg/mL, cefazolin 5 mg/mL plus heparin 5000 units/mL, and phosphate-buffered NaCl 0.9% as the control solution. Analysis was performed on Hickman catheter segments inoculated with the following organisms: methicillin-sensitive Staphylococcus aureus, methicillin-resistant S. aureus (MRSA), Staphylococcus epidermidis, and Pseudomonas aeruginosa. The catheters were incubated in the candidate lock solutions for 0, 2, 4, and 24 hours. Student's t-tests were conducted to evaluate reduction in log(10) colony-forming units/milliliter (cfu/mL) of individual lock solutions compared with the control solution. For each organism, analysis of variance and Student's t-tests were performed to determine whether differences existed among the lock solutions.
   RESULTS: Gentamicin plus EDTA (G+EDTA) and tigecycline plus EDTA (Ti+EDTA) resulted in significant reductions (p < 0.05) of log(10) cfu/mL at 24 hours for all organisms tested. Daptomycin, reconstituted in LR, plus heparin (D+LR+H) demonstrated potent activity against all staphylococcal species (p < 0.05). With respect to MRSA, G+EDTA displayed significantly better activity than Ti+EDTA and cefazolin plus heparin (p < 0.05), but there was no significant difference compared with D+LR+H. No antagonism was noted with the addition of anticoagulants to the solutions.
   CONCLUSIONS: Gentamicin, tigecycline, and daptomycin in combination with anticoagulants as lock solutions displayed potent activity against common pathogens responsible for CRBSIs. Each of these lock solutions deserves strong consideration for study in a clinical trial. Further data on compatibility and stability of these solutions are needed before routine clinical use can be recommended.
C1 [Bookstaver, P. Brandon] Univ S Carolina, S Carolina Coll Pharm, Columbia, SC 29208 USA.
   [Williamson, John C.] Wake Forest Univ, Baptist Med Ctr, Dept Pharm, Winston Salem, NC 27109 USA.
   [Tucker, Brian Keith] Wake Forest Univ, Sch Med, Dept Infect Dis, Winston Salem, NC 27109 USA.
   [Raad, Issam I.] Univ Texas MD Anderson Canc Ctr, Dept Infect Dis Infect Control & Employee Hlth, Houston, TX 77030 USA.
   [Sherertz, Robert J.] Wake Forest Univ, Sch Med, Infect Dis Sect, Winston Salem, NC 27109 USA.
C3 University of South Carolina System; University of South Carolina
   Columbia; Medical University of South Carolina; Wake Forest University;
   Wake Forest Baptist Medical Center; Wake Forest University; University
   of Texas System; UTMD Anderson Cancer Center; Wake Forest University
RP Bookstaver, PB (corresponding author), Univ S Carolina, S Carolina Coll Pharm, 715 Sumter St,CLS-312C, Columbia, SC 29208 USA.
EM bookstaver@sccp.sc.edu
RI Bookstaver, P. Brandon/H-7790-2019; Williamson, John/AAU-6302-2021
OI Bookstaver, P. Brandon/0000-0002-4409-0963; Williamson,
   John/0000-0002-3840-7143
FU Cubist Pharmaceuticals
FX This study was funded in part by Cubist Pharmaceuticals.
CR Anthony TU, 1999, ANTIMICROB AGENTS CH, V43, P2074, DOI 10.1128/AAC.43.8.2074
   Aslam S, 2008, INFECT CONT HOSP EP, V29, P894, DOI 10.1086/590192
   Banin E, 2006, APPL ENVIRON MICROB, V72, P2064, DOI 10.1128/AEM.72.3.2064-2069.2006
   *BAXT HEALTHC CORP, 2003, PACK INS LACT RING
   Bestul MB, 2005, PHARMACOTHERAPY, V25, P211, DOI 10.1592/phco.25.2.211.56947
   Bleyer AJ, 2005, INFECT CONT HOSP EP, V26, P520, DOI 10.1086/502578
   Carratalà J, 1999, ANTIMICROB AGENTS CH, V43, P2200, DOI 10.1128/AAC.43.9.2200
   Chatzinikolaou I, 2003, CLIN INFECT DIS, V36, P116, DOI 10.1086/344952
   CHAZAN JA, 1995, NEPHRON, V69, P228, DOI 10.1159/000188461
   CHRISTENSEN GD, 1982, ANN INTERN MED, V96, P1, DOI 10.7326/0003-4819-96-1-1
   CHRISTENSEN GD, 1987, INFECT IMMUN, V55, P2870, DOI 10.1128/IAI.55.12.2870-2877.1987
   Dogra GK, 2002, J AM SOC NEPHROL, V13, DOI 10.1097/01.ASN.0000022890.29656.22
   Droste JC, 2003, J ANTIMICROB CHEMOTH, V51, P849, DOI 10.1093/jac/dkg179
   DUNNE WM, 1992, MICROBIOL IMMUNOL, V36, P1019, DOI 10.1111/j.1348-0421.1992.tb02106.x
   Fortún J, 2006, J ANTIMICROB CHEMOTH, V58, P816, DOI 10.1093/jac/dkl318
   Fuchs PC, 2000, DIAGN MICR INFEC DIS, V38, P51, DOI 10.1016/S0732-8893(00)00164-4
   Kim SH, 2006, KIDNEY INT, V69, P161, DOI 10.1038/sj.ki.5000012
   Kite P, 2004, J CLIN MICROBIOL, V42, P3073, DOI 10.1128/JCM.42.7.3073-3076.2004
   Kluger DM, 2000, INFECT CONT HOSP EP, V21, P95
   Krishnasami Z, 2002, KIDNEY INT, V61, P1136, DOI 10.1046/j.1523-1755.2002.00201.x
   Lai JJ, 2004, ANN PHARMACOTHER, V38, P1612, DOI 10.1345/aph.1E124
   LaPlante KL, 2007, NEPHROL DIAL TRANSPL, V22, P2239, DOI 10.1093/ndt/gfm141
   McIntyre CW, 2004, KIDNEY INT, V66, P801, DOI 10.1111/j.1523-1755.2004.00806.x
   Mermel LA, 2001, CLIN INFECT DIS, V32, P1249, DOI 10.1086/320001
   Nori US, 2006, AM J KIDNEY DIS, V48, P596, DOI 10.1053/j.ajkd.2006.06.012
   O'Grady NP, 2002, CLIN INFECT DIS, V35, P1281, DOI [10.1086/344188, 10.1086/502007]
   Ozerdem A. N., 2003, FOLIA MICROBIOLOGY, V48, P649, DOI DOI 10.1007/BF02993473
   Percival SL, 2005, INFECT CONT HOSP EP, V26, P515, DOI 10.1086/502577
   PITTET D, 1994, JAMA-J AM MED ASSOC, V271, P1598, DOI 10.1001/jama.271.20.1598
   Poole CV, 2004, NEPHROL DIAL TRANSPL, V19, P1237, DOI 10.1093/ndt/gfh041
   Raad I, 2003, ANTIMICROB AGENTS CH, V47, P3580, DOI 10.1128/AAC.47.11.3580-3585.2003
   Raad I, 2002, ANTIMICROB AGENTS CH, V46, P327, DOI 10.1128/AAC.46.2.327-332.2002
   Raad I, 1997, CLIN INFECT DIS, V25, P149, DOI 10.1086/514518
   Raad I., 1994, US patent, Patent No. [5,362,754, 5362754, 5362754A]
   Raad I, 2007, ANTIMICROB AGENTS CH, V51, P1656, DOI 10.1128/AAC.00350-06
   Raad I, 2007, ANTIMICROB AGENTS CH, V51, P78, DOI 10.1128/AAC.00154-06
   Rijnders BJ, 2005, J ANTIMICROB CHEMOTH, V55, P90, DOI 10.1093/jac/dkh488
   Rosenthal MB, 2007, NEW ENGL J MED, V357, P1573, DOI 10.1056/NEJMp078184
   SCHWARTZ C, 1990, J CLIN ONCOL, V8, P1591, DOI 10.1200/JCO.1990.8.9.1591
   Shanks RMQ, 2005, INFECT IMMUN, V73, P4596, DOI 10.1128/IAI.73.8.4596-4606.2005
   Shanks RMQ, 2006, NEPHROL DIAL TRANSPL, V21, P2247, DOI 10.1093/ndt/gfl170
   Sherertz RJ, 2006, ANTIMICROB AGENTS CH, V50, P1865, DOI 10.1128/AAC.50.5.1865-1868.2006
   SHERERTZ RJ, 1993, J INFECT DIS, V167, P98, DOI 10.1093/infdis/167.1.98
   TYLER LS, 1981, AM J HOSP PHARM, V38, P537, DOI 10.1093/ajhp/38.4.537
NR 44
TC 43
Z9 48
U1 0
U2 4
PU SAGE PUBLICATIONS INC
PI THOUSAND OAKS
PA 2455 TELLER RD, THOUSAND OAKS, CA 91320 USA
SN 1060-0280
EI 1542-6270
J9 ANN PHARMACOTHER
JI Ann. Pharmacother.
PD FEB
PY 2009
VL 43
IS 2
BP 210
EP 219
DI 10.1345/aph.1L145
PG 10
WC Pharmacology & Pharmacy
WE Science Citation Index Expanded (SCI-EXPANDED)
SC Pharmacology & Pharmacy
GA 407UD
UT WOS:000263388900005
PM 19193593
DA 2024-08-24
ER

PT J
AU Ulldemolins, M
   Nuvials, X
   Palomar, M
   Masclans, JR
   Rello, J
AF Ulldemolins, Marta
   Nuvials, Xavier
   Palomar, Mercedes
   Masclans, Joan R.
   Rello, Jordi
TI Appropriateness is Critical
SO CRITICAL CARE CLINICS
LA English
DT Article
DE Critically ill patient; Susceptibility; Empirical antibiotics;
   Pneumonia; Bloodstream infection; Adequate; Optimal
ID RESISTANT STAPHYLOCOCCUS-AUREUS; VENTILATOR-ASSOCIATED PNEUMONIA;
   INTENSIVE-CARE-UNIT; BLOOD-STREAM INFECTION; INADEQUATE ANTIMICROBIAL
   TREATMENT; INAPPROPRIATE ANTIBIOTIC-THERAPY; HOSPITAL-ACQUIRED
   PNEUMONIA; SOFT-TISSUE INFECTIONS; METHICILLIN-RESISTANT; RISK-FACTORS
AB Inappropriate empirical antibiotic therapy for severe infections in the intensive care unit is a modifiable prognostic factor that has a great effect on patient outcome and health care resources. Inappropriate treatment is usually associated with microorganisms resistant to the common antibiotics, which must be empirically targeted when risk factors are present. Previous antibiotic exposure, prolonged length of hospital stay, admission category, local susceptibilities, colonization pressure, and the presence of invasive devices increase the likelihood of infection by resistant pathogens. Consideration of issues beyond in vitro susceptibility, such as antibiotic physicochemistry, tissue penetration, and pharmacokinetic/pharmacodynamic-driven dosing, is mandatory for the optimization of antibiotic use.
C1 [Ulldemolins, Marta; Nuvials, Xavier; Palomar, Mercedes; Masclans, Joan R.; Rello, Jordi] Vall Hebron Univ Hosp, Crit Care Dept, Barcelona 08035, Spain.
   [Ulldemolins, Marta; Nuvials, Xavier; Palomar, Mercedes; Masclans, Joan R.; Rello, Jordi] Univ Autonoma Barcelona, VHRI, Barcelona 08035, Spain.
   [Palomar, Mercedes; Rello, Jordi] Univ Autonoma Barcelona, Sch Med, Barcelona 08035, Spain.
C3 Hospital Universitari Vall d'Hebron; Autonomous University of Barcelona;
   Autonomous University of Barcelona
RP Rello, J (corresponding author), Vall Hebron Univ Hosp, Crit Care Dept, Passeig Vall Hebron 119-129, Barcelona 08035, Spain.
EM jrello.hj23.ics@gencat.cat
RI Masclans, Joan R/ABB-5029-2021; Rello, Jordi/P-2402-2019
OI Masclans, Joan R/0000-0002-0809-6823; Rello, Jordi/0000-0003-0676-6210;
   Ulldemolins, Marta/0000-0002-5050-8430
FU CIBER Enfermedades Respiratorias (CIBERES); AGAUR [09/SGR/1226]; FIS
   [07/90960]
FX Financial support: Marta Ulldemolins and Jordi Rello are supported in
   part by CIBER Enfermedades Respiratorias (CIBERES) and AGAUR
   09/SGR/1226; support was also received from FIS 07/90960.
CR Agbaht K, 2007, INTENS CARE MED, V33, P1387, DOI 10.1007/s00134-007-0729-5
   AlvarezLerma F, 1996, INTENS CARE MED, V22, P387, DOI 10.1007/BF01712153
   [Anonymous], 2005, AM J RESP CRIT CARE, V171, P388, DOI 10.1164/rccm.200405-644ST
   [Anonymous], 2010, Clinical Pharmacokinetics and Pharmacodynamics: Concepts and Applications
   [Anonymous], AM J RESP CRIT CARE
   [Anonymous], EUR RESP J
   [Anonymous], J CRIT CARE
   [Anonymous], CLIN PHARMA IN PRESS
   Auburtin M, 2006, CRIT CARE MED, V34, P2758, DOI 10.1097/01.CCM.0000239434.26669.65
   Bonten MJM, 1998, CRIT CARE MED, V26, P2001, DOI 10.1097/00003246-199812000-00029
   Bonten MJM, 1998, ARCH INTERN MED, V158, P1127, DOI 10.1001/archinte.158.10.1127
   Brook Itzhak, 2008, Int J Surg, V6, P328, DOI 10.1016/j.ijsu.2007.07.001
   Burgess DS, 2009, J MANAGE CARE PHARM, V15, pS5
   CELIS R, 1988, CHEST, V93, P318, DOI 10.1378/chest.93.2.318
   CHANDRASEKAR PH, 1984, J ANTIMICROB CHEMOTH, V14, P427, DOI 10.1093/jac/14.4.427
   Chen SY, 2008, ANN EMERG MED, V51, P639, DOI 10.1016/j.annemergmed.2007.12.022
   Chow JK, 2008, CRIT CARE MED, V36, P1993, DOI 10.1097/CCM.0b013e31816fc4cd
   Chuck EA, 2010, J EMERG MED, V38, P567, DOI 10.1016/j.jemermed.2007.11.037
   Cooke FJ, 2007, INT J ANTIMICROB AG, V30, P25, DOI 10.1016/j.ijantimicag.2007.03.003
   CRAIG WA, 1993, J ANTIMICROB CHEMOTH, V31, P149, DOI 10.1093/jac/31.suppl_D.149
   Cruciani M, 1996, J ANTIMICROB CHEMOTH, V38, P865
   Crum NF, 2006, AM J MED, V119, P943, DOI 10.1016/j.amjmed.2006.01.004
   Dancer SJ, 2006, J HOSP INFECT, V62, P200, DOI 10.1016/j.jhin.2005.06.033
   DeLeo FR, 2010, LANCET, V375, P1557, DOI 10.1016/S0140-6736(09)61999-1
   Dupont H, 2001, INTENS CARE MED, V27, P355, DOI 10.1007/s001340000640
   EDMOND MB, 1995, CLIN INFECT DIS, V20, P1126, DOI 10.1093/clinids/20.5.1126
   FAGON JY, 1989, AM REV RESPIR DIS, V139, P877, DOI 10.1164/ajrccm/139.4.877
   Falagas ME, 2006, J ANTIMICROB CHEMOTH, V57, P1251, DOI 10.1093/jac/dkl130
   Flaherty J P, 1990, Semin Respir Infect, V5, P191
   FLECK A, 1985, LANCET, V1, P781
   Fraser A, 2006, AM J MED, V119, P970, DOI 10.1016/j.amjmed.2006.03.034
   Fuster-Lluch O, 2008, ANAESTH INTENS CARE, V36, P674, DOI 10.1177/0310057X0803600507
   Garnacho-Montero J, 2003, CRIT CARE MED, V31, P2742, DOI 10.1097/01.CCM.0000098031.24329.10
   Garnacho-Montero J, 2008, J ANTIMICROB CHEMOTH, V61, P436, DOI 10.1093/jac/dkm460
   Geyik MF, 2002, YONSEI MED J, V43, P573, DOI 10.3349/ymj.2002.43.5.573
   Hansen S, 2009, J HOSP INFECT, V71, P66, DOI 10.1016/j.jhin.2008.07.014
   Ho PL, 2009, CHEST, V136, P1119, DOI 10.1378/chest.09-0285
   Husni RN, 1999, CHEST, V115, P1378, DOI 10.1378/chest.115.5.1378
   Ibrahim EH, 2000, CHEST, V118, P146, DOI 10.1378/chest.118.1.146
   Johnson PN, 2007, ANN PHARMACOTHER, V41, P1361, DOI 10.1345/aph.1K118
   Kollef MH, 2000, CLIN INFECT DIS, V31, pS131, DOI 10.1086/314079
   Kollef MH, 1999, CHEST, V115, P462, DOI 10.1378/chest.115.2.462
   Kollef MH, 2003, DRUGS, V63, P2157, DOI 10.2165/00003495-200363200-00001
   Kollef MH, 1998, CHEST, V113, P412, DOI 10.1378/chest.113.2.412
   Kollef MH, 2001, CRIT CARE, V5, P189, DOI 10.1186/cc1022
   Kollef MH, 1999, CLIN CHEST MED, V20, P653, DOI 10.1016/S0272-5231(05)70242-2
   Koulenti D, 2009, CRIT CARE MED, V37, P2360, DOI 10.1097/CCM.0b013e3181a037ac
   Kumar A, 2009, CHEST, V136, P1237, DOI 10.1378/chest.09-0087
   Kuti EL, 2008, J CRIT CARE, V23, P91, DOI 10.1016/j.jcrc.2007.08.007
   LAMER C, 1993, ANTIMICROB AGENTS CH, V37, P281, DOI 10.1128/AAC.37.2.281
   Leibovici L, 1998, J INTERN MED, V244, P379
   Leroy O, 2003, INTENS CARE MED, V29, P2170, DOI 10.1007/s00134-003-1990-x
   Lu CH, 1998, J HOSP INFECT, V40, P27, DOI 10.1016/S0195-6701(98)90021-4
   Lu CH, 2002, J CLIN NEUROSCI, V9, P533, DOI 10.1054/jocn.2001.1032
   Luna CM, 1997, CHEST, V111, P676, DOI 10.1378/chest.111.3.676
   Magnotti LJ, 2008, AM SURGEON, V74, P516
   MARIK PE, 1993, ANAESTH INTENS CARE, V21, P172, DOI 10.1177/0310057X9302100206
   McEachern R, 1998, INFECT DIS CLIN N AM, V12, P761, DOI 10.1016/S0891-5520(05)70209-9
   Micek ST, 2005, ANTIMICROB AGENTS CH, V49, P1306, DOI 10.1128/AAC.49.4.1306-1311.2005
   Moran GJ, 2006, NEW ENGL J MED, V355, P666, DOI 10.1056/NEJMoa055356
   Paterson DL, 2007, CLIN INFECT DIS, V45, P1179, DOI 10.1086/522287
   Paterson DL, 2004, CLIN INFECT DIS, V39, P31, DOI 10.1086/420816
   Pea F, 2006, CLIN INFECT DIS, V42, P1764, DOI 10.1086/504383
   RELLO J, 1994, INTENS CARE MED, V20, P94, DOI 10.1007/BF01707661
   Rello J, 2005, CRIT CARE MED, V33, P1983, DOI 10.1097/01.CCM.0000178180.61305.1D
   RELLO J, 1994, INTENS CARE MED, V20, P193, DOI 10.1007/BF01704699
   Rello J, 2004, CRIT CARE MED, V32, P2183, DOI 10.1097/01.CCM.0000145997.10438.28
   RELLO J, 1993, CHEST, V104, P1230, DOI 10.1378/chest.104.4.1230
   Rello J, 1999, AM J RESP CRIT CARE, V160, P608, DOI 10.1164/ajrccm.160.2.9812034
   RELLO J, 1994, AM J RESP CRIT CARE, V150, P1545, DOI 10.1164/ajrccm.150.6.7952612
   Rello J, 1997, AM J RESP CRIT CARE, V156, P196, DOI 10.1164/ajrccm.156.1.9607030
   Rello J, 1998, INFECT CONT HOSP EP, V19, P795
   Rello J, 2006, CHEST, V130, P938, DOI 10.1378/chest.130.4.938
   Richards MJ, 1999, CRIT CARE MED, V27, P887, DOI 10.1097/00003246-199905000-00020
   Roberts JA, 2010, INT J ANTIMICROB AG, V36, P332, DOI 10.1016/j.ijantimicag.2010.06.008
   Roberts JA, 2009, CRIT CARE MED, V37, P926, DOI 10.1097/CCM.0b013e3181968e44
   Roberts JA, 2009, CRIT CARE MED, V37, P840, DOI 10.1097/CCM.0b013e3181961bff
   Ruhe JJ, 2007, CLIN INFECT DIS, V44, P777, DOI 10.1086/511872
   Sandiumenge A, 2003, INTENS CARE MED, V29, P876, DOI 10.1007/s00134-003-1715-1
   Schramm GE, 2006, CRIT CARE MED, V34, P2069, DOI 10.1097/01.CCM.0000227655.41566.3E
   Spellberg B, 2010, CLIN INFECT DIS, V51, pS150, DOI 10.1086/653065
   SPENGLER RF, 1978, JAMA-J AM MED ASSOC, V240, P2455, DOI 10.1001/jama.240.22.2455
   Stein GE, 2010, CURR MED RES OPIN, V26, P571, DOI 10.1185/03007990903512057
   Steinberg JP, 1996, CLIN INFECT DIS, V23, P255, DOI 10.1093/clinids/23.2.255
   Tacconelli E, 2008, J ANTIMICROB CHEMOTH, V62, P1130, DOI 10.1093/jac/dkn289
   Trouillet JL, 1998, AM J RESP CRIT CARE, V157, P531, DOI 10.1164/ajrccm.157.2.9705064
   Udy AA, 2010, CLIN PHARMACOKINET, V49, P1, DOI 10.2165/11318140-000000000-00000
   Ulldemolins M, 2010, J ANTIMICROB CHEMOTH, V65, P1771, DOI 10.1093/jac/dkq184
   Vallés J, 2003, INTENS CARE MED, V29, P1981, DOI 10.1007/s00134-003-2008-4
   Valles J, 1997, CLIN INFECT DIS, V24, P387, DOI 10.1093/clinids/24.3.387
   Vallés J, 2003, CHEST, V123, P1615, DOI 10.1378/chest.123.5.1615
   van de Beek D, 2004, NEW ENGL J MED, V351, P1849, DOI 10.1056/NEJMoa040845
   Vincent JL, 2009, JAMA-J AM MED ASSOC, V302, P2323, DOI 10.1001/jama.2009.1754
   Vogelaers D, 2010, INT J ANTIMICROB AG, V35, P375, DOI 10.1016/j.ijantimicag.2009.11.015
   Whitney CG, 2000, NEW ENGL J MED, V343, P1917, DOI 10.1056/NEJM200012283432603
   Zaragoza R, 2003, CLIN MICROBIOL INFEC, V9, P412, DOI 10.1046/j.1469-0691.2003.00656.x
NR 96
TC 22
Z9 24
U1 0
U2 5
PU W B SAUNDERS CO-ELSEVIER INC
PI PHILADELPHIA
PA 1600 JOHN F KENNEDY BOULEVARD, STE 1800, PHILADELPHIA, PA 19103-2899 USA
SN 0749-0704
EI 1557-8232
J9 CRIT CARE CLIN
JI Crit. Care Clin.
PD JAN
PY 2011
VL 27
IS 1
BP 35
EP +
DI 10.1016/j.ccc.2010.09.007
PG 19
WC Critical Care Medicine
WE Science Citation Index Expanded (SCI-EXPANDED)
SC General & Internal Medicine
GA 701GJ
UT WOS:000285806100004
PM 21144985
DA 2024-08-24
ER

PT J
AU Balamohan, A
   Beachy, J
   Kohn, N
   Rubin, LG
AF Balamohan, Archana
   Beachy, Joanna
   Kohn, Nina
   Rubin, Lorry G.
TI The effect of routine surveillance and decolonization on the rate
   of<i>Staphylococcus aureus</i>infections in a level IV neonatal
   intensive care unit
SO JOURNAL OF PERINATOLOGY
LA English
DT Article
ID RESISTANT STAPHYLOCOCCUS-AUREUS; BIRTH-WEIGHT INFANTS; LATE-ONSET
   SEPSIS; METHICILLIN-RESISTANT; COMPREHENSIVE STRATEGY; INFECTIONS;
   COLONIZATION; MUPIROCIN; CULTURES; EPIDEMIOLOGY
AB Objective To evaluate the impact of active surveillance cultures (ASC) forStaphylococcus aureus(SA) and decolonization on the rate of infection in neonates in a neonatal intensive care unit (NICU). Study design Using a quasi-experimental design with control groups, rates of SA infections before and after implementing weekly ASC and topical mupirocin decolonization in a level IV NICU were compared. Comparators were the rates of gram negative bloodstream infections (BSI) and of SA BSI at an affiliated NICU where the intervention was not implemented. Result There was a 77% (p < 0.010) reduction in rate of NICU-wide methicillin-susceptible SA (MSSA) BSI, but no significant change in rate of methicillin-resistant SA BSI, likely due to a prevalent mupirocin-resistant clone. Rates of gram negative BSI and SA BSI at an affiliated NICU did not change significantly. Conclusion Weekly ASC and decolonization were associated with a unit-wide reduction in MSSA infections in a NICU.
C1 [Balamohan, Archana; Beachy, Joanna; Rubin, Lorry G.] Northwell Hlth, Cohen Childrens Med Ctr New York, New York, NY 10021 USA.
   [Beachy, Joanna; Rubin, Lorry G.] Hofstra Northwell, Donald & Barbara Zucker Sch Med, Hempstead, NY USA.
   [Kohn, Nina] Northwell Hlth, Biostat Unit, Feinstein Inst Med Res, Manhasset, NY USA.
C3 Northwell Health; North Shore University Hospital; Steven & Alexandra
   Cohen Children's Medical Center of New York; Northwell Health; Northwell
   Health
RP Balamohan, A (corresponding author), Northwell Hlth, Cohen Childrens Med Ctr New York, New York, NY 10021 USA.
EM abalamohan@uams.edu
OI Balamohan, Archana/0000-0001-5229-2808
CR Akinboyo IC, 2018, INFECT CONT HOSP EP, V39, P1334, DOI 10.1017/ice.2018.223
   Alshaikh B, 2013, J PERINATOL, V33, P558, DOI 10.1038/jp.2012.167
   Calfee DP, 2014, INFECT CONT HOSP EP, V35, P772, DOI [10.1086/676534, 10.1017/S0899823X00193882]
   Carey AJ, 2010, J PERINATOL, V30, P135, DOI 10.1038/jp.2009.119
   Delaney HM, 2013, J PERINATOL, V33, P313, DOI 10.1038/jp.2012.102
   Ericson JE, 2015, JAMA PEDIATR, V169, P1105, DOI 10.1001/jamapediatrics.2015.2380
   Gibbs K, 2012, SEMIN PERINATOL, V36, P454, DOI 10.1053/j.semperi.2012.06.008
   Graham PL, 2002, INFECT CONT HOSP EP, V23, P677, DOI 10.1086/501993
   Greenberg RG, 2017, PEDIATR INFECT DIS J, V36, P774, DOI [10.1097/INF.0000000000001570, 10.1097/inf.0000000000001570]
   Hocevar SN, 2012, INFECT CONT HOSP EP, V33, P1200, DOI 10.1086/668425
   Hornik CP, 2012, EARLY HUM DEV, V88, pS69, DOI 10.1016/S0378-3782(12)70019-1
   Huang YC, 2006, PEDIATRICS, V118, P469, DOI 10.1542/peds.2006-0254
   Huang YC, 2011, PLOS ONE, V6, DOI 10.1371/journal.pone.0023001
   Kleinbaum DG., 1982, EPIDEMIOLOGIC RES
   Kotloff KL, 2019, PEDIATRICS, V143, DOI 10.1542/peds.2018-1565
   Milstone AM, 2020, JAMA-J AM MED ASSOC, V323, P319, DOI 10.1001/jama.2019.20785
   Milstone AM, 2010, INFECT CONT HOSP EP, V31, P558, DOI 10.1086/652449
   Pierce R, 2017, INFECT CONT HOSP EP, V38, P930, DOI 10.1017/ice.2017.108
   Popoola VO, 2016, INFECT CONT HOSP EP, V37, P381, DOI 10.1017/ice.2015.316
   Rosenthal A, 2006, J CLIN MICROBIOL, V44, P4234, DOI 10.1128/JCM.00860-06
   Sakaki H, 2009, AM J INFECT CONTROL, V37, P580, DOI 10.1016/j.ajic.2009.02.008
   Shane AL, 2012, PEDIATRICS, V129, pE914, DOI 10.1542/peds.2011-0966
   Stoll BJ, 2004, JAMA-J AM MED ASSOC, V292, P2357, DOI 10.1001/jama.292.19.2357
   Suwantarat N, 2015, INFECT CONT HOSP EP, V36, P232, DOI 10.1017/ice.2014.17
   Voskertchian A, 2018, INFECT CONT HOSP EP, V39, P882, DOI 10.1017/ice.2018.81
   Weiner-Lastinger LM, 2020, INFECT CONT HOSP EP, V41, P19, DOI 10.1017/ice.2019.297
   Wisgrill L, 2019, PEDIATR INFECT DIS J, V38, P422, DOI 10.1097/INF.0000000000002089
   Wisgrill L, 2017, NEONATOLOGY, V112, P267, DOI 10.1159/000477295
NR 28
TC 8
Z9 8
U1 2
U2 3
PU SPRINGERNATURE
PI LONDON
PA CAMPUS, 4 CRINAN ST, LONDON, N1 9XW, ENGLAND
SN 0743-8346
EI 1476-5543
J9 J PERINATOL
JI J. Perinatol.
PD NOV
PY 2020
VL 40
IS 11
BP 1644
EP 1651
DI 10.1038/s41372-020-0755-5
EA AUG 2020
PG 8
WC Obstetrics & Gynecology; Pediatrics
WE Science Citation Index Expanded (SCI-EXPANDED)
SC Obstetrics & Gynecology; Pediatrics
GA OC9PN
UT WOS:000559624300001
PM 32772050
DA 2024-08-24
ER

PT J
AU Moore, CL
   Osaki-Kiyan, P
   Haque, NZ
   Perri, MB
   Donabedian, S
   Zervos, MJ
AF Moore, Carol L.
   Osaki-Kiyan, Paola
   Haque, Nadia Z.
   Perri, Mary Beth
   Donabedian, Susan
   Zervos, Marcus J.
TI Daptomycin Versus Vancomycin for Bloodstream Infections Due to
   Methicillin-Resistant <i>Staphylococcus aureus</i> With a High
   Vancomycin Minimum Inhibitory Concentration: A Case-Control Study
SO CLINICAL INFECTIOUS DISEASES
LA English
DT Article
ID UNITED-STATES; BACTEREMIA; ENDOCARDITIS; SUSCEPTIBILITY; INTERMEDIATE;
   EFFICACY; THERAPY
AB Background. Reports have found a link between vancomycin treatment failure in methicillin-resistant Staphyloccocus aureus (MRSA) bloodstream infections (BSIs) and higher vancomycin minimum inhibitory concentrations (MICs), despite MICs being below the susceptibility breakpoint of 2 mu g/mL. Consensus guidelines recommend considering use of alternative agents for infections involving a higher vancomycin MIC, despite few data to support this approach.
   Methods. This retrospective case-control study evaluated the effectiveness and safety of vancomycin, compared with that of daptomycin, in the treatment of MRSA BSIs with a high vancomycin MIC (ie, >1 mu g/mL).
   Results. A total of 118 vancomycin-treated subjects were compared with 59 daptomycin-treated subjects. Clinical failure, defined compositely as mortality, microbiologic failure, and/or recurrence of infection, was numerically lower in daptomycin-treated subjects (31% vs 17%; P = .084) and was mainly driven by a lower incidence of mortality in the daptomycin group (20% vs 9%; P = .046). Factors independently associated with clinical failure included acute renal failure (odds ratio [OR], 3.91 [95% confidence interval {CI}, 1.05-14.56]) and vancomycin treatment group (OR, 3.13 [95%, CI, 1.00-9.76]). Right-sided endocarditis was independently associated with clinical success (OR, 0.07 [95% CI,.01-.83]). A comparison of 60-day mortality between vancomycin-and daptomycin-treated subjects found a higher probability of survival in the daptomycin-treated group (P = .022).
   Conclusions. The results demonstrated that daptomycin was associated with a better outcome compared with vancomycin for the treatment of BSIs due to MRSA with higher vancomycin MICs. These findings support the recommendations of recent guidelines, which suggest consideration of the switch to alternative agents when the isolate has a high vancomycin MIC or when patients are not improving during receipt of therapy.
C1 [Zervos, Marcus J.] Wayne State Univ, Henry Ford Hosp, Div Infect Dis, Sch Med,Dept Internal Med, Detroit, MI 48202 USA.
   [Moore, Carol L.; Haque, Nadia Z.] Henry Ford Hosp, Dept Pharm Serv, Detroit, MI 48202 USA.
   [Zervos, Marcus J.] Wayne State Univ, Sch Med, Detroit, MI 48202 USA.
C3 Wayne State University; Henry Ford Health System; Henry Ford Hospital;
   Henry Ford Health System; Henry Ford Hospital; Wayne State University
RP Zervos, MJ (corresponding author), Wayne State Univ, Henry Ford Hosp, Div Infect Dis, Sch Med,Dept Internal Med, 2799 W Grand Blvd,CFP 303, Detroit, MI 48202 USA.
EM mzervos1@hfhs.org
FU Cubist Pharmaceuticals; Cubist; Astellas; Novartis; Pfizer
FX This work was supported by an investigator-initiated research grant by
   Cubist Pharmaceuticals. Cubist Pharmaceuticals had no role in the data
   collection, analysis, or interpretation of the results or the writing of
   this report. Cubist provided feedback initially on the study design and
   had the opportunity to review the manuscript before submission.; C. M.
   and M. Z. received investigator initiated grant support to their
   institution from Cubist. M. Z. has received payment for consulting from
   Cubist, Astellas, Novartis, and Pfizer. All other authors report no
   potential
CR [Anonymous], CLIN INFECT DIS
   Chua T, 2008, J CLIN MICROBIOL, V46, P2345, DOI 10.1128/JCM.00154-08
   Cui LZ, 2006, ANTIMICROB AGENTS CH, V50, P1079, DOI 10.1128/AAC.50.3.1079-1082.2006
   Fowler VG, 2006, NEW ENGL J MED, V355, P653, DOI 10.1056/NEJMoa053783
   Hidayat LK, 2006, ARCH INTERN MED, V166, P2138, DOI 10.1001/archinte.166.19.2138
   Horan TC, 2004, SURVEILLANCE NOSOCOM
   Hsu DI, 2008, INT J ANTIMICROB AG, V32, P378, DOI 10.1016/j.ijantimicag.2008.05.007
   Karam CM, 1999, PHARMACOTHERAPY, V19, P257, DOI 10.1592/phco.19.4.257.30933
   Klevens RM, 2006, EMERG INFECT DIS, V12, P1991
   LEVINE DP, 1986, REV INFECT DIS, V8, P374
   Lodise TP, 2008, ANTIMICROB AGENTS CH, V52, P3315, DOI 10.1128/AAC.00113-08
   Lodise TP, 2008, ANTIMICROB AGENTS CH, V52, P1330, DOI 10.1128/AAC.01602-07
   Lodise Thomas P., 2003, Clinical Infectious Diseases, V36, P1418, DOI 10.1086/375057
   Rehm SJ, 2008, J ANTIMICROB CHEMOTH, V62, P1413, DOI 10.1093/jac/dkn372
   Rose WE, 2007, J ANTIMICROB CHEMOTH, V59, P1190, DOI 10.1093/jac/dkm091
   Rybak Michael, 2009, Am J Health Syst Pharm, V66, P82, DOI [10.2146/ajhp080434, 10.1086/600877]
   Rybak MJ, 2000, ANTIMICROB AGENTS CH, V44, P1062, DOI 10.1128/AAC.44.4.1062-1066.2000
   Sader HS, 2009, ANTIMICROB AGENTS CH, V53, P3162, DOI 10.1128/AAC.00093-09
   Sader HS, 2010, DIAGN MICR INFEC DIS, V66, P329, DOI 10.1016/j.diagmicrobio.2009.09.017
   Sakoulas G, 2004, J CLIN MICROBIOL, V42, P2398, DOI 10.1128/JCM.42.6.2398-2402.2004
   SARAVOLATZ LD, 1982, ANN INTERN MED, V96, P11, DOI 10.7326/0003-4819-96-1-11
   Sievert DM, 2008, CLIN INFECT DIS, V46, P668, DOI 10.1086/527392
   Smith TL, 1999, NEW ENGL J MED, V340, P493, DOI 10.1056/NEJM199902183400701
   Soriano A, 2008, CLIN INFECT DIS, V46, P193, DOI 10.1086/524667
NR 24
TC 171
Z9 179
U1 2
U2 18
PU OXFORD UNIV PRESS INC
PI CARY
PA JOURNALS DEPT, 2001 EVANS RD, CARY, NC 27513 USA
SN 1058-4838
EI 1537-6591
J9 CLIN INFECT DIS
JI Clin. Infect. Dis.
PD JAN 1
PY 2012
VL 54
IS 1
BP 51
EP 58
DI 10.1093/cid/cir764
PG 8
WC Immunology; Infectious Diseases; Microbiology
WE Science Citation Index Expanded (SCI-EXPANDED)
SC Immunology; Infectious Diseases; Microbiology
GA 866LX
UT WOS:000298383500010
PM 22109947
DA 2024-08-24
ER

PT J
AU Park, KH
   Chong, YP
   Kim, SH
   Lee, SO
   Choi, SH
   Lee, MS
   Jeong, JY
   Woo, JH
   Kim, YS
AF Park, Ki-Ho
   Chong, Yong Pil
   Kim, Sung-Han
   Lee, Sang-Oh
   Choi, Sang-Ho
   Lee, Mi Suk
   Jeong, Jin-Yong
   Woo, Jun Hee
   Kim, Yang Soo
TI Community-associated MRSA strain ST72-SCCmecIV causing bloodstream
   infections: clinical outcomes and bacterial virulence factors
SO JOURNAL OF ANTIMICROBIAL CHEMOTHERAPY
LA English
DT Article
DE Staphylococcus aureus; methicillin-resistant Staphylococcus aureus;
   bacteraemia; genotype; outcome
ID RESISTANT STAPHYLOCOCCUS-AUREUS; MINIMUM INHIBITORY CONCENTRATION;
   REDUCED SUSCEPTIBILITY; BACTEREMIA; VANCOMYCIN; USA300; MORTALITY;
   KOREA; PNEUMONIA; GENOTYPES
AB Objectives: Community-associated MRSA (CA-MRSA) has emerged in the community and has recently been spreading in healthcare settings. The objectives of this study were to evaluate the clinical outcomes and bacterial virulence factors of the Korean CA-MRSA (ST72-SCCmecIV) strain, which causes bloodstream infections.
   Methods: All adult patients with MRSA bacteraemia were prospectively enrolled. Clinical outcomes, microbiological characteristics and 40 bacterial virulence factors were evaluated.
   Results: Of the 352 typed MRSA isolates, 342 isolates (97.2%) belonged to three Panton-Valentine leucocidin-negative strains: ST5-SCCmecII (70.2%), ST72-SCCmecIV (22.4%) and ST239-SCCmecIII (4.6%). The remaining 10 (2.8%) isolates from minor strains were excluded from the final analysis. After controlling for several confounding factors, ST72-SCCmecIV was associated with the lowest mortality (compared with ST5-SCCmecII, adjusted OR = 0.26; 95% CI = 0.13-0.54). However, MRSA isolates with vancomycin MICs of >= 1.5 mg/L were more common in ST72-SCCmecIV compared with ST5-SCCmecII (84.8% versus 66.7%; P = 0.002). Reduced vancomycin susceptibility and vancomycin heteroresistance were not associated with mortality. Compared with ST5-SCCmecII isolates, ST72-SCCmecIV isolates were less likely to harbour multiple virulence genes. Of these genes, three staphylococcal superantigen genes were associated with mortality: sec (OR = 2.31; P = 0.002), sel (OR = 2.55; P = 0.003) and tst (OR = 2.76; P < 0.001).
   Conclusions: After controlling for confounding factors, ST72-SCCmecIV was independently associated with lower mortality compared with ST5-SCCmecII, suggesting this CA-MRSA strain to be of lower virulence. The lack of virulence genes, including staphylococcal superantigen genes, may play a role in the lower virulence of this strain.
C1 [Park, Ki-Ho; Lee, Mi Suk] Kyung Hee Univ, Sch Med, Kyung Hee Univ Hosp, Div Infect Dis,Dept Internal Med, Seoul, South Korea.
   [Chong, Yong Pil; Kim, Sung-Han; Lee, Sang-Oh; Choi, Sang-Ho; Woo, Jun Hee; Kim, Yang Soo] Univ Ulsan, Coll Med, Dept Infect Dis, Asan Med Ctr, Seoul 138736, South Korea.
   [Jeong, Jin-Yong; Kim, Yang Soo] Univ Ulsan, Ctr Antimicrobial Resistance & Microbial Genet, Seoul, South Korea.
   [Jeong, Jin-Yong] Univ Ulsan, Coll Med, Asan Med Ctr, Asan Inst Life Sci, Seoul, South Korea.
C3 Kyung Hee University; Kyung Hee University Hospital; University of
   Ulsan; University of Ulsan; University of Ulsan; Asan Medical Center
RP Kim, YS (corresponding author), Univ Ulsan, Coll Med, Dept Infect Dis, Asan Med Ctr, 88 Olymp Ro 43 Gil, Seoul 138736, South Korea.
EM yskim@amc.seoul.kr
RI Chong, Yong Pil/AAB-2623-2021; choi, sangho/KBQ-3756-2024; Lee,
   Sang-Oh/AGV-5413-2022
OI Lee, Sang-Oh/0000-0003-1381-8787; Choi, Sang-Ho/0000-0002-4972-4531
FU Korean Health Technology R&D Project, Ministry of Health & Welfare,
   Republic of Korea [HI12C0872, HI12C08720000, HI12C08720100,
   HI12C08720200]
FX This study was supported by a grant from the Korean Health Technology
   R&D Project, Ministry of Health & Welfare, Republic of Korea [grant
   number: HI12C0872 (HI12C08720000, HI12C08720100 and HI12C08720200)].
CR Campbell SJ, 2008, J CLIN MICROBIOL, V46, P678, DOI 10.1128/JCM.01822-07
   CHARLSON ME, 1987, J CHRON DIS, V40, P373, DOI 10.1016/0021-9681(87)90171-8
   Chen SY, 2012, CLIN INFECT DIS, V55, P1329, DOI 10.1093/cid/cis717
   Chen SY, 2010, MEDICINE, V89, P285, DOI 10.1097/MD.0b013e3181f1851e
   DeLeo FR, 2010, LANCET, V375, P1557, DOI 10.1016/S0140-6736(09)61999-1
   Diep BA, 2006, J INFECT DIS, V193, P1495, DOI 10.1086/503777
   Ganga R, 2009, J CLIN MICROBIOL, V47, P590, DOI 10.1128/JCM.00397-08
   Hota B, 2011, CLIN INFECT DIS, V53, P757, DOI 10.1093/cid/cir472
   Jang HC, 2012, PLOS ONE, V7, DOI 10.1371/journal.pone.0049136
   Jarraud S, 2002, INFECT IMMUN, V70, P631, DOI 10.1128/IAI.70.2.631-641.2002
   Kempker RR, 2010, J INFECTION, V61, P372, DOI 10.1016/j.jinf.2010.09.021
   Kim ES, 2011, J CLIN MICROBIOL, V49, P1979, DOI 10.1128/JCM.00098-11
   Klevens RM, 2007, JAMA-J AM MED ASSOC, V298, P1763, DOI 10.1001/jama.298.15.1763
   Kreisel KM, 2011, DIAGN MICR INFEC DIS, V70, P285, DOI 10.1016/j.diagmicrobio.2011.03.010
   Kuo SC, 2012, INT J ANTIMICROB AG, V39, P22, DOI 10.1016/j.ijantimicag.2011.08.014
   Lalani T, 2008, J CLIN MICROBIOL, V46, P2890, DOI 10.1128/JCM.00905-08
   Lessa FC, 2012, CLIN INFECT DIS, V55, P232, DOI 10.1093/cid/cis408
   McCormick JK, 2001, ANNU REV MICROBIOL, V55, P77, DOI 10.1146/annurev.micro.55.1.77
   Oliveira DC, 2002, ANTIMICROB AGENTS CH, V46, P2155, DOI 10.1128/AAC.46.7.2155-2161.2002
   Park C, 2007, J CLIN MICROBIOL, V45, P4021, DOI 10.1128/JCM.01147-07
   Park KH, 2012, J ANTIMICROB CHEMOTH, V67, P1843, DOI 10.1093/jac/dks131
   Park SH, 2009, INFECT CONT HOSP EP, V30, P146, DOI 10.1086/593953
   Peacock SJ, 2002, INFECT IMMUN, V70, P4987, DOI 10.1128/IAI.70.9.4987-4996.2002
   Peleg AY, 2009, J INFECT DIS, V199, P532, DOI 10.1086/596511
   Robinson JO, 2009, EUR J CLIN MICROBIOL, V28, P353, DOI 10.1007/s10096-008-0632-1
   Sakoulas G, 2002, ANTIMICROB AGENTS CH, V46, P1492, DOI 10.1128/AAC.46.5.1492-1502.2002
   Salgado-Pabón W, 2013, MBIO, V4, DOI 10.1128/mBio.00494-13
   van Hal SJ, 2012, CLIN INFECT DIS, V54, P755, DOI 10.1093/cid/cir935
   Walsh TR, 2001, J CLIN MICROBIOL, V39, P2439, DOI 10.1128/JCM.39.7.2439-2444.2001
   Wang JT, 2010, J INFECTION, V61, P449, DOI 10.1016/j.jinf.2010.09.029
   Wootton M, 2001, J ANTIMICROB CHEMOTH, V47, P399, DOI 10.1093/jac/47.4.399
   Wu HS, 2013, J MICROBIOL IMMUNOL, V46, P96, DOI 10.1016/j.jmii.2012.02.004
NR 32
TC 43
Z9 46
U1 0
U2 5
PU OXFORD UNIV PRESS
PI OXFORD
PA GREAT CLARENDON ST, OXFORD OX2 6DP, ENGLAND
SN 0305-7453
EI 1460-2091
J9 J ANTIMICROB CHEMOTH
JI J. Antimicrob. Chemother.
PD APR
PY 2015
VL 70
IS 4
BP 1185
EP 1192
DI 10.1093/jac/dku475
PG 8
WC Infectious Diseases; Microbiology; Pharmacology & Pharmacy
WE Science Citation Index Expanded (SCI-EXPANDED)
SC Infectious Diseases; Microbiology; Pharmacology & Pharmacy
GA CI4HG
UT WOS:000354708600033
PM 25433004
OA Bronze
DA 2024-08-24
ER

PT J
AU Campanile, F
   Bongiorno, D
   Falcone, M
   Vailati, F
   Pasticci, MB
   Perez, M
   Raglio, A
   Rumpianesi, F
   Scuderi, C
   Suter, F
   Venditti, M
   Venturelli, C
   Ravasio, V
   Codeluppi, M
   Stefani, S
AF Campanile, F.
   Bongiorno, D.
   Falcone, M.
   Vailati, F.
   Pasticci, M. B.
   Perez, M.
   Raglio, A.
   Rumpianesi, F.
   Scuderi, C.
   Suter, F.
   Venditti, M.
   Venturelli, C.
   Ravasio, V.
   Codeluppi, M.
   Stefani, S.
TI Changing Italian nosocomial-community trends and heteroresistance in
   Staphylococcus aureus from bacteremia and endocarditis
SO EUROPEAN JOURNAL OF CLINICAL MICROBIOLOGY & INFECTIOUS DISEASES
LA English
DT Article
ID BLOOD-STREAM INFECTIONS; METHICILLIN-RESISTANT; RISK-FACTORS;
   VANCOMYCIN; MRSA; CLONES; MULTICENTER; MORTALITY; CRITERIA; PATIENT
AB Bloodstream infections due to Staphylococcus aureus (BSI) are serious infections both in hospitals and in the community, possibly leading to infective endocarditis (IE). The use of glycopeptides has been recently challenged by various forms of low-level resistance. This study evaluated the distribution of MSSA and MRSA isolates from BSI and IE in 4 Italian hospitals, their antibiotic susceptibility-focusing on the emergence of hVISA-and genotypic relationships. Our results demonstrate that the epidemiology of MRSA is changing versus different STs possessing features between community-acquired (CA)- and hospital-acquired (HA)-MRSA groups; furthermore, different MSSA isolated from BSI and IE were found, with the same backgrounds of the Italian CA-MRSA. The hVISA phenotype was very frequent (19.5%) and occurred more frequently in isolates from IE and in both the MSSA and MRSA strains. As expected, hVISA were detected in MRSA with vancomycin minimum inhibitory concentrations (MICs) of 1-2 mg/l, frequently associated with the major SCCmec I and II nosocomial clones; this phenotype was also detected in some MSSA strains. The few cases of MR-hVISA infections evaluated in our study demonstrated that 5 out of 9 patients (55%) receiving a glycopeptide, died. Future studies are required to validate these findings in terms of clinical impact.
C1 [Campanile, F.; Bongiorno, D.; Perez, M.; Scuderi, C.; Stefani, S.] Univ Catania, Microbiol Sect, Dept Biomed Sci, I-95124 Catania, I, Italy.
   [Falcone, M.; Venditti, M.] Policlin Umberto 1, Dept Publ Hlth & Infect Dis, Rome, Italy.
   [Rumpianesi, F.; Venturelli, C.; Codeluppi, M.] Policlin Hosp Modena, Microbiol & Virol Lab, Modena, Italy.
   [Pasticci, M. B.] Univ Perugia, Dept Expt Med & Biochem Sci, Infect Dis Sect, I-06100 Perugia, Italy.
   [Vailati, F.; Raglio, A.; Ravasio, V.] AO Osped Riuniti, USC Microbiol & Virol, Bergamo, Italy.
   [Suter, F.] AO Osped Riuniti, USC Malattie Infett, Bergamo, I, Italy.
C3 University of Catania; Sapienza University Rome; University Hospital
   Sapienza Rome; University of Perugia; Ospedali Riuniti di Bergamo;
   Ospedali Riuniti di Bergamo
RP Stefani, S (corresponding author), Univ Catania, Microbiol Sect, Dept Biomed Sci, Via Androne 81, I-95124 Catania, I, Italy.
EM stefanis@unict.it
RI Campanile, Floriana/I-8831-2012; Falcone, Marco/K-7614-2016; STEFANI,
   STEFANIA/K-8075-2016
OI Campanile, Floriana/0000-0002-8405-5425; VENDITTI,
   Mario/0000-0003-2639-0281; Falcone, Marco/0000-0003-3813-8796; STEFANI,
   STEFANIA/0000-0003-1594-7427
FU 'Ministero dell'Istruzione, dell'Universita e della Ricerca' (MIUR)
   [2008-87SM5HM]
FX This work was partially supported by the 'Ministero dell'Istruzione,
   dell'Universita e della Ricerca' (MIUR) (project number 2008-87SM5HM).
CR [Anonymous], 2011, Performance standards for antimicrobial disk susceptibility tests; approved standard M2-A11, V11th
   [Anonymous], 2011, CLIN BREAKP
   Bae IG, 2009, J INFECT DIS, V200, P1355, DOI 10.1086/606027
   Bassetti M, 2010, J INFECTION, V61, P353, DOI 10.1016/j.jinf.2010.07.014
   Bobin-Dubreux S, 2001, ANTIMICROB AGENTS CH, V45, P349, DOI 10.1128/AAC.45.1.349-352.2001
   Borbone S, 2010, J ANTIMICROB CHEMOTH, V65, P591, DOI 10.1093/jac/dkp483
   Campanile F., 2010, European Infectious Diseases, V4, P70
   Campanile F, 2010, INT J ANTIMICROB AG, V36, P415, DOI 10.1016/j.ijantimicag.2010.06.044
   Campanile F, 2009, ANN CLIN MICROB ANTI, V8, DOI 10.1186/1476-0711-8-22
   Chang FY, 2003, MEDICINE, V82, P322, DOI 10.1097/01.md.0000091185.93122.40
   Chi Chia-Yu, 2010, J Clin Microbiol, V48, P292, DOI 10.1128/JCM.01788-09
   CREMIEUX AC, 1989, J INFECT DIS, V159, P938, DOI 10.1093/infdis/159.5.938
   Entenza JM, 2011, ANTIMICROB AGENTS CH, V55, P385, DOI 10.1128/AAC.00811-10
   Fowler VG, 2005, JAMA-J AM MED ASSOC, V293, P3012, DOI 10.1001/jama.293.24.3012
   Hageman JC, 2001, EMERG INFECT DIS, V7, P1023, DOI 10.3201/eid0706.010618
   Hill EE, 2008, EUR J CLIN MICROBIOL, V27, P445, DOI 10.1007/s10096-007-0458-2
   Hoen B, 2002, JAMA-J AM MED ASSOC, V288, P75, DOI 10.1001/jama.288.1.75
   Horan TC, 2008, AM J INFECT CONTROL, V36, P309, DOI 10.1016/j.ajic.2008.03.002
   Li JS, 2000, CLIN INFECT DIS, V30, P633, DOI 10.1086/313753
   Moise PA, 2009, J ANTIMICROB CHEMOTH, V63, P873, DOI 10.1093/jac/dkp047
   Naimi TS, 2003, CLIN INFECT DIS, V36, P1609, DOI 10.1086/375228
   Okon KO, 2009, J CLIN MICROBIOL, V47, P3000, DOI 10.1128/JCM.01119-09
   Okuma K, 2002, J CLIN MICROBIOL, V40, P4289, DOI 10.1128/JCM.40.11.4289-4294.2002
   Pérez-Roth E, 2010, J CLIN MICROBIOL, V48, P329, DOI 10.1128/JCM.00622-09
   Pillai SK, 2009, CLIN INFECT DIS, V49, P1169, DOI 10.1086/605636
   Rasigade JP, 2010, J INFECT DIS, V201, P1589, DOI 10.1086/652008
   Sader HS, 2009, J ANTIMICROB CHEMOTH, V64, P1024, DOI 10.1093/jac/dkp319
   Sakoulas G, 2006, J ANTIMICROB CHEMOTH, V57, P699, DOI 10.1093/jac/dkl030
   Sanchini A, 2011, EUR J CLIN MICROBIOL, V30, P1399, DOI 10.1007/s10096-011-1234-x
   Valsesia G, 2010, J CLIN MICROBIOL, V48, P720, DOI 10.1128/JCM.01890-09
   Vidal PM, 2009, INFECT CONT HOSP EP, V30, P139, DOI 10.1086/593954
   Wang CC, 2004, CLIN INFECT DIS, V39, P481, DOI 10.1086/422642
   Wang JL, 2010, BMC INFECT DIS, V10, DOI 10.1186/1471-2334-10-159
   Yoon HJ, 2005, YONSEI MED J, V46, P496, DOI 10.3349/ymj.2005.46.4.496
NR 34
TC 37
Z9 42
U1 0
U2 4
PU SPRINGER
PI NEW YORK
PA ONE NEW YORK PLAZA, SUITE 4600, NEW YORK, NY, UNITED STATES
SN 0934-9723
EI 1435-4373
J9 EUR J CLIN MICROBIOL
JI Eur. J. Clin. Microbiol. Infect. Dis.
PD MAY
PY 2012
VL 31
IS 5
BP 739
EP 745
DI 10.1007/s10096-011-1367-y
PG 7
WC Infectious Diseases; Microbiology
WE Science Citation Index Expanded (SCI-EXPANDED)
SC Infectious Diseases; Microbiology
GA 921ML
UT WOS:000302481600014
PM 21822974
OA hybrid, Green Published
DA 2024-08-24
ER

PT J
AU Dehbashi, S
   Tahmasebi, H
   Zeyni, B
   Arabestani, MR
AF Dehbashi, Sanaz
   Tahmasebi, Hamed
   Zeyni, Behrouz
   Arabestani, Mohammad Reza
TI Regulation of virulence and β-lactamase gene expression in
   <i>Staphylococcus aureus</i> isolates: cooperation of two-component
   systems in bloodstream superbugs
SO BMC MICROBIOLOGY
LA English
DT Article
DE Methicillin-resistant Staphylococcus aureus; Virulence factors;
   beta-Lactamase; Antibiotic resistance
ID RESISTANCE; PATHOGENESIS; ASSOCIATION; OXACILLIN; OUTCOMES; USA300
AB Background: Methicillin-resistant Staphylococcus aureus (MRSA)-bloodstream infections (BSI) are predominantly seen in the hospital or healthcare-associated host. Nevertheless, the interactions of virulence factor (VFs) regulators and beta-lactam resistance in MRSA-BSI are unclear. This study aims to characterize the molecular relationship of two-component systems of VFs and the expression of the beta-lactamase gene in MRSA-BSI isolates. In this study, 639 samples were collected from BSI and identified by phenotypic methods. We performed extensive molecular characterization, including SCCmec type, agr type, VFs gene profiles determinations, and MLST on isolates. Also, a quantitative real-time PCR (q-RT PCR) assay was developed for identifying the gene expressions.
   Results: Ninety-one (91) S. aureus and 61 MRSA (67.0%) strains were detected in BSI samples. The presence of VFs and SCCmec genes in MRSA isolates were as follows: tst (31.4%), etA (18.0%), etB (8.19%), lukS-PVL (31.4%), lukF-PV (18.0%), lukE-lukD (16.3%), edin (3.2%), hla (16.3%), hlb (18.0%), hld (14.7%), hlg (22.9%), SCCmecI (16.3%), SCCmecII (22.9%), SCCmecIII (36.0%), SCCmecIV (21.3%), and SCCmecV (16.3%). Quantitative real-time PCR showed overexpression of mecRI and mecI in the toxigenic isolates. Moreover, RNAIII and sarA genes were the highest expressions of MRSA strains. The multi-locus sequence typing data confirmed a high prevalence of CC5, CC8, and CC30. However, ST30, ST22, and ST5 were the most prevalent in the resistant and toxigenic strains.
   Conclusion: We demonstrated that although regulation of beta-lactamase gene expressions is a significant contributor to resistance development, two-component systems also influence antibiotic resistance development in MRSA-BSI isolates. This indicates that resistant strains might have pathogenic potential. We also confirmed that some MLST types are more successful colonizers with a potential for MRSA-BSI.
C1 [Dehbashi, Sanaz; Zeyni, Behrouz; Arabestani, Mohammad Reza] Hamadan Univ Med Sci, Fac Med, Microbiol Dept, Hamadan, Hamadan, Iran.
   [Tahmasebi, Hamed] Shahroud Univ Med Sci, Sch Med, Shahroud, Iran.
   [Arabestani, Mohammad Reza] Hamadan Univ Med Sci, Nutr Hlth Res Ctr, Hamadan, Hamadan, Iran.
C3 Hamadan University of Medical Sciences; Shahroud University Medical
   Sciences; Hamadan University of Medical Sciences
RP Arabestani, MR (corresponding author), Hamadan Univ Med Sci, Fac Med, Microbiol Dept, Hamadan, Hamadan, Iran.; Arabestani, MR (corresponding author), Hamadan Univ Med Sci, Nutr Hlth Res Ctr, Hamadan, Hamadan, Iran.
EM mohammad.arabestani@gmail.com
RI Arabestani, Mohammad Reza/H-2177-2017
FU Research Centre of Hamadan University of Medical Sciences [9510075757]
FX This work was supported by the Research Centre of Hamadan University of
   Medical Sciences on grant number 9510075757. This funding's devoted just
   to purchasing materials which used in our study.
CR Abraham Leny, 2020, Mo Med, V117, P341
   Albarrag A, 2020, CAN J INFECT DIS MED, V2020, DOI 10.1155/2020/2434350
   Alli OAT, 2015, INDIAN J PATHOL MICR, V58, P464, DOI 10.4103/0377-4929.168875
   [Anonymous], 2020, Performance Standards for Antimicrobial Susceptibility Testing, V30th
   [Anonymous], 2017, KOOMESH
   Bastidas Betsi, 2020, Rev. perú. med. exp. salud publica, V37, P239, DOI 10.17843/rpmesp.2020.372.4652
   Bhowmik D, 2021, BMC RES NOTES, V14, DOI 10.1186/s13104-021-05473-3
   Dehbashi S., 2018, J Adv Med Biomed Res, V26, P75
   Dehbashi S, 2020, MOL BIOL REP, V47, P4131, DOI 10.1007/s11033-020-05559-4
   Dehbashi Sanaz, 2018, Osong Public Health Res Perspect, V9, P325, DOI 10.24171/j.phrp.2018.9.6.06
   Etter D, 2020, FRONT MICROBIOL, V11, DOI 10.3389/fmicb.2020.01289
   Firoozeh F, 2020, ANTIMICROB RESIST IN, V9, DOI 10.1186/s13756-020-00777-8
   Gu FF, 2020, SCI REP-UK, V10, DOI 10.1038/s41598-020-63248-5
   Gurung RR, 2020, FUTUR SCI OA, V6, DOI 10.2144/fsoa-2019-0122
   Hamada M, 2021, FRONT CELL INFECT MI, V11, DOI 10.3389/fcimb.2021.602833
   Hirose M, 2019, MICROB DRUG RESIST, V25, P400, DOI 10.1089/mdr.2018.0333
   Kim HJ, 2020, J CLIN LAB ANAL, V34, DOI 10.1002/jcla.23077
   Lakhundi S, 2018, CLIN MICROBIOL REV, V31, DOI [10.1128/CMR.00020-18, 10.1128/cmr.00020-18]
   Lebeurre J, 2019, FRONT MICROBIOL, V10, DOI 10.3389/fmicb.2019.02479
   Lee SO, 2020, SCI REP-UK, V10, DOI 10.1038/s41598-020-77729-0
   Li L, 2016, J INFECT DIS, V214, P1421, DOI 10.1093/infdis/jiw386
   Maeda M, 2016, BIOL PHARM BULL, V39, P1195, DOI 10.1248/bpb.b16-00255
   Mainiero M, 2010, J BACTERIOL, V192, P613, DOI 10.1128/JB.01242-09
   Monteiro AD, 2019, MICROORGANISMS, V7, DOI 10.3390/microorganisms7070210
   Park KH, 2017, PLOS ONE, V12, DOI 10.1371/journal.pone.0179003
   Pfaffl MW, 2001, NUCLEIC ACIDS RES, V29, DOI 10.1093/nar/29.9.e45
   Planet PJ, 2017, J INFECT DIS, V215, pS71, DOI 10.1093/infdis/jiw444
   Rapun-Araiz B, 2020, CURR OPIN MICROBIOL, V55, P40, DOI 10.1016/j.mib.2020.02.004
   Rasheed NA, 2020, PLOS ONE, V15, DOI 10.1371/journal.pone.0237714
   Rogasch K, 2006, J BACTERIOL, V188, P7742, DOI 10.1128/JB.00555-06
   Rudkin JK, 2014, ANTIMICROB AGENTS CH, V58, P1100, DOI 10.1128/AAC.01618-13
   Seidl K, 2011, ANTIMICROB AGENTS CH, V55, P5631, DOI 10.1128/AAC.05251-11
   Shettigar K, 2020, EUR J CLIN MICROBIOL, V39, P2235, DOI 10.1007/s10096-020-03984-8
   Singh-Moodley A, 2020, BMC INFECT DIS, V20, DOI 10.1186/s12879-020-05547-w
   Sit PS, 2017, BMC INFECT DIS, V17, DOI 10.1186/s12879-017-2384-y
   Tahmasebi H, 2020, INFECT GENET EVOL, V85, DOI 10.1016/j.meegid.2020.104518
   Tahmasebi H, 2020, MOL BIOL REP, V47, P1309, DOI 10.1007/s11033-019-05233-4
   Tahmasebi H, 2019, BMC RES NOTES, V12, DOI 10.1186/s13104-019-4166-7
   Thompson TA, 2017, INT J INFECT DIS, V54, P72, DOI 10.1016/j.ijid.2016.11.411
   Uddin MJ, 2017, LETT APPL MICROBIOL, V65, P462, DOI 10.1111/lam.12808
   Watkins RR, 2012, J MED MICROBIOL, V61, P1179, DOI 10.1099/jmm.0.043513-0
   Xia N, 2019, INFECT DRUG RESIST, V12, P2495, DOI 10.2147/IDR.S212358
   Zielinska AK, 2012, MOL MICROBIOL, V86, P1183, DOI 10.1111/mmi.12048
NR 43
TC 6
Z9 7
U1 2
U2 9
PU BMC
PI LONDON
PA CAMPUS, 4 CRINAN ST, LONDON N1 9XW, ENGLAND
SN 1471-2180
J9 BMC MICROBIOL
JI BMC Microbiol.
PD JUN 25
PY 2021
VL 21
IS 1
AR 192
DI 10.1186/s12866-021-02257-4
PG 12
WC Microbiology
WE Science Citation Index Expanded (SCI-EXPANDED)
SC Microbiology
GA TD8ZL
UT WOS:000669607600003
PM 34172010
OA gold, Green Published
DA 2024-08-24
ER

PT J
AU Wongboot, W
   Chomvarin, C
   Engchanila, C
   Namwat, W
   Chaimanee, P
AF Wongboot, Warawan
   Chomvarin, Chariya
   Engchanila, Chulapan
   Namwat, Wises
   Chaimanee, Prajuab
TI Application of SYBR Green Real-Time Quantitative PCR and Conventional
   PCR for the Detection of Methicillin-Resistant <i>Staphylococcus
   aureus</i> in Blood Samples
SO CHIANG MAI JOURNAL OF SCIENCE
LA English
DT Article
DE methicillin-resistant Staphylococcus aureus; blood culture bottle; SYBR
   green real-time; PCR
ID STREAM INFECTIONS; RAPID DETECTION; MULTIPLEX PCR; MECA-GENE;
   IDENTIFICATION; EMERGENCE; EVOLUTION; ASSAY
AB Bloodstream infection with methicillin-resistant Staphylococcus aureus (MRSA) is a serious cause of morbidity and mortality worldwide. It is, therefore, essential to differentiate MRSA and methicillin-sensitive S. aureus (MSSA) in blood samples as quick as possible. The aim of this study was to evaluate the developed conventional PCR and SYBR green real-time PCR assays with the disc diffusion method. For this purpose, 86 blood samples with 76 signal-positive and 10 signal-negative blood samples that were incubated in an automated blood culture system were examined for the presence of S. aureus-specific gene (nuc) and the methicillin resistant gene (mecA) using conventional PCR and SYBR green real-time PCR assays. After 6 h incubation, the spiked-blood samples showed that the sensitivity for detection of MSSA as nuc positive and mecA negative was 1 CFU/ml and that of MRSA as nuc and mecA positive was 10 CFU/ml by both the conventional and SYBR green real-time PCR. The diagnostic accuracy of both PCR-based assays compared between genotypic method (nuc and mecA) and phenotypic method (disc diffusion) was 100% sensitivity, 97.5% specificity, 92.0% positive predictive value (PPV) and 100% negative predictive value (NPV). The results of this study indicated that the developed conventional PCR and SYBR green real-time PCR assays are high sensitivity, specificity, accuracy and could be applied as an effective screening tool for the direct detection of MRSA and MSSA in blood samples.
C1 [Wongboot, Warawan; Chomvarin, Chariya; Engchanila, Chulapan; Namwat, Wises] Khon Kaen Univ, Dept Microbiol & Res, Fac Med, Khon Kaen 40002, Thailand.
   [Wongboot, Warawan; Chomvarin, Chariya; Engchanila, Chulapan; Namwat, Wises] Khon Kaen Univ, Diagnost Ctr Emerging Infect Dis, Fac Med, Khon Kaen 40002, Thailand.
   [Chomvarin, Chariya] Khon Kaen Univ, Biofilm Res Grp, Fac Dent, Khon Kaen 40002, Thailand.
   [Chaimanee, Prajuab] Khon Kaen Univ, Srinagarind Hosp, Clin Lab Sect, Fac Med, Khon Kaen 40002, Thailand.
C3 Khon Kaen University; Khon Kaen University; Khon Kaen University; Khon
   Kaen University
RP Chomvarin, C (corresponding author), Khon Kaen Univ, Dept Microbiol & Res, Fac Med, Khon Kaen 40002, Thailand.; Chomvarin, C (corresponding author), Khon Kaen Univ, Diagnost Ctr Emerging Infect Dis, Fac Med, Khon Kaen 40002, Thailand.; Chomvarin, C (corresponding author), Khon Kaen Univ, Biofilm Res Grp, Fac Dent, Khon Kaen 40002, Thailand.
EM chariya@kku.ac.th
CR Al-Talib H, 2009, BMC MICROBIOL, V9, DOI 10.1186/1471-2180-9-113
   Berger-Bächi B, 2002, INT J MED MICROBIOL, V292, P27, DOI 10.1078/1438-4221-00185
   Bettin A, 2012, BRAZ J INFECT DIS, V16, P329
   Cattoir V, 2011, CLIN MICROBIOL INFEC, V17, P425, DOI 10.1111/j.1469-0691.2010.03233.x
   Clinical and Laboratory Standards Institute, 2011, PERF STAND ANT SUS S
   Collignon PJ, 2006, MED J AUSTRALIA, V184, P404, DOI 10.5694/j.1326-5377.2006.tb00291.x
   Ender M, 2008, INT J MED MICROBIOL, V298, P607, DOI 10.1016/j.ijmm.2008.01.015
   Feng Y, 2008, FEMS MICROBIOL REV, V32, P23, DOI 10.1111/j.1574-6976.2007.00086.x
   Fukushima H, 2003, J CLIN MICROBIOL, V41, P5134, DOI 10.1128/JCM.41.11.5134-5146.2003
   Hiramatsu K, 2001, TRENDS MICROBIOL, V9, P486, DOI 10.1016/S0966-842X(01)02175-8
   Jaffe RI, 2000, J CLIN MICROBIOL, V38, P3407, DOI 10.1128/JCM.38.9.3407-3412.2000
[truncated: 3,064,551 more chars]
