# Supplementary material for: Global insights into MRSA bacteremia: a bibliometric analysis and future outlook
Source: Front Microbiol. 2025 Jan 22;15:1516584. doi: 10.3389/fmicb.2024.1516584 (PMC11794302; doi:10.3389/fmicb.2024.1516584)
Supplement: Supplementary file 1 [file Data_Sheet_1.zip › Data Sheet 1/download_1500.txt]

FN Clarivate Analytics Web of Science
VR 1.0
PT J
AU Akindolire, AE
   Tongo, O
   Dada-Adegbola, H
   Akinyinka, O
AF Akindolire, Abimbola Ellen
   Tongo, Olukemi
   Dada-Adegbola, Hannah
   Akinyinka, Olusegun
TI Etiology of early onset septicemia among neonates at the University
   College Hospital, Ibadan, Nigeria
SO JOURNAL OF INFECTION IN DEVELOPING COUNTRIES
LA English
DT Article
DE early onset; septicemia; neonates; bacteria
ID SEPSIS; CALABAR
AB Introduction: Neonatal septicemia remains a major cause of newborn deaths in developing countries. Its burden is further compounded by the emergence of multidrug-resistant pathogens, which is related to a lack of antibiotic protocols resulting in unrestricted use of antibiotics. The absence of reliable antibiotic sensitivity testing makes the formulation of antibiotic guidelines and judicious use of antibiotics difficult. This study sought to identify the current bacterial agents associated with early onset septicemia (EOS; age <72 hours) and their antibiotic susceptibility patterns among neonates at the University College Hospital, Ibadan, Nigeria.
   Methodology: A total of 202 inborn and outborn neonates with risk factors for or clinical features of septicemia in the first 72 hours of life had samples for blood cultures and antibiotic sensitivity patterns taken prior to treatment.
   Results: Of the subjects, 95 (47.0%) were inborn and 107 (53.0%) outborn, with a M:F ratio of 1.3:1; 12.5% were culture positive, and the prevalence of EOS was 8.8/1,000 live births. The isolates were Staphyloc occus aureus (52%), 30.7% of which were methicillin-resistant Staphyloco ccus aureus (MRSA), Klebsiella pneumoniae (12%), Enterobacter aerogenes (8%), Enterococcus spp. (8%), Eschericia coli (4%), and other Gram-negatives (12%). All the isolates except Staphylococcus aureus were susceptible to ampicillin, ampicillin/sulbacta m, amikacin, gentamicin, and third-generation cephalosporins. All MRSA were sensitive to amikacin, ciprofloxacin, and chloramphenicol, while all methicillin sensitive Staphyl ococcus aureus were sensitive to ampicillin/ sulbactam.
   Conclusions: Staphylococcus aureus was the commonest cause of EOS in our setting, with 30.7% of the Staphylococcus aureus isolates being MRSA. Only MRSA demonstrated multidrug resistance.
C1 [Akindolire, Abimbola Ellen; Tongo, Olukemi; Akinyinka, Olusegun] Univ Coll Hosp, Dept Paediat, Queen Elizabeth Rd, Ibadan 200284, Nigeria.
   [Dada-Adegbola, Hannah] Univ Coll Hosp, Dept Med Microbiol & Parasitol, Ibadan, Nigeria.
C3 University of Ibadan; University College Hospital, Ibadan; University of
   Ibadan; University College Hospital, Ibadan
RP Akindolire, AE (corresponding author), Univ Coll Hosp, Dept Paediat, Queen Elizabeth Rd, Ibadan 200284, Nigeria.
EM abimbola_12@yahoo.com
OI Dada-Adegbola, Hannah/0000-0002-9566-8585; Akinyinka,
   Olusegun/0000-0001-6752-8502
CR Anah MU, 2008, TROP DOCT, V38, P126, DOI 10.1258/td.2006.006037
   Baltimore RS, 2001, PEDIATRICS, V108, P1094, DOI 10.1542/peds.108.5.1094
   Bhutta ZA, 1997, J TROP PEDIATRICS, V43, P65, DOI 10.1093/tropej/43.2.65
   Bode-Thomas F, 2004, Niger J Med, V13, P130
   Darmstadt GL, 2014, LANCET, V384, P174, DOI 10.1016/S0140-6736(14)60458-X
   Dawodu A H, 1980, Afr J Med Med Sci, V9, P1
   de Man P, 2000, LANCET, V355, P973, DOI 10.1016/S0140-6736(00)90015-1
   Egri-Okwaji MTC, 1998, NIG J PAEDIAT, V25, P1
   Fadero F. F., 2007, International Journal of Tropical Medicine, V2, P21
   Hiramatsu K, 1998, LANCET INFECT DIS, V1, P147
   Kenneth CI, 2006, AFR HEALTH SCI, V6, P151
   Lawn JE, 2014, LANCET, V384, P189, DOI 10.1016/S0140-6736(14)60496-7
   Leshem E, 2012, PEDIATR INFECT DIS J, V31, P360, DOI 10.1097/INF.0b013e318244020e
   Liu L, 2015, LANCET, V385, P430, DOI 10.1016/S0140-6736(14)61698-6
   Mokuolu A O, 2002, Afr J Med Med Sci, V31, P127
   MONDAL G P, 1991, Indian Journal of Pediatrics, V58, P529, DOI 10.1007/BF02750936
   Mugalu J, 2006, Afr Health Sci, V6, P120
   Nkang AO, 2010, SCI RES ESSAYS, V5, P395
   Nwankwo EOK, 2011, SIERRA LEONE J BIOME, V3, P104, DOI [10.4314/sljbr.v3i2.71811, DOI 10.4314/SLJBR.V3I2.71811]
   Ogunlesi TA, 2011, J PAEDIATR CHILD H, V47, P5, DOI 10.1111/j.1440-1754.2010.01882.x
   Ojukwu JU, 2006, J PERINAT MED, V34, P166, DOI 10.1515/JPM.2006.030
   Onanuga A, 2012, J PHARM BIOMED SCI, V14, P1
   Schelonka RL, 2005, AVERYS NEONATOLOGY P, P1235
   Schuchat A, 2000, PEDIATRICS, V105, P21, DOI 10.1542/peds.105.1.21
   Shitaye Demissie, 2010, Ethiop Med J, V48, P11
   Stoll BJ., 2007, NELSON TXB PEDIAT, V18th, P794
   Vergnano S, 2005, Arch Dis Child Fetal Neonatal Ed, V90, pF220, DOI 10.1136/adc.2002.022863
   Vergnano S, 2011, ARCH DIS CHILD-FETAL, V96, pF9, DOI 10.1136/adc.2009.178798
   Wright S, 2014, CRISIS OPPORTUNITY E, P1
   Zaidi AKM, 2009, PEDIATR INFECT DIS J, V28, pS10, DOI 10.1097/INF.0b013e3181958769
   Zervou FN, 2014, PEDIATRICS, V133, pE1015, DOI 10.1542/peds.2013-3413
NR 31
TC 18
Z9 18
U1 0
U2 1
PU J INFECTION DEVELOPING COUNTRIES
PI TRAMANIGLIO
PA JIDC CENT OFF PORTO CONTE RICERCHE RES CTR, S P 55, PORTO CONTE CAPO
   CACCIA KM 8.400 LOC, TRAMANIGLIO, 07041, ITALY
SN 1972-2680
J9 J INFECT DEV COUNTR
JI J. Infect. Dev. Ctries.
PD DEC
PY 2016
VL 10
IS 12
BP 1338
EP 1344
DI 10.3855/jidc.7830
PG 7
WC Infectious Diseases
WE Science Citation Index Expanded (SCI-EXPANDED)
SC Infectious Diseases
GA EO1YF
UT WOS:000396493100009
PM 28036314
OA gold, Green Submitted
DA 2024-08-24
ER

PT J
AU Davis, WT
   Gilbert, SR
AF Davis, William T.
   Gilbert, Shawn R.
TI Comparison of Methicillin-resistant Versus Susceptible <i>Staphylococcus
   aureus</i> Pediatric Osteomyelitis
SO JOURNAL OF PEDIATRIC ORTHOPAEDICS
LA English
DT Article
DE osteomyelitis; musculoskeletal infection; MRSA; bacterial resistance
ID ACUTE HEMATOGENOUS OSTEOMYELITIS; MUSCULOSKELETAL INFECTION;
   ALPHA-HEMOLYSIN; UNITED-STATES; MOUSE MODEL; CHILDREN; POPULATION;
   VIRULENCE; SEVERITY; USA300
AB Background: The incidence of methicillin-resistant Staphylococcus aureus (MRSA) pediatric osteomyelitis has risen and been associated with a more severe clinical course than methicillin-susceptible Staphylococcus aureus (MSSA) infections. National databases have been underutilized to describe these trends. We compared demographics, clinical course, and outcomes for patients with MRSA versus MSSA osteomyelitis.
   Methods: We queried the 2009 and 2012 Healthcare Cost and Utilization Project Kids Inpatient Database for discharge records with diagnosis codes for osteomyelitis and S. aureus. We explored demographics predicting MRSA and evaluated MRSA versus MSSA as predictors of clinical outcomes including surgery, sepsis, thrombophlebitis, length of stay, and total charges.
   Results: A total of 4214 discharge records were included. Of those, 2602 (61.7%) had MSSA and 1612 (38.3%) had MRSA infections. Patients at Southern and Midwestern hospitals were more likely to have MRSA than those at Northeastern hospitals. Medicaid patients' odds of MRSA were higher than those with private insurance, and black patients were more likely to have MRSA compared with white patients. MRSA patients were more likely to undergo multiple surgeries compared with MSSA patients and were more likely to have complications including severe sepsis, thrombophlebitis, and pulmonary embolism. Patients with MRSA had longer lengths of stay than those with MSSA and higher total charges after controlling for length of stay.
   Conclusion: Review of a national database demonstrates MRSA is more prevalent in the South and Midwest regions and among black patients. MRSA patients have more surgeries, complications, and longer lengths of stay.
C1 [Davis, William T.; Gilbert, Shawn R.] Univ Alabama Birmingham, Sch Med, Birmingham, AL USA.
   [Gilbert, Shawn R.] Childrens Hosp Alabama, Birmingham, AL USA.
C3 University of Alabama System; University of Alabama Birmingham
RP Gilbert, SR (corresponding author), 1600 7th Ave South,Lowder Bldg,Suite 316, Birmingham, AL 35233 USA.
EM srgilbert@uabmc.edu
CR Arnold SR, 2006, J PEDIATR ORTHOPED, V26, P703, DOI 10.1097/01.bpo.0000242431.91489.b4
   Auguet OT, 2016, PLOS MED, V13, DOI 10.1371/journal.pmed.1001944
   Barber C, 2013, ARTHRIT CARE RES, V65, P1343, DOI 10.1002/acr.21959
   Bocchini CE, 2006, PEDIATRICS, V117, P433, DOI 10.1542/peds.2005-0566
   Bratu Simona, 2006, Ann Clin Microbiol Antimicrob, V5, P29, DOI 10.1186/1476-0711-5-29
   Casey JA, 2013, EPIDEMIOL INFECT, V141, P1166, DOI 10.1017/S0950268812001872
   Copley LAB, 2013, J BONE JOINT SURG AM, V95A, P686, DOI 10.2106/JBJS.L.00037
   Copley LAB, 2009, J AM ACAD ORTHOP SUR, V17, P618
   Dartnell J, 2012, J BONE JOINT SURG BR, V94B, P584, DOI 10.1302/0301-620X.94B5.28523
   Dietrich LN, 2015, J PEDIATR ORTHOPED, V35, P426, DOI 10.1097/BPO.0000000000000301
   Dukic VM, 2013, PLOS ONE, V8, DOI 10.1371/journal.pone.0052722
   Emonet S, 2016, CLIN MICROBIOL INFEC, V22, DOI 10.1016/j.cmi.2016.07.022
   Have KLV, 2009, J PEDIATR ORTHOPED, V29, P927, DOI 10.1097/BPO.0b013e3181bd1e0c
   Hawkshead JJ, 2009, J PEDIATR ORTHOPED, V29, P85, DOI 10.1097/BPO.0b013e3181901c3a
   Hicks LA, 2015, CLIN INFECT DIS, V60, P1308, DOI 10.1093/cid/civ076
   Ju KL, 2011, J BONE JOINT SURG AM, V93A, P1693, DOI [10.2106/JBJSJ.01154, 10.2106/JBJS.J.01154]
   Kennedy AD, 2010, J INFECT DIS, V202, P1050, DOI 10.1086/656043
   Kuehnert MJ, 2005, EMERG INFECT DIS, V11, P868
   Li M, 2009, P NATL ACAD SCI USA, V106, P5883, DOI 10.1073/pnas.0900743106
   Marra F, 2010, CAN J INFECT DIS MED, V21, pE99, DOI 10.1155/2010/965268
   Martínez-Aguilar G, 2004, PEDIATR INFECT DIS J, V23, P701, DOI 10.1097/01.inf.0000133044.79130.2a
   Masiero G, 2010, INT J PUBLIC HEALTH, V55, P469, DOI 10.1007/s00038-010-0167-y
   McDougal LK, 2003, J CLIN MICROBIOL, V41, P5113, DOI 10.1128/JCM.41.11.5113-5120.2003
   Mocca CP, 2014, CLIN VACCINE IMMUNOL, V21, P622, DOI 10.1128/CVI.00051-14
   Moore B., 2014, COSTS HOSP STAYS US
   Nguyen NH, 2010, J PEDIATR ORTHOP B, V19, P497, DOI 10.1097/BPB.0b013e32833cb8a2
   Otto M, 2010, ANNU REV MICROBIOL, V64, P143, DOI 10.1146/annurev.micro.112408.134309
   Peltola H, 2014, NEW ENGL J MED, V370, P352, DOI 10.1056/NEJMra1213956
   Pendleton A, 2015, J AM ACAD ORTHOP SUR, V23, P29, DOI 10.5435/JAAOS-23-01-29
   Planet PJ, 2017, J INFECT DIS, V215, pS71, DOI 10.1093/infdis/jiw444
   Saavedra-Lozano J, 2008, J PEDIATR ORTHOPED, V28, P569, DOI 10.1097/BPO.0b013e31817bb816
   Schneider-Lindner V, 2011, ARCH PEDIAT ADOL MED, V165, P1107, DOI 10.1001/archpediatrics.2011.143
   Shapiro DJ, 2014, J ANTIMICROB CHEMOTH, V69, P234, DOI 10.1093/jac/dkt301
   Shrader MW, 2013, J PEDIATR ORTHOPED, V33, P759, DOI 10.1097/BPO.0b013e3182a11cf7
   Tsuru Arisa, 2015, BMC Res Notes, V8, P288, DOI 10.1186/s13104-015-1180-2
NR 35
TC 22
Z9 27
U1 0
U2 5
PU LIPPINCOTT WILLIAMS & WILKINS
PI PHILADELPHIA
PA TWO COMMERCE SQ, 2001 MARKET ST, PHILADELPHIA, PA 19103 USA
SN 0271-6798
EI 1539-2570
J9 J PEDIATR ORTHOPED
JI J. Pediatr. Orthop.
PD MAY-JUN
PY 2018
VL 38
IS 5
BP E285
EP E291
DI 10.1097/BPO.0000000000001152
PG 7
WC Orthopedics; Pediatrics
WE Science Citation Index Expanded (SCI-EXPANDED)
SC Orthopedics; Pediatrics
GA GD2JE
UT WOS:000430325100009
PM 29462119
DA 2024-08-24
ER

PT J
AU Creech, CB
   Johnson, BG
   Bartilson, RE
   Yang, E
   Barr, FE
AF Creech, C. Buddy
   Johnson, B. Gayle
   Bartilson, Randall E.
   Yang, Edmund
   Barr, Frederick E.
TI Increasing use of extracorporeal life support in methicillin-resistant
   <i>Staphylococcus aureus</i> sepsis in children
SO PEDIATRIC CRITICAL CARE MEDICINE
LA English
DT Article
DE Staphylococcus aureus; sepsis; extracorporeal membrane oxygenation;
   methicillin-resistant Staphylococcus aureus; adolescent; extracorporeal
   life support
ID INFECTIONS; DISEASE
AB Background. Pediatric cases of fulminant community-associated methicillin-resistant Staphylococcus aureus (MRSA) infections requiring extracorporeal life support (ECLS) have been reported, but the frequency of ECLS use for severe presentations of staphylococcal disease is unknown.
   Objective: To describe the frequency and characteristics of children with MRSA infections requiring ECLS using local and international databases.
   Methods. The reasons for use of ECLS in children 0-18 yrs of age were determined in both the Vanderbilt Children's Hospital medical record system and the Extracorporeal Life Support Organization database during the years 1994-2005. Demographic characteristics, ventilatory management, and measurements of cardiopulmonary status in subjects undergoing ECLS with a pre-ECLS diagnosis of infection with Staphylococcus aureus and MRSA were included.
   Results. Three subjects with MRSA sepsis requiring ECLS were identified at Vanderbilt since 2000. Before that time, no cases due to MRSA were reported. The three subjects were previously healthy adolescents with severe necrotizing pneumonia associated with skin/soft-tissue infection and two died. A total of 45 patients requiring ECLS for MRSA infection were identified in the International Extracorporeal Life Support Organization database, with nearly half reported in the past 2 yrs (20 of 45 patients). The median age was 2.4 yrs (interquartile range, 0.36-14 yrs), with peaks noted in infancy and adolescence. In Extracorporeal Life Support Organization subjects with MRSA, survival to discharge was highest in infants and young children aged 1-4 yrs (65% and 71%, respectively) and lowest in the age ranges of 5-9 yrs and 13-18 yrs (0% and 31%, respectively). There were no statistically significant differences in pre-ECLS ventilatory settings, cardiopulmonary status, or frequency of complications between survivors and nonsurvivors.
   Conclusions. The use of ECLS for MRSA infection seems to be increasing both locally and internationally. High mortality rates, particularly in older patients, are concerning and highlight the increasing problem with this pathogen.
C1 Vanderbilt Univ, Med Ctr, Pediat Infect Dis & Pediat Clin Res Off, Nashville, TN 37240 USA.
   Vanderbilt Univ, Med Ctr, Pediat Clin Res Off, Nashville, TN USA.
   Vanderbilt Univ, Med Ctr, ECMO Serv, Nashville, TN USA.
   Vanderbilt Univ, Med Ctr, Dept Pediat Surg, Nashville, TN USA.
   Childrens Hosp, Nashville, TN USA.
C3 Vanderbilt University; Vanderbilt University; Vanderbilt University;
   Vanderbilt University
RP Creech, CB (corresponding author), Vanderbilt Univ, Med Ctr, Pediat Infect Dis & Pediat Clin Res Off, Nashville, TN 37240 USA.
EM buddy.creech@vanderbilt.edu
RI Creech, Buddy/KQV-2044-2024
OI Creech, Buddy/0000-0002-8276-9053
FU NCRR NIH HHS [K12 RR017697] Funding Source: Medline
CR Adem PV, 2005, NEW ENGL J MED, V353, P1245, DOI 10.1056/NEJMoa044194
   CASEWELL MW, 1986, J ANTIMICROB CHEMOTH, V18, P1
   Fridkin SK, 2005, NEW ENGL J MED, V352, P1436, DOI 10.1056/NEJMoa043252
   Gonzalez BE, 2005, PEDIATRICS, V115, P642, DOI 10.1542/peds.2004-2300
   Gonzalez BE, 2005, CLIN INFECT DIS, V41, P583, DOI 10.1086/432475
   Halasa NB, 2003, PEDIATRICS, V112, P1274, DOI 10.1542/peds.112.6.1274
   Kaplan SL, 2005, CLIN INFECT DIS, V40, P1785, DOI 10.1086/430312
   Kravitz GR, 2005, CLIN INFECT DIS, V40, P941, DOI 10.1086/428573
   Lina G, 1999, CLIN INFECT DIS, V29, P1128, DOI 10.1086/313461
   Naimi TS, 2003, JAMA-J AM MED ASSOC, V290, P2976, DOI 10.1001/jama.290.22.2976
   Pan ES, 2005, J INFECT DIS, V192, P811, DOI 10.1086/432072
NR 11
TC 22
Z9 22
U1 0
U2 0
PU LIPPINCOTT WILLIAMS & WILKINS
PI PHILADELPHIA
PA TWO COMMERCE SQ, 2001 MARKET ST, PHILADELPHIA, PA 19103 USA
SN 1529-7535
EI 1947-3893
J9 PEDIATR CRIT CARE ME
JI Pediatr. Crit. Care Med.
PD MAY
PY 2007
VL 8
IS 3
BP 231
EP 235
DI 10.1097/01.PCC.0000262801.81331.C7
PG 5
WC Critical Care Medicine; Pediatrics
WE Science Citation Index Expanded (SCI-EXPANDED)
SC General & Internal Medicine; Pediatrics
GA 171DE
UT WOS:000246714300005
PM 17417114
DA 2024-08-24
ER

PT J
AU Chaftari, AM
   Hachem, R
   Mulanovich, V
   Chemaly, RF
   Adachi, J
   Jacobson, K
   Jiang, Y
   Raad, I
AF Chaftari, Anne-Marie
   Hachem, Ray
   Mulanovich, Victor
   Chemaly, Roy F.
   Adachi, Javier
   Jacobson, Kalen
   Jiang, Ying
   Raad, Issam
TI Efficacy and safety of daptomycin in the treatment of Gram-positive
   catheter-related bloodstream infections in cancer patients
SO INTERNATIONAL JOURNAL OF ANTIMICROBIAL AGENTS
LA English
DT Article
DE Immunocompromised patients; Bloodstream infections; Central venous
   catheters; Gram-positive infections
ID STAPHYLOCOCCUS-AUREUS; BACTERICIDAL ACTIVITY; IN-VITRO; VANCOMYCIN;
   BACTEREMIA; ENDOCARDITIS; TIGECYCLINE; TOXICITY; THERAPY; BIOFILM
AB Excessive vancomycin usage has contributed to the emergence of vancomycin-resistant enterococci, and a high vancomycin minimal inhibitory concentration (MIC) >1.0 mu g/mL has been associated with poor outcome in patients with meticillin-resistant Staphylococcus aureus (MRSA) infection. In view of these limitations, there is a need for an alternative agent. We evaluated the clinical efficacy and safety of daptomycin given as an alternative agent in the treatment of Gram-positive catheter-related bloodstream infections (CRBSIs) in cancer patients. Between June 2006 and March 2008, 40 patients with probable or definite CRBSI caused by Gram-positive organisms were prospectively enrolled to receive daptomycin intravenous 6 mg/kg/day for up to 4 weeks. In addition, 40 historical matched control patients treated with vancomycin were retrospectively identified. The control group was matched based on underlying disease, organism and neutropenic status. The daptomycin group was comparable with the vancomycin group in terms of neutropenia rate, complications, adverse events, length of hospital stay and death. However, more patients in the daptomycin group achieved symptom resolution at 48 h compared with the vancomycin group (76% vs. 53%; P = 0.04). Similarly, more patients in the daptomycin group achieved microbiological eradication at 48 h compared with the vancomycin group (78% vs. 34%; P < 0.001). Although not significant, nephrotoxicity was almost three-fold lower in the daptomycin group. The overall response was significantly better for daptomycin compared with vancomycin (68% vs. 32%; P = 0.003). In conclusion, compared with vancomycin, daptomycin treatment of Gram-positive CRBSI in cancer patients was significantly associated with earlier clinical and microbiological response as well as improved overall response. (C) 2010 Elsevier B.V. and the International Society of Chemotherapy. All rights reserved.
C1 [Chaftari, Anne-Marie; Hachem, Ray; Mulanovich, Victor; Chemaly, Roy F.; Adachi, Javier; Jacobson, Kalen; Jiang, Ying; Raad, Issam] Univ Texas MD Anderson Canc Ctr, Dept Infect Dis Infect Control & Employee Hlth, Houston, TX 77030 USA.
C3 University of Texas System; UTMD Anderson Cancer Center
RP Chaftari, AM (corresponding author), Univ Texas MD Anderson Canc Ctr, Dept Infect Dis Infect Control & Employee Hlth, 1515 Holcombe Blvd,Unit 1460, Houston, TX 77030 USA.
EM achaftar@mdanderson.org
RI Jiang, Ying/B-8510-2012
OI Jiang, Ying/0000-0001-6381-1458
FU Cubist Pharmaceuticals; Cubist
FX This study was supported by a grant from Cubist Pharmaceuticals.; IR has
   received a research grant from Cubist. RFC is on the speaker's bureau
   for and has received a research grant (unrelated to this study) from
   Cubist. All other authors declare no competing interests.
CR Fowler VG, 2006, NEW ENGL J MED, V355, P653, DOI 10.1056/NEJMoa053783
   Fridkin SK, 2001, ANN INTERN MED, V135, P175, DOI 10.7326/0003-4819-135-3-200108070-00009
   Fuchs PC, 2002, J ANTIMICROB CHEMOTH, V49, P467, DOI 10.1093/jac/49.3.467
   Hidayat LK, 2006, ARCH INTERN MED, V166, P2138, DOI 10.1001/archinte.166.19.2138
   Jeffres MN, 2007, CLIN THER, V29, P1107, DOI 10.1016/j.clinthera.2007.06.014
   Mermel LA, 2009, CLIN INFECT DIS, V49, P1, DOI 10.1086/599376
   Petersen PJ, 2002, ANTIMICROB AGENTS CH, V46, P2595, DOI 10.1128/AAC.46.8.2595-2601.2002
   Raad I, 2007, EUR J CLIN MICROBIOL, V26, P549, DOI 10.1007/s10096-007-0320-6
   Raad II, 2005, ANTIMICROB AGENTS CH, V49, P5046, DOI 10.1128/AAC.49.12.5046-5050.2005
   Raad I, 2007, ANTIMICROB AGENTS CH, V51, P1656, DOI 10.1128/AAC.00350-06
   Roveta S, 2008, INT J ANTIMICROB AG, V31, P321, DOI 10.1016/j.ijantimicag.2007.11.012
   Sakoulas G, 2004, J CLIN MICROBIOL, V42, P2398, DOI 10.1128/JCM.42.6.2398-2402.2004
   Sakoulas G, 2007, AM J MED, V120, pS21, DOI 10.1016/j.amjmed.2007.07.012
   Segreti JA, 2006, PHARMACOTHERAPY, V26, P347, DOI 10.1592/phco.26.3.347
   Weiss EC, 2009, ANTIMICROB AGENTS CH, V53, P4096, DOI 10.1128/AAC.00484-09
NR 15
TC 31
Z9 38
U1 0
U2 7
PU ELSEVIER SCIENCE BV
PI AMSTERDAM
PA PO BOX 211, 1000 AE AMSTERDAM, NETHERLANDS
SN 0924-8579
J9 INT J ANTIMICROB AG
JI Int. J. Antimicrob. Agents
PD AUG
PY 2010
VL 36
IS 2
BP 182
EP 186
DI 10.1016/j.ijantimicag.2010.03.015
PG 5
WC Infectious Diseases; Microbiology; Pharmacology & Pharmacy
WE Science Citation Index Expanded (SCI-EXPANDED)
SC Infectious Diseases; Microbiology; Pharmacology & Pharmacy
GA 612BD
UT WOS:000278870300018
PM 20452752
DA 2024-08-24
ER

PT J
AU Carvalhaes, CG
   Huband, MD
   Reinhart, HH
   Flamm, RK
   Sader, HS
AF Carvalhaes, Cecilia G.
   Huband, Michael D.
   Reinhart, Harald H.
   Flamm, Robert K.
   Sader, Helio S.
TI Antimicrobial Activity of Omadacycline Tested against Clinical Bacterial
   Isolates from Hospitals in Mainland China, Hong Kong, and Taiwan:
   Results from the SENTRY Antimicrobial Surveillance Program (2013 to
   2016)
SO ANTIMICROBIAL AGENTS AND CHEMOTHERAPY
LA English
DT Article
DE Staphylococcus aureus; Streptococcus pneumoniae; aminomethylcycline;
   community-acquired pneumonia; skin and soft tissue infections;
   tetracyclines
ID RESISTANCE; EPIDEMIOLOGY
AB Omadacycline is a derivative of minocycline and the first agent of the aminomethylcycline class. A total of 3,282 organisms (1 per patient) were consecutively collected from patients hospitalized in China (including Hong Kong) and Taiwan. Susceptibility testing was performed by broth microdilution methods in a central laboratory (JMI Laboratories). The collection included Gram-positive and Gramnegative organisms from patients with pneumonia, bloodstream, skin, community-acquired respiratory, and other infections. Omadacycline was very potent against Staphylococcus aureus (n = 689; MIC50/90, 0.12/0.25 mg/liter), including methicillin-resistant Staphylococcus aureus (MRSA; n = 299; MIC50/90, 0.12/0.5 mg/liter), and had similar activity across geographic regions. Omadacycline was very active against Streptococcus pneumoniae (highest MIC, 0.25 mg/liter), beta-hemolytic streptococci (highest MIC, 1 mg/liter), viridans group streptococci (highest MIC, 0.25 mg/liter), and Enterococcus spp. (highest MIC, 0.5 mg/liter) from all geographic regions. Overall, 53.8% of S. pneumoniae isolates were penicillin resistant (penicillin MIC, >2 mg/liter) and 10.7% of enterococci (21.2% among E. faecium isolates) were vancomycin resistant. Omadacycline was active against Haemophilus influenzae (MIC50/90, 0.5/1 mg/liter) regardless of beta-lactamase production and was active against Moraxella catarrhalis (MIC50/90, <= 0.12/0.25 mg/liter). Against Enterobacteriaceae, omadacycline was most active against Escherichia coli (MIC50/90, 1/2 mg/liter), Klebsiella oxytoca (MIC50/90, 1/4 mg/liter), and Enterobacter cloacae (MIC50/90, 2/4 mg/liter). Omadacycline had potent in vitro activity against Gram-positive and Gram-negative pathogens isolated from China and Taiwan and retained activity against problem pathogens, such as MRSA, vancomycin-resistant enterococci (VRE), penicillin-resistant S. pneumoniae (PRSPN), and extended-spectrum beta-lactamase-producing E. coli. The observed MIC profile in Chinese isolates was very similar to that seen in the U.S. and European surveillance studies.
C1 [Carvalhaes, Cecilia G.; Huband, Michael D.; Flamm, Robert K.; Sader, Helio S.] JMI Labs, North Liberty, IA 52317 USA.
   [Reinhart, Harald H.] Zai Lab Shanghai Co Ltd, Shanghai, Peoples R China.
C3 JMI Laboratories
RP Carvalhaes, CG (corresponding author), JMI Labs, North Liberty, IA 52317 USA.
EM cecilia-carvalhaes@jmilabs.com
RI ; Carvalhaes, Cecilia/Q-7685-2017
OI Huband, Michael/0000-0002-9769-9019; Sader, Helio/0000-0001-7022-6644;
   Carvalhaes, Cecilia/0000-0002-2734-3754; Flamm,
   Robert/0000-0002-6518-1522
FU Zai Laboratories (Shanghai, China)
FX This study was performed by JMI Laboratories and supported by Zai
   Laboratories (Shanghai, China), which included funding for services
   related to preparing the manuscript.
CR Abrahamian FM, 2018, ID WEEK OCT 3 7 SAN
   [Anonymous], 2018, MIC ZON DIAM DISTR E
   [Anonymous], 2017, WORLD POP PROSP 2017
   [Anonymous], M100ED28E CLIN LAB S
   Bi RR, 2018, J GLOB ANTIMICROB RE, V13, P11, DOI 10.1016/j.jgar.2017.10.018
   Chen CJ, 2014, CLIN MICROBIOL INFEC, V20, P605, DOI 10.1111/1469-0691.12705
   Cheng VCC, 2015, EMERG MICROBES INFEC, V4, DOI 10.1038/emi.2015.8
   Clinical and Laboratory Standards Institute, 2018, M07ED11E CLIN LAB ST
   European Committee on Antimicrobial Susceptibility Testing, 2018, Breakpoint tables for interpretation of MICs and zone diameters
   FDA, 2018, REC ANT SUSC TEST IN
   Gotfried MH, 2017, ANTIMICROB AGENTS CH, V61, DOI [10.1128/AAC.01135-17, 10.1128/aac.01135-17]
   Jones RN, 2013, DIAGN MICR INFEC DIS, V77, P258, DOI 10.1016/j.diagmicrobio.2013.07.003
   Mukker JK, 2014, J PHARM SCI-US, V103, P1013, DOI 10.1002/jps.23872
   Noel GJ, 2012, ANTIMICROB AGENTS CH, V56, P5650, DOI 10.1128/AAC.00948-12
   ONeill J., 2016, REV ANTIMICROB RESIS
   Pfaller MA, 2018, DIAGN MICR INFEC DIS, V91, P179, DOI 10.1016/j.diagmicrobio.2018.01.019
   Pfaller MA, 2018, DIAGN MICR INFEC DIS, V90, P143, DOI 10.1016/j.diagmicrobio.2017.10.010
   Pfaller MA, 2018, ANTIMICROB AGENTS CH, V62, DOI [10.1128/AAC.02327-17, 10.1128/aac.02327-17]
   Pfaller MA, 2018, INT J ANTIMICROB AG, V51, P848, DOI 10.1016/j.ijantimicag.2018.01.006
   Pfaller MA, 2017, ANTIMICROB AGENTS CH, V61, DOI [10.1128/AAC.00018-17, 10.1128/aac.00018-17]
   Pfaller MA, 2017, ANTIMICROB AGENTS CH, V61, DOI [10.1128/AAC.02411-16, 10.1128/aac.02411-16]
   Piddock LJV, 2006, CLIN MICROBIOL REV, V19, P382, DOI 10.1128/CMR.19.2.382-402.2006
   Sutcliffe JA, 2013, ANTIMICROB AGENTS CH, V57, P5548, DOI 10.1128/AAC.01288-13
   Thaker M, 2010, CELL MOL LIFE SCI, V67, P419, DOI 10.1007/s00018-009-0172-6
   Torres A, 2018, EUR C CLIN MICR INF
   Turnidge J, 2006, CLIN MICROBIOL INFEC, V12, P418, DOI 10.1111/j.1469-0691.2006.01377.x
   Tygacil, 2018, TYG PACK INS
   Villano S, 2016, FUTURE MICROBIOL, V11, P1421, DOI 10.2217/fmb-2016-0100
   Xiao YH, 2011, DRUG RESIST UPDATE, V14, P236, DOI 10.1016/j.drup.2011.07.001
   Xiao YH, 2015, MICROBES INFECT, V17, P417, DOI 10.1016/j.micinf.2015.02.001
   Yezli S, 2012, INT J ANTIMICROB AG, V40, P389, DOI 10.1016/j.ijantimicag.2012.07.009
NR 31
TC 22
Z9 23
U1 0
U2 8
PU AMER SOC MICROBIOLOGY
PI WASHINGTON
PA 1752 N ST NW, WASHINGTON, DC 20036-2904 USA
SN 0066-4804
EI 1098-6596
J9 ANTIMICROB AGENTS CH
JI Antimicrob. Agents Chemother.
PD MAR
PY 2019
VL 63
IS 3
AR e02262
DI 10.1128/AAC.02262-18
PG 9
WC Microbiology; Pharmacology & Pharmacy
WE Science Citation Index Expanded (SCI-EXPANDED)
SC Microbiology; Pharmacology & Pharmacy
GA HM7TV
UT WOS:000459683500045
PM 30617092
OA Green Published, Bronze
DA 2024-08-24
ER

PT J
AU Buehler, SS
   Madison, B
   Snyder, SR
   Derzon, JH
   Cornish, NE
   Saubolle, MA
   Weissfeld, AS
   Weinstein, MP
   Liebow, EB
   Wolk, DM
AF Buehler, Stephanie S.
   Madison, Bereneice
   Snyder, Susan R.
   Derzon, James H.
   Cornish, Nancy E.
   Saubolle, Michael A.
   Weissfeld, Alice S.
   Weinstein, Melvin P.
   Liebow, Edward B.
   Wolk, Donna M.
TI Effectiveness of Practices To Increase Timeliness of Providing Targeted
   Therapy for Inpatients with Bloodstream Infections: a Laboratory
   Medicine Best Practices Systematic Review and Meta-analysis
SO CLINICAL MICROBIOLOGY REVIEWS
LA English
DT Review
ID IN-SITU HYBRIDIZATION; POLYMERASE-CHAIN-REACTION; FLIGHT
   MASS-SPECTROMETRY; LENGTH-OF-STAY; STAPHYLOCOCCUS-AUREUS; RAPID
   IDENTIFICATION; CLINICAL IMPACT; CANDIDA-ALBICANS; PCR ASSAY;
   HOSPITALIZED-PATIENTS
AB Background. Bloodstream infection (BSI) is a major cause of morbidity and mortality throughout the world. Rapid identification of bloodstream pathogens is a laboratory practice that supports strategies for rapid transition to direct targeted therapy by providing for timely and effective patient care. In fact, the more rapidly that appropriate antimicrobials are prescribed, the lower the mortality for patients with sepsis. Rapid identification methods may have multiple positive impacts on patient outcomes, including reductions in mortality, morbidity, hospital lengths of stay, and antibiotic use. In addition, the strategy can reduce the cost of care for patients with BSIs.
   Objectives. The purpose of this review is to evaluate the evidence for the effectiveness of three rapid diagnostic practices in decreasing the time to targeted therapy for hospitalized patients with BSIs. The review was performed by applying the Centers for Disease Control and Prevention's (CDC's) Laboratory Medicine Best Practices Initiative (LMBP) systematic review methods for quality improvement (QI) practices and translating the results into evidence-based guidance (R. H. Christenson et al., Clin Chem 57: 816-825, 2011, http://dx.doi.org/10.1373/clinchem.2010.157131).
   Search strategy. A comprehensive literature search was conducted to identify studies with measurable outcomes. A search of three electronic bibliographic databases (PubMed, Embase, and CINAHL), databases containing "gray" literature (unpublished academic, government, or industry evidence not governed by commercial publishing) (CIHI, NIHR, SIGN, and other databases), and the Cochrane database for English-language articles published between 1990 and 2011 was conducted in July 2011.
   Dates of search. The dates of our search were from 1990 to July 2011.
   Selection criteria. Animal studies and non-English publications were excluded. The search contained the following medical subject headings: bacteremia; bloodstream infection; time factors; health care costs; length of stay; morbidity; mortality; antimicrobial therapy; rapid molecular techniques, polymerase chain reaction (PCR); in situ hybridization, fluorescence; treatment outcome; drug therapy; patient care team; pharmacy service, hospital; hospital information systems; Gram stain; pharmacy service; and spectrometry, mass, matrix-assisted laser desorption-ionization. Phenotypic as well as the following key words were searched: targeted therapy; rapid identification; rapid; Gram positive; Gram negative; reduce(ed); cost(s); pneumoslide; PBP2; tube coagulase; matrix-assisted laser desorption/ionization time of flight; MALDI TOF; blood culture; EMR; electronic reporting; call to provider; collaboration; pharmacy; laboratory; bacteria; yeast; ICU; and others. In addition to the electronic search being performed, a request for unpublished quality improvement data was made to the clinical laboratory community.
   Main results. Rapid molecular testing with direct communication significantly improves timeliness compared to standard testing. Rapid phenotypic techniques with direct communication likely improve the timeliness of targeted therapy. Studies show a significant and homogeneous reduction in mortality associated with rapid molecular testing combined with direct communication.
   Authors' conclusions. No recommendation is made for or against the use of the three assessed practices of this review due to insufficient evidence. The overall strength of evidence is suggestive; the data suggest that each of these three practices has the potential to improve the time required to initiate targeted therapy and possibly improve other patient outcomes, such as mortality. The meta-analysis results suggest that the implementation of any of the three practices may be more effective at increasing timeliness to targeted therapy than routine microbiology techniques for identification of the microorganisms causing BSIs. Based on the included studies, results for all three practices appear applicable across multiple microorganisms, including methicillin-resistant Staphylococcus aureus (MRSA), methicillin-sensitive S. aureus (MSSA), Candida species, and Enterococcus species.
C1 [Buehler, Stephanie S.; Madison, Bereneice; Snyder, Susan R.; Derzon, James H.; Liebow, Edward B.] Battelle Ctr Analyt & Publ Hlth, Atlanta, GA USA.
   [Cornish, Nancy E.] Ctr Dis Control & Prevent, CSELS, Atlanta, GA USA.
   [Saubolle, Michael A.] Banner Hlth, Banner Good Samaritan Med Ctr, Phoenix, AZ USA.
   [Saubolle, Michael A.] Univ Arizona, Coll Med, Phoenix, AZ USA.
   [Saubolle, Michael A.] Univ Arizona, Coll Med, Tucson, AZ USA.
   [Weissfeld, Alice S.] Microbiol Specialists Inc, Houston, TX USA.
   [Weinstein, Melvin P.] Rutgers Robert Wood Johnson Med Sch, New Brunswick, NJ USA.
   [Wolk, Donna M.] Geisinger Hlth Syst, Danville, PA USA.
C3 Centers for Disease Control & Prevention - USA; Banner Research; Banner
   Health; University of Arizona; University of Arizona; Rutgers University
   System; Rutgers University New Brunswick; Rutgers University Biomedical
   & Health Sciences; Geisinger Health System
RP Cornish, NE (corresponding author), Ctr Dis Control & Prevent, CSELS, Atlanta, GA USA.
EM NCornish@cdc.gov
RI Wolk, Donna M/KHT-3064-2024; Liebow, Edward/AAW-9351-2020; Derzon,
   Jim/AAX-4793-2020; Derzon, James/D-7220-2013
OI Wolk, Donna M/0000-0003-2828-5135; Liebow, Edward/0000-0002-1101-629X;
   Derzon, James/0000-0002-3997-1950
FU CDC [W911NF-07-D-001/DO 0191/TCN 07235]
FX This work was funded by contract W911NF-07-D-001/DO 0191/TCN 07235 from
   the CDC.
CR Allaouchiche B, 1999, J INFECTION, V39, P198, DOI 10.1016/S0163-4453(99)90049-X
   [Anonymous], 2007, Clinical microbiology procedures handbook
   [Anonymous], 2007, PRINC PROC BLOOD CUL
   [Anonymous], 2011, MANUAL CLIN MICROBIO
   [Anonymous], 2011, FIND WHAT WORKS HEAL
   [Anonymous], 2009, INT STAT REV
   [Anonymous], 2009, The handbook of research synthesis and meta-analysis
   ARBO MDJ, 1994, ARCH INTERN MED, V154, P2641, DOI 10.1001/archinte.1994.00420230024004
   Banada PP, 2012, PLOS ONE, V7, DOI 10.1371/journal.pone.0031126
   Barenfanger J, 2008, AM J CLIN PATHOL, V130, P870, DOI 10.1309/AJCPVMDQU2ZJDPBL
   Baron EJ, 2005, CUMITECH C
   Bauer KA, 2010, CLIN INFECT DIS, V51, P1074, DOI 10.1086/656623
   Bearman GML, 2005, ARCH MED RES, V36, P646, DOI 10.1016/j.arcmed.2005.02.005
   Beekmann SE, 2005, INFECT CONT HOSP EP, V26, P559, DOI 10.1086/502584
   Beekmann SE, 2003, J CLIN MICROBIOL, V41, P3119, DOI 10.1128/JCM.41.7.3119-3125.2003
   Borenstein M, 2009, HDB RES SYNTHESIS, P221
   Bossuyt PM, 2003, CLIN CHEM, V49, P1, DOI 10.1373/49.1.1
   Bouza E, 2004, CLIN INFECT DIS, V39, P1161, DOI 10.1086/424520
   Brown J, 2010, PHARMACOECONOMICS, V28, P567, DOI 10.2165/11533020-000000000-00000
   Brozanski BS, 2006, J PERINATOL, V26, P688, DOI 10.1038/sj.jp.7211597
   Bruins M, 2005, EUR J CLIN MICROBIOL, V24, P305, DOI 10.1007/s10096-005-1309-7
   Centers for Disease Control and Prevention, 2014, RAP DIAGN TESTS THEY
   CHORNY JA, 1994, CLIN LAB MED, V14, P181, DOI 10.1016/S0272-2712(18)30403-7
   Christenson RH, 2011, CLIN CHEM, V57, P816, DOI 10.1373/clinchem.2010.157131
   Clerc O, 2014, CLIN MICROBIOL INFEC, V20, P355, DOI 10.1111/1469-0691.12329
   Clerc O, 2013, CLIN INFECT DIS, V56, P1101, DOI 10.1093/cid/cis1204
   Cunney RJ, 1997, J CLIN PATHOL, V50, P1010, DOI 10.1136/jcp.50.12.1010
   Diab Manal, 2008, Medscape J Med, V10, P126
   DOERN GV, 1994, J CLIN MICROBIOL, V32, P1757, DOI 10.1128/JCM.32.7.1757-1762.1994
   Drummond MF, 1996, BRIT MED J, V313, P275, DOI 10.1136/bmj.313.7052.275
   Drummond MF., 2015, Methods for the Economic Evaluation of Health Care Programmes
   DUNAGAN WC, 1989, AM J MED, V87, P253
   Forrest GN, 2006, J CLIN MICROBIOL, V44, P3381, DOI 10.1128/JCM.00751-06
   Forrest GN, 2008, ANTIMICROB AGENTS CH, V52, P3558, DOI 10.1128/AAC.00283-08
   Forrest GN, 2006, J ANTIMICROB CHEMOTH, V58, P154, DOI 10.1093/jac/dkl146
   Forrest GN, 2007, EXPERT REV MOL DIAGN, V7, P231, DOI 10.1586/14737159.7.3.231
   Fridkin SK, 1999, CLIN INFECT DIS, V28, P1119, DOI 10.1086/514752
   Frye AM, 2012, J CLIN MICROBIOL, V50, P127, DOI 10.1128/JCM.06169-11
   Gabriel S, 2003, J RHEUMATOL, V30, P886
   Gaieski DF, 2010, CRIT CARE MED, V38, P1045, DOI 10.1097/CCM.0b013e3181cc4824
   Hallin M, 2003, J CLIN MICROBIOL, V41, P3942, DOI 10.1128/JCM.41.8.3942-3944.2003
   Heil EL, 2012, AM J HEALTH-SYST PH, V69, P1910, DOI 10.2146/ajhp110604
   Holtzman C, 2011, J CLIN MICROBIOL, V49, P1581, DOI 10.1128/JCM.02461-10
   Huang AM, 2013, CLIN INFECT DIS, V57, P1237, DOI 10.1093/cid/cit498
   Huttunen R, 2013, INT J INFECT DIS, V17, pE934, DOI 10.1016/j.ijid.2013.04.018
   Ioannidis JPA, 2005, JAMA-J AM MED ASSOC, V294, P218, DOI 10.1001/jama.294.2.218
   Jordan JA, 2005, J MOL DIAGN, V7, P575, DOI 10.1016/S1525-1578(10)60590-9
   Kaye KS, 2014, J AM GERIATR SOC, V62, P306, DOI 10.1111/jgs.12634
   Kerremans JJ, 2008, J ANTIMICROB CHEMOTH, V61, P428, DOI 10.1093/jac/dkm497
   Klevens RM, 2008, CLIN INFECT DIS, V47, P927, DOI 10.1086/591698
   Kumar A, 2014, CRIT CARE MED, V42, pE802, DOI 10.1097/CCM.0000000000000620
   Kumar A, 2006, CRIT CARE MED, V34, P1589, DOI 10.1097/01.CCM.0000217961.75225.E9
   Liu V, 2014, JAMA-J AM MED ASSOC, V312, P90, DOI 10.1001/jama.2014.5804
   Ly Tam, 2008, Ther Clin Risk Manag, V4, P637
   Maaroufi Y, 2003, J CLIN MICROBIOL, V41, P3293, DOI 10.1128/JCM.41.7.3293-3298.2003
   Marchetti O, 2002, LANCET, V359, P723, DOI 10.1016/S0140-6736(02)07900-X
   Marlowe EM, 2006, ADV TECHNIQUES DIAGN, P505
   Martiny D, 2013, CLIN MICROBIOL INFEC, V19, pE568, DOI 10.1111/1469-0691.12282
   Munson EL, 2003, J CLIN MICROBIOL, V41, P495, DOI 10.1128/JCM.41.1.495-497.2003
   Muto CA, 2003, INFECT CONT HOSP EP, V24, P362, DOI 10.1086/502213
   Nguyen DT, 2010, J CLIN MICROBIOL, V48, P785, DOI 10.1128/JCM.02150-09
   OKane DJ, 1997, CLIN CHEM, V43, P1771
   Parta M, 2010, INFECT CONT HOSP EP, V31, P1043, DOI 10.1086/656248
   Pence MA, 2013, CLIN LAB MED, V33, P651, DOI 10.1016/j.cll.2013.03.010
   Pereira TV, 2012, JAMA-J AM MED ASSOC, V308, P1676, DOI 10.1001/jama.2012.13444
   Peters RPH, 2006, J CLIN MICROBIOL, V44, P4186, DOI 10.1128/JCM.01085-06
   PITTET D, 1994, JAMA-J AM MED ASSOC, V271, P1598, DOI 10.1001/jama.271.20.1598
   Riedel S, 2013, CLIN LAB MED, V33, P413, DOI 10.1016/j.cll.2013.03.006
   Rigby S, 2002, J CLIN MICROBIOL, V40, P2182, DOI 10.1128/JCM.40.6.2182-2186.2002
   Savinelli T, 2004, DIAGN MICR INFEC DIS, V48, P173, DOI 10.1016/j.diagmicrobio.2003.10.001
   SCHONHEYDER HC, 1995, APMIS, V103, P37, DOI 10.1111/j.1699-0463.1995.tb01077.x
   TRENHOLME GM, 1989, J CLIN MICROBIOL, V27, P1342, DOI 10.1128/JCM.27.6.1342-1345.1989
   Vlek ALM, 2012, PLOS ONE, V7, DOI 10.1371/journal.pone.0032589
   WEINSTEIN MP, 1983, REV INFECT DIS, V5, P54
   Wellinghausen N, 2009, J CLIN MICROBIOL, V47, P2759, DOI 10.1128/JCM.00567-09
   Whitley E, 2002, CRIT CARE, V6, P335
   World Health Organization, 2011, BURD HLTH CAR ASS IN
   World Health Organization, 2014, SIMPL RAP TESTS
   Zhan CL, 2003, JAMA-J AM MED ASSOC, V290, P1868, DOI 10.1001/jama.290.14.1868
NR 79
TC 184
Z9 192
U1 0
U2 68
PU AMER SOC MICROBIOLOGY
PI WASHINGTON
PA 1752 N ST NW, WASHINGTON, DC 20036-2904 USA
SN 0893-8512
EI 1098-6618
J9 CLIN MICROBIOL REV
JI Clin. Microbiol. Rev.
PD JAN
PY 2016
VL 29
IS 1
BP 59
EP 103
DI 10.1128/CMR.00053-14
PG 45
WC Microbiology
WE Science Citation Index Expanded (SCI-EXPANDED)
SC Microbiology
GA DG7GB
UT WOS:000372251700003
PM 26598385
OA Green Published, hybrid
DA 2024-08-24
ER

PT J
AU Boszczowski, I
   Neto, FC
   Blangiardo, M
   Baquero, OS
   Madalosso, G
   de Assis, DB
   Olitta, T
   Levin, AS
AF Boszczowski, Icaro
   Neto, Francisco Chiaravalloti
   Blangiardo, Marta
   Baquero, Oswaldo Santos
   Madalosso, Geraldine
   de Assis, Denise Brandao
   Olitta, Thais
   Levin, Anna S.
TI Total antibiotic use in a state-wide area and resistance patterns in
   Brazilian hospitals: an ecologic study
SO BRAZILIAN JOURNAL OF INFECTIOUS DISEASES
LA English
DT Article
DE Bacterial resistance; Antimicrobial use; Socioeconomic determinants;
   Hierarchical models; R-INLA
ID PREVALENCE
AB Introduction: Use of antibiotic and bacterial resistance is the result of a complex interaction not completely understood.
   Objectives: To evaluate the impact of entire antimicrobial use (community plus hospitals) on the incidence of bloodstream infections in intensive care units adjusted by socioeconomic factors, quality of healthcare, and access to the healthcare system.
   Design: Ecologic study using a hierarchical spatial model.
   Setting: Data obtained from 309 hospitals located in the state of Sao Paulo, Brazil from 2008 to 2011.
   Participants: Intensive care units located at participant hospitals.
   Outcome: Hospital acquired bloodstream infection caused by MDRO in ICU patients was our primary outcome and data were retrieved from SAo Paulo Health State Department. Socioeconomic and healthcare indexes data were obtained from IBGE (Brazilian Foundation in charge of national decennial census) and SEADE (SAo Paulo Planning and Development Department). Information on antimicrobial sales were obtained from IMS Brazil. We divided antibiotics into four different groups (1-4).
   Results: We observed a direct association between the use of group 1 of antibiotics and the incidences of bloodstream infections caused by MRSA (1.12; 1.04-1.20), and CR-Acinetobacter sp. (1.19; 1.10-1.29). Groups 2 and 4 were directly associated to VRE (1.72; 1.13-2.39 and 2.22; 1.62-2.98, respectively). Group 2 was inversely associated to MRSA (0.87; 0.78-0.96) and CR-Acinetobacter sp. (0.79; 0.62-0.97). Group 3 was inversely associated to Pseudomonas aeruginosa (0.69; 0.45-0.98), MRSA (0.85; 0.72-0.97) and VRE (0.48; 0.21-0.84). No associa-tion was observed for third generation cephalosporin-resistant Klebsiella pneumoniae and Escherichia coli.
   Conclusions: The association between entire antibiotic use and resistance in ICU was poor and not consistent for all combinations of antimicrobial groups and pathogens even after adjusted by socioeconomic indexes. Selective pressure exerted at the community level seemed not to affect the incidences of MDRO infection observed in intensive care setting. (C) 2020 Sociedade Brasileira de Infectologia. Published by Elsevier Espana, S.L.U.
C1 [Boszczowski, Icaro] Univ Sao Paulo, Hosp Clin, Dept Controle Infeccoes, Sao Paulo, SP, Brazil.
   [Neto, Francisco Chiaravalloti] Univ Sao Paulo, Fac Saude Publ, Dept Epidemiol, Sao Paulo, SP, Brazil.
   [Blangiardo, Marta] Imperial Coll, Sch Publ Hlth, Dept Epidemiol & Biostat, London, England.
   [Baquero, Oswaldo Santos] Univ Sao Paulo, Fac Med Vet & Zootecnia, Sao Paulo, SP, Brazil.
   [Madalosso, Geraldine; de Assis, Denise Brandao] Hosp Infeccoes, Secretaria Municipal Saudede Sao Paulo, Sao Paulo, SP, Brazil.
   [Olitta, Thais] Consorcio Gerenciador Obra & Sistemas Linha 13 CP, Forest Engn Dept, Sao Paulo, SP, Brazil.
   [Levin, Anna S.] Univ Sao Paulo, Fac Med, Dept Doencas Infecciosas, Sao Paulo, SP, Brazil.
C3 Universidade de Sao Paulo; Universidade de Sao Paulo; Imperial College
   London; Universidade de Sao Paulo; Universidade de Sao Paulo
RP Boszczowski, I (corresponding author), Univ Sao Paulo, Hosp Clin, Dept Controle Infeccoes, Sao Paulo, SP, Brazil.
EM icaro.b@hc.fm.usp.br
RI Levin, Anna S./AAJ-1712-2021; Neto, Francisco Chiaravalloti/F-8006-2012;
   Boszczowski, Icaro/ACH-0889-2022; Boszczowski, Icaro/AAF-9675-2022;
   Baquero, Oswaldo/R-4265-2016
OI Levin, Anna S./0000-0003-2427-8368; Neto, Francisco
   Chiaravalloti/0000-0003-2686-8740; Boszczowski,
   Icaro/0000-0002-0221-3814; Baquero, Oswaldo/0000-0003-2695-7946;
   Madalosso, Geraldine/0000-0001-9501-6205
FU FAPESP - Fundagao de Amparo a Pesquisa do Estado de Sao Paulo
   [2011/19128-1]
FX This study was funded by FAPESP - Fundagao de Amparo a Pesquisa do
   Estado de Sao Paulo (grant #2011/19128-1) http://www.fapesp.br.
CR Albrich WC, 2004, EMERG INFECT DIS, V10, P514, DOI 10.3201/eid1003.030252
   Almagor J, 2018, PLOS ONE, V13, DOI 10.1371/journal.pone.0197111
   [Anonymous], 2012, WHO Collaborating Centre for Drug Statistics Methodology
   Auguet OT, 2016, PLOS MED, V13, DOI 10.1371/journal.pmed.1001944
   Axente C, 2017, BMC INFECT DIS, V17, DOI 10.1186/s12879-017-2440-7
   Barlam TF, 2016, CLIN INFECT DIS, V62, pE51, DOI 10.1093/cid/ciw118
   Blangiardo M, 2015, SPATIAL AND SPATIO-TEMPORAL BAYESIAN MODELS WITH R-INLA, P1, DOI 10.1002/9781118950203
   Costa LB, 2013, REV PANAM SALUD PUBL, V33, P73, DOI 10.1590/S1020-49892013000100010
   Davey P, 2006, EMERG INFECT DIS, V12, P211, DOI 10.3201/eid1202.05145
   Davis SL, 2020, INVEST NEW DRUG, V38, P821, DOI [10.1038/s41564-019-0492-8, 10.1007/s10637-019-00824-1]
   Escola Nacional de Sande PUblica, 2020, PESQ AV DISP LEIT UT
   Correa AAF, 2015, DIAGN MICR INFEC DIS, V82, P227, DOI 10.1016/j.diagmicrobio.2015.03.026
   Horan TC, 2008, AM J INFECT CONTROL, V36, P309, DOI 10.1016/j.ajic.2008.03.002
   Kliemann BS, 2016, PLOS ONE, V11, DOI 10.1371/journal.pone.0167885
   Meyer E, 2010, CRIT CARE, V14, DOI 10.1186/cc9062
   Moura Maria Luisa, 2015, Medicine (Baltimore), V94, pe1605, DOI 10.1097/MD.0000000000001605
   Revelle William, 2024, CRAN
   Roxo S, 2016, CRISE ESCANDALOS CAU
   Salomao MC, 2017, J HOSP INFECT, V97, P241, DOI 10.1016/j.jhin.2017.08.012
   Tacconelli E, 2018, LANCET INFECT DIS, V18, pE99, DOI 10.1016/S1473-3099(17)30485-1
   Victora CG, 1997, INT J EPIDEMIOL, V26, P224, DOI 10.1093/ije/26.1.224
   WHO, 2016, Global action plan on antimicrobial resistance, DOI DOI 10.1128/MICROBE.10.354.1
   Zuur Alain F., 2009, P1
NR 23
TC 0
Z9 0
U1 0
U2 3
PU ELSEVIER BRAZIL
PI RIO DE JANEIRO
PA R SETE SETEMBRO, 111-16, RIO DE JANEIRO, RJ 20050-006, BRAZIL
SN 1413-8670
EI 1678-4391
J9 BRAZ J INFECT DIS
JI Braz. J. Infect. Dis.
PD NOV-DEC
PY 2020
VL 24
IS 6
BP 479
EP 488
DI 10.1016/j.bjid.2020.08.012
PG 10
WC Infectious Diseases
WE Science Citation Index Expanded (SCI-EXPANDED)
SC Infectious Diseases
GA PH9YH
UT WOS:000600757900001
PM 33045188
OA Green Published, gold
DA 2024-08-24
ER

PT J
AU Rodriguez-Bano, J
   Millan, AB
   Dominguez, MA
   Borraz, C
   Gonzalez, MP
   Almirante, B
   Cercenado, E
   Padilla, B
   Pujol, M
AF Rodriguez-Bano, Jesus
   Millan, Antonio B.
   Dominguez, M. Angeles
   Borraz, Carmen
   Gonzalez, M. Pau
   Almirante, Benito
   Cercenado, Emilia
   Padilla, Belen
   Pujol, Miquel
CA GEIH GEMARA REIPI
TI Impact of inappropriate empirical therapy for sepsis due to health
   care-associated methicillin-resistant <i>Staphylococcus aureus</i>
SO JOURNAL OF INFECTION
LA English
DT Article
DE Methicillin-resistant Staphylococcus aureus; Cross-infections; Health
   care-associated infections; Outcome; Mortality; Multicenter study
ID RISK-FACTORS; BACTEREMIA; INFECTIONS; COLONIZATION; EMERGENCE; MORTALITY
AB Objectives: We investigated the influence of empirical therapy on the mortality of patients with health care-associated (HCA) sepsis caused by methicillin-resistant Staphylococcus aureus (MRSA) infections in a multicenter cohort, and the variables associated with inappropriate empirical therapy.
   Methods: All new cases of infection caused by HCA-MRSA presenting with sepsis syndrome in 59 Spanish hospitals during June 2003 were prospectively followed. The main outcome variable was mortality at day 30. Predictors of mortality and of inappropriate empirical therapy were studied using multivariate logistic regression.
   Results: We included 209 cases. Crude mortality was 23%. After controlling for severity of the underlying condition, ICU stay, presentation with severe sepsis or shock, and site of infection, inappropriate empirical therapy was associated with an increased odds of mortality (OR = 3.0; 95% Cl: 1.01-9.0; p = 0.04). Only 21.1% of the patients received appropriate empirical therapy. Variables independently associated with appropriate therapy were recent surgery, central venous catheter and certain sites of infection (primary bacteraemia, intraabdominal infections, and respiratory tract infections). Cancer patients were at an increased risk of receiving inappropriate therapy.
   Conclusions: Inappropriate empirical therapy was independently associated with increased mortality in this multicenter cohort. Clinicians should be aware of the need to consider coverage against MRSA more frequently. (C) 2008 The British Infection Society. Published by Elsevier Ltd. All rights reserved.
C1 [Rodriguez-Bano, Jesus; Millan, Antonio B.] Hosp Univ Virgen Macarena, Secc Enfermedades Infecciosas, Seville 41071, Spain.
   [Dominguez, M. Angeles; Borraz, Carmen; Gonzalez, M. Pau] Hosp Univ Bellvitge, Microbiol Serv, Hosp Llobregat, Barcelona 08097, Spain.
   [Almirante, Benito] Hosp Gen Valle Hebron, Serv Enfermedades Infecciosas, Barcelona 08035, Spain.
   [Cercenado, Emilia; Padilla, Belen] Hosp Gen Gregorio Maranon, Microbiol Serv, Madrid 28007, Spain.
   [Pujol, Miquel] Hosp Univ Bellvitge, Serv Enfermedades Infecciosas, Barcelona 08097, Spain.
C3 Hospital Universitario Virgen Macarena; Institut d'Investigacio
   Biomedica de Bellvitge (IDIBELL); Bellvitge University Hospital;
   Hospital Universitari Vall d'Hebron; General University Gregorio Maranon
   Hospital; Institut d'Investigacio Biomedica de Bellvitge (IDIBELL);
   Bellvitge University Hospital; University of Barcelona
RP Rodriguez-Bano, J (corresponding author), Hosp Univ Virgen Macarena, Secc Enfermedades Infecciosas, Avda Dr Fedriani 3, Seville 41071, Spain.
EM jesusrodriguez@medynet.com
RI Rojo, Miquel Pujol/AAF-5681-2021; González-Gómez, Miriam/ABE-9306-2020;
   Rodriguez-Baño, Jesus/F-2453-2011
OI Rojo, Miquel Pujol/0000-0002-6475-6208; González-Gómez,
   Miriam/0000-0001-5457-0912; Rodriguez-Baño, Jesus/0000-0001-6732-9001;
   Dominguez, M. Angeles/0000-0003-3107-9586; Almirante,
   Benito/0000-0002-1189-2361
FU Ministerio de Sanidad y Consumo; Instituto de Salud Carlos III - FEDER;
   Spanish Network for the Research in Infectious Diseases [REIPI C03/14,
   REIPI RD06/0008]
FX The study was funded by Ministerio de Sanidad y Consumo, Instituto de
   Salud Carlos III - FEDER, Spanish Network for the Research in Infectious
   Diseases (REIPI C03/14) and Spanish Network for the Research in
   Infectious Diseases (REIPI RD06/0008), which played no role in the study
   design, collection, analysis or interpretation of data, writing of the
   manuscript, or the decision to submit the manuscript for publication.
   Other participants in the study are listed in a reference.
CR Bagley SC, 2001, J CLIN EPIDEMIOL, V54, P979, DOI 10.1016/S0895-4356(01)00372-9
   BONE RC, 1992, CHEST, V101, P1644, DOI 10.1378/chest.101.6.1644
   Broseta A, 2006, ENFERM INFEC MICR CL, V24, P31, DOI 10.1157/13083373
   Cercenado E, 2008, DIAGN MICR INFEC DIS, V61, P143, DOI 10.1016/j.diagmicrobio.2008.01.001
   CHARLSON ME, 1987, J CHRON DIS, V40, P373, DOI 10.1016/0021-9681(87)90171-8
   Cosgrove SE, 2003, CLIN INFECT DIS, V36, P53, DOI 10.1086/345476
   Davis KA, 2004, CLIN INFECT DIS, V39, P776, DOI 10.1086/422997
   Fang CT, 2006, J ANTIMICROB CHEMOTH, V57, P511, DOI 10.1093/jac/dkl006
   FRENCH GL, 1990, J HOSP INFECT, V15, P117, DOI 10.1016/0195-6701(90)90120-D
   GARNER JS, 1988, AM J INFECT CONTROL, V16, P128, DOI 10.1016/0196-6553(88)90053-3
   Gómez J, 2007, EUR J CLIN MICROBIOL, V26, P239, DOI 10.1007/s10096-007-0272-x
   Hidayat LK, 2006, ARCH INTERN MED, V166, P2138, DOI 10.1001/archinte.166.19.2138
   JORDENS JZ, 1989, J MED MICROBIOL, V30, P245, DOI 10.1099/00222615-30-4-245
   Kim SH, 2004, J ANTIMICROB CHEMOTH, V54, P489, DOI 10.1093/jac/dkh366
   Kim SH, 2008, ANTIMICROB AGENTS CH, V52, P192, DOI 10.1128/AAC.00700-07
   Klevens RM, 2007, JAMA-J AM MED ASSOC, V298, P1763, DOI 10.1001/jama.298.15.1763
   Lodise Thomas P., 2003, Clinical Infectious Diseases, V36, P1418, DOI 10.1086/375057
   Manzur A, 2008, CLIN MICROBIOL INFEC, V14, P377, DOI 10.1111/j.1469-0691.2007.01934.x
   McDonald JR, 2005, ARCH INTERN MED, V165, P308, DOI 10.1001/archinte.165.3.308
   Millar BC, 2007, J HOSP INFECT, V67, P109, DOI 10.1016/j.jhin.2007.06.003
   Pujol M, 1996, AM J MED, V100, P509, DOI 10.1016/S0002-9343(96)00014-9
   Robicsek A, 2008, ANN INTERN MED, V148, P409, DOI 10.7326/0003-4819-148-6-200803180-00003
   Rodríguez-Baño J, 2006, ENFERM INFEC MICR CL, V24, P149, DOI 10.1157/13086546
   RODRIGUEZBANO J, 2008, CLIN MICROB IN PRESS
   Roghmann MC, 2000, ARCH INTERN MED, V160, P1001, DOI 10.1001/archinte.160.7.1001
   Safdar N, 2002, ANN INTERN MED, V136, P834, DOI 10.7326/0003-4819-136-11-200206040-00013
   Schramm GE, 2006, CRIT CARE MED, V34, P2069, DOI 10.1097/01.CCM.0000227655.41566.3E
   Soriano A, 2008, CLIN INFECT DIS, V46, P193, DOI 10.1086/524667
NR 28
TC 45
Z9 47
U1 0
U2 9
PU W B SAUNDERS CO LTD
PI LONDON
PA 32 JAMESTOWN RD, LONDON NW1 7BY, ENGLAND
SN 0163-4453
EI 1532-2742
J9 J INFECTION
JI J. Infect.
PD FEB
PY 2009
VL 58
IS 2
BP 131
EP 137
DI 10.1016/j.jinf.2008.11.003
PG 7
WC Infectious Diseases
WE Science Citation Index Expanded (SCI-EXPANDED)
SC Infectious Diseases
GA 418XC
UT WOS:000264182200007
PM 19211147
DA 2024-08-24
ER

PT J
AU Stenger, M
   Klein, K
   Gronnemose, RB
   Klitgaard, JK
   Kolmos, HJ
   Lindholt, JS
   Alm, M
   Thomsen, P
   Andersen, TE
AF Stenger, Michael
   Klein, Kasper
   Gronnemose, Rasmus B.
   Klitgaard, Janne K.
   Kolmos, Hans J.
   Lindholt, Jes S.
   Alm, Martin
   Thomsen, Peter
   Andersen, Thomas E.
TI Co-release of dicloxacillin and thioridazine from catheter material
   containing an interpenetrating polymer network for inhibiting
   device-associated <i>Staphylococcus aureus</i> infection
SO JOURNAL OF CONTROLLED RELEASE
LA English
DT Article
DE S. aureus; Infection; Catheter; Interpenetrating polymer network;
   Co-loading; Release
ID BLOOD-STREAM INFECTIONS; CONTROLLED-RELEASE; POLY(ACRYLIC ACID);
   HYDROGEL MICROSPHERES; GENTAMICIN SULFATE; BIOFILM FORMATION; IN-VITRO;
   RESISTANCE; PREVENTION; ANTIBIOTICS
AB Approximately half of all nosocomial bloodstream infections are caused by bacterial colonization of vascular catheters. Attempts have been made to improve devices using anti-adhesive or antimicrobial coatings; however, it is often difficult to bind coatings stably to catheter materials, and the low amounts of drug in thin-film coatings limit effective long-term release. Interpenetrating polymer networks (IPNs) are polymer hybrid materials with unique drug release properties. While IPNs have been extensively investigated for use in tablet-or capsule-based drug delivery systems, the potential for use of IPNs in drug release medical devices remains largely unexplored. Here, we investigated the use of silicone-hydrogel IPNs as a catheter material to provide slow antibacterial drug-release functionality. IPN catheters were produced by the sequential method, using supercritical CO2 as a solvent to polymerize and crosslink poly(2-hydroxyethyl methacrylate) (PHEMA) in silicone elastomer. The design was tested against Staphylococcus aureus colonization after loading with dicloxacillin (DCX) alone or in combination with thioridazine (TDZ), the latter of which is known to synergistically potentiate the antibacterial effect of DCX against both methicillin-sensitive and methicillin-resistant S. aureus. The hydrophilic PHEMA component allowed for drug loading in the catheters by passive diffusion and provided controlled release properties. The drug-loaded IPN material inhibited bacterial growth on agar plates for up to two weeks and in blood cultures for up to five days, and it withstood 24 h of seeding with resilient biofilm aggregates. The combined loading of DCX + TDZ enhanced the antibacterial efficiency in static in vitro experiments, although release analyses revealed that this effect was due to an enhanced loading capacity of DCX when co-loaded with TDZ. Lastly, the IPN catheters were tested in a novel porcine model of central venous catheter-related infection, in which drug-loaded IPN catheters were found to significantly decrease the frequency of infection. (C) 2016 Elsevier B.V. All rights reserved.
C1 [Stenger, Michael; Klein, Kasper; Gronnemose, Rasmus B.; Klitgaard, Janne K.; Kolmos, Hans J.; Andersen, Thomas E.] Univ Southern Denmark, Res Unit Clin Microbiol, JB Winslows Vej 21,2nd, DK-5000 Odense, Denmark.
   [Stenger, Michael; Lindholt, Jes S.] Odense Univ Hosp, Dept Cardiothorac & Vasc Surg, Sdr Blvd 29, DK-5000 Odense, Denmark.
   [Alm, Martin; Thomsen, Peter] Biomod Aps, Gregersensvej 7, DK-2630 Hoje Taastrup, Denmark.
   [Klitgaard, Janne K.] Univ Southern Denmark, Dept Biochem & Mol Biol, Campusvej 55, DK-5230 Odense, Denmark.
C3 University of Southern Denmark; University of Southern Denmark; Odense
   University Hospital; University of Southern Denmark
RP Andersen, TE (corresponding author), Odense Univ Hosp, Res Unit Clin Microbiol, JB Winslows Vej 21,2nd, DK-5000 Odense C, Denmark.
EM thandersen@health.sdu.dk
RI Klitgaard, Janne Kudsk/F-8952-2010; Andersen, Thomas/GPT-3151-2022;
   Andersen, Thomas/ITV-7411-2023; Lindholt, Jes/J-2907-2014
OI Klitgaard, Janne Kudsk/0000-0001-5255-2980; Andersen,
   Thomas/0000-0001-9453-1141; Andersen, Thomas/0000-0001-9453-1141;
   Lindholt, Jes/0000-0001-9536-4488; Alm, Martin/0000-0003-4991-4519;
   Gronnemose, Rasmus Birkholm/0000-0001-6411-9981; Klein,
   Kasper/0000-0003-2767-0760
FU Odense University Hospital; Innovation Fund Denmark [52-2014-1];
   Research Council at Odense University Hospital [R15-A929-B176]; Danish
   Heart Foundation [14-R97-A5266-22882]
FX This study was funded by an Odense University Hospital PhD grant awarded
   to RB Gronnemose and grants from the Innovation Fund Denmark (grant
   number 52-2014-1), the Research Council at Odense University Hospital
   (R15-A929-B176), and the Danish Heart Foundation (grant number:
   14-R97-A5266-22882).
CR Agnihotri SA, 2005, DRUG DEV IND PHARM, V31, P491, DOI 10.1080/03639040500215875
   Agnihotri SA, 2006, INT J PHARM, V324, P103, DOI 10.1016/j.ijpharm.2006.05.061
   Alm M., 2014, US patent, Patent No. [US20140303263 A1, 20140303263]
   Aminabhavi TM, 2015, EXPERT OPIN DRUG DEL, V12, P669, DOI 10.1517/17425247.2014.974871
   Andersen TE, 2010, J MICROBIOL METH, V81, P135, DOI 10.1016/j.mimet.2010.02.009
   Angadi SC, 2013, IND ENG CHEM RES, V52, P6399, DOI 10.1021/ie302581m
   [Anonymous], 1996, PRINCIPLES ADSORPTIO
   Babu VR, 2006, J APPL POLYM SCI, V99, P2671, DOI 10.1002/app.22760
   Bayston R, 2009, BIOMATERIALS, V30, P3167, DOI 10.1016/j.biomaterials.2009.02.028
   Bearman GML, 2005, ARCH MED RES, V36, P646, DOI 10.1016/j.arcmed.2005.02.005
   Bonde M, 2011, FEMS MICROBIOL LETT, V318, P168, DOI 10.1111/j.1574-6968.2011.02255.x
   Burton DC, 2009, JAMA-J AM MED ASSOC, V301, P727, DOI 10.1001/jama.2009.153
   Campoccia D, 2013, BIOMATERIALS, V34, P8533, DOI 10.1016/j.biomaterials.2013.07.089
   Changez M, 2005, BIOMATERIALS, V26, P2095, DOI 10.1016/j.biomaterials.2004.06.008
   Changez M, 2004, BIOMATERIALS, V25, P139, DOI 10.1016/S0142-9612(03)00466-6
   Changez M, 2003, BIOMATERIALS, V24, P527, DOI 10.1016/S0142-9612(02)00364-2
   Corey GR, 2009, CLIN INFECT DIS, V48, pS254, DOI 10.1086/598186
   Crnich CJ, 2002, CLIN INFECT DIS, V34, P1232, DOI 10.1086/339863
   Dimick JB, 2001, ARCH SURG-CHICAGO, V136, P229, DOI 10.1001/archsurg.136.2.229
   Dragan ES, 2014, CHEM ENG J, V243, P572, DOI 10.1016/j.cej.2014.01.065
   Edgeworth J, 2009, J HOSP INFECT, V73, P323, DOI 10.1016/j.jhin.2009.05.008
   Fux CA, 2004, J BACTERIOL, V186, P4486, DOI 10.1128/JB.186.14.4486-4491.2004
   Gabriel M., 2012, HDB BACTERIAL ADHESI, P389
   Gao H, 2008, EUR J VASC ENDOVASC, V35, P41, DOI 10.1016/j.ejvs.2007.07.005
   GREENFELD JI, 1995, CRIT CARE MED, V23, P894, DOI 10.1097/00003246-199505000-00018
   Hoffman A S., 2004, Biomaterials science, V2nd
   Karthauser J, 2010, Thereof U.S. Patent No. US, Patent No. [US7687585 B2, 7687585, 7687585 B2]
   Kim J, 2008, BIOMATERIALS, V29, P2259, DOI 10.1016/j.biomaterials.2008.01.030
   Klitgaard JK, 2008, J ANTIMICROB CHEMOTH, V62, P1215, DOI 10.1093/jac/dkn417
   Kragh KN, 2016, MBIO, V7, DOI 10.1128/mBio.00237-16
   Kristiansen JE, 2007, J ANTIMICROB CHEMOTH, V59, P1271, DOI 10.1093/jac/dkm071
   Kristiansen Malthe M, 2006, In Vivo, V20, P361
   Kristiansen MM, 2003, INT J ANTIMICROB AG, V22, P250, DOI 10.1016/S0924-8579(03)00200-0
   Kurkuri MD, 2004, J CONTROL RELEASE, V96, P9, DOI 10.1016/j.jconrel.2003.12.025
   Kwok CS, 1999, J CONTROL RELEASE, V62, P289, DOI 10.1016/S0168-3659(99)00106-6
   Laverty G, 2012, J BIOMED MATER RES A, V100A, P1803, DOI 10.1002/jbm.a.34132
   Lohani A, 2014, J DRUG DELIV, V2014, DOI 10.1155/2014/583612
   Lowy FD, 1998, NEW ENGL J MED, V339, P520, DOI 10.1056/NEJM199808203390806
   MAKI DG, 1977, NEW ENGL J MED, V296, P1305, DOI 10.1056/NEJM197706092962301
   McNaught A. D., 1997, IUPAC Compendium of Chemical Terminology (The "Gold Book"), V2nd
   Mohanty S, 2016, BIOMACROMOLECULES, V17, P1321, DOI 10.1021/acs.biomac.5b01722
   Myung D, 2008, POLYM ADVAN TECHNOL, V19, P647, DOI 10.1002/pat.1134
   Nguyen DB, 2013, CLIN INFECT DIS, V57, P1393, DOI 10.1093/cid/cit546
   Poulsen M.O., 2014, J MED MICROBIOL
   Poulsen MO, 2013, RES MICROBIOL, V164, P181, DOI 10.1016/j.resmic.2012.10.007
   Raad I, 2007, LANCET INFECT DIS, V7, P645, DOI 10.1016/S1473-3099(07)70235-9
   Roig IL, 2012, SCAND J INFECT DIS, V44, P753, DOI 10.3109/00365548.2012.678882
   Rokhade AP, 2007, CARBOHYD POLYM, V67, P605, DOI 10.1016/j.carbpol.2006.07.001
   Ruiz JC, 2008, EUR J PHARM BIOPHARM, V70, P467, DOI 10.1016/j.ejpb.2008.05.020
   Salwiczek M, 2014, TRENDS BIOTECHNOL, V32, P82, DOI 10.1016/j.tibtech.2013.09.008
   Schierholz JM, 1997, BIOMATERIALS, V18, P839, DOI 10.1016/S0142-9612(96)00199-8
   SHERERTZ RJ, 1990, J CLIN MICROBIOL, V28, P76, DOI 10.1128/JCM.28.1.76-82.1990
   Sperling L.H., 2003, POLYM BLENDS HDB, P417, DOI 10. 1007/0-306-48244-4_6
   Steffensen SL, 2016, J BIOMED MATER RES B, V104, P402, DOI 10.1002/jbm.b.33371
   Steffensen SL, 2015, EUR J PHARM BIOPHARM, V94, P305, DOI 10.1016/j.ejpb.2015.05.014
   Swartjes JJTM, 2015, CURR MED CHEM, V22, P2116, DOI 10.2174/0929867321666140916121355
   Tang Q, 2011, CURR APPL PHYS, V11, P945, DOI 10.1016/j.cap.2010.12.035
   Thanacoody HKR, 2007, BRIT J CLIN PHARMACO, V64, P566, DOI 10.1111/j.1365-2125.2007.03021.x
   U.S.F.a.D. Administration, 2015, LUBR COAT SEP INTR M
NR 59
TC 22
Z9 22
U1 2
U2 77
PU ELSEVIER SCIENCE BV
PI AMSTERDAM
PA PO BOX 211, 1000 AE AMSTERDAM, NETHERLANDS
SN 0168-3659
EI 1873-4995
J9 J CONTROL RELEASE
JI J. Control. Release
PD NOV 10
PY 2016
VL 241
BP 125
EP 134
DI 10.1016/j.jconrel.2016.09.018
PG 10
WC Chemistry, Multidisciplinary; Pharmacology & Pharmacy
WE Science Citation Index Expanded (SCI-EXPANDED)
SC Chemistry; Pharmacology & Pharmacy
GA EA0CG
UT WOS:000386251700011
PM 27663229
DA 2024-08-24
ER

PT J
AU Westgeest, AC
   Lambregts, MMC
   Ruffin, F
   Korn, RE
   Webster, ME
   Kair, JL
   Parsons, JB
   Maskarinec, SA
   Kaplan, S
   Dekkers, OM
   de Boer, MGJ
   Fowler, VG
   Thaden, JT
AF Westgeest, Annette C.
   Lambregts, Merel M. C.
   Ruffin, Felicia
   Korn, Rachel E.
   Webster, Maren E.
   Kair, Jackson L.
   Parsons, Joshua B.
   Maskarinec, Stacey A.
   Kaplan, Samantha
   Dekkers, Olaf M.
   de Boer, Mark G. J.
   Fowler, Vance G.
   Thaden, Joshua T.
TI Female Sex and Mortality in Patients with <i>Staphylococcus aureus</i>
   Bacteremia A Systematic Review and Meta-analysis
SO JAMA NETWORK OPEN
LA English
DT Article
ID BLOOD-STREAM INFECTION; METHICILLIN-RESISTANT; ANTIBIOTIC-THERAPY;
   GENDER-DIFFERENCES; 30-DAY MORTALITY; SEVERE SEPSIS; CLINICAL-FEATURES;
   COMMUNITY-ONSET; INTENSIVE-CARE; OUTCOMES
AB Importance Staphylococcus aureus is the leading cause of death due to bacterial bloodstream infection. Female sex has been identified as a risk factor for mortality in S aureus bacteremia (SAB) in some studies, but not in others. Objective To determine whether female sex is associated with increased mortality risk in SAB. Data Sources MEDLINE, Embase, and Web of Science were searched from inception to April 26, 2023. Study Selection Included studies met the following criteria: (1) randomized or observational studies evaluating adults with SAB, (2) included 200 or more patients, (3) reported mortality at or before 90 days following SAB, and (4) reported mortality stratified by sex. Studies on specific subpopulations (eg, dialysis, intensive care units, cancer patients) and studies that included patients with bacteremia by various microorganisms that did not report SAB-specific data were excluded. Data Extraction and Synthesis Data extraction and quality assessment were performed by 1 reviewer and verified by a second reviewer. Risk of bias and quality were assessed with the Newcastle-Ottawa Quality Assessment Scale. Mortality data were combined as odds ratios (ORs). Main Outcome and Measures Mortality at or before 90-day following SAB, stratified by sex. Results From 5339 studies retrieved, 89 were included (132 582 patients; 50 258 female [37.9%], 82 324 male [62.1%]). Unadjusted mortality data were available from 81 studies (109 828 patients) and showed increased mortality in female patients compared with male patients (pooled OR, 1.12; 95% CI, 1.06-1.18). Adjusted mortality data accounting for additional patient characteristics and treatment variables were available from 32 studies (95 469 patients) and revealed a similarly increased mortality risk in female relative to male patients (pooled adjusted OR, 1.18; 95% CI, 1.11-1.27). No evidence of publication bias was encountered. Conclusions and Relevance In this systematic review and meta-analysis, female patients with SAB had higher mortality risk than males in both unadjusted and adjusted analyses. Further research is needed to study the potential underlying mechanisms.
C1 [Westgeest, Annette C.; Ruffin, Felicia; Korn, Rachel E.; Webster, Maren E.; Kair, Jackson L.; Parsons, Joshua B.; Maskarinec, Stacey A.; Fowler, Vance G.; Thaden, Joshua T.] Duke Univ, Div Infect Dis, Durham, NC USA.
   [Westgeest, Annette C.; Lambregts, Merel M. C.; de Boer, Mark G. J.] Leiden Univ, Med Ctr, Dept Infect Dis, Leiden, Netherlands.
   [Kaplan, Samantha] Duke Univ, Med Ctr Lib & Arch, Durham, NC USA.
   [Dekkers, Olaf M.; de Boer, Mark G. J.] Leiden Univ, Med Ctr, Dept Clin Epidemiol, Leiden, Netherlands.
   [Fowler, Vance G.] Duke Clin Res Inst, Durham, NC USA.
   [Westgeest, Annette C.] Leiden Univ, Dept Infect Dis, Med Ctr, C5-P,POB 9600, NL-2300 RC Leiden, Netherlands.
C3 Duke University; Leiden University - Excl LUMC; Leiden University;
   Leiden University Medical Center (LUMC); Duke University; Leiden
   University; Leiden University Medical Center (LUMC); Leiden University -
   Excl LUMC; Duke University; Leiden University - Excl LUMC; Leiden
   University; Leiden University Medical Center (LUMC)
RP Westgeest, AC (corresponding author), Leiden Univ, Dept Infect Dis, Med Ctr, C5-P,POB 9600, NL-2300 RC Leiden, Netherlands.
EM a.c.westgeest@lumc.nl
RI ; de Boer, Mark G.J./AGE-5167-2022
OI Ruffin, Felicia/0000-0003-2176-6462; de Boer, Mark
   G.J./0000-0002-5009-6499
FU National Institutes of Health [K08AI71183, 1R01-AI165671, K23HL159275]
FX This study was made possible by grants from the National Institutes of
   Health (grant Nos. K08AI71183 [Dr Thaden], 1R01-AI165671 [Dr Fowler],
   K23HL159275 [Dr Maskarinec]).
CR Abbas M, 2020, CLIN MICROBIOL INFEC, V26, P626, DOI 10.1016/j.cmi.2019.07.019
   Adrie C, 2007, CHEST, V132, P1786, DOI 10.1378/chest.07-0420
   Aldman MH, 2022, INT J ANTIMICROB AG, V59, DOI 10.1016/j.ijantimicag.2022.106567
   Allard C, 2008, CLIN MICROBIOL INFEC, V14, P421, DOI 10.1111/j.1469-0691.2008.01965.x
   Ammerlaan H, 2009, CLIN INFECT DIS, V49, P997, DOI 10.1086/605555
   Angele MK, 2014, VIRULENCE, V5, P12, DOI 10.4161/viru.26982
   Asch SM, 2006, NEW ENGL J MED, V354, P1147, DOI 10.1056/NEJMsa044464
   Asgeirsson H, 2011, CLIN MICROBIOL INFEC, V17, P513, DOI 10.1111/j.1469-0691.2010.03265.x
   Austin ED, 2020, CLIN INFECT DIS, V70, P1666, DOI 10.1093/cid/ciz498
   Ayau P, 2017, INT J INFECT DIS, V61, P3, DOI 10.1016/j.ijid.2017.05.010
   Bai AD, 2015, J ANTIMICROB CHEMOTH, V70, P1539, DOI 10.1093/jac/dku560
   Bassetti M, 2017, PLOS ONE, V12, DOI 10.1371/journal.pone.0170236
   Battle SE, 2022, J INFECTION, V84, P131, DOI 10.1016/j.jinf.2021.12.002
   Ben-Zvi H, 2019, DIAGN MICR INFEC DIS, V93, P120, DOI 10.1016/j.diagmicrobio.2018.08.011
   Benfield T, 2007, CLIN MICROBIOL INFEC, V13, P257, DOI 10.1111/j.1469-0691.2006.01589.x
   Berkman ND, 2015, J CLIN EPIDEMIOL, V68, P1312, DOI 10.1016/j.jclinepi.2014.11.023
   Blomfeldt A, 2016, EUR J CLIN MICROBIOL, V35, P803, DOI 10.1007/s10096-016-2601-4
   Braquet P, 2016, CLIN MICROBIOL INFEC, V22, DOI 10.1016/j.cmi.2016.07.034
   Castleman MJ, 2018, J IMMUNOL, V200, P657, DOI 10.4049/jimmunol.1700810
   Chavez MA, 2022, J CLIN MICROBIOL, V60, DOI 10.1128/jcm.02261-21
   Chen PY, 2021, EMERG MICROBES INFEC, V10, P1908, DOI 10.1080/22221751.2021.1981158
   Chen PY, 2015, MEDICINE, V94, DOI 10.1097/MD.0000000000000474
   Chen SY, 2010, MEDICINE, V89, P285, DOI 10.1097/MD.0b013e3181f1851e
   Chihara S, 2010, BMC INFECT DIS, V10, DOI 10.1186/1471-2334-10-225
   Chung H, 2021, EUR J CLIN MICROBIOL, V40, P2497, DOI 10.1007/s10096-021-04303-5
   Cobussen M, 2018, NETH J MED, V76, P322
   Cosgrove SE, 2005, INFECT CONT HOSP EP, V26, P166, DOI 10.1086/502522
   Covidence, Covidence systematic review software
   Eells SJ, 2013, EPIDEMIOL INFECT, V141, P2140, DOI 10.1017/S0950268812002634
   Egger M, 1997, BMJ-BRIT MED J, V315, P629, DOI 10.1136/bmj.315.7109.629
   Faulkner L, 2007, AM J RESP CRIT CARE, V176, P473, DOI 10.1164/rccm.200611-1712OC
   Forsblom E, 2018, INFECTION, V46, P837, DOI 10.1007/s15010-018-1216-3
   Fowler RA, 2007, CAN MED ASSOC J, V177, P1513, DOI 10.1503/cmaj.071112
   Gasch O, 2013, CLIN MICROBIOL INFEC, V19, P1049, DOI 10.1111/1469-0691.12108
   Gay L, 2021, FRONT IMMUNOL, V12, DOI 10.3389/fimmu.2021.698121
   Grant RL, 2014, BMJ-BRIT MED J, V348, DOI 10.1136/bmj.f7450
   Greenberg JA, 2014, PLOS ONE, V9, DOI 10.1371/journal.pone.0088197
   Greenberg R., 2005, Medical Epidemiology eds
   Hall RG, 2012, BMC INFECT DIS, V12, DOI 10.1186/1471-2334-12-104
   Han JH, 2012, ANTIMICROB AGENTS CH, V56, P5164, DOI 10.1128/AAC.00757-12
   Hartung J, 2001, STAT MED, V20, P3875, DOI 10.1002/sim.1009
   Hartung J, 2001, STAT MED, V20, P1771, DOI 10.1002/sim.791
   Honda H, 2010, AM J MED, V123, P631, DOI 10.1016/j.amjmed.2010.01.015
   Horváth A, 2020, ANN CLIN MICROB ANTI, V19, DOI 10.1186/s12941-020-00357-z
   Hsu LY., 2007, Int J Biomed Sci, V3, P97, DOI [10.59566/IJBS.2007.3098, DOI 10.59566/IJBS.2007.3098]
   Ikuta KS, 2022, LANCET, V400, P2221, DOI 10.1016/S0140-6736(22)02185-7
   Jokinen E, 2017, INFECT DIS-NOR, V49, P493, DOI 10.1080/23744235.2017.1292046
   Joo EJ, 2013, J HOSP INFECT, V83, P300, DOI 10.1016/j.jhin.2012.12.008
   Joost I, 2017, J INFECTION, V74, P575, DOI 10.1016/j.jinf.2017.03.003
   Jorgensen SCJ, 2019, EUR J CLIN MICROBIOL, V38, P843, DOI 10.1007/s10096-018-03464-0
   Kang CK, 2018, EUR J CLIN MICROBIOL, V37, P1119, DOI 10.1007/s10096-018-3226-6
   Kempker RR, 2010, J INFECTION, V61, P372, DOI 10.1016/j.jinf.2010.09.021
   Kim D, 2019, ANTIMICROB AGENTS CH, V63, DOI 10.1128/AAC.01362-19
   Kim J, 2010, J INFECTION, V61, P197, DOI 10.1016/j.jinf.2010.06.001
   Kim SH, 2008, ANTIMICROB AGENTS CH, V52, P192, DOI 10.1128/AAC.00700-07
   Kim T, 2019, KOREAN J INTERN MED, V34, P184, DOI 10.3904/kjim.2016.351
   Kobayashi D, 2014, EUR J INTERN MED, V25, P914, DOI 10.1016/j.ejim.2014.10.003
   Lakbar I, 2023, MICROORGANISMS, V11, DOI 10.3390/microorganisms11030746
   Lamagni TL, 2011, J HOSP INFECT, V77, P16, DOI 10.1016/j.jhin.2010.07.015
   Laupland KB, 2022, DIAGN MICR INFEC DIS, V104, DOI 10.1016/j.diagmicrobio.2022.115772
   Lee CH, 2013, SCI WORLD J, DOI 10.1155/2013/457435
   Lee JE, 2021, MICROBIOL SPECTR, V9, DOI 10.1128/Spectrum.00116-21
   Lee YW, 2021, OPEN FORUM INFECT DI, V8, DOI 10.1093/ofid/ofab424
   Leibovici L, 2001, AM J MED, V111, P120, DOI 10.1016/S0002-9343(01)00771-9
   Lesens O, 2006, EUR J INTERN MED, V17, P276, DOI 10.1016/j.ejim.2005.12.004
   Madsen TE, 2014, ACAD EMERG MED, V21, P1499, DOI 10.1111/acem.12546
   Mansur N, 2012, GENDER MED, V9, P463, DOI 10.1016/j.genm.2012.10.009
   Maor Y, 2009, J INFECT DIS, V199, P619, DOI 10.1086/596629
   McGowan J, 2016, J CLIN EPIDEMIOL, V75, P40, DOI 10.1016/j.jclinepi.2016.01.021
   Mejer N, 2012, BMC INFECT DIS, V12, DOI 10.1186/1471-2334-12-260
   Melzer M, 2013, J HOSP INFECT, V84, P143, DOI 10.1016/j.jhin.2012.12.013
   Meredith J, 2021, OPEN FORUM INFECT DI, V8, DOI 10.1093/ofid/ofab229
   Mnatzaganian G, 2016, BMC CARDIOVASC DISOR, V16, DOI 10.1186/s12872-016-0276-5
   Mölkänen T, 2016, PLOS ONE, V11, DOI 10.1371/journal.pone.0155644
   Murdoch F, 2017, J HOSP INFECT, V97, P133, DOI 10.1016/j.jhin.2017.06.008
   Nambiar K, 2018, J INFECTION, V77, P516, DOI 10.1016/j.jinf.2018.08.015
   Osthoff M, 2016, CRIT CARE MED, V44, P773, DOI 10.1097/CCM.0000000000001554
   Papadimitriou-Olivgeris M, 2023, EUR J CLIN MICROBIOL, V42, P347, DOI 10.1007/s10096-023-04557-1
   Park KH, 2015, J ANTIMICROB CHEMOTH, V70, P1185, DOI 10.1093/jac/dku475
   Paulsen J, 2015, BMC INFECT DIS, V15, DOI 10.1186/s12879-015-0849-4
   Perovic O, 2006, SAMJ S AFR MED J, V96, P714
   Pietropaoli AP, 2010, GENDER MED, V7, P422, DOI 10.1016/j.genm.2010.09.005
   Rieg S, 2013, PLOS ONE, V8, DOI 10.1371/journal.pone.0071259
   Rieg S, 2009, J INFECTION, V59, P232, DOI 10.1016/j.jinf.2009.07.015
   Roth JA, 2017, PLOS ONE, V12, DOI 10.1371/journal.pone.0175669
   Sakr Y, 2013, CRIT CARE, V17, DOI 10.1186/cc12570
   Saunderson RB, 2015, CLIN MICROBIOL INFEC, V21, P779, DOI 10.1016/j.cmi.2015.05.026
   Schneider SM, 2020, DIAGN MICR INFEC DIS, V98, DOI 10.1016/j.diagmicrobio.2020.115170
   Seas C, 2018, J ANTIMICROB CHEMOTH, V73, P212, DOI 10.1093/jac/dkx350
   Shor E, 2017, SOC SCI MED, V186, P20, DOI 10.1016/j.socscimed.2017.05.049
   Smit J, 2017, CLIN MICROBIOL INFEC, V23, P27, DOI 10.1016/j.cmi.2016.06.002
   Soldin OP, 2009, CLIN PHARMACOKINET, V48, P143, DOI 10.2165/00003088-200948030-00001
   Soriano A, 2000, CLIN INFECT DIS, V30, P368, DOI 10.1086/313650
   Soriano A, 2008, CLIN INFECT DIS, V46, P193, DOI 10.1086/524667
   Sullivan SB, 2017, ANTIMICROB AGENTS CH, V61, DOI 10.1128/AAC.00316-17
   Szubert A, 2019, J INFECTION, V79, P332, DOI 10.1016/j.jinf.2019.08.001
   Tan KR, 2021, BMC INFECT DIS, V21, DOI 10.1186/s12879-021-06010-0
   Ternavasio-de la Vega HG, 2018, EPIDEMIOL INFECT, V146, P2122, DOI 10.1017/S0950268818002480
   Thompson KJ, 2022, J INFECTION, V84, P770, DOI 10.1016/j.jinf.2022.04.035
   Thorlacius-Ussing L, 2019, EMERG INFECT DIS, V25, P875, DOI 10.3201/eid2505.181733
   Thwaites GE, 2010, PLOS ONE, V5, DOI 10.1371/journal.pone.0014170
   Tong SYC, 2012, BMC INFECT DIS, V12, DOI 10.1186/1471-2334-12-249
   Turnidge JD, 2007, COMMUN DIS INTELL, V31, P398
   Turnidge JD, 2009, MED J AUSTRALIA, V191, P368, DOI 10.5694/j.1326-5377.2009.tb02841.x
   Valentin A, 2003, CRIT CARE MED, V31, P1901, DOI 10.1097/01.CCM.0000069347.78151.50
   van Hal SJ, 2011, PLOS ONE, V6, DOI 10.1371/journal.pone.0021217
   van Hal SJ, 2012, CLIN MICROBIOL REV, V25, P362, DOI 10.1128/CMR.05022-11
   Barca LV, 2021, HEART, V107, P1717, DOI 10.1136/heartjnl-2021-319254
   Guillamet MCV, 2018, ANTIMICROB AGENTS CH, V62, DOI 10.1128/AAC.01902-17
   Vincent JL, 2006, CRIT CARE MED, V34, P344, DOI 10.1097/01.CCM.0000194725.48928.3A
   Wang JT, 2015, PLOS ONE, V10, DOI 10.1371/journal.pone.0144710
   Wang JT, 2013, BMC INFECT DIS, V13, DOI 10.1186/1471-2334-13-182
   Wang JL, 2008, CLIN INFECT DIS, V46, P799, DOI 10.1086/527389
   Wells GA, The Newcastle-Ottawa Scale (NOS) for Assessing the Quality of Nonrandomised Studies in Meta-Analyses
   Westgeest AC, 2023, CLIN MICROBIOL INFEC, V29, P1182, DOI 10.1016/j.cmi.2023.06.009
   Westgeest AC, 2023, CLIN INFECT DIS, V77, P1092, DOI 10.1093/cid/ciad363
   Wi YM, 2018, EPIDEMIOL INFECT, V146, P1326, DOI [10.1017/S0950268818001255, 10.1017/s0950268818001255]
   Willekens R, 2021, J INFECTION, V83, P656, DOI 10.1016/j.jinf.2021.10.001
   Yahav D, 2017, AGING CLIN EXP RES, V29, P127, DOI 10.1007/s40520-016-0543-4
   Yilmaz M, 2016, ANN CLIN MICROB ANTI, V15, DOI 10.1186/s12941-016-0122-8
   Yoon YK, 2016, BMC INFECT DIS, V16, DOI 10.1186/s12879-016-1650-8
   Zhang MQ, 2021, SHOCK, V56, P178, DOI 10.1097/SHK.0000000000001717
NR 122
TC 0
Z9 0
U1 0
U2 0
PU AMER MEDICAL ASSOC
PI CHICAGO
PA 330 N WABASH AVE, STE 39300, CHICAGO, IL 60611-5885 USA
SN 2574-3805
J9 JAMA NETW OPEN
JI JAMA Netw. Open
PD FEB 27
PY 2024
VL 7
IS 2
AR e240473
DI 10.1001/jamanetworkopen.2024.0473
PG 15
WC Medicine, General & Internal
WE Science Citation Index Expanded (SCI-EXPANDED)
SC General & Internal Medicine
GA KG5U1
UT WOS:001178826000001
PM 38411961
OA Green Published, gold
DA 2024-08-24
ER

PT J
AU Daikos, GL
   Markogiannakis, A
   Souli, M
   Tzouvelekis, LS
AF Daikos, George L.
   Markogiannakis, Antonis
   Souli, Maria
   Tzouvelekis, Leonidas S.
TI Bloodstream infections caused by carbapenemase-producing <i>Klebsiella
   pneumoniae</i>: a clinical perspective
SO EXPERT REVIEW OF ANTI-INFECTIVE THERAPY
LA English
DT Review
DE antibiotic resistance; antibiotic therapy; bacteremia; carbapenemases;
   Klebsiella pneumoniae
ID METALLO-BETA-LACTAMASES; POPULATION PHARMACOKINETIC ANALYSIS;
   AMINOGLYCOSIDE COMBINATION THERAPY; CRITICALLY-ILL PATIENTS; RESISTANT
   KLEBSIELLA; RISK-FACTORS; K.-PNEUMONIAE; POLYMYXIN-B; COLISTIN
   METHANESULFONATE; ACINETOBACTER-BAUMANNII
AB Dissemination of carbapenemase-producing Klebsiella pneumoniae (CP-Kp) has caused a public health crisis that can be paralleled with that caused by the spread of MRSA. CP-Kps, being multidrug-resistant, mainly affect patients with severe underlying conditions in the acute-healthcare setting. CP-Kps are responsible for a variety of life-threatening infections including bacteremia and pneumonia. The shortage of therapeutic options has forced clinicians to use colistin as well as tigecycline, a novel bacteriostatic agent. Although both drugs are generally active in vitro against CP-Kps, therapeutic failures, especially in bacteremias, are quite common. The authors suggest here, after reviewing the literature, that use of the latter drugs should be re-assessed and optimized. The authors have also summarized experimental and clinical data indicating that exploitation of the pharmacokinetic/pharmacodynamic features of carbapenems may provide solutions in bloodstream infections caused by CP-Kps with low-level resistance to the latter drugs. Most importantly, there is evidence that monotherapy must be avoided.
C1 [Daikos, George L.] Univ Athens, Dept Propaedeut Med 1, Athens, Greece.
   [Markogiannakis, Antonis] Laikon Gen Hosp, Dept Pharm, Athens, Greece.
   [Souli, Maria] Univ Athens, Dept Med 4, Athens, Greece.
   [Tzouvelekis, Leonidas S.] Univ Athens, Sch Med, Dept Microbiol, GR-11527 Athens, Greece.
C3 National & Kapodistrian University of Athens; Laiko General Hospital;
   National & Kapodistrian University of Athens; National & Kapodistrian
   University of Athens; Athens Medical School
RP Daikos, GL (corresponding author), Univ Athens, Dept Propaedeut Med 1, Athens, Greece.
EM gldaikos@gmail.com
RI Daikos, George L./ABD-8378-2021
CR Agwuh KN, 2006, J ANTIMICROB CHEMOTH, V58, P256, DOI 10.1093/jac/dkl224
   Akova M, 2012, CLIN MICROBIOL INFEC, V18, P439, DOI 10.1111/j.1469-0691.2012.03823.x
   [Anonymous], EURO SURVEILL
   [Anonymous], FDA DRUG SAF COMM IN
   [Anonymous], 2010, ANTIMICROB AGENTS CH, DOI DOI 10.1128/AAC.01009-09
   Aschbacher R, 2011, CLIN MICROBIOL INFEC, V17, P181, DOI 10.1111/j.1198-743X.2010.03225.x
   Babouee B, 2011, EUROSURVEILLANCE, V16, P16
   Baraniak A, 2009, ANTIMICROB AGENTS CH, V53, P4565, DOI 10.1128/AAC.00436-09
   Bebrone C, 2007, BIOCHEM PHARMACOL, V74, P1686, DOI 10.1016/j.bcp.2007.05.021
   Ben-David D, 2012, CLIN MICROBIOL INFEC, V18, P54, DOI 10.1111/j.1469-0691.2011.03478.x
   Ben-David D, 2011, INFECT CONT HOSP EP, V32, P845, DOI 10.1086/661279
   Benenson S, 2009, INT J INFECT DIS, V13, pE295, DOI 10.1016/j.ijid.2009.01.006
   Berçot B, 2011, DIAGN MICR INFEC DIS, V71, P442, DOI 10.1016/j.diagmicrobio.2011.08.016
   Bergamasco MD, 2012, TRANSPL INFECT DIS, V14, P198, DOI 10.1111/j.1399-3062.2011.00688.x
   Borer A, 2012, AM J INFECT CONTROL, V40, P421, DOI 10.1016/j.ajic.2011.05.022
   Bradford PA, 2004, CLIN INFECT DIS, V39, P55, DOI 10.1086/421495
   Bratu S, 2005, J ANTIMICROB CHEMOTH, V56, P128, DOI 10.1093/jac/dki175
   Bulik CC, 2010, ANTIMICROB AGENTS CH, V54, P4112, DOI 10.1128/AAC.00026-10
   Bulik CC, 2010, ANTIMICROB AGENTS CH, V54, P804, DOI 10.1128/AAC.01190-09
   Cagnacci S, 2008, J ANTIMICROB CHEMOTH, V61, P296, DOI 10.1093/jac/dkm471
   CARPENTER JL, 1990, REV INFECT DIS, V12, P672
   Carrër A, 2008, ANTIMICROB AGENTS CH, V52, P2950, DOI 10.1128/AAC.01672-07
   Carrër A, 2010, ANTIMICROB AGENTS CH, V54, P1369, DOI 10.1128/AAC.01312-09
   Clinical and Laboratory Standards Institute, 2010, CLSI DOCUMENT M100S2
   Clinical and Laboratory Standards Institute, 2010, M100S20 CLSI
   Coatsworth NR, 2012, PATHOLOGY, V44, P42, DOI 10.1097/PAT.0b013e32834e4228
   Cobo J, 2008, DIAGN MICR INFEC DIS, V60, P319, DOI 10.1016/j.diagmicrobio.2007.09.017
   Cornaglia G, 2011, LANCET INFECT DIS, V11, P381, DOI 10.1016/S1473-3099(11)70056-1
   Daikos GL, 2007, CLIN MICROBIOL INFEC, V13, P202, DOI 10.1111/j.1469-0691.2006.01590.x
   Daikos GL, 2011, CLIN MICROBIOL INFEC, V17, P1135, DOI 10.1111/j.1469-0691.2011.03553.x
   Daikos GL, 2010, J CHEMOTHERAPY, V22, P175, DOI 10.1179/joc.2010.22.3.175
   Daikos GL, 2007, INT J ANTIMICROB AG, V29, P471, DOI 10.1016/j.ijantimicag.2006.11.006
   Daikos GL, 2010, J ANTIMICROB CHEMOTH, V65, P784, DOI 10.1093/jac/dkq005
   Daikos GL, 2009, ANTIMICROB AGENTS CH, V53, P1868, DOI 10.1128/AAC.00782-08
   Docquier JD, 2009, CHEM BIOL, V16, P540, DOI 10.1016/j.chembiol.2009.04.010
   Dudhani RV, 2010, J ANTIMICROB CHEMOTH, V65, P1984, DOI 10.1093/jac/dkq226
   Elemam A, 2010, J CLIN MICROBIOL, V48, P3558, DOI 10.1128/JCM.01106-10
   Elemam A, 2009, CLIN INFECT DIS, V49, P271, DOI 10.1086/600042
   Endimiani A, 2009, J ANTIMICROB CHEMOTH, V64, P1102, DOI 10.1093/jac/dkp327
   Fernández L, 2011, DRUG RESIST UPDATE, V14, P1, DOI 10.1016/j.drup.2011.01.001
   Garonzik SM, 2011, ANTIMICROB AGENTS CH, V55, P3284, DOI 10.1128/AAC.01733-10
   Giakkoupi P, 2011, J ANTIMICROB CHEMOTH, V66, P1510, DOI 10.1093/jac/dkr166
   Giani T, 2009, J CLIN MICROBIOL, V47, P3793, DOI 10.1128/JCM.01773-09
   Gupta N, 2011, CLIN INFECT DIS, V53, P60, DOI 10.1093/cid/cir202
   Hall BG, 2005, J ANTIMICROB CHEMOTH, V55, P1050, DOI 10.1093/jac/dki130
   Hirsch EB, 2010, J ANTIMICROB CHEMOTH, V65, P1119, DOI 10.1093/jac/dkq108
   Ho VP, 2011, SURG INFECT, V12, P325, DOI 10.1089/sur.2010.072
   Humphries RM, 2010, J MED MICROBIOL, V59, P1383, DOI 10.1099/jmm.0.023010-0
   Karabinis A, 2004, CLIN INFECT DIS, V38, pE7, DOI 10.1086/380461
   Kassis-Chikhani N, 2010, EUROSURVEILLANCE, V15, P35
   Ke W, 2007, BIOCHEMISTRY-US, V46, P5732, DOI 10.1021/bi700300u
   Kilic A, 2011, ANN CLIN LAB SCI, V41, P161
   Kumarasamy KK, 2010, LANCET INFECT DIS, V10, P597, DOI 10.1016/S1473-3099(10)70143-2
   Lee Nan-Yao, 2004, Journal of Microbiology Immunology and Infection, V37, P343
   Li CH, 2006, J CLIN PHARMACOL, V46, P1171, DOI 10.1177/0091270006291035
   Livermore DM, 2012, J ANTIMICROB CHEMOTH, V67, P1569, DOI 10.1093/jac/dks088
   Livermore DM, 2011, INT J ANTIMICROB AG, V37, P415, DOI 10.1016/j.ijantimicag.2011.01.012
   Maherault AC, 2012, CLIN INFECT DIS, V54, P577, DOI 10.1093/cid/cir887
   Maltezou HC, 2009, J INFECTION, V58, P213, DOI 10.1016/j.jinf.2009.01.010
   Marschall J, 2009, J CLIN MICROBIOL, V47, P239, DOI 10.1128/JCM.02123-08
   MARTIN CM, 1971, J INFECT DIS, V124, pS24, DOI 10.1093/infdis/124.Supplement_1.S24
   Mathers AJ, 2009, TRANSPL INFECT DIS, V11, P257, DOI 10.1111/j.1399-3062.2009.00374.x
   Miriagou V, 2010, CLIN MICROBIOL INFEC, V16, P112, DOI 10.1111/j.1469-0691.2009.03116.x
   Mouloudi E, 2010, INFECT CONT HOSP EP, V31, P1250, DOI 10.1086/657135
   Naas T, 2008, ANTIMICROB AGENTS CH, V52, P1257, DOI 10.1128/AAC.01451-07
   Nadkarni AS, 2009, AM J INFECT CONTROL, V37, P121, DOI 10.1016/j.ajic.2007.10.013
   Nilsson AI, 2003, ANTIMICROB AGENTS CH, V47, P2850, DOI 10.1128/AAC.47.9.2850-2858.2003
   Nordmann P, 2012, TRENDS MOL MED, V18, P263, DOI 10.1016/j.molmed.2012.03.003
   Nordmann P, 2011, J ANTIMICROB CHEMOTH, V66, P689, DOI 10.1093/jac/dkq520
   Nordmann P, 2009, LANCET INFECT DIS, V9, P228, DOI 10.1016/S1473-3099(09)70054-4
   Patel G, 2010, CURR OPIN ORGAN TRAN, V15, P676, DOI 10.1097/MOT.0b013e3283404373
   Patel N, 2011, J ANTIMICROB CHEMOTH, V66, P1600, DOI 10.1093/jac/dkr156
   Paterson DL, 2005, CLIN MICROBIOL REV, V18, P657, DOI 10.1128/CMR.18.4.657-686.2005
   Paul M, 2004, BMJ-BRIT MED J, V328, P668, DOI 10.1136/bmj.38028.520995.63
   Paul M, 2003, BRIT MED J, V326, P1111, DOI 10.1136/bmj.326.7399.1111
   Perez F, 2007, CURR OPIN PHARMACOL, V7, P459, DOI 10.1016/j.coph.2007.08.003
   Peterson LR, 2008, INT J ANTIMICROB AG, V32, pS215, DOI 10.1016/S0924-8579(09)70005-6
   Petrosillo N, 2008, CLIN MICROBIOL INFEC, V14, P816, DOI 10.1111/j.1469-0691.2008.02061.x
   Philippon A, 2002, ANTIMICROB AGENTS CH, V46, P1, DOI 10.1128/AAC.46.1.1-11.2002
   Plachouras D, 2009, ANTIMICROB AGENTS CH, V53, P3430, DOI 10.1128/AAC.01361-08
   Podschun R, 1998, CLIN MICROBIOL REV, V11, P589, DOI 10.1128/CMR.11.4.589
   Poirel L, 2004, ANTIMICROB AGENTS CH, V48, P15, DOI 10.1128/AAC.48.1.15-22.2004
   Pournaras S, 2011, INT J ANTIMICROB AG, V37, P244, DOI 10.1016/j.ijantimicag.2010.10.031
   Prasad P, 2012, CLIN INFECT DIS, V54, P1699, DOI 10.1093/cid/cis270
   Psichogiou M, 2008, J ANTIMICROB CHEMOTH, V61, P59, DOI 10.1093/jac/dkm443
   Qureshi ZA, 2012, ANTIMICROB AGENTS CH, V56, P2108, DOI 10.1128/AAC.06268-11
   Saidel-Odes L, 2012, INFECT CONT HOSP EP, V33, P14, DOI 10.1086/663206
   Sánchez-Romero I, 2012, ANTIMICROB AGENTS CH, V56, P420, DOI 10.1128/AAC.05036-11
   SCHABERG DR, 1991, AM J MED, V91, pS72, DOI 10.1016/0002-9343(91)90346-Y
   Schechner V, 2013, CLIN MICROBIOL INFEC, V19, P451, DOI 10.1111/j.1469-0691.2012.03888.x
   Schwaber MJ, 2008, ANTIMICROB AGENTS CH, V52, P1028, DOI 10.1128/AAC.01020-07
   Skiada A, 2011, INT J ANTIMICROB AG, V37, P187, DOI 10.1016/j.ijantimicag.2010.11.019
   Souli M, 2008, CLIN INFECT DIS, V46, P847, DOI 10.1086/528719
   Souli M, 2011, ANTIMICROB AGENTS CH, V55, P2395, DOI 10.1128/AAC.01086-10
   Souli M, 2010, CLIN INFECT DIS, V50, P364, DOI 10.1086/649865
   Tumbarello M, 2012, CLIN INFECT DIS, V55, P943, DOI 10.1093/cid/cis588
   Villegas MV, 2006, ANTIMICROB AGENTS CH, V50, P2880, DOI 10.1128/AAC.00186-06
   Walsh TR, 2005, CLIN MICROBIOL REV, V18, P306, DOI 10.1128/CMR.18.2.306-325.2005
   Wei ZQ, 2007, ANTIMICROB AGENTS CH, V51, P763, DOI 10.1128/AAC.01053-06
   Wernli D, 2011, PLOS MED, V8, DOI 10.1371/journal.pmed.1001022
   Yahav D, 2011, J ANTIMICROB CHEMOTH, V66, P1963, DOI 10.1093/jac/dkr242
   Yan JJ, 2001, J CLIN MICROBIOL, V39, P4433, DOI 10.1128/JCM.39.12.4433-4439.2001
   Zarkotou O, 2011, CLIN MICROBIOL INFEC, V17, P1798, DOI 10.1111/j.1469-0691.2011.03514.x
   Zavascki AP, 2007, J ANTIMICROB CHEMOTH, V60, P1206, DOI 10.1093/jac/dkm357
NR 104
TC 50
Z9 63
U1 0
U2 20
PU TAYLOR & FRANCIS LTD
PI ABINGDON
PA 2-4 PARK SQUARE, MILTON PARK, ABINGDON OR14 4RN, OXON, ENGLAND
SN 1478-7210
EI 1744-8336
J9 EXPERT REV ANTI-INFE
JI Expert Rev. Anti-Infect. Ther.
PD DEC
PY 2012
VL 10
IS 12
BP 1393
EP 1404
DI 10.1586/ERI.12.138
PG 12
WC Infectious Diseases; Microbiology; Pharmacology & Pharmacy
WE Science Citation Index Expanded (SCI-EXPANDED)
SC Infectious Diseases; Microbiology; Pharmacology & Pharmacy
GA 080KW
UT WOS:000314241900012
PM 23253318
DA 2024-08-24
ER

PT J
AU Tobudic, S
   Forstner, C
   Burgmann, H
   Lagler, H
   Ramharter, M
   Steininger, C
   Vossen, M
   Winkler, S
   Thalhammer, F
AF Tobudic, Selma
   Forstner, Christina
   Burgmann, Heinz
   Lagler, Heimo
   Ramharter, Michael
   Steininger, Christoph
   Vossen, Matthias (G)
   Winkler, Stefan
   Thalhammer, Florian
TI Dalbavancin as Primary and Sequential Treatment for Gram-Positive
   Infective Endocarditis: 2-Year Experience at the General Hospital of
   Vienna
SO CLINICAL INFECTIOUS DISEASES
LA English
DT Article
DE dalbavancin; endocarditis; Gram-positive infection
ID STAPHYLOCOCCUS-AUREUS MRSA; SKIN; GUIDELINES; SOCIETY
AB The clinical outcomes and safety of dalbavancin as primary and sequential treatment of gram-positive bacteremia with infective endocarditis were evaluated retrospectively. The clinical success rate was high (92.6%), but in 24 of 27 patients dalbavancin was used only after clearance of bacteria from the bloodstream.
C1 [Tobudic, Selma; Forstner, Christina; Burgmann, Heinz; Lagler, Heimo; Ramharter, Michael; Steininger, Christoph; Vossen, Matthias (G); Winkler, Stefan; Thalhammer, Florian] Med Univ Vienna, Div Infect Dis & Trop Med, Dept Med 1, Vienna, Austria.
   [Forstner, Christina] Jena Univ Hosp, Inst Infect Dis & Infect Control, Jena, Germany.
   [Ramharter, Michael] Bernhard Nocht Hosp Trop Dis, Bernhard Nocht Inst Trop Med, Hamburg, Germany.
   [Ramharter, Michael] Univ Med Ctr Hamburg Eppendorf, Hamburg, Germany.
C3 Medical University of Vienna; Friedrich Schiller University of Jena;
   Bernhard Nocht Institut fur Tropenmedizin; University of Hamburg;
   University Medical Center Hamburg-Eppendorf
RP Tobudic, S (corresponding author), Dept Internal Med I, Div Infect Dis & Trop Med, Waehringer Gurtel 18-20, A-1090 Vienna, Austria.
EM selma.tobudic@meduniwien.ac.at
RI Vossen, Matthias Gerhard/H-8761-2019; Lagler, Heimo/AEC-7944-2022;
   Steininger, Christoph/U-8815-2019; Bahrs, Christina/AAM-2511-2021;
   Ramharter, Michael/C-5273-2013
OI Lagler, Heimo/0000-0003-3240-7385; Steininger,
   Christoph/0000-0003-3500-7205; Bahrs, Christina/0000-0002-4427-2839;
   Vossen, Matthias Gerhard/0000-0002-4350-7173; Ramharter,
   Michael/0000-0002-9259-1885
CR Boucher HW, 2014, NEW ENGL J MED, V370, P2169, DOI 10.1056/NEJMoa1310480
   Dunne MW, 2016, CLIN INFECT DIS, V62, P545, DOI 10.1093/cid/civ982
   Dunne MW, 2016, DRUG SAFETY, V39, P147, DOI 10.1007/s40264-015-0374-9
   Forstner C, 2013, CLIN MICROBIOL INFEC, V19, pE291, DOI 10.1111/1469-0691.12169
   Frantz S, 2016, KARDIOLOGE, V10, P142, DOI 10.1007/s12181-016-0058-4
   Habib G, 2015, EUR HEART J, V36, P3075, DOI [10.1093/eurheartj/ehv319, 10.5603/KP.2015.0227]
   Jones RN, 2013, DIAGN MICR INFEC DIS, V75, P304, DOI 10.1016/j.diagmicrobio.2012.11.024
   Klein EY, 2017, CLIN INFECT DIS, V65, P1921, DOI 10.1093/cid/cix640
   Knafl D, 2017, EUR J CLIN MICROBIOL, V36, P677, DOI 10.1007/s10096-016-2845-z
   Lefort A, 2004, ANTIMICROB AGENTS CH, V48, P1061, DOI 10.1128/AAC.48.3.1061-1064.2004
   Leighton A, 2004, ANTIMICROB AGENTS CH, V48, P940, DOI 10.1128/AAC.48.3.940-945.2004
   Nair T, 2018, INFECT DIS-NOR, V50, P75, DOI 10.1080/23744235.2017.1365169
   Sandoe JAT, 2015, J ANTIMICROB CHEMOTH, V70, P325, DOI 10.1093/jac/dku383
   Steele JM, 2018, J CLIN PHARM THER, V43, P101, DOI 10.1111/jcpt.12580
   Werth BJ, 2018, CLIN MICROBIOL INFEC, V24, DOI 10.1016/j.cmi.2017.07.028
NR 15
TC 127
Z9 127
U1 0
U2 5
PU OXFORD UNIV PRESS INC
PI CARY
PA JOURNALS DEPT, 2001 EVANS RD, CARY, NC 27513 USA
SN 1058-4838
EI 1537-6591
J9 CLIN INFECT DIS
JI Clin. Infect. Dis.
PD SEP 1
PY 2018
VL 67
IS 5
BP 795
EP 798
DI 10.1093/cid/ciy279
PG 4
WC Immunology; Infectious Diseases; Microbiology
WE Science Citation Index Expanded (SCI-EXPANDED)
SC Immunology; Infectious Diseases; Microbiology
GA GR1HT
UT WOS:000442284400020
PM 29659732
OA Bronze
DA 2024-08-24
ER

PT J
AU Jenson, RE
   Baines, SL
   Howden, BP
   Mishra, NN
   Farah, S
   Lew, C
   Berti, AD
   Shukla, SK
   Bayer, AS
   Rose, WE
AF Jenson, Rachel E.
   Baines, Sarah L.
   Howden, Benjamin P.
   Mishra, Nagendra N.
   Farah, Sabrina
   Lew, Cassandra
   Berti, Andrew D.
   Shukla, Sanjay K.
   Bayer, Arnold S.
   Rose, Warren E.
TI Prolonged Exposure to β-Lactam Antibiotics Reestablishes Susceptibility
   of Daptomycin-Nonsusceptible <i>Staphylococcus aureus</i> to Daptomycin
SO ANTIMICROBIAL AGENTS AND CHEMOTHERAPY
LA English
DT Article
DE cationic peptide; methicillin-resistant Staphylococcus aureus; mprF;
   penicillin-binding protein
ID SINGLE-NUCLEOTIDE POLYMORPHISMS; VANCOMYCIN RESISTANCE;
   CROSS-RESISTANCE; CELL-DIVISION; MPRF; MEMBRANE; THERAPY; HETEROGENEITY;
   CEFTAROLINE; INFECTIONS
AB Daptomycin-nonsusceptible (DAP-NS) Staphylococcus aureus often exhibits gain-in-function mutations in the mprF gene (involved in positive surface charge maintenance). Standard beta-lactams, although relatively inactive against methicillin-resistant S. aureus (MRSA), may prevent the emergence of mprF mutations and DAP-NS. We determined if beta-lactams might also impact DAP-NS isolates already possessing an mprF mutation to revert them to DAP-susceptible (DAP-S) phenotypes and, if so, whether this is associated with specific penicillin-binding protein (PBP) targeting. This study included 25 DAP-S/DAP-NS isogenic, clinically derived MRSA bloodstream isolates. MICs were performed for DAP, nafcillin (NAF; PBP-promiscuous), cloxacillin (LOX; PBP-1), ceftriaxone (CRO; PBP-2), and cefoxitin (FOX; PBP-4). Three DAP-NS isolates were selected for a 28-day serial passage in subinhibitory beta-lactams. DAP MICs and time-kill assays, host defense peptide (LL-37) susceptibilities, and whole-genome sequencing were performed to associate genetic changes with key phenotypic profiles. Pronounced decreases in baseline MICs were observed for NAF and LOX (but not for CRO or FOX) among DAP-NS versus DAP-S isolates ("seesaw" effect). Prolonged (28-d) beta-lactam passage of three DAP-NS isolates significantly reduced DAP MICs. LOX was most impactful (similar to 16-fold decrease in DAP MIC; 2 to 0.125 mg/liter). In these DAP-NS isolates with preexisting mprF polymorphisms, accumulation of additional mprF mutations occurred with prolonged LOX exposures. This was associated with enhanced LL-37 killing activity and reduced surface charge (both mprF-dependent phenotypes). beta-lactams that either promiscuously or specifically target PBP-1 have significant DAP "resensitizing" effects against DAP-NS S. aureus strains. This may relate to the acquisition of multiple mprF single nucleotide polymorphism (SNPs), which, in turn, affect cell envelope function and metabolism.
C1 [Jenson, Rachel E.; Lew, Cassandra; Berti, Andrew D.; Rose, Warren E.] Univ Wisconsin, Sch Pharm, 425 N Charter St, Madison, WI 53706 USA.
   [Baines, Sarah L.; Howden, Benjamin P.] Univ Melbourne, Dept Microbiol & Immunol, Peter Doherty Inst Infect & Immun, Doherty Appl Microbial Genom, Melbourne, Vic, Australia.
   [Mishra, Nagendra N.; Farah, Sabrina; Bayer, Arnold S.] Harbor UCLA Med Ctr, Lundquist Inst Biomed Innovat, Torrance, CA 90509 USA.
   [Mishra, Nagendra N.; Farah, Sabrina; Bayer, Arnold S.] Univ Calif Los Angeles, David Geffen Sch Med, Los Angeles, CA 90095 USA.
   [Shukla, Sanjay K.] Marshfield Clin Res Fdn, Marshfield, WI USA.
C3 University of Wisconsin System; University of Wisconsin Madison;
   University of Melbourne; Peter Doherty Institute; University of
   California System; University of California Los Angeles; University of
   California Los Angeles Medical Center; University of California System;
   University of California Los Angeles; University of California Los
   Angeles Medical Center; David Geffen School of Medicine at UCLA
RP Rose, WE (corresponding author), Univ Wisconsin, Sch Pharm, 425 N Charter St, Madison, WI 53706 USA.
EM warren.rose@wisc.edu
RI Howden, Benjamin/KHY-6363-2024; Berti, Andrew/AAG-2388-2020; Baines,
   Sarah/AAV-8684-2021
OI Howden, Benjamin/0000-0003-0237-1473; Baines, Sarah/0000-0002-0557-0518;
   Lew, Cassandra/0000-0001-9289-5910; Berti, Andrew/0000-0001-5658-1973
FU National Institutes of Health [NIAID 1R01AI132627-02]; NIAID
   [1R01AI146078-01]; Lundquist Institute-Harbor UCLA Medical Center,
   Torrance, CA [531604-01-00]
FX This study was supported in part by a research grant from the National
   Institutes of Health (NIAID 1R01AI132627-02) to W.E.R. A.S.B. was
   supported in part by NIAID grant 1R01AI146078-01; N.N.M. was supported
   by an intramural grant (number 531604-01-00) from The Lundquist
   Institute-Harbor UCLA Medical Center, Torrance, CA.
CR Bayer AS, 2016, J ANTIMICROB CHEMOTH, V71, P2100, DOI 10.1093/jac/dkw142
   Bayer AS, 2015, ANTIMICROB AGENTS CH, V59, P4930, DOI 10.1128/AAC.00970-15
   Bayer AS, 2014, ANTIMICROB AGENTS CH, V58, P7462, DOI 10.1128/AAC.03422-14
   Bayer AS, 2013, ANN NY ACAD SCI, V1277, P139, DOI 10.1111/j.1749-6632.2012.06819.x
   Berti AD, 2018, J ANTIMICROB CHEMOTH, V73, P2030, DOI 10.1093/jac/dky148
   Berti AD, 2016, ANTIMICROB AGENTS CH, V60, P451, DOI 10.1128/AAC.02071-15
   Berti AD, 2015, ANTIMICROB AGENTS CH, V59, P2799, DOI 10.1128/AAC.04990-14
   Berti AD, 2013, ANTIMICROB AGENTS CH, V57, P5005, DOI 10.1128/AAC.00594-13
   Berti AD, 2012, ANTIMICROB AGENTS CH, V56, P5046, DOI 10.1128/AAC.00502-12
   Capone A, 2016, EUR J CLIN MICROBIOL, V35, P625, DOI 10.1007/s10096-016-2581-4
   Cingolani P, 2012, FLY, V6, P80, DOI 10.4161/fly.19695
   CLSI, 2019, CLSI M100-ED29.2019 Performance Standards for Antimicrobial Susceptibility Testing
   Cui L, 2003, J CLIN MICROBIOL, V41, P5, DOI 10.1128/JCM.41.1.5-14.2003
   Cui L, 2009, ANTIMICROB AGENTS CH, V53, P1231, DOI 10.1128/AAC.01173-08
   Cui LZ, 2006, ANTIMICROB AGENTS CH, V50, P1079, DOI 10.1128/AAC.50.3.1079-1082.2006
   Dey S, 2020, ANTIBIOTICS-BASEL, V9, DOI 10.3390/antibiotics9010002
   Dhand A, 2011, CLIN INFECT DIS, V53, P158, DOI 10.1093/cid/cir340
   Dvorchik B, 2004, ANTIMICROB AGENTS CH, V48, P2799, DOI 10.1128/AAC.48.8.2799-2807.2004
   Fowler VG, 2006, NEW ENGL J MED, V355, P653, DOI 10.1056/NEJMoa053783
   Howden BP, 2006, ANTIMICROB AGENTS CH, V50, P3039, DOI 10.1128/AAC.00422-06
   Howden BP, 2011, PLOS PATHOG, V7, DOI 10.1371/journal.ppat.1002359
   Jousselin A, 2016, ANTIMICROB AGENTS CH, V60, P1656, DOI 10.1128/AAC.02333-15
   Kahlenberg JM, 2013, J IMMUNOL, V191, P4895, DOI 10.4049/jimmunol.1302005
   Kang KM, 2017, J MICROBIOL, V55, P153
   Kim SH, 2008, ANTIMICROB AGENTS CH, V52, P192, DOI 10.1128/AAC.00700-07
   Kosowska-Shick K, 2010, ANTIMICROB AGENTS CH, V54, P1670, DOI 10.1128/AAC.00019-10
   Liu C, 2011, CLIN INFECT DIS, V52, P285, DOI [10.1093/cid/cir034, 10.1093/cid/ciq146]
   Mehta S, 2012, ANTIMICROB AGENTS CH, V56, P6192, DOI 10.1128/AAC.01525-12
   Mishra NN, 2012, J INFECT DIS, V206, P1160, DOI 10.1093/infdis/jis482
   Mishra NN, 2011, ANTIMICROB AGENTS CH, V55, P4012, DOI 10.1128/AAC.00223-11
   Mishra NN, 2011, ANTIMICROB AGENTS CH, V55, P526, DOI 10.1128/AAC.00680-10
   Müller A, 2016, P NATL ACAD SCI USA, V113, pE7077, DOI 10.1073/pnas.1611173113
   Oku Y, 2004, MICROBIOL-SGM, V150, P45, DOI 10.1099/mic.0.26706-0
   Pereira SFF, 2009, MOL MICROBIOL, V72, P895, DOI 10.1111/j.1365-2958.2009.06687.x
   Pogliano J, 2012, J BACTERIOL, V194, P4494, DOI 10.1128/JB.00011-12
   Renzoni A, 2017, ANTIMICROB AGENTS CH, V61, DOI [10.1128/AAC.01634-16, 10.1128/aac.01634-16]
   Rodvold KA, 2014, CLIN INFECT DIS, V58, pS20, DOI 10.1093/cid/cit614
   Rose WE, 2012, ANTIMICROB AGENTS CH, V56, P5296, DOI 10.1128/AAC.00797-12
   Sakoulas G, 2014, J MOL MED, V92, P139, DOI 10.1007/s00109-013-1100-7
   Vignaroli C, 2011, ANTIMICROB AGENTS CH, V55, P2495, DOI 10.1128/AAC.00224-11
   Yang SJ, 2018, MICROB DRUG RESIST, V24, P1075, DOI 10.1089/mdr.2017.0156
   Zheng XT, 2018, ANTIMICROB AGENTS CH, V62, DOI 10.1128/AAC.02100-17
NR 42
TC 11
Z9 13
U1 0
U2 5
PU AMER SOC MICROBIOLOGY
PI WASHINGTON
PA 1752 N ST NW, WASHINGTON, DC 20036-2904 USA
SN 0066-4804
EI 1098-6596
J9 ANTIMICROB AGENTS CH
JI Antimicrob. Agents Chemother.
PD SEP
PY 2020
VL 64
IS 9
AR e00890-20
DI 10.1128/AAC.00890-20
PG 12
WC Microbiology; Pharmacology & Pharmacy
WE Science Citation Index Expanded (SCI-EXPANDED)
SC Microbiology; Pharmacology & Pharmacy
GA NK0WJ
UT WOS:000566461500011
PM 32601160
OA Green Published
DA 2024-08-24
ER

PT J
AU Aitken, SL
   Hemmige, VS
   Koo, HL
   Vuong, NN
   Lasco, TM
   Garey, KW
AF Aitken, Samuel L.
   Hemmige, Vagish S.
   Koo, Hoonmo L.
   Vuong, Nancy N.
   Lasco, Todd M.
   Garey, Kevin W.
TI Real-world performance of a microarray-based rapid diagnostic for
   Gram-positive bloodstream infections and potential utility for
   antimicrobial stewardship
SO DIAGNOSTIC MICROBIOLOGY AND INFECTIOUS DISEASE
LA English
DT Article
DE Bacteremia; Staphylococcus aureus; Enterococcus; Streptococcus;
   Staphylococcus; Prospective cohort
ID SUSCEPTIBLE STAPHYLOCOCCUS-AUREUS; POLYMERASE-CHAIN-REACTION;
   NUCLEIC-ACID TEST; IMPACT; BACTEREMIA; VANCOMYCIN; IDENTIFICATION;
   RESISTANCE; CULTURES; ASSAY
AB The Verigene Gram-positive blood culture assay (BC-GP) is a microarray-based rapid diagnostic test, which includes targets for 12 bacterial species and 3 resistance determinants. We prospectively compared the diagnostic accuracy of the BC-GP to routine microbiologic methods and evaluated the potential of the BC-GP for antimicrobial stewardship programs. A total of 143 consecutive patients with Gram-positive bacteremia were included in the analysis. BC-GP-correctly-identified 127/128 (99.2%)-of organisms-from-monomicrobial-blood-cultures and 9/14 (64.3%) from polymicrobial, including all methicillin-resistant Staphylococcus aureus and vancomycin-resistant enterococci. Stewardship interventions were possible in 51.0% of patients, most commonly stopping or preventing unnecessary vancomycin or starting a targeted therapy. In Monte Carlo simulations, unnecessary antibiotics could be stopped at least 24 hours earlier in 65.6% of cases, and targeted therapy could be started at least 24 hours earlier in 81.2%. BC-GP is a potentially useful test for antibiotic stewardship in patients with Gram-positive bacteremia. (C) 2015 Elsevier Inc. All rights reserved.
C1 [Aitken, Samuel L.; Vuong, Nancy N.; Garey, Kevin W.] Univ Houston, Coll Pharm, Dept Clin Sci & Adm, Houston, TX 77030 USA.
   [Hemmige, Vagish S.; Koo, Hoonmo L.] Baylor Coll Med, Div Infect Dis, Houston, TX 77030 USA.
   [Lasco, Todd M.] Baylor St Lukes Med Ctr, Dept Pathol, Houston, TX 77030 USA.
C3 University of Houston System; University of Houston; Baylor College of
   Medicine
RP Garey, KW (corresponding author), Univ Houston, Coll Pharm, Dept Clin Sci & Adm, 1441 Moursund St, Houston, TX 77030 USA.
EM slaitken@uh.edu; vagish.hemmige@bcm.edu; koo@bcm.edu; nnvuong@uh.edu;
   tlasco@stlukeshealth.org; kgarey@uh.edu
RI Aitken, Samuel/J-5045-2019; Lasco, Todd M/A-6887-2009; Garey,
   Kevin/AAH-5540-2019
OI Aitken, Samuel/0000-0002-8659-4238; Garey, Kevin/0000-0003-2063-7503;
   Lasco, Todd/0000-0002-5405-7067
CR Bauer KA, 2010, CLIN INFECT DIS, V51, P1074, DOI 10.1086/656623
   Beal SG, 2013, J CLIN MICROBIOL, V51, P3988, DOI 10.1128/JCM.01889-13
   Buchan BW, 2013, PLOS MED, V10, DOI 10.1371/journal.pmed.1001478
   Dellit TH, 2007, CLIN INFECT DIS, V44, P159, DOI 10.1086/510393
   Forrest GN, 2006, J CLIN MICROBIOL, V44, P3381, DOI 10.1128/JCM.00751-06
   Forrest GN, 2006, J ANTIMICROB CHEMOTH, V58, P154, DOI 10.1093/jac/dkl146
   Geiger K, 2013, AM J HEALTH-SYST PH, V70, P335, DOI 10.2146/ajhp110724
   Goff DA, 2012, PHARMACOTHERAPY, V32, P677, DOI 10.1002/j.1875-9114.2012.01137.x
   Harbarth S, 2002, ANTIMICROB AGENTS CH, V46, P1619, DOI 10.1128/AAC.46.6.1619-1628.2002
   Howden BP, 2010, CLIN MICROBIOL REV, V23, P99, DOI 10.1128/CMR.00042-09
   KAWAMURA Y, 1995, INT J SYST BACTERIOL, V45, P406, DOI 10.1099/00207713-45-2-406
   La Scola B, 2009, PLOS ONE, V4, DOI 10.1371/journal.pone.0008041
   Lautenbach E, 1999, INFECT CONT HOSP EP, V20, P318, DOI 10.1086/501624
   Lodise TP, 2007, ANTIMICROB AGENTS CH, V51, P3731, DOI 10.1128/AAC.00101-07
   MacDougall C, 2005, CLIN MICROBIOL REV, V18, P638, DOI 10.1128/CMR.18.4.638-656.2005
   Nanosphere Inc, 2012, VER GRAM POS BLOOD C
   Palmer HR, 2011, AM J HEALTH-SYST PH, V68, P2170, DOI 10.2146/ajhp100635
   Parta M, 2010, INFECT CONT HOSP EP, V31, P1043, DOI 10.1086/656248
   Perez KK, 2013, ARCH PATHOL LAB MED, V137, P1247, DOI 10.5858/arpa.2012-0651-OA
   Samuel LP, 2013, J CLIN MICROBIOL, V51, P1188, DOI 10.1128/JCM.02982-12
   Sango A, 2013, J CLIN MICROBIOL, V51, P4008, DOI 10.1128/JCM.01951-13
   Schweizer ML, 2011, BMC INFECT DIS, V11, DOI 10.1186/1471-2334-11-279
   Stryjewski ME, 2007, CLIN INFECT DIS, V44, P190, DOI 10.1086/510386
   Sullivan KV, 2013, J CLIN MICROBIOL, V51, P3579, DOI 10.1128/JCM.01224-13
   van Belkum A, 2013, ANN LAB MED, V33, P14, DOI 10.3343/alm.2013.33.1.14
   van Hal SJ, 2012, CLIN MICROBIOL REV, V25, P362, DOI 10.1128/CMR.05022-11
   Wisplinghoff H, 2004, CLIN INFECT DIS, V39, P309, DOI 10.1086/421946
   Wojewoda CM, 2013, J CLIN MICROBIOL, V51, P2072, DOI 10.1128/JCM.00831-13
   Wong JR, 2012, ANN PHARMACOTHER, V46, P1484, DOI 10.1345/aph.1R439
NR 29
TC 25
Z9 26
U1 0
U2 7
PU ELSEVIER SCIENCE INC
PI NEW YORK
PA 360 PARK AVE SOUTH, NEW YORK, NY 10010-1710 USA
SN 0732-8893
EI 1879-0070
J9 DIAGN MICR INFEC DIS
JI Diagn. Microbiol. Infect. Dis.
PD JAN
PY 2015
VL 81
IS 1
BP 4
EP 8
DI 10.1016/j.diagmicrobio.2014.09.025
PG 5
WC Infectious Diseases; Microbiology
WE Science Citation Index Expanded (SCI-EXPANDED)
SC Infectious Diseases; Microbiology
GA AX4EX
UT WOS:000346887600002
PM 25445120
DA 2024-08-24
ER

PT J
AU Singh, S
   Dhawan, B
   Kapil, A
   Kabra, SK
   Suri, A
   Sreenivas, V
   Das, BK
AF Singh, S.
   Dhawan, B.
   Kapil, A.
   Kabra, S. K.
   Suri, A.
   Sreenivas, V.
   Das, B. K.
TI Coagulase-negative staphylococci causing blood stream infection at an
   Indian tertiary care hospital: Prevalence, antimicrobial resistance and
   molecular characterisation
SO INDIAN JOURNAL OF MEDICAL MICROBIOLOGY
LA English
DT Article
DE Antimicrobial resistance; bloodstream infection; coagulase negative
   staphylococci; mecA; staphylococcal chromosomal cassette mec typing
ID MULTIPLEX PCR STRATEGY; ANTIBIOTIC-RESISTANCE; MEC ELEMENT; METHICILLIN;
   AUREUS; HAEMOLYTICUS; IDENTIFICATION; VARIANTS; CULTURES; STRAINS
AB Introduction: Recent years have seen a rise of coagulase-negative staphylococci (CoNS) from common contaminants to agents of nosocomial blood stream infections (BSI's). Molecular typing and establishing a correlation with antibiotic resistance is essential particularly in countries like India where genotyping studies for drug-resistant CoNS are sparse. Methods: A prospective study was done over 18 months, wherein 42,693 blood samples were received, and 59 patients with BSI due to CoNS were evaluated. The isolates recovered were identified by a biochemical test panel and matrix-assisted laser desorption ionization - time of flight mass spectrometry followed by antimicrobial susceptibility testing by Kirby-Baur disc diffusion method and E-test strips. Staphylococcal chromosomal cassette mec (SCCmec) element was characterised by multiplex polymerase chain reaction for all methicillin-resistant (MR) isolates. Results: The majority of CoNS isolated were constituted by Staphylococcus haemolyticus (47.5%) followed by Staphylococcus epidermidis (33.9%), Staphylococcus hominis (11.86%), Staphylococcus cohnii (5.08%) and Staphylococcus warneri (1.69%). Among all isolates 57.6% were MR with statistically significant higher resistance versus methicillin sensitive-CoNS. This difference was significant for erythromycin (76% vs. 44%, P = 0.011), rifampicin (50% vs. 12%, P = 0.002) and amikacin (26.5% vs. 4%, P = 0.023), ciprofloxacin (64.7% vs. 20%, P = 0.001) and cotrimoxazole (55.9% vs. 20%, P = 0.006). SCCmec type I was predominant (61.8%, P = 0.028) and exhibited multidrug resistance (76.2%). Coexistence of SCCmec type I and III was seen in 8.82% MR isolates. Conclusion: CoNS exhibit high antimicrobial resistance thereby limiting treatment options. The presence of new variants of SCCmec type in hospital-acquired CoNS may predict the antibiotic resistance pattern. This is the first evaluation of the molecular epidemiology of CoNS causing BSI from India and can serve as a guide in the formulation of hospital infection control and treatment guidelines.
C1 [Singh, S.] Post Grad Inst Med Educ & Res, Dept Med Microbiol, Chandigarh, India.
   [Dhawan, B.; Kapil, A.; Das, B. K.] All India Inst Med Sci, Dept Microbiol, New Delhi, India.
   [Kabra, S. K.] All India Inst Med Sci, Dept Pediat, New Delhi, India.
   [Sreenivas, V.] All India Inst Med Sci, Dept Biostat, New Delhi, India.
   [Suri, A.] All India Inst Med Sci, Dept Neurosurg, New Delhi, India.
C3 Post Graduate Institute of Medical Education & Research (PGIMER),
   Chandigarh; All India Institute of Medical Sciences (AIIMS) New Delhi;
   All India Institute of Medical Sciences (AIIMS) New Delhi; All India
   Institute of Medical Sciences (AIIMS) New Delhi; All India Institute of
   Medical Sciences (AIIMS) New Delhi
RP Singh, S (corresponding author), Post Grad Inst Med Educ & Res, Dept Med Microbiol, Chandigarh, India.
EM shreya_thedoc@rediffmail.com
CR Agvald-Öhman C, 2004, CRIT CARE, V8, pR42, DOI 10.1186/cc2422
   Barros EM, 2012, J CLIN MICROBIOL, V50, P166, DOI 10.1128/JCM.05563-11
   Becker K, 2014, CLIN MICROBIOL REV, V27, P870, DOI 10.1128/CMR.00109-13
   Beekmann SE, 2005, INFECT CONT HOSP EP, V26, P559, DOI 10.1086/502584
   CLSI Clinical and Laboratory Standards Institutes (CLSI), 2014, CLSI Document M100-S24
   Gadepalli R, 2009, J HOSP INFECT, V73, P253, DOI 10.1016/j.jhin.2009.07.021
   Gurkan ME, 2011, TURK J MED SCI, V41, P859
   Jain A, 2011, INDIAN J MED RES, V134, P193
   Keim LS, 2011, BRAZ J MICROBIOL, V42, P248, DOI 10.1590/S1517-83822011000100031
   KLOOS WE, 1975, INT J SYST BACTERIOL, V25, P62, DOI 10.1099/00207713-25-1-62
   Latif M, 2015, J PAK MED ASSOC, V65, P283
   Milheiriço C, 2007, ANTIMICROB AGENTS CH, V51, P3374, DOI 10.1128/AAC.00275-07
   Machado ABP, 2007, J MED MICROBIOL, V56, P1328, DOI 10.1099/jmm.0.47294-0
   Oliveira DC, 2002, ANTIMICROB AGENTS CH, V46, P2155, DOI 10.1128/AAC.46.7.2155-2161.2002
   Pereira VC, 2013, MEM I OSWALDO CRUZ, V108, P939
   Pérez-Roth E, 2001, J CLIN MICROBIOL, V39, P4037, DOI 10.1128/JCM.39.11.4037-4041.2001
   Ruppé E, 2009, ANTIMICROB AGENTS CH, V53, P442, DOI 10.1128/AAC.00724-08
   Saravanan etal.:., 2014, BMC INFECT DIS, V14, P51
   Shore A, 2005, ANTIMICROB AGENTS CH, V49, P2070, DOI 10.1128/AAC.49.5.2070-2083.2005
   Takeuchi F, 2005, J BACTERIOL, V187, P7292, DOI 10.1128/JB.187.21.7292-7308.2005
   Wattal C, 2014, BRAZ J INFECT DIS, V18, P245, DOI 10.1016/j.bjid.2013.07.010
NR 21
TC 24
Z9 26
U1 0
U2 2
PU ELSEVIER
PI AMSTERDAM
PA RADARWEG 29, 1043 NX AMSTERDAM, NETHERLANDS
SN 0255-0857
EI 1998-3646
J9 INDIAN J MED MICROBI
JI Indian J. Med. Microbiol.
PD OCT-DEC
PY 2016
VL 34
IS 4
BP 500
EP 505
DI 10.4103/0255-0857.195374
PG 6
WC Immunology
WE Science Citation Index Expanded (SCI-EXPANDED)
SC Immunology
GA EH0LM
UT WOS:000391455500015
PM 27934830
OA gold
DA 2024-08-24
ER

PT J
AU Bearman, GML
   Marra, AR
   Sessler, CN
   Smith, WR
   Rosato, A
   Laplante, JK
   Wenzel, RP
   Edmond, MB
AF Bearman, Gonzalo M. L.
   Marra, Alexandre R.
   Sessler, Curtis N.
   Smith, Wally R.
   Rosato, Adriana
   Laplante, Justin K.
   Wenzel, Richard P.
   Edmond, Michael B.
TI A controlled trial of universal gloving versus contact precautions for
   preventing the transmission of multidrug-resistant organisms
SO AMERICAN JOURNAL OF INFECTION CONTROL
LA English
DT Article
ID HEALTH-CARE WORKERS; NOSOCOMIAL TRANSMISSION; HAND HYGIENE; GLOVES;
   ENTEROCOCCUS; ACQUISITION; IMPACT; GOWN; COST
AB Background: Contact precautions are recommended to reduce the transmission of multidrug- resistant organisms. However, the optimal method for control of multidrug-resistant organisms remains unclear.
   Methods: A controlled trial was conducted in a medical intensive care unit. Phase 1 was a 3-month period of standard practice in which patients were placed in contact precautions per Centers for Disease Control and Prevention guidelines. In the second 3 months. phase 2. gloves were required for all patient contact, and no patients were placed in contact precautions.
   Results: Compliance with contact precautions in phase I versus universal gloving in phase 2 was 75.7% versus 87.0%, respectively (P <.001). Hand hygiene compliance before patient care was significantly higher in phase I when compared with phase 2 (18.7% vs 11.4%, respectively, P <.001). Hand hygiene compliance after patient care was 57.7% in phase 1 versus 52.5% in phase 2 (P =.011). Nosocomial infection rates per 1000 device-days in phase I versus phase 2 were as follows: bloodstream infection, 6.2 versus 14.1, respectively (P <.001), urinary tract infection, 4.3 versus 7.4, respectively (P <.001): and ventilator-associated pneumonia, 0 versus 2.3, respectively (P <.001). There were no differences in vancomycin-resistant enterococci or methicillin-resistant Staphylococcus aureus acquisition in the 2 study phases; however, in both phases, the majority of vancomycin-resistant enterococci and methicillin-resistant Staphylococcus aureus conversions were clonal.
   Conclusion: Compliance with universal gloving was significantly greater than compliance with contact precautions. However, greater compliance with hand hygiene was observed in the contact precautions phase. Measures must be in place to both increase and sustain hand hygiene compliance so as to minimize the risk of nosocomial cross transmission before reevaluating the concept of replacing contact precautions with universal gloving.
C1 [Bearman, Gonzalo M. L.; Marra, Alexandre R.; Sessler, Curtis N.; Smith, Wally R.; Rosato, Adriana; Wenzel, Richard P.; Edmond, Michael B.] Virginia Commonwealth Univ, Coll Med, Dept Internal Med, Richmond, VA USA.
   [Marra, Alexandre R.] Univ Fed Sao Paulo, Div Infect Dis, Sao Paulo, Brazil.
   [Marra, Alexandre R.] Univ Fed Sao Paulo, EPM, Hosp Sao Paulo, Sao Paulo, Brazil.
   [Laplante, Justin K.] Virginia Commonwealth Univ, Sch Med, Richmond, VA 23284 USA.
C3 Virginia Commonwealth University; Universidade Federal de Sao Paulo
   (UNIFESP); Universidade Federal de Sao Paulo (UNIFESP); Virginia
   Commonwealth University
RP Bearman, GML (corresponding author), AD Williams Clin, 1201 E Marshall St,6th Floor,Room 6-602,PO Box 98, Richmond, VA 23298 USA.
EM gbearman@vcu.edu
RI Bearman, Gonzalo/ABB-2443-2020
OI Edmond, Michael/0000-0002-4144-8974; Rosato, Adriana
   E./0000-0001-6115-6955
CR Bischoff WE, 2000, ARCH INTERN MED, V160, P1017, DOI 10.1001/archinte.160.7.1017
   D'Agata EMC, 2002, CLIN INFECT DIS, V34, P167, DOI 10.1086/338234
   Edmond M, 2003, INFECT CONT HOSP EP, V24, P309, DOI 10.1086/503479
   Girou E, 2004, J HOSP INFECT, V57, P162, DOI 10.1016/j.jhin.2004.03.010
   Golan Y, 2006, CLIN INFECT DIS, V42, P370, DOI 10.1086/498906
   JOHNSON S, 1990, AM J MED, V88, P137, DOI 10.1016/0002-9343(90)90462-M
   Lai KK, 1998, INFECT CONT HOSP EP, V19, P647
   LUND S, 1994, AM J INFECT CONTROL, V22, P352, DOI 10.1016/0196-6553(94)90034-5
   Muto CA, 2003, INFECT CONT HOSP EP, V24, P362, DOI 10.1086/502213
   OLSEN RJ, 1993, JAMA-J AM MED ASSOC, V270, P350, DOI 10.1001/jama.270.3.350
   Pittet D, 1999, ANN INTERN MED, V130, P126, DOI 10.7326/0003-4819-130-2-199901190-00006
   Puzniak LA, 2002, CLIN INFECT DIS, V35, P18, DOI 10.1086/340739
   Slaughter S, 1996, ANN INTERN MED, V125, P448, DOI 10.7326/0003-4819-125-6-199609150-00004
   Stelfox HT, 2003, JAMA-J AM MED ASSOC, V290, P1899, DOI 10.1001/jama.290.14.1899
   Tenorio AR, 2001, CLIN INFECT DIS, V32, P826, DOI 10.1086/319214
   TENOVER FC, 1995, J CLIN MICROBIOL, V33, P2233, DOI 10.1128/JCM.33.9.2233-2239.1995
   Trick WE, 2004, J AM GERIATR SOC, V52, P2003, DOI 10.1111/j.1532-5415.2004.52555.x
NR 17
TC 51
Z9 56
U1 0
U2 8
PU MOSBY-ELSEVIER
PI NEW YORK
PA 360 PARK AVENUE SOUTH, NEW YORK, NY 10010-1710 USA
SN 0196-6553
J9 AM J INFECT CONTROL
JI Am. J. Infect. Control
PD DEC
PY 2007
VL 35
IS 10
BP 650
EP 655
DI 10.1016/j.ajic.2007.02.011
PG 6
WC Public, Environmental & Occupational Health; Infectious Diseases
WE Science Citation Index Expanded (SCI-EXPANDED)
SC Public, Environmental & Occupational Health; Infectious Diseases
GA 241UB
UT WOS:000251680200004
PM 18063129
DA 2024-08-24
ER

PT J
AU Pi, HF
   Ogunniyi, AD
   Savaliya, B
   Nguyen, HT
   Page, SW
   Lacey, E
   Venter, H
   Trott, DJ
AF Pi, Hongfei
   Ogunniyi, Abiodun D.
   Savaliya, Bhumi
   Nguyen, Hang Thi
   Page, Stephen W.
   Lacey, Ernest
   Venter, Henrietta
   Trott, Darren J.
TI Repurposing of the Fasciolicide Triclabendazole to Treat Infections
   Caused by <i>Staphylococcus</i> spp. and Vancomycin-Resistant
   Enterococci
SO MICROORGANISMS
LA English
DT Article
DE multidrug resistance; triclabendazole; polymyxin B; bacterial pathogens;
   bioluminescence; sepsis
ID COMBINATIONS; DRUGS; SANGUINARINE; ANTIBIOTICS
AB One approach to combat the increasing incidence of multidrug-resistant (MDR) bacterial pathogens involves repurposing existing compounds with known safety and development pathways as new antibacterial classes with potentially novel mechanisms of action. Here, triclabendazole (TCBZ), a drug originally developed to treat Fasciola hepatica (liver fluke) in sheep and cattle, and later in humans, was evaluated as an antibacterial alone or in combination with sub-inhibitory concentrations of polymyxin B (PMB) against clinical isolates and reference strains of key Gram-positive and Gram-negative bacteria. We show for the first time that in vitro, TCBZ selectively kills methicillin-sensitive and methicillin-resistant Staphylococcus aureus and Staphylococcus pseudintermedius at a minimum inhibitory concentration (MIC) range of 2-4 mu g/mL, and vancomycin-resistant enterococci at a MIC range of 4-8 mu g/mL. TCBZ also inhibited key Gram-negative bacteria in the presence of sub-inhibitory concentrations of PMB, returning MIC90 values of 1 mu g/mL for Escherichia coli, 8 mu g/mL for Klebsiella pneumoniae, 2 mu g/mL for Acinetobacter baumannii and 4 mu g/mL for Pseudomonas aeruginosa. Interestingly, TCBZ was found to be bacteriostatic against intracellular S. aureus but bactericidal against intracellular S. pseudintermedius. Additionally, TCBZ's favourable pharmacokinetic (PK) and pharmacodynamic (PD) profile was further explored by in vivo safety and efficacy studies using a bioluminescent mouse model of S. aureus sepsis. We show that repeated four-hourly oral treatment of mice with 50 mg/kg TCBZ after systemic S. aureus challenge resulted in a significant reduction in S. aureus populations in the blood to 18 h post-infection (compared to untreated mice) but did not clear the bacterial infection from the bloodstream, consistent with in vivo bacteriostatic activity. These results indicate that additional pharmaceutical development of TCBZ may enhance its PK/PD, allowing it to be an appropriate candidate for the treatment of serious MDR bacterial pathogens.
C1 [Pi, Hongfei; Ogunniyi, Abiodun D.; Savaliya, Bhumi; Nguyen, Hang Thi; Trott, Darren J.] Univ Adelaide, Sch Anim & Vet Sci, Australian Ctr Antimicrobial Resistance Ecol, Roseworthy Campus, Roseworthy, SA 5371, Australia.
   [Nguyen, Hang Thi] Vietnam Natl Univ Agr, Fac Vet Med, Dept Pharmacol Toxicol Internal Med & Diagnost, Hanoi 100000, Vietnam.
   [Page, Stephen W.] Luoda Pharma Pty Ltd, Caringbah, NSW 2229, Australia.
   [Lacey, Ernest] Microbial Screening Technol Pty Ltd, Smithfield, NSW 2164, Australia.
   [Venter, Henrietta] Univ South Australia, Clin & Hlth Sci, Hlth & Biomed Innovat, Adelaide, SA 5000, Australia.
C3 University of Adelaide; Vietnam National University of Agriculture
   (VNUA); University of South Australia
RP Trott, DJ (corresponding author), Univ Adelaide, Sch Anim & Vet Sci, Australian Ctr Antimicrobial Resistance Ecol, Roseworthy Campus, Roseworthy, SA 5371, Australia.
EM hongfei.pi@adelaide.edu.au; david.ogunniyi@adelaide.edu.au;
   bhumi.savaliya@adelaide.edu.au; hang.t.nguyen@adelaide.edu.au;
   swp@advet.com.au; elacey@microbialscreening.com;
   rietie.venter@unisa.edu.au; darren.trott@adelaide.edu.au
RI Page, Stephen W./AAX-2920-2021; Venter, Henrietta/E-4795-2013
OI Page, Stephen W./0000-0001-5312-2149; pi, hongfei/0000-0002-5758-6044;
   Venter, Henrietta/0000-0001-5569-7755; Savaliya,
   Bhumika/0000-0002-9409-8090; Nguyen, Hang/0000-0002-6313-9371; Ogunniyi,
   Abiodun/0000-0001-9308-5629
FU ARC [LP130100736]
FX This work was supported by funding to Darren J. Trott through ARC
   linkage project LP130100736 with Luoda Pharma as the main partner
   organization, with Stephen W. Page as the director. The funders did not
   have any additional role in the study design, data collection and
   analysis, decision to publish or preparation of the manuscript.
CR AbdelKhalek A, 2020, J ANTIBIOT, V73, P392, DOI 10.1038/s41429-020-0288-3
   Ahmed MU, 2017, ANTIMICROB AGENTS CH, V61, DOI [10.1128/AAC.02690-16, 10.1128/aac.02690-16]
   Alam M.M., 2001, PROG AGR, V12, P151
   Algorri M, 2020, ANN CLIN MICROB ANTI, V19, DOI 10.1186/s12941-020-00392-w
   Australian Commission on Safety and Quality in Health Care, 2018, ANT STEW AUSTR HLTH
   AVERKIN EA, 1975, J MED CHEM, V18, P1164, DOI 10.1021/jm00245a029
   Bassetti M, 2019, FRONT MED-LAUSANNE, V6, DOI 10.3389/fmed.2019.00074
   Bongers S, 2019, ANTIBIOTICS-BASEL, V8, DOI 10.3390/antibiotics8020054
   Brown D, 2015, NAT REV DRUG DISCOV, V14, P821, DOI 10.1038/nrd4675
   Cha Y, 2018, BRIT J PHARMACOL, V175, P168, DOI 10.1111/bph.13798
   Clinical and Laboratory Standards Institute, 2017, PERFORMANCE STANDARD
   Corsello SM, 2017, NAT MED, V23, P405, DOI 10.1038/nm.4306
   DiMasi JA, 2016, J HEALTH ECON, V47, P20, DOI 10.1016/j.jhealeco.2016.01.012
   Durand GA, 2019, INT J ANTIMICROB AG, V53, P371, DOI 10.1016/j.ijantimicag.2018.11.010
   Eid SY, 2012, PHYTOMEDICINE, V19, P1288, DOI 10.1016/j.phymed.2012.08.010
   El-Tantawy WH, 2007, PHARM WORLD SCI, V29, P190, DOI 10.1007/s11096-006-9069-8
   Gandhi P, 2019, T ROY SOC TROP MED H, V113, P797, DOI 10.1093/trstmh/trz093
   Hamoud R, 2015, J PHARM PHARMACOL, V67, P264, DOI 10.1111/jphp.12326
   Hong IS, 2011, J PHARM TECHNOL, V27, P132, DOI 10.1177/875512251102700306
   Kelley JM, 2016, TRENDS PARASITOL, V32, P458, DOI 10.1016/j.pt.2016.03.002
   Khazandi M, 2019, FRONT MICROBIOL, V10, DOI 10.3389/fmicb.2019.00837
   Kobayashi SD, 2018, J INNATE IMMUN, V10, P432, DOI 10.1159/000487756
   Lecaillon JB, 1998, BRIT J CLIN PHARMACO, V45, P601, DOI 10.1046/j.1365-2125.1998.00725.x
   Lim TP, 2011, PLOS ONE, V6, DOI 10.1371/journal.pone.0028177
   LYNCH BM, 1968, CAN J CHEMISTRY, V46, P1141, DOI 10.1139/v68-189
   O'Neill J., 2016, Tackling drug-resistant infections globally: final report and recommendations
   Ogunniyi AD, 2018, PLOS ONE, V13, DOI 10.1371/journal.pone.0200195
   Ogunniyi AD, 2017, PLOS ONE, V12, DOI 10.1371/journal.pone.0183457
   Oprea TI, 2012, AAPS J, V14, P759, DOI 10.1208/s12248-012-9390-1
   Pi HF, 2020, FRONT MICROBIOL, V11, DOI 10.3389/fmicb.2020.01556
   Pushpakom S, 2019, NAT REV DRUG DISCOV, V18, P41, DOI 10.1038/nrd.2018.168
   Rangel-Vega A, 2015, FRONT MICROBIOL, V6, DOI 10.3389/fmicb.2015.00282
   Roberts KD, 2015, ACS INFECT DIS, V1, P568, DOI 10.1021/acsinfecdis.5b00085
   Schneider EK, 2017, ESSAYS BIOCHEM, V61, P115, DOI 10.1042/EBC20160058
   Seral C, 2003, ANTIMICROB AGENTS CH, V47, P2283, DOI 10.1128/AAC.47.7.2283-2292.2003
   Strittmatter SM, 2014, NAT MED, V20, P590, DOI 10.1038/nm.3595
   The PEW Charitable Trusts, TRACK GLOB PIP ANT D
   Theuretzbacher U, 2017, CURR OPIN MICROBIOL, V39, P106, DOI 10.1016/j.mib.2017.10.028
   U.S. Food Drug Adminstration, 2020, WHOMVPEMPIAU201907
   van Allan J.A., 1963, 2 MERCAPTOBENZIMIDAZ, VlV
   Vandenberk J., 1978, ANTIEMETIC 1 BENZIMI, V4
   Venter H, 2019, BIOSCIENCE REP, V39, DOI 10.1042/BSR20180474
   Wetzstein HG, 2005, ANTIMICROB AGENTS CH, V49, P4166, DOI 10.1128/AAC.49.10.4166-4173.2005
   World Health Organization, 2021, 2020 ANT AG CLIN PRE
   World Health Organization, 2019, WHO ADV GROUP INT SU
   World Health Organization, 2019, World Health Organization Model List of Essential Medicines: 21st List
   Wright GD, 2016, TRENDS MICROBIOL, V24, P862, DOI 10.1016/j.tim.2016.06.009
   Younis W, 2015, CURR PHARM DESIGN, V21, P4106, DOI 10.2174/1381612821666150506154434
   Zgurskaya HI, 2015, ACS INFECT DIS, V1, P512, DOI 10.1021/acsinfecdis.5b00097
   Zheng W, 2018, BRIT J PHARMACOL, V175, P181, DOI 10.1111/bph.13895
NR 50
TC 5
Z9 6
U1 2
U2 6
PU MDPI
PI BASEL
PA ST ALBAN-ANLAGE 66, CH-4052 BASEL, SWITZERLAND
EI 2076-2607
J9 MICROORGANISMS
JI Microorganisms
PD AUG
PY 2021
VL 9
IS 8
AR 1697
DI 10.3390/microorganisms9081697
PG 20
WC Microbiology
WE Science Citation Index Expanded (SCI-EXPANDED)
SC Microbiology
GA UH0DG
UT WOS:000689611100001
PM 34442776
OA Green Published, gold
DA 2024-08-24
ER

PT J
AU Rhodes, J
   Jorakate, P
   Makprasert, S
   Sangwichian, O
   Kaewpan, A
   Akarachotpong, T
   Srisaengchai, P
   Thamthitiwat, S
   Khemla, S
   Yuenprakhon, S
   Paveenkittiporn, W
   Kerdsin, A
   Whistler, T
   Baggett, HC
   Gregory, CJ
AF Rhodes, Julia
   Jorakate, Possawat
   Makprasert, Sirirat
   Sangwichian, Ornuma
   Kaewpan, Anek
   Akarachotpong, Thantapat
   Srisaengchai, Prasong
   Thamthitiwat, Somsak
   Khemla, Supphachoke
   Yuenprakhon, Somkid
   Paveenkittiporn, Wantana
   Kerdsin, Anusak
   Whistler, Toni
   Baggett, Henry C.
   Gregory, Christopher J.
TI Population-based bloodstream infection surveillance in rural Thailand,
   2007-2014
SO BMC PUBLIC HEALTH
LA English
DT Article
DE Bloodstream infections; Community-acquired infections;
   Healthcare-associated infections; Antimicrobial resistance;
   Population-based surveillance; Thailand; Global health security
ID BACTEREMIC MELIOIDOSIS; ACQUIRED BACTEREMIA; PNEUMONIAE; RESISTANCE;
   COUNTRIES; BURDEN; YIELD; SOUTH; PCR
AB BackgroundBloodstream infection (BSI) surveillance is essential to characterize the public health threat of bacteremia. We summarize BSI epidemiology in rural Thailand over an eight year period.MethodsPopulation-based surveillance captured clinically indicated blood cultures and associated antimicrobial susceptibility results performed in all 20 hospitals in Nakhon Phanom (NP) and Sa Kaeo (SK) provinces. BSIs were classified as community-onset (CO) when positive cultures were obtained 2days after hospital admission and hospital-onset (HO) thereafter. Hospitalization denominator data were available for incidence estimates for 2009-2014.ResultsFrom 2007 to 2014 a total of 11,166 BSIs were identified from 134,441 blood cultures. Annual CO BSI incidence ranged between 89.2 and 123.5 cases per 100,000 persons in SK and NP until 2011. Afterwards, CO incidence remained stable in SK and increased in NP, reaching 155.7 in 2013. Increases in CO BSI incidence over time were limited to persons aged 50years. Ten pathogens, in rank order, accounted for >65% of CO BSIs in both provinces, all age-groups, and all years: Escherichia coli, Klebsiella pneumoniae, Burkholderia pseudomallei, Staphylococcus aureus, Salmonella non-typhi spp., Streptococcus pneumoniae, Acinetobacter spp., Streptococcus agalactiae, Streptococcus pyogenes, Pseudomonas aeruginosa. HO BSI incidence increased in NP from 0.58 cases per 1000 hospitalizations in 2009 to 0.91 in 2014, but were higher (ranging from 1.9 to 2.3) in SK throughout the study period. Extended-spectrum beta-lactamase production among E. coli isolates and multi-drug resistance among Acinetobacter spp. isolates was common (>25% of isolates), especially among HO cases (>50% of isolates), and became more common over time, while methicillin-resistance among S. aureus isolates (10%) showed no clear trend. Carbapenem-resistant Enterobacteriaceae were documented in 2011-2014.ConclusionsPopulation-based surveillance documented CO BSI incidence estimates higher than previously reported from Thailand and the region, with temporal increases seen in older populations. The most commonly observed pathogens including resistance profiles were similar to leading pathogens and resistance profiles worldwide, thus; prevention strategies with demonstrated success elsewhere may prove effective in Thailand.
C1 [Rhodes, Julia; Jorakate, Possawat; Makprasert, Sirirat; Sangwichian, Ornuma; Kaewpan, Anek; Akarachotpong, Thantapat; Srisaengchai, Prasong; Thamthitiwat, Somsak; Whistler, Toni; Baggett, Henry C.; Gregory, Christopher J.] US Ctr Dis Control & Prevent CDC Collaborat, Thailand Minist Publ Hlth MOPH, Global Dis Detect Ctr, Nonthaburi, Thailand.
   [Whistler, Toni; Baggett, Henry C.; Gregory, Christopher J.] CDC, Div Global Hlth Protect, Ctr Global Hlth, Atlanta, GA 30333 USA.
   [Khemla, Supphachoke] Nakhon Phanom Gen Hosp, Nakhon Phanom, Thailand.
   [Yuenprakhon, Somkid] Sa Kaeo Crown Prince Hosp, Sa Kaeo, Thailand.
   [Paveenkittiporn, Wantana; Kerdsin, Anusak] Minist Publ Hlth, Natl Inst Hlth, Dept Med Sci, Nonthaburi, Thailand.
   [Kerdsin, Anusak] Kasetsart Univ Chalermphrakiat, Fac Publ Hlth, Bangkok, Sakon Nakhon Pr, Thailand.
C3 Ministry of Public Health - Thailand; Centers for Disease Control &
   Prevention - USA; Ministry of Public Health - Thailand
RP Rhodes, J (corresponding author), US Ctr Dis Control & Prevent CDC Collaborat, Thailand Minist Publ Hlth MOPH, Global Dis Detect Ctr, Nonthaburi, Thailand.
EM icq0@cdc.gov
RI Whistler, Toni/A-6709-2009
OI Whistler, Toni/0000-0002-7250-908X; Kerdsin, Anusak/0000-0003-1055-3656
FU CDC Foundation; Pneumococcal Vaccines Accelerated Development and
   Introduction Plan (PneumoADIP) (GAVI Alliance); Global Disease Detection
   program of the U.S. Centers for Disease Control and Prevention
FX Support for this project was provided by the CDC Foundation, the
   Pneumococcal Vaccines Accelerated Development and Introduction Plan
   (PneumoADIP) (funded by the GAVI Alliance based at the Johns Hopkins
   Bloomberg School of Public Health), and the Global Disease Detection
   program of the U.S. Centers for Disease Control and Prevention.
   Publication costs were provided by the Global Disease Detection program.
CR [Anonymous], 2008, GLOB BURD DIS 2004 U
   [Anonymous], 2013, PERF STAND ANT SUSC
   Baggett HC, 2012, EUR J CLIN MICROBIOL, V31, P753, DOI 10.1007/s10096-011-1370-3
   Bhengsri S, 2011, AM J TROP MED HYG, V85, P117, DOI 10.4269/ajtmh.2011.11-0070
   Chayakulkeeree Methee, 2005, Southeast Asian Journal of Tropical Medicine and Public Health, V36, P1503
   Dantes R, 2013, JAMA INTERN MED, V173, P1970, DOI 10.1001/jamainternmed.2013.10423
   Deen J, 2012, LANCET INFECT DIS, V12, P480, DOI 10.1016/S1473-3099(12)70028-2
   Department of Provincial Administration, THAIL DEM
   FALLA TJ, 1994, J CLIN MICROBIOL, V32, P2382, DOI 10.1128/JCM.32.10.2382-2386.1994
   Giriyapur Ravi S, 2011, J Lab Physicians, V3, P33, DOI 10.4103/0974-2727.78561
   Goto M, 2013, CLIN MICROBIOL INFEC, V19, P501, DOI 10.1111/1469-0691.12195
   Hall KK, 2006, CLIN MICROBIOL REV, V19, P788, DOI 10.1128/CMR.00062-05
   Hongsuwan M, 2014, PLOS ONE, V9, DOI 10.1371/journal.pone.0109324
   Iwashyna TJ, 2010, JAMA-J AM MED ASSOC, V304, P1787, DOI 10.1001/jama.2010.1553
   Jaganath D, 2018, AM J TROP MED HYG, V99, P155, DOI 10.4269/ajtmh.17-0631
   Jatapai A, 2018, AM J TROP MED HYG, V98, P1585, DOI 10.4269/ajtmh.17-0402
   Johnson HL, 2010, PLOS MED, V7, DOI 10.1371/journal.pmed.1000348
   Jorakate P, 2015, J CLIN MICROBIOL, V53, P910, DOI 10.1128/JCM.02008-14
   Jorgensen JH, 2015, MANUAL CLIN MICROBIO, VEleventh
   Kanoksil M, 2013, PLOS ONE, V8, DOI 10.1371/journal.pone.0054714
   Kulpeng W, 2013, VACCINE, V31, P2839, DOI 10.1016/j.vaccine.2013.03.047
   Laupland KB, 2007, EPIDEMIOL INFECT, V135, P1037, DOI 10.1017/S0950268806007631
   Laupland KB, 2013, CLIN MICROBIOL INFEC, V19, P492, DOI 10.1111/1469-0691.12144
   Limmathurotsakul D, 2010, AM J TROP MED HYG, V82, P1113, DOI 10.4269/ajtmh.2010.10-0038
   Lindsley MD, 2011, CLIN INFECT DIS, V53, P321, DOI 10.1093/cid/cir379
   Luvsansharay UO, 2011, J MED MICROBIOL, V60, P619, DOI 10.1099/jmm.0.026955-0
   Mekviwattanawong Sripetcharat, 2006, J Med Assoc Thai, V89 Suppl 5, pS106
   Moon HW, 2014, J MED MICROBIOL, V63, P421, DOI 10.1099/jmm.0.069054-0
   Morrissey I, 2014, J MED MICROBIOL, V63, P556, DOI 10.1099/jmm.0.068981-0
   Nickerson EK, 2009, LANCET INFECT DIS, V9, P130, DOI 10.1016/S1473-3099(09)70022-2
   Pai R, 2006, J CLIN MICROBIOL, V44, P124, DOI 10.1128/JCM.44.1.124-131.2006
   Penno EC, 2015, AM J TROP MED HYG, V93, P850, DOI 10.4269/ajtmh.15-0083
   Phetsouvanh R, 2006, AM J TROP MED HYG, V75, P978
   Porter KA, 2014, EPIDEMIOL INFECT, V142, P1317, DOI 10.1017/S0950268813002082
   Praphasiri P, 2015, EMERG INFECT DIS, V21, P345, DOI 10.3201/eid2102.140961
   Rhodes J, 2010, AM J TROP MED HYG, V83, P301, DOI 10.4269/ajtmh.2010.09-0584
   Sawatwong P, 2019, AM J TROP MED HYG, V100, P943, DOI 10.4269/ajtmh.18-0394
   Siegel J.D., 2006, The Healthcare Infection Control Practices Advisory Committee, Management of multi-drug resistant organisms in healthcare settings
   Thailand NESDB, POP PROJ THAIL 2000
   Thailand NESDB, POP PROJ THAIL 2010
   Thamthitiwat S, 2011, VACCINE, V29, P1727, DOI 10.1016/j.vaccine.2010.12.089
   Thamthitiwat S, 2007, AM J TROP MED HYG, V77, P260
   Whistler T, 2018, PLOS NEGLECT TROP D, V12, DOI 10.1371/journal.pntd.0006718
NR 43
TC 16
Z9 16
U1 0
U2 2
PU BMC
PI LONDON
PA CAMPUS, 4 CRINAN ST, LONDON N1 9XW, ENGLAND
EI 1471-2458
J9 BMC PUBLIC HEALTH
JI BMC Public Health
PD MAY 10
PY 2019
VL 19
SU 3
AR 521
DI 10.1186/s12889-019-6775-4
PG 12
WC Public, Environmental & Occupational Health
WE Science Citation Index Expanded (SCI-EXPANDED)
SC Public, Environmental & Occupational Health
GA HX7UJ
UT WOS:000467611400007
PM 32326935
OA gold, Green Published
DA 2024-08-24
ER

PT J
AU Baraboutis, IG
   Koukoulaki, M
   Belesiotou, H
   Platsouka, E
   Papastamopoulos, V
   Kontothanasis, D
   Kontogianni-Katsarou, K
   Tsagalou, EP
   Paniara, O
   Skoutelis, AT
AF Baraboutis, Ioannis G.
   Koukoulaki, Maria
   Belesiotou, Helen
   Platsouka, Evaggelia
   Papastamopoulos, Vassilios
   Kontothanasis, Dimitrios
   Kontogianni-Katsarou, Katerina
   Tsagalou, Eleftheria P.
   Paniara, Olga
   Skoutelis, Athanasios T.
TI Community-Acquired Methicillin-Resistant <i>Staphylococcus aureus</i> as
   a Cause of Rapidly Progressing Pyelonephritis With Pyonephrosis,
   Necessitating Emergent Nephrectomy
SO AMERICAN JOURNAL OF THE MEDICAL SCIENCES
LA English
DT Article
DE Community-acquired methicillin-resistant Staphylococcus aureus
   Panton-Valentine leukocidin; Urinary tract infection; Pyonephrosis;
   Staghorn calculus
ID RISK-FACTORS; EPIDEMIOLOGY; INFECTIONS
AB In this article, we describe the first, to our knowledge, reported case of severe bacteremic upper urinary tract infection with pyonephrosis-in the context of prior chronic urinary tract disease-caused by community-acquired methicillin-resistant Staphylococcus aureus (MRSA). The patient presented with fever and constitutional symptoms, and computed tomography revealed extensive renal parenchymal infection along with a staghorn calculus and dilatation of the pyelocalyceal system. His clinical condition rapidly deteriorated, and he developed uncontrollable sepsis, necessitating all emergent nephrectomy. Significant pyonephrosis was noted during surgery. Blood cultures, yielded MRSA, and molecular analysis (by polymerase chain reaction) of the MRSA strains from blood and wound fluid showed that they were Panton-Valentine leukocidin positive and they also possessed SCCmecA type IV. Postoperatively, the patient was treated with intravenous vancomycin for 3 weeks and had a favorable outcome.
C1 [Baraboutis, Ioannis G.; Papastamopoulos, Vassilios; Skoutelis, Athanasios T.] Evangelismos Gen Hosp Athens, Dept Internal Med 5, Div Infect Dis, Athens 10676, Greece.
   [Belesiotou, Helen; Platsouka, Evaggelia; Paniara, Olga] Evangelismos Gen Hosp Athens, Dept Microbiol, Athens 10676, Greece.
   [Kontothanasis, Dimitrios] Evangelismos Gen Hosp Athens, Dept Urol, Athens 10676, Greece.
   [Kontogianni-Katsarou, Katerina] Evangelismos Gen Hosp Athens, Dept Renal Pathol, Athens 10676, Greece.
   [Tsagalou, Eleftheria P.] Alexandra Univ Hosp, Dept Clin Therapeut, Athens, Greece.
C3 Alexandra Hospital
RP Baraboutis, IG (corresponding author), Evangelismos Gen Hosp Athens, Dept Internal Med 5, Div Infect Dis, 45-47 Ipsilantou St, Athens 10676, Greece.
EM ioannisbaraboutis@yahoo.gr
CR Beam JW, 2006, J ATHL TRAINING, V41, P337
   *CDCP, COMM ASS MRSA INF CL
   Chambers HF, 2001, EMERG INFECT DIS, V7, P178, DOI 10.3201/eid0702.010204
   Fridkin SK, 2005, NEW ENGL J MED, V352, P1436, DOI 10.1056/NEJMoa043252
   Laupland KB, 2003, J INFECT DIS, V187, P1452, DOI 10.1086/374621
   Moran GJ, 2006, NEW ENGL J MED, V355, P666, DOI 10.1056/NEJMoa055356
   Naimi TS, 2003, JAMA-J AM MED ASSOC, V290, P2976, DOI 10.1001/jama.290.22.2976
   Pierce JR, 2008, AM J MED SCI, V335, P154, DOI 10.1097/MAJ.0b013e3180caac4b
   Popovich KJ, 2008, CLIN INFECT DIS, V46, P787, DOI 10.1086/528716
   Vandenesch F, 2003, EMERG INFECT DIS, V9, P978
   Wallin TR, 2008, EMERG MED CLIN N AM, V26, P431, DOI 10.1016/j.emc.2008.01.010
NR 11
TC 4
Z9 4
U1 0
U2 1
PU LIPPINCOTT WILLIAMS & WILKINS
PI PHILADELPHIA
PA 530 WALNUT ST, PHILADELPHIA, PA 19106-3621 USA
SN 0002-9629
J9 AM J MED SCI
JI Am. J. Med. Sci.
PD SEP
PY 2009
VL 338
IS 3
BP 233
EP 235
DI 10.1097/MAJ.0b013e3181a778fd
PG 3
WC Medicine, General & Internal
WE Science Citation Index Expanded (SCI-EXPANDED)
SC General & Internal Medicine
GA 495ZL
UT WOS:000269936000015
PM 19636241
DA 2024-08-24
ER

PT J
AU Antti, H
   Fahlgren, A
   Näsström, E
   Kouremenos, K
   Sundén-Cullberg, J
   Guo, YZ
   Moritz, T
   Wolf-Watz, H
   Johansson, A
   Fallman, M
AF Antti, Henrik
   Fahlgren, Anna
   Nasstrom, Elin
   Kouremenos, Konstantinos
   Sunden-Cullberg, Jonas
   Guo, YongZhi
   Moritz, Thomas
   Wolf-Watz, Hans
   Johansson, Anders
   Fallman, Maria
TI Metabolic Profiling for Detection of Staphylococcus aureus Infection and
   Antibiotic Resistance
SO PLOS ONE
LA English
DT Article
ID SEVERE SEPSIS; SEPTIC SHOCK; FATTY-ACIDS; BACTEREMIA; MORTALITY;
   ELEVATION; DISEASE; GROWTH
AB Due to slow diagnostics, physicians must optimize antibiotic therapies based on clinical evaluation of patients without specific information on causative bacteria. We have investigated metabolomic analysis of blood for the detection of acute bacterial infection and early differentiation between ineffective and effective antibiotic treatment. A vital and timely therapeutic difficulty was thereby addressed: the ability to rapidly detect treatment failures because of antibiotic-resistant bacteria. Methicillin-resistant Staphylococcus aureus (MRSA) and methicillin-sensitive S. aureus (MSSA) were used in vitro and for infecting mice, while natural MSSA infection was studied in humans. Samples of bacterial growth media, the blood of infected mice and of humans were analyzed with combined Gas Chromatography/Mass Spectrometry. Multivariate data analysis was used to reveal the metabolic profiles of infection and the responses to different antibiotic treatments. In vitro experiments resulted in the detection of 256 putative metabolites and mice infection experiments resulted in the detection of 474 putative metabolites. Importantly, ineffective and effective antibiotic treatments were differentiated already two hours after treatment start in both experimental systems. That is, the ineffective treatment of MRSA using cloxacillin and untreated controls produced one metabolic profile while all effective treatment combinations using cloxacillin or vancomycin for MSSA or MRSA produced another profile. For further evaluation of the concept, blood samples of humans admitted to intensive care with severe sepsis were analyzed. One hundred thirty-three putative metabolites differentiated severe MSSA sepsis (n = 6) from severe Escherichia coli sepsis (n = 10) and identified treatment responses over time. Combined analysis of human, in vitro, and mice samples identified 25 metabolites indicative of effective treatment of S. aureus sepsis. Taken together, this study provides a proof of concept of the utility of analyzing metabolite patterns in blood for early differentiation between ineffective and effective antibiotic treatment in acute S. aureus infections.
C1 [Antti, Henrik; Nasstrom, Elin] Umea Univ, Dept Chem, Umea, Sweden.
   [Fahlgren, Anna] Umea Univ, Dept Mol Biol, Umea Ctr Microbial Res, Umea, Sweden.
   [Johansson, Anders] Umea Univ, Dept Clin Microbiol, Lab Mol Infect Med Sweden, Umea Ctr Microbial Res, Umea, Sweden.
   [Sunden-Cullberg, Jonas] Karolinska Univ Hosp, Karolinska Inst, Ctr Infect Med, Dept Med F59, Stockholm, Sweden.
   [Guo, YongZhi] SLU, Fac Vet Med & Agr Sci, Div Reprod, Dept Clin Sci, Uppsala, Sweden.
   [Moritz, Thomas] Swedish Univ Agr Sci, Dept Forest Genet & Plant Physiol, S-90183 Umea, Sweden.
   [Wolf-Watz, Hans; Fallman, Maria] Umea Univ, Dept Mol Biol, Lab Mol Infect Med Sweden, Umea Ctr Microbial Res, Umea, Sweden.
C3 Umea University; Umea University; Umea University; Karolinska
   Institutet; Karolinska University Hospital; Swedish University of
   Agricultural Sciences; Swedish University of Agricultural Sciences; Umea
   University
RP Johansson, A (corresponding author), Umea Univ, Dept Clin Microbiol, Lab Mol Infect Med Sweden, Umea Ctr Microbial Res, Umea, Sweden.
EM anders.johansson@climi.umu.se; maria.fallman@molbiol.umu.se
RI Sundén-Cullberg, Jonas/AAW-5210-2020; Johansson, Anders/H-9362-2017
OI Sundén-Cullberg, Jonas/0000-0002-8189-4960; Johansson,
   Anders/0000-0003-0548-5943; Moritz, Thomas/0000-0002-4258-3190; Fallman,
   Maria/0000-0001-6874-6384; Nasstrom, Elin/0000-0001-6499-3281;
   Kouremenos, Konstantinos/0000-0002-0625-2044
FU VINNOVA; Swedish Governmental Agency for Innovation Systems; Swedish
   Research Council [2010-4284, K2011-56X-11222-17-6]; Vasterbotten County
   Council Centrala ALF; Stockholm County Council ALF-medel
FX This work was funded by VINNOVA, the Swedish Governmental Agency for
   Innovation Systems (HA AJ); the the Swedish Research Council VR Dnr:
   2010-4284 (HA MF) and K2011-56X-11222-17-6 (MF); Vasterbotten County
   Council Centrala ALF (AJ); and Stockholm County Council ALF-medel (JSC).
   The funders had no role in study design, data collection and analysis,
   decision to publish, or preparation of the manuscript.
CR A J, 2005, ANAL CHEM, V77, P8086, DOI 10.1021/ac051211v
   [Anonymous], 2012, Antimicrobial Resistance in the European Union and the World
   [Anonymous], 2010, PRINCIPLES PRACTICE
   Antunes LCM, 2011, J BACTERIOL, V193, P4719, DOI 10.1128/JB.05132-11
   Boles BR, 2010, PLOS ONE, V5, DOI 10.1371/journal.pone.0010146
   BONE RC, 1992, CHEST, V101, P1644, DOI 10.1378/chest.101.6.1644
   de Kraker MEA, 2011, PLOS MED, V8, DOI 10.1371/journal.pmed.1001104
   DeLeo FR, 2010, LANCET, V375, P1557, DOI 10.1016/S0140-6736(09)61999-1
   Denkert C, 2006, CANCER RES, V66, P10795, DOI 10.1158/0008-5472.CAN-06-0755
   Diekema DJ, 2001, CLIN INFECT DIS, V32, pS114, DOI 10.1086/320184
   Hanberger H, 2011, INT J ANTIMICROB AG, V38, P331, DOI 10.1016/j.ijantimicag.2011.05.013
   Henderson JP, 2009, PLOS PATHOG, V5, DOI 10.1371/journal.ppat.1000305
   Jensen AG, 2002, ARCH INTERN MED, V162, P25, DOI 10.1001/archinte.162.1.25
   Jonsson P, 2005, ANAL CHEM, V77, P5635, DOI 10.1021/ac050601e
   Kelsey JA, 2006, LIPIDS, V41, P951, DOI 10.1007/s11745-006-5048-z
   Kohler T, 2009, J BACTERIOL, V191, P4482, DOI 10.1128/JB.00221-09
   Lewis GD, 2008, J CLIN INVEST, V118, P3503, DOI 10.1172/JCI35111
   Madsen R, 2010, ANAL CHIM ACTA, V659, P23, DOI 10.1016/j.aca.2009.11.042
   Michell RH, 2008, NAT REV MOL CELL BIO, V9, P151, DOI 10.1038/nrm2334
   Newgard CB, 2012, CELL METAB, V15, P606, DOI 10.1016/j.cmet.2012.01.024
   Serkova NJ, 2011, AM J RESP CRIT CARE, V184, P647, DOI 10.1164/rccm.201103-0474CI
   Sreekumar A, 2009, NATURE, V457, P910, DOI 10.1038/nature07762
   Sundén-Cullberg J, 2005, CRIT CARE MED, V33, P564, DOI [10.1097/01.CCM.0000155991.88802.4D, 10.1097/01.ccm.0000155991.88802.4D]
   Sundén-Cullberg J, 2007, CRIT CARE MED, V35, P1536, DOI 10.1097/01.CCM.0000266536.14736.03
   Thatcher JD, 2010, SCI SIGNAL, V3, DOI 10.1126/scisignal.3119tr3
   Walker B, 2009, SCIENCE, V325, P1345, DOI 10.1126/science.1175325
   Wyllie DH, 2006, BRIT MED J, V333, P281, DOI 10.1136/bmj.38834.421713.2F
NR 27
TC 31
Z9 33
U1 0
U2 59
PU PUBLIC LIBRARY SCIENCE
PI SAN FRANCISCO
PA 1160 BATTERY STREET, STE 100, SAN FRANCISCO, CA 94111 USA
SN 1932-6203
J9 PLOS ONE
JI PLoS One
PD FEB 25
PY 2013
VL 8
IS 2
AR e56971
DI 10.1371/journal.pone.0056971
PG 11
WC Multidisciplinary Sciences
WE Science Citation Index Expanded (SCI-EXPANDED)
SC Science & Technology - Other Topics
GA 115ZB
UT WOS:000316849500048
PM 23451124
OA gold, Green Published
DA 2024-08-24
ER

PT J
AU Khedkar, S
   Prabhakara, S
   Loganathan, RM
   Chandana, S
   Gowda, M
   Arakere, G
   Seshasayee, ASN
AF Khedkar, Supriya
   Prabhakara, Sushma
   Loganathan, Ramya Malarini
   Chandana, S.
   Gowda, Malali
   Arakere, Gayathri
   Seshasayee, Aswin Sai Narain
TI Draft Genome Sequence of <i>Staphylococcus aureus</i> ST672, an Emerging
   Disease Clone from India
SO JOURNAL OF BACTERIOLOGY
LA English
DT Article
ID RESISTANCE; MRSA
AB We report the draft genome sequence of methicillin-resistant Staphylococcus aureus (MRSA) strain ST672, an emerging disease clone in India, from a septicemia patient. The genome size is about 2.82 Mb with 2,485 open reading frames (ORFs). The staphylococcal cassette chromosome mec (SCCmec) element (type V) and immune evasion cluster appear to be different from those of strain ST772 on preliminary examination.
C1 [Prabhakara, Sushma; Arakere, Gayathri] Indian Inst Sci Campus, Soc Innovat & Dev, Bangalore, Karnataka, India.
   [Khedkar, Supriya; Seshasayee, Aswin Sai Narain] GKVK, Natl Ctr Biol Sci, TIER, Bangalore, Karnataka, India.
   [Loganathan, Ramya Malarini; Chandana, S.; Gowda, Malali] GKVK, Ctr Cellular & Mol Platforms, Bangalore, Karnataka, India.
C3 Tata Institute of Fundamental Research (TIFR); National Centre for
   Biological Sciences (NCBS)
RP Arakere, G (corresponding author), Indian Inst Sci Campus, Soc Innovat & Dev, Bangalore, Karnataka, India.
EM gayathri.arakere@gmail.com; aswin@ncbs.res.in
OI Khedkar, Supriya/0000-0001-6606-2202
FU Department of Biotechnology [BT/IN/New Indigo/16/GA/2010]; Ramanujan
   Fellowship [SR/S2/RJN-49/2010]; Department of Science and Technology,
   the Government of India; Council for Scientific & Industrial Research
   [09/860(0122)/2011-EMR-I]
FX This study was supported by Department of Biotechnology funding to G.A.
   and S.P. (JRF) (BT/IN/New Indigo/16/GA/2010), a Ramanujan Fellowship
   (SR/S2/RJN-49/2010) to A.S.N.S. from the Department of Science and
   Technology, the Government of India, and a Council for Scientific &
   Industrial Research JRF to S.K. [09/860(0122)/2011-EMR-I].
CR Chambers HF, 2009, NAT REV MICROBIOL, V7, P629, DOI 10.1038/nrmicro2200
   Chambers HF, 2005, NEW ENGL J MED, V352, P1485, DOI 10.1056/NEJMe058023
   Coombs GW, 2011, BMC MICROBIOL, V11, DOI 10.1186/1471-2180-11-215
   Finn RD, 2011, NUCLEIC ACIDS RES, V39, pW29, DOI 10.1093/nar/gkr367
   Popovich KJ, 2008, CLIN INFECT DIS, V46, P787, DOI 10.1086/528716
   Prabhakara S, 2012, J BACTERIOL, V194, P3727, DOI 10.1128/JB.00480-12
   Shambat S, 2012, BMC MICROBIOL, V12, DOI 10.1186/1471-2180-12-64
   Xue T, 2011, INFECT IMMUN, V79, P2154, DOI 10.1128/IAI.01180-10
   Zerbino DR, 2008, GENOME RES, V18, P821, DOI 10.1101/gr.074492.107
NR 9
TC 9
Z9 9
U1 0
U2 7
PU AMER SOC MICROBIOLOGY
PI WASHINGTON
PA 1752 N ST NW, WASHINGTON, DC 20036-2904 USA
SN 0021-9193
J9 J BACTERIOL
JI J. Bacteriol.
PD DEC
PY 2012
VL 194
IS 24
BP 6946
EP 6947
DI 10.1128/JB.01868-12
PG 2
WC Microbiology
WE Science Citation Index Expanded (SCI-EXPANDED)
SC Microbiology
GA 048OW
UT WOS:000311922800039
PM 23209210
OA Green Published, Bronze
DA 2024-08-24
ER

PT J
AU Luangasanatip, N
   Hongsuwan, M
   Lubell, Y
   Limmathurotsakul, D
   Srisamang, P
   Day, NPJ
   Graves, N
   Cooper, BS
AF Luangasanatip, N.
   Hongsuwan, M.
   Lubell, Y.
   Limmathurotsakul, D.
   Srisamang, P.
   Day, N. P. J.
   Graves, N.
   Cooper, B. S.
TI Cost-effectiveness of interventions to improve hand hygiene in
   healthcare workers in middle-income hospital settings: a model-based
   analysis
SO JOURNAL OF HOSPITAL INFECTION
LA English
DT Article
DE Cost-effectiveness; Hand hygiene; Healthcare workers; Bloodstream
   infections; Staphylococcus aureus; Hospital
ID TIME-DEPENDENT BIAS; QUALITY-OF-LIFE; INFECTIONS; PROGRAM; TRANSMISSION;
   STRATEGY; SURVIVAL; EFFICACY; IMPACT; LENGTH
AB Background: Multi-modal interventions are effective in increasing hand hygiene (HH) compliance among healthcare workers, but it is not known whether such interventions are cost-effective outside high-income countries.
   Aim: To evaluate the cost-effectiveness of multi-modal hospital interventions to improve HH compliance in a middle-income country.
   Methods: Using a conservative approach, a model was developed to determine whether reductions in meticillin-resistant Staphylococcus aureus bloodstream infections (MRSA-BSIs) alone would make HH interventions cost-effective in intensive care units (ICUs). Transmission dynamic and decision analytic models were combined to determine the expected impact of HH interventions on MRSA-BSI incidence and evaluate their cost-effectiveness. A series of sensitivity analyses and hypothetical scenarios making different assumptions about transmissibility were explored to generalize the findings.
   Findings: Interventions increasing HH compliance from a 10% baseline to >= 20% are likely to be cost-effective solely through reduced MRSA-BSI. Increasing compliance from 10% to 40% was estimated to cost US$2515 per 10,000 bed-days with 3.8 quality-adjusted life years (QALYs) gained in a paediatric ICU (PICU) and US$1743 per 10,000 bed-days with 3.7 QALYs gained in an adult ICU. If baseline compliance is not >20%, the intervention is always cost-effective even with only a 10% compliance improvement.
   Conclusion: Effective multi-modal HH interventions are likely to be cost-effective due to preventing MRSA-BSI alone in ICU settings in middle-income countries where baseline compliance is typically low. Where compliance is higher, the cost-effectiveness of interventions to improve it further will depend on the impact on hospital-acquired infections other than MRSA-BSI. (C) 2018 The Author(s). Published by Elsevier Ltd on behalf of The Healthcare Infection Society.
C1 [Luangasanatip, N.; Hongsuwan, M.; Lubell, Y.; Limmathurotsakul, D.; Day, N. P. J.; Cooper, B. S.] Mahidol Univ, Fac Trop Med, Mahidol Oxford Trop Med Res Unit, 420-6 Rajvithi Rd, Bangkok, Thailand.
   [Luangasanatip, N.; Graves, N.] Queensland Univ Technol, Sch Publ Hlth, Brisbane, Qld, Australia.
   [Lubell, Y.; Day, N. P. J.; Cooper, B. S.] Univ Oxford, Nuffield Dept Clin Med, Ctr Trop Med & Global Hlth, Oxford, England.
   [Limmathurotsakul, D.] Mahidol Univ, Fac Trop Med, Dept Trop Hyg, Bangkok, Thailand.
   [Srisamang, P.] Sanpasithiprasong Hosp, Dept Pediat, Ubon Ratchathani, Thailand.
   [Graves, N.] Queensland Univ Technol, Inst Hlth & Biomed Innovat, Brisbane, Qld, Australia.
C3 Mahidol Oxford Tropical Medicine Research Unit (MORU); Mahidol
   University; University of Queensland; Queensland University of
   Technology (QUT); University of Oxford; Mahidol University; Queensland
   University of Technology (QUT)
RP Luangasanatip, N (corresponding author), Mahidol Univ, Fac Trop Med, Mahidol Oxford Trop Med Res Unit, 420-6 Rajvithi Rd, Bangkok, Thailand.
EM nantasit@tropmedres.ac
RI Graves, Nicholas/A-3052-2011; Cooper, Ben/HGC-7082-2022
OI Graves, Nicholas/0000-0002-5559-3267; Cooper, Ben/0000-0002-9445-7217;
   Limmathurotsakul, Direk/0000-0001-7240-5320; Lubell,
   Yoel/0000-0002-0237-1070
FU Wellcome Trust of Great Britain [089275/Z/09/Z]; Oak Foundation; Medical
   Research Council; Department for International Development
   [MR/K006924/1]; MRC [MR/K006924/1] Funding Source: UKRI
FX This research was part of the Wellcome Trust-Mahidol University-Oxford
   Tropical Medicine Research Programme supported by the Wellcome Trust of
   Great Britain (089275/Z/09/Z). B. Cooper was supported by The Oak
   Foundation and The Medical Research Council and Department for
   International Development (grant number MR/K006924/1).
CR Allegranzi B, 2011, LANCET, V377, P228, DOI 10.1016/S0140-6736(10)61458-4
   Allegranzi B, 2010, INFECT CONT HOSP EP, V31, P133, DOI 10.1086/649796
   Apisarnthanarak A, 2010, AM J INFECT CONTROL, V38, P449, DOI 10.1016/j.ajic.2009.08.017
   Barnett AG, 2014, INFECT CONT HOSP EP, V35, P1029, DOI 10.1086/677160
   Barnett AG, 2013, BMJ OPEN, V3, DOI 10.1136/bmjopen-2013-003587
   Barnett AG, 2011, VALUE HEALTH, V14, P381, DOI 10.1016/j.jval.2010.09.008
   Beyersmann J, 2008, J CLIN EPIDEMIOL, V61, P1216, DOI 10.1016/j.jclinepi.2008.02.008
   Bureau of Trade and Economic indices Ministry of Commerce, THAIL REP CONS PRIC
   Chen YT, 2011, PLOS ONE, V6, DOI [10.1371/journal.pone.0023237, 10.1371/journal.pone.0017876]
   Cuthbertson BH, 2010, CRIT CARE, V14, DOI 10.1186/cc8848
   Flaatten H, 2001, INTENS CARE MED, V27, P1005, DOI 10.1007/s001340100960
   Gould DJ, 2010, COCHRANE DB SYST REV, DOI 10.1002/14651858.CD005186.pub3
   Graf J, 2005, CRIT CARE MED, V33, P547, DOI 10.1097/01.ccm.0000155990.35290.03
   Graves N, 2007, INFECT CONT HOSP EP, V28, P280, DOI 10.1086/512642
   Graves N, 2016, PLOS ONE, V11, DOI 10.1371/journal.pone.0148190
   Graves N, 2010, CLIN INFECT DIS, V50, P1017, DOI 10.1086/651110
   Grayson ML, 2008, MED J AUSTRALIA, V188, P633, DOI 10.5694/j.1326-5377.2008.tb01820.x
   Hongsuwan M, 2014, PLOS ONE, V9, DOI 10.1371/journal.pone.0109324
   Huis A, 2013, INT J NURS STUD, V50, P518, DOI 10.1016/j.ijnurstu.2012.11.016
   Husereau Don, 2013, Cost Eff Resour Alloc, V11, P6, DOI 10.1186/1478-7547-11-6
   Jit M, 2011, PHARMACOECONOMICS, V29, P371, DOI 10.2165/11539960-000000000-00000
   Johnson PDR, 2005, MED J AUSTRALIA, V183, P509, DOI 10.5694/j.1326-5377.2005.tb07151.x
   Kaier K, 2009, J ANTIMICROB CHEMOTH, V63, P609, DOI 10.1093/jac/dkn534
   Thu LTA, 2015, AM J INFECT CONTROL, V43, pE93, DOI 10.1016/j.ajic.2015.08.006
   Luangasanatip N, 2015, BMJ-BRIT MED J, V351, DOI 10.1136/bmj.h3728
   Luangasanatip N, 2013, CRIT CARE, V17, DOI 10.1186/cc13036
   McBryde ES, 2007, J THEOR BIOL, V245, P470, DOI 10.1016/j.jtbi.2006.11.008
   McBryde ES, 2004, J HOSP INFECT, V58, P104, DOI 10.1016/j.jhin.2004.06.010
   Ministry of Public Health Thailand, 2013, HEALTHC PROF PAY SCA
   National Patient Safety Agency, 2004, EC CAS IMPL NEAR PAT
   Nickerson EK, 2009, PLOS ONE, V4, DOI 10.1371/journal.pone.0004308
   Page K, 2014, J HOSP INFECT, V88, P141, DOI 10.1016/j.jhin.2014.06.005
   Picheansathian W, 2008, INT J NURS PRACT, V14, P315, DOI 10.1111/j.1440-172X.2008.00699.x
   Pittet D, 2004, INFECT CONT HOSP EP, V25, P264, DOI 10.1086/502389
   PONCEDELEON S, 1991, J HOSP INFECT, V18, P376, DOI 10.1016/0195-6701(91)90044-9
   Pournelle G. H., 1953, Journal of Mammalogy, V34, P133, DOI 10.1890/0012-9658(2002)083[1421:SDEOLC]2.0.CO;2
   Sacanella E, 2011, CRIT CARE, V15, DOI 10.1186/cc10121
   Salmon S, 2014, AM J INFECT CONTROL, V42, P178, DOI 10.1016/j.ajic.2013.07.013
   Soetaert K, 2010, J STAT SOFTW, V33, P1, DOI 10.18637/jss.v033.i09
   Stewardson AJ, 2014, INFECT CONT HOSP EP, V35, P1294, DOI 10.1086/678063
   Stone Sheldon Paul, 2012, BMJ, V344, pe3005, DOI 10.1136/bmj.e3005
   Subhash Arya C, 2007, J Med Assoc Thai, V90, P2543
   Thai Working Group on Health Technology Assessment Guidelines in Thailand, 2008, J MED ASS THAI S2, V91, pS1
   The Government Pharmaceutical Organisation (GPO) Ministry of Public Health Thailand, OFF GOV PHARM PROD
   van Kleef Esther, 2017, Wellcome Open Res, V2, P16, DOI 10.12688/wellcomeopenres.11033.1
   van Kleef E, 2013, BMC INFECT DIS, V13, DOI 10.1186/1471-2334-13-294
   Worby C., 2012, THESIS
   World Health Organization, 2009, GUID HAND HYG HLTH C
NR 48
TC 8
Z9 9
U1 0
U2 7
PU W B SAUNDERS CO LTD
PI LONDON
PA 32 JAMESTOWN RD, LONDON NW1 7BY, ENGLAND
SN 0195-6701
EI 1532-2939
J9 J HOSP INFECT
JI J. Hosp. Infect.
PD OCT
PY 2018
VL 100
IS 2
BP 165
EP 175
DI 10.1016/j.jhin.2018.05.007
PG 11
WC Public, Environmental & Occupational Health; Infectious Diseases
WE Science Citation Index Expanded (SCI-EXPANDED)
SC Public, Environmental & Occupational Health; Infectious Diseases
GA GV2BO
UT WOS:000445889500009
PM 29775628
OA Green Published, hybrid
DA 2024-08-24
ER

PT J
AU Lim, C
   Hantrakun, V
   Klaytong, P
   Rangsiwutisak, C
   Tangwangvivat, R
   Phiancharoen, C
   Doung-ngern, P
   Kripattanapong, S
   Hinjoy, S
   Yingyong, T
   Rojanawiwat, A
   Unahalekhaka, A
   Kamjumphol, W
   Khobanan, K
   Leethongdee, P
   Lorchirachoonkul, N
   Khusuwan, S
   Siriboon, S
   Chamnan, P
   Vijitleela, A
   Fongthong, T
   Noiprapai, K
   Boonyarit, P
   Srisuphan, V
   Sartorius, B
   Stelling, J
   Turner, P
   Day, NPJ
   Limmathurotsakul, D
AF Lim, Cherry
   Hantrakun, Viriya
   Klaytong, Preeyarach
   Rangsiwutisak, Chalida
   Tangwangvivat, Ratanaporn
   Phiancharoen, Chadaporn
   Doung-ngern, Pawinee
   Kripattanapong, Somkid
   Hinjoy, Soawapak
   Yingyong, Thitipong
   Rojanawiwat, Archawin
   Unahalekhaka, Aekkawat
   Kamjumphol, Watcharaporn
   Khobanan, Kulsumpun
   Leethongdee, Pimrata
   Lorchirachoonkul, Narisorn
   Khusuwan, Suwimon
   Siriboon, Suwatthiya
   Chamnan, Parinya
   Vijitleela, Amornrat
   Fongthong, Traithep
   Noiprapai, Krittiya
   Boonyarit, Phairam
   Srisuphan, Voranadda
   Sartorius, Benn
   Stelling, John
   Turner, Paul
   Day, Nicholas P. J.
   Limmathurotsakul, Direk
TI Frequency and mortality rate following antimicrobial-resistant
   bloodstream infections in tertiary-care hospitals compared with
   secondary-care hospitals
SO PLOS ONE
LA English
DT Article
AB There are few studies comparing proportion, frequency, mortality and mortality rate following antimicrobial-resistant (AMR) infections between tertiary-care hospitals (TCHs) and secondary-care hospitals (SCHs) in low and middle-income countries (LMICs) to inform intervention strategies. The aim of this study is to demonstrate the utility of an offline tool to generate AMR reports and data for a secondary data analysis. We conducted a secondary-data analysis on a retrospective, multicentre data of hospitalised patients in Thailand. Routinely collected microbiology and hospital admission data of 2012 to 2015, from 15 TCHs and 34 SCHs were analysed using the AMASS v2.0 (www.amass.website). We then compared the burden of AMR bloodstream infections (BSI) between those TCHs and SCHs. Of 19,665 patients with AMR BSI caused by pathogens under evaluation, 10,858 (55.2%) and 8,807 (44.8%) were classified as community-origin and hospital-origin BSI, respectively. The burden of AMR BSI was considerably different between TCHs and SCHs, particularly of hospital-origin AMR BSI. The frequencies of hospital-origin AMR BSI per 100,000 patient-days at risk in TCHs were about twice that in SCHs for most pathogens under evaluation (for carbapenem-resistant Acinetobacter baumannii [CRAB]: 18.6 vs. 7.0, incidence rate ratio 2.77; 95%CI 1.72-4.43, p<0.001; for carbapenem-resistant Pseudomonas aeruginosa [CRPA]: 3.8 vs. 2.0, p = 0.0073; third-generation cephalosporin resistant Escherichia coli [3GCREC]: 12.1 vs. 7.0, p<0.001; third-generation cephalosporin resistant Klebsiella pneumoniae [3GCRKP]: 12.2 vs. 5.4, p<0.001; carbapenem-resistant K. pneumoniae [CRKP]: 1.6 vs. 0.7, p = 0.045; and methicillin-resistant Staphylococcus aureus [MRSA]: 5.1 vs. 2.5, p = 0.0091). All-cause in-hospital mortality (%) following hospital-origin AMR BSI was not significantly different between TCHs and SCHs (all p>0.20). Due to the higher frequencies, all-cause in-hospital mortality rates following hospital-origin AMR BSI per 100,000 patient-days at risk were considerably higher in TCHs for most pathogens (for CRAB: 10.2 vs. 3.6,mortality rate ratio 2.77; 95%CI 1.71 to 4.48, p<0.001; CRPA: 1.6 vs. 0.8; p = 0.020; 3GCREC: 4.0 vs. 2.4, p = 0.009; 3GCRKP, 4.0 vs. 1.8, p<0.001; CRKP: 0.8 vs. 0.3, p = 0.042; and MRSA: 2.3 vs. 1.1, p = 0.023). In conclusion, the burden of AMR infections in some LMICs might differ by hospital type and size. In those countries, activities and resources for antimicrobial stewardship and infection control programs might need to be tailored based on hospital setting. The frequency and in-hospital mortality rate of hospital-origin AMR BSI are important indicators and should be routinely measured to monitor the burden of AMR in every hospital with microbiology laboratories in LMICs.
C1 [Lim, Cherry; Hantrakun, Viriya; Klaytong, Preeyarach; Rangsiwutisak, Chalida; Day, Nicholas P. J.; Limmathurotsakul, Direk] Mahidol Univ, Fac Trop Med, Mahidol Oxford Trop Med Res Unit, Bangkok, Thailand.
   [Lim, Cherry; Sartorius, Benn; Turner, Paul; Day, Nicholas P. J.; Limmathurotsakul, Direk] Univ Oxford, Ctr Trop Med & Global Hlth, Oxford, England.
   [Tangwangvivat, Ratanaporn; Phiancharoen, Chadaporn; Doung-ngern, Pawinee; Kripattanapong, Somkid; Hinjoy, Soawapak; Yingyong, Thitipong] Minist Publ Hlth, Dept Dis Control, Nonthaburi, Thailand.
   [Rojanawiwat, Archawin; Unahalekhaka, Aekkawat; Kamjumphol, Watcharaporn; Khobanan, Kulsumpun; Leethongdee, Pimrata] Minist Publ Hlth, Dept Med Sci, Nonthaburi, Thailand.
   [Lorchirachoonkul, Narisorn] Ratchaburi Hosp, Dept Med, Ratchaburi, Thailand.
   [Khusuwan, Suwimon] Chiangrai Prachanukroh Hosp, Dept Med, Chiang Rai, Thailand.
   [Siriboon, Suwatthiya] Sunpasitthiprasong Hosp, Dept Med, Ubon Ratchathani, Thailand.
   [Chamnan, Parinya] Sunpasitthiprasong Hosp, Dept Social Med, Ubon Ratchathani, Thailand.
   [Vijitleela, Amornrat] Minist Publ Hlth, Dept Med Serv, Nonthaburi, Thailand.
   [Vijitleela, Amornrat] Natl Hlth Secur Off, Nakhonsawan, Thailand.
   [Fongthong, Traithep; Noiprapai, Krittiya; Boonyarit, Phairam; Srisuphan, Voranadda] Minist Publ Hlth, Off Permanent Secretary, Nonthaburi, Thailand.
   [Sartorius, Benn] Univ Queensland, Ctr Clin Res UQCCR, Sch Med, Brisbane, Qld, Australia.
   [Sartorius, Benn] Univ Washington, Fac Med, Dept Hlth Metr Sci, Seattle, WA USA.
   [Stelling, John] Brigham & Womens Hosp, Boston, MA USA.
   [Stelling, John] Harvard Med Sch, Boston, MA USA.
   [Turner, Paul] Angkor Hosp Children, Cambodia Oxford Med Res Unit, Siem Reap, Cambodia.
   [Limmathurotsakul, Direk] Mahidol Univ, Fac Trop Med, Dept Trop Hyg, Bangkok, Thailand.
C3 Mahidol University; Mahidol Oxford Tropical Medicine Research Unit
   (MORU); University of Oxford; Ministry of Public Health - Thailand;
   Ministry of Public Health - Thailand; Ministry of Public Health -
   Thailand; Ministry of Public Health - Thailand; University of
   Queensland; University of Washington; University of Washington Seattle;
   Harvard University; Brigham & Women's Hospital; Harvard University;
   Harvard Medical School; Mahidol University
RP Lim, C; Limmathurotsakul, D (corresponding author), Mahidol Univ, Fac Trop Med, Mahidol Oxford Trop Med Res Unit, Bangkok, Thailand.; Lim, C; Limmathurotsakul, D (corresponding author), Univ Oxford, Ctr Trop Med & Global Hlth, Oxford, England.; Limmathurotsakul, D (corresponding author), Mahidol Univ, Fac Trop Med, Dept Trop Hyg, Bangkok, Thailand.
EM direk@tropmedres.ac; cherry.lim@ndm.ox.ac.uk
OI Sartorius, Benn/0000-0001-6761-2325; Chamnan,
   Parinya/0000-0002-5202-4149; Turner, Paul/0000-0002-1013-7815
FU DDC, MoPH, Thailand; Defense Threat Reduction Agency (DTRA), U.S;
   Wellcome Trust [224681/Z/21/Z, 106680/B/14/Z]; Wellcome Trust
   Institutional Translational Partnership Award-MORU; UK Department of
   Health and Social Care using UK; Fleming Fund [R52354 CN001]; Wellcome
   Trust [224681/Z/21/Z] Funding Source: Wellcome Trust
FX The study was supported by the DDC, MoPH, Thailand, and Defense Threat
   Reduction Agency (DTRA), U.S.. This research was funded in part by the
   Wellcome Trust (224681/Z/21/Z and Wellcome Trust Institutional
   Translational Partnership Award-MORU). CL is supported by the Wellcome
   Trust (106680/B/14/Z). BS is supported by a grant from the UK Department
   of Health and Social Care using UK aid funding managed by the Fleming
   Fund (R52354 CN001). For the purpose of Open Access, the author has
   applied a CC BY public copyright licence to any Author Accepted
   Manuscript version arising from this submission. The funders had no role
   in study design, data collection and analysis, decision to publish, or
   preparation of the manuscript.
CR [Anonymous], 2021, Global Antimicrobial Resistance and Use Surveillance System (GLASS)
   [Anonymous], 2013, Point prevalence survey of healthcare associated infections and antimicrobial use in European acute care hospitals, DOI DOI 10.2900/86011
   Ao TT, 2015, EMERG INFECT DIS, V21, P941, DOI 10.3201/eid2106.140999
   Baker-Austin C, 2018, NAT REV DIS PRIMERS, V4, DOI 10.1038/s41572-018-0005-8
   Bureau of Policies and Strategy Ministry of Public Health Thailand, 2012, Report on Public Health Resource 2012
   Collignon P, 2018, LANCET PLANET HEALTH, V2, pE398, DOI 10.1016/S2542-5196(18)30186-4
   Duerden B, 2015, OPEN FORUM INFECT DI, V2, DOI 10.1093/ofid/ofv035
   Gandra S, 2017, CLIN INFECT DIS, V65, P860, DOI 10.1093/cid/cix413
   Garvey MI, 2018, ANTIMICROB RESIST IN, V7, DOI 10.1186/s13756-018-0445-7
   Hantrakun V, 2019, OPEN FORUM INFECT DI, V6, DOI 10.1093/ofid/ofz498
   Hinjoy S, 2018, TROP MED INFECT DIS, V3, DOI 10.3390/tropicalmed3020038
   Holmes AH, 2016, LANCET, V387, P176, DOI 10.1016/S0140-6736(15)00473-0
   Lim C, 2022, AutoMated tool for Antimicrobial resistance Surveillance System version 2.0 (AMASS v2.0), DOI [10.6084/m9.figshare.19771186, DOI 10.6084/M9.FIGSHARE.19771186]
   Lim C, 2021, J INFECTION, V82, P355, DOI 10.1016/j.jinf.2020.10.040
   Lim C, 2020, J MED INTERNET RES, V22, DOI 10.2196/19762
   Ministry of Public Health, 2017, Thailand. Manual of microbiology laboratory
   Ministry of Public Health Thailand, Report 506)
   Mitevska E, 2021, PATHOGENS, V10, DOI 10.3390/pathogens10040393
   Murray CJL, 2022, LANCET, V399, P629, DOI 10.1016/S0140-6736(21)02724-0
   O'Neill J., 2016, Review on antimicrobial resistance: tackling drug-resistant infections globally: final report and recommendations
   Oteo J, 2004, J ANTIMICROB CHEMOTH, V53, P1033, DOI 10.1093/jac/dkh214
   Preeprem S, 2019, SE ASIAN J TROP MED, V50, P132
   Public Health England, 2014, annual report
   Public Health England, 2014, National Statistics: MRSA, MSSA and Gram-negative bacteraemia and CDI: annual report
   Said D, 2021, ANTIMICROB RESIST IN, V10, DOI 10.1186/s13756-021-00909-8
   Schwaber MJ, 2011, CLIN INFECT DIS, V52, P848, DOI 10.1093/cid/cir025
   Takeuchi D, 2012, PLOS ONE, V7, DOI 10.1371/journal.pone.0031265
   Teerawattanasook N, 2017, AM J TROP MED HYG, V97, P1257, DOI 10.4269/ajtmh.17-0193
   Wertheim HFL, 2009, CLIN INFECT DIS, V48, P617, DOI 10.1086/596763
   Whistler T, 2018, PLOS NEGLECT TROP D, V12, DOI 10.1371/journal.pntd.0006718
   WHO, 2018, WHO report on surveillance of antibiotic consumption: 2016-2018 early implementation
   World Health Organization, 2021, Global antimicrobial resistance and use surveillance system (GLASS) report 2021
   World Health Organization, GLASS method for estimating attributable mortality of antimicrobial resistant bloodstream infections2020
   World Health Organization, 2018, Global antimicrobial resistance surveillance system (GLASS) report: early implementation 2016-2017
   World Health Organization, 2017, PRIORITIZATION PATHO
   World Health Organization (WHO), 2020, Sustainable Development Goals
NR 36
TC 0
Z9 0
U1 2
U2 2
PU PUBLIC LIBRARY SCIENCE
PI SAN FRANCISCO
PA 1160 BATTERY STREET, STE 100, SAN FRANCISCO, CA 94111 USA
SN 1932-6203
J9 PLOS ONE
JI PLoS One
PD MAY 20
PY 2024
VL 19
IS 5
AR e0303132
DI 10.1371/journal.pone.0303132
PG 16
WC Multidisciplinary Sciences
WE Science Citation Index Expanded (SCI-EXPANDED)
SC Science & Technology - Other Topics
GA RM7L4
UT WOS:001228144300060
PM 38768224
OA gold
DA 2024-08-24
ER

PT J
AU Qadir, M
   Qamar, FN
   Resham, S
   Ali, R
   Khalil, A
   Ahmed, S
   Amin, H
   Mossani, S
AF Qadir, Maqbool
   Qamar, Farah Naz
   Resham, Shahzadi
   Ali, Rehan
   Khalil, Ahmad
   Ahmed, Shakeel
   Amin, Hasina
   Mossani, Sunaina
TI Effectiveness of simple strategies in reducing multidrug resistant blood
   stream infections in Neonatal Intensive Care Unit of tertiary care
   hospital in Karachi, Pakistan
SO JOURNAL OF THE PAKISTAN MEDICAL ASSOCIATION
LA English
DT Article
DE NICU; Multidrug resistant organisms; BSI; Pakistan
ID NOSOCOMIAL INFECTIONS; SURVEILLANCE; PREVENTION; CHLORHEXIDINE;
   EXPERIENCE; CLUSTER; SEPSIS; SITE
AB Objectives: To report reduction in transmission of multidrug resistant organisms from the neonatal intensive care unit after the implementation of simple risk-reduction strategies.
   Methods: Using a pre-and-post design, the study was carried out from June 2010 to December 2011 at the neonatal intensive care unit of Aga Khan University Hospital, Karachi, which is 12-bed, level III facility. The intervention comprised hand washing certification for all staff, use of chlorhexidine instead of povodine iodine for skin preparation, use of non-sterile gloves for diaper change, implementation of barrier nursing for clinically-suspected and culture-proven infections, provision of separate intubation and central line trolley for each room and limiting the use of umbilical catheters to 7 days. Data is reported for 3-month pre-intervention period, one-month implementation phase, and for 3-month post-intervention phase. Data for 12 months post-implementation is reported to show sustainability.
   Results: The average pre intervention rates of bloodstream infections due to extended spectrum 13 lactamase, Acinetobacter, Pseudomonas and methicillin resistant staphylococcus aureus were 4.7, 3.3, 1.2 and zero respectively. The average number of admissions during the 3 phases was almost similar (49, 46 and 53 respectively). There was sustained reduction in rates for all organisms 12 months after the intervention period.
   Conclusion: Nosocomial transmission of multi drug resistant organisms within the neonatal intensive care unit can be effectively reduced by adopting simple strategies.
C1 [Qadir, Maqbool; Qamar, Farah Naz; Resham, Shahzadi; Ali, Rehan; Khalil, Ahmad; Ahmed, Shakeel; Amin, Hasina; Mossani, Sunaina] Aga Khan Univ Hosp, Dept Paediat & Child Hlth, Karachi, Pakistan.
C3 Aga Khan University
RP Qamar, FN (corresponding author), Aga Khan Univ Hosp, Dept Paediat & Child Hlth, Karachi, Pakistan.
EM farah.qamar@aku.edu
FU National Institute of Health's Fogarty International Centre
FX We are grateful to the Infection Control Team for collecting and
   providing surveillance data on a regular basis, and all NICU staff
   members under the leadership of Anila Bardai (RN) and Simon Demas (RN)
   who helped in complying with the infection control strategies for
   infection control in the unit. Thanks are also due to the National
   Institute of Health's Fogarty International Centre for providing
   research training support though they had no role in study design, data
   analysis or report writing.
CR Apisarnthanarak A, 2009, CLIN INFECT DIS, V48, P22, DOI 10.1086/594121
   Bloom Barry T, 2003, J Perinatol, V23, P489, DOI 10.1038/sj.jp.7210981
   Cardo D, 2004, AM J INFECT CONTROL, V32, P470, DOI 10.1016/j.ajic.2004.10.001
   Cipolla D, 2011, J MATERN-FETAL NEO M, V24, P23, DOI 10.3109/14767058.2011.607567
   D'Agata EMC, 2012, PLOS ONE, V7, DOI 10.1371/journal.pone.0030170
   Darouiche RO, 2010, NEW ENGL J MED, V362, P18, DOI 10.1056/NEJMoa0810988
   Ferguson JK, 1996, J PAEDIATR CHILD H, V32, P525, DOI 10.1111/j.1440-1754.1996.tb00967.x
   Gill CJ, 2009, CLIN INFECT DIS, V48, P13, DOI 10.1086/594120
   Graham PL, 2010, CLIN PERINATOL, V37, P645, DOI 10.1016/j.clp.2010.06.005
   Hentschel J, 1999, INFECTION, V27, P234, DOI 10.1007/PL00012176
   Kola A, 2007, J HOSP INFECT, V66, P46, DOI 10.1016/j.jhin.2007.01.006
   Lawn JE, 2005, LANCET, V365, P891, DOI 10.1016/S0140-6736(05)71048-5
   Mahmood Abid, 2008, J Pak Med Assoc, V58, P237
   O'Grady NP, 2002, CLIN INFECT DIS, V35, P1281, DOI [10.1086/344188, 10.1086/502007]
   Payne NR, 2004, PEDIATRICS, V114, P348, DOI 10.1542/peds.114.2.348
   Pessoa-Silva CL, 2004, INFECT CONT HOSP EP, V25, P192, DOI 10.1086/502376
   Sastre JBL, 2002, J PERINAT MED, V30, P149
   Schelonka RL, 2006, J PERINATOL, V26, P176, DOI 10.1038/sj.jp.7211411
   Soofi S, 2012, LANCET, V379, P1029, DOI 10.1016/S0140-6736(11)61877-1
   Stoll BJ, 2002, PEDIATRICS, V110, P285, DOI 10.1542/peds.110.2.285
   Zaidi AKM, 2005, LANCET, V365, P1175, DOI 10.1016/S0140-6736(05)71881-X
NR 21
TC 5
Z9 6
U1 0
U2 12
PU PAKISTAN MEDICAL ASSOC
PI KARACHI
PA PMA HOUSE, AGA KHAN III RD, KARACHI, 00000, PAKISTAN
SN 0030-9982
J9 J PAK MED ASSOC
JI J. Pak. Med. Assoc.
PD JAN
PY 2015
VL 65
IS 1
BP 72
EP 75
PG 4
WC Medicine, General & Internal; Medicine, Research & Experimental
WE Science Citation Index Expanded (SCI-EXPANDED)
SC General & Internal Medicine; Research & Experimental Medicine
GA AY7KX
UT WOS:000347740200017
PM 25831680
DA 2024-08-24
ER

PT J
AU Szczuka, E
   Krzyminska, S
   Bogucka, N
   Kaznowski, A
AF Szczuka, Ewa
   Krzyminska, Sylwia
   Bogucka, Natalia
   Kaznowski, Adam
TI Multifactorial mechanisms of the pathogenesis of methicillin-resistant
   <i>Staphylococcus hominis</i> isolated from bloodstream infections
SO ANTONIE VAN LEEUWENHOEK INTERNATIONAL JOURNAL OF GENERAL AND MOLECULAR
   MICROBIOLOGY
LA English
DT Article
DE Staphylococcus hominis; Antibiotic resistance genes; Adhesion; Invasion;
   Cytotoxicity
ID CASSETTE CHROMOSOME MEC; HAEMOLYTICUS STRAINS; NOSOCOMIAL SPREAD;
   MOLECULAR-BASIS; DIVERSITY; GENES; IDENTIFICATION; EPIDERMIDIS; AUREUS
AB Staphylococcus hominis is a species of the coagulase-negative staphylococci. It has been designated as a potential pathogen but so far the pathogenic mechanisms of this bacterium have not been determined. We studied 30 clinical isolates of methicillin-resistant S. hominis, which were previously examined for biofilm forming properties. The results of this study revealed that all these S. hominis strains had the ability to adhere to HeLa cells. Over 40% of the S. hominis strains invaded epithelial cells. The invasion index ranged from 0 to 41.5%. All isolates exhibited the cytotoxic activity of extracellular factors, which caused the destruction of epithelial cells. More than 90% of these methicillin-resistant strains contained at least one aminoglycosides resistance gene. The ant(4')-I gene was found in 63% of the isolates, aac(6')/aph(2aEuro(3)) in 20% and aph(3')-IIIa in 47%. Two strains were assigned to SCCmec type VIII and three to SCCmec type III. The remaining isolates (83%) harboured a non-typeable SCCmec type. The mec complex A was predominant in this species. The results indicate that the pathogenicity of S. hominis may be multifactorial, involving adhesion, invasion and the activity of extracellular toxins, which cause damage to the host epithelium.
C1 [Szczuka, Ewa; Krzyminska, Sylwia; Bogucka, Natalia; Kaznowski, Adam] Adam Mickiewicz Univ, Inst Expt Biol, Dept Microbiol, Fac Biol, Ul Umultowska 89, PL-61614 Poznan, Poland.
C3 Adam Mickiewicz University
RP Szczuka, E (corresponding author), Adam Mickiewicz Univ, Inst Expt Biol, Dept Microbiol, Fac Biol, Ul Umultowska 89, PL-61614 Poznan, Poland.
EM ewasz@amu.edu.pl
RI Ziojla, Natalia/KGM-2202-2024
OI Szczuka, Ewa/0000-0002-1278-7301
FU Faculty of Biology of A. Mickiewicz University in Poznan
FX This study was funded by Faculty of Biology of A. Mickiewicz University
   in Poznan.
CR Ardic N, 2006, MICROBIOL RES, V161, P49, DOI 10.1016/j.micres.2005.05.002
   Becker K, 2014, CLIN MICROBIOL REV, V27, P870, DOI 10.1128/CMR.00109-13
   Bouchami O, 2012, EUR J CLIN MICROBIOL, V31, P605, DOI 10.1007/s10096-011-1354-3
   Chaves F, 2005, J CLIN MICROBIOL, V43, P4877, DOI 10.1128/JCM.43.9.4877-4879.2005
   d'Azevedo PA, 2008, J MED MICROBIOL, V57, P256, DOI 10.1099/jmm.0.47345-0
   Hanssen AM, 2007, ANTIMICROB AGENTS CH, V51, P1671, DOI 10.1128/AAC.00978-06
   Ida T, 2001, J CLIN MICROBIOL, V39, P3115, DOI 10.1128/JCM.39.9.3115-3121.2001
   Ito T, 2009, ANTIMICROB AGENTS CH, V53, P4961, DOI 10.1128/AAC.00579-09
   Krzyminska S, 2015, ANTON LEEUW INT J G, V107, P857, DOI 10.1007/s10482-015-0378-6
   Krzyminska S, 2012, ANTON LEEUW INT J G, V102, P611, DOI 10.1007/s10482-012-9756-5
   Krzyminska S, 2012, CURR MICROBIOL, V65, P319, DOI 10.1007/s00284-012-0159-7
   Mendoza-Olazarán S, 2013, PLOS ONE, V8, DOI 10.1371/journal.pone.0061161
   Nawrot R, 2010, BMC COMPLEM ALTERN M, V10, DOI 10.1186/1472-6882-10-78
   Oliveira DC, 2006, ANTIMICROB AGENTS CH, V50, P3457, DOI 10.1128/AAC.00629-06
   Otto M, 2012, SEMIN IMMUNOPATHOL, V34, P201, DOI 10.1007/s00281-011-0296-2
   Otto Michael, 2010, Expert Rev Dermatol, V5, P183, DOI 10.1586/edm.10.6
   Ramirez MS, 2010, DRUG RESIST UPDATE, V13, P151, DOI 10.1016/j.drup.2010.08.003
   Rohde H, 2006, REV MED MICROBIOL, V17, P45
   de Gopegui ER, 2011, ENFERM INFEC MICR CL, V29, P339, DOI 10.1016/j.eimc.2011.02.001
   Ruppé E, 2009, ANTIMICROB AGENTS CH, V53, P442, DOI 10.1128/AAC.00724-08
   Shore AC, 2013, INT J MED MICROBIOL, V303, P350, DOI 10.1016/j.ijmm.2013.02.002
   Sorlozano A, 2010, EUR J CLIN MICROBIOL, V29, P73, DOI 10.1007/s10096-009-0823-4
   Spanu T, 2003, J CLIN MICROBIOL, V41, P4259, DOI 10.1128/JCM.41.9.4259-4263.2003
   Szczuka E, 2016, J APPL GENET, V57, P543, DOI 10.1007/s13353-016-0346-5
   Szczuka E, 2016, FOLIA MICROBIOL, V61, P143, DOI 10.1007/s12223-015-0419-6
   Szczuka E, 2015, FOLIA MICROBIOL, V60, P1, DOI 10.1007/s12223-014-0332-4
   Wendlandt S, 2013, INT J MED MICROBIOL, V303, P338, DOI 10.1016/j.ijmm.2013.02.006
   Zhang KY, 2005, J CLIN MICROBIOL, V43, P5026, DOI 10.1128/JCM.43.10.5026-5033.2005
   Zhang LF, 2013, PLOS ONE, V8, DOI 10.1371/journal.pone.0066496
NR 29
TC 17
Z9 20
U1 0
U2 7
PU SPRINGER
PI DORDRECHT
PA VAN GODEWIJCKSTRAAT 30, 3311 GZ DORDRECHT, NETHERLANDS
SN 0003-6072
EI 1572-9699
J9 ANTON LEEUW INT J G
JI Antonie Van Leeuwenhoek
PD JUL
PY 2018
VL 111
IS 7
BP 1259
EP 1265
DI 10.1007/s10482-017-1007-3
PG 7
WC Microbiology
WE Science Citation Index Expanded (SCI-EXPANDED)
SC Microbiology
GA GJ4KK
UT WOS:000435349800024
PM 29264791
OA Green Published, hybrid
DA 2024-08-24
ER

PT J
AU Li, S
   Faustino, EVS
   Golombek, SG
AF Li, Simon
   Faustino, Edward Vincent S.
   Golombek, Sergio G.
TI Reducing Central Line Infections in Pediatric and Neonatal Patients
SO CURRENT INFECTIOUS DISEASE REPORTS
LA English
DT Article
DE Catheter-related infections; Central venous catheterization;
   Health-care-associated infections; Intensive care unit; Neonatal;
   Pediatrics
ID BLOOD-STREAM INFECTIONS; ANTISEPTIC-RESISTANCE GENES; CATHETER-RELATED
   INFECTIONS; CHLORHEXIDINE-IMPREGNATED SPONGES; CRITICALLY-ILL ADULTS;
   INTENSIVE-CARE UNITS; STAPHYLOCOCCUS-AUREUS; METHICILLIN-RESISTANT;
   ONCOLOGY PATIENTS; LOCK TECHNIQUE
AB The stakes for the prevention of central line associated bloodstream infections (CLABSIs) have increased dramatically over the past decade. Over the past 10 years, the rate of CLABSI in the pediatric population has dropped markedly due to the significant investment in this initiative. Although there has been a substantial increase in studies on CLABSIs, difficulties in studying CLABSIs have limited the quality of the evidence produced. These difficulties include challenges in the sample size required to complete trials, pressure from external regulatory forces to reduce CLABSI rates, and challenges in defining CLABSIs. The definition of CLABSI is continuously being updated to improve the misclassification bias inherent in defining CLABSI. This is especially relevant given the stress placed on decreasing health-care-associated infections and the negative consequences associated if unsuccessful. In order to prevent CLABSIs, pediatric and neonatal intensive care units have formed bundles of basic evidenced-based strategies leading to effective reduction of CLABSIs. These basic bundles have been modified for spread to other nonintensive care areas, also yielding great results. However, additional therapies above the basic bundle have yielded mixed results, and more research is needed to understand the cost effectiveness of these therapies in the setting of decreasing CLABSI rates. As a goal, a "getting to zero" CLABSI rate should be set, but it may not be possible without significant resource allocation.
C1 [Li, Simon] Maria Fareri Childrens Hosp, New York Med Coll, Div Pediat Crit Care Med, Valhalla, NY 10595 USA.
   [Faustino, Edward Vincent S.] Yale Univ, Sch Med, Dept Pediat, New Haven, CT 06520 USA.
   [Golombek, Sergio G.] Maria Fareri Childrens Hosp, Westchester Med Ctr, Div Newborn Med, New York Med Coll, Valhalla, NY 10595 USA.
C3 New York Medical College; Yale University; New York Medical College;
   Westchester Medical Center
RP Li, S (corresponding author), Maria Fareri Childrens Hosp, New York Med Coll, Div Pediat Crit Care Med, 100 Woods Rd Rm 2233, Valhalla, NY 10595 USA.
EM lis@wcmc.com
RI Golombek, Sergio G/A-7697-2008
OI Faustino, Edward Vincent S./0000-0001-6155-2691; Li,
   Simon/0000-0002-5371-1995
FU National Center for Research Resources (NCRR) [UL1 RR024139, KL2
   RR024138]
FX This publication was made possible by CTSA Grants UL1 RR024139 and KL2
   RR024138 from the National Center for Research Resources (NCRR) and the
   National Center for Advancing Translational Science (NCATS), components
   of the National Institutes of Health (NIH), and the NIH roadmap for
   Medical Research. Its contents are solely the responsibility of the
   authors and do not necessarily represent the official view of the NIH.
CR Barrell C, 2012, AM J INFECT CONTROL, V40, P434, DOI 10.1016/j.ajic.2011.06.002
   Bizzarro MJ, 2010, INFECT CONT HOSP EP, V31, P241, DOI 10.1086/650448
   Choi SW, 2013, PEDIATR BLOOD CANCER, V60, P262, DOI 10.1002/pbc.24187
   Dannenberg C, 2003, J PEDIAT HEMATOL ONC, V25, P616, DOI 10.1097/00043426-200308000-00006
   Dudeck MA., NATL HEALTHCARE SAFE
   Edwards JR, 2009, AM J INFECT CONTROL, V37, P783, DOI 10.1016/j.ajic.2009.10.001
   Golombek Sergio G, 2002, J Perinatol, V22, P209, DOI 10.1038/sj.jp.7210660
   Henrickson KJ, 2000, J CLIN ONCOL, V18, P1269, DOI 10.1200/JCO.2000.18.6.1269
   JOHNSON DC, 1994, PEDIATR INFECT DIS J, V13, P930, DOI 10.1097/00006454-199410000-00015
   Kohn LT, 2000, NATL RES COUNCIL ERR
   Li SM, 2011, CURR OPIN PEDIATR, V23, P85, DOI 10.1097/MOP.0b013e328341d1da
   Lin MY, 2010, JAMA-J AM MED ASSOC, V304, P2035, DOI 10.1001/jama.2010.1637
   Longtin J, 2011, ANTIMICROB AGENTS CH, V55, P2999, DOI 10.1128/AAC.01707-10
   Lundgren IS, 2012, PEDIATR INFECT DIS J, V31, P337, DOI 10.1097/INF.0b013e31823eeec5
   Mayer S, 2001, J ANTIMICROB CHEMOTH, V47, P896, DOI 10.1093/jac/47.6.896
   McLaws ML, 2012, CRIT CARE MED, V40, P388, DOI 10.1097/CCM.0b013e318232e4f3
   Miller MR, 2011, PEDIATRICS, V128, pE1077, DOI 10.1542/peds.2010-3675
   Miller MR, 2010, PEDIATRICS, V125, P206, DOI 10.1542/peds.2009-1382
   National Association of Children's Hospitals and Related Institutions (NACRHI), 2012, HEM ONC CENTR LIN AS
   National Healthcare Safety Network CDC, 2013, NHSN PAT SAF COMP MA, V4
   Niedner MF, 2011, INFECT CONT HOSP EP, V32, P1200, DOI 10.1086/662621
   Niedner MF, 2010, AM J INFECT CONTROL, V38, P585, DOI 10.1016/j.ajic.2010.04.211
   O'Grady NP, 2011, CLIN INFECT DIS, V52, pE162, DOI [10.1016/j.ajic.2011.01.003, 10.1093/cid/cir257]
   Oliveira C, 2012, PEDIATRICS, V129, P318, DOI 10.1542/peds.2011-1602
   Rosenthal VD, 2012, INFECTION, V40, P415, DOI 10.1007/s15010-012-0246-5
   Rosenthal VD, 2011, INFECTION, V39, P439, DOI 10.1007/s15010-011-0136-2
   Rosenthal VD, 2008, AM J INFECT CONTROL, V36, P627, DOI [10.1016/j.ajic.2008.03.003, 10.1016/j.ajic.2008.06.003, 10.1016/j.ajic.2008.10.009]
   Schulman J, 2011, PEDIATRICS, V127, P436, DOI 10.1542/peds.2010-2873
   Schwebel C, 2012, CRIT CARE MED, V40, P11, DOI 10.1097/CCM.0b013e31822f0604
   Shamsudin MN, 2012, J HOSP INFECT, V81, P206, DOI 10.1016/j.jhin.2012.04.015
   Srinivasan A., 2011, Morbidity and Mortality Weekly Report, V60, P243, DOI 10.1016/j.annemergmed.2011.07.035
   Timsit JF, 2009, JAMA-J AM MED ASSOC, V301, P1231, DOI 10.1001/jama.2009.376
   Wheeler DS, 2011, PEDIATRICS, V128, pE995, DOI 10.1542/peds.2010-2601
   Wolf J, 2013, PEDIATR BLOOD CANCER, V60, P18, DOI 10.1002/pbc.24249
   Zhang M, 2011, J HOSP INFECT, V78, P113, DOI 10.1016/j.jhin.2011.02.018
NR 35
TC 5
Z9 5
U1 0
U2 7
PU SPRINGER
PI NEW YORK
PA 233 SPRING ST, NEW YORK, NY 10013 USA
SN 1523-3847
EI 1534-3146
J9 CURR INFECT DIS REP
JI Curr. Infect. Dis. Rep.
PD JUN
PY 2013
VL 15
IS 3
BP 269
EP 277
DI 10.1007/s11908-013-0336-2
PG 9
WC Infectious Diseases
WE Science Citation Index Expanded (SCI-EXPANDED)
SC Infectious Diseases
GA AK2YQ
UT WOS:000338286900011
PM 23588892
DA 2024-08-24
ER

PT J
AU Al-Tawfiq, JA
   Abed, MS
   Al-Yami, N
   Birrer, RB
AF Al-Tawfiq, Jaffar A.
   Abed, Mahmoud S.
   Al-Yami, Nashma
   Birrer, Richard B.
TI Promoting and sustaining a hospital-wide, multifaceted hand hygiene
   program resulted in significant reduction in health care-associated
   infections
SO AMERICAN JOURNAL OF INFECTION CONTROL
LA English
DT Article
DE Quality improvement; Patient safety; Device associated infections
ID CULTURE-CHANGE-PROGRAM; PREVENTION; ADHERENCE; IMPACT; RATES
AB Background: Hand hygiene is the single most important intervention to combat infections in any health care setting. However, adherence to hand hygiene practice remains low among health care workers.
   Objectives: Our objective was to assess compliance with hand hygiene over time utilizing a multifaceted approach to hand hygiene. In addition, we assessed the rate of device-associated infections.
   Methods: This is a descriptive time series study with a multitude of interventions from October 2006 to December 2011 set in a 350-bed community hospital in Saudi Arabia. We utilized a multimodal program to promote hand hygiene activities. We also calculated device-associated infection rates as outcome measures.
   Results: Over the study, the overall hand hygiene compliance rate increased from a baseline of 38% in second quarter 2006 to 65% in 2010 and then to 85% in 2011 (P < .001). The compliance rates increased among all professions and different hospital units. The compliance rates were 87% for physicians, 89% for nursing staff, and 93% for nutritionist. The rate of health care-associated methicillin-resistant Staphylococcus aureus per 1,000 patient-days decreased from 0.42 in 2006 to 0.08 in 2011. Ventilator-associated infection rates decreased from 6.12 to 0.78, central line-associated bloodstream infections rates decreased from 8.23 to 4.8, and catheter-associated urinary tract infection rates decreased from 7.08 to 3.5.
   Conclusion: This intervention used a multitude of interventions and resulted in an institution-wide increase and sustained improvement in compliance rates. Copyright (c) 2013 by the Association for Professionals in Infection Control and Epidemiology, Inc. Published by Elsevier Inc. All rights reserved.
C1 [Al-Tawfiq, Jaffar A.] Saudi Aramco, Dhahran Hlth Ctr, Saudi Aramco Med Serv Org, Internal Med Unit, Dhahran 31311, Saudi Arabia.
   [Abed, Mahmoud S.; Al-Yami, Nashma] Saudi Aramco, Dhahran Hlth Ctr, Saudi Aramco Med Serv Org, Infect Control Unit, Dhahran 31311, Saudi Arabia.
   [Birrer, Richard B.] Saudi Aramco, Saudi Aramco Med Serv Org, Primary Care Serv Div, Dhahran 31311, Saudi Arabia.
RP Al-Tawfiq, JA (corresponding author), Saudi Aramco, Dhahran Hlth Ctr, POB 76,Room A-420B,Bldg 61, Dhahran 31311, Saudi Arabia.
EM jaffar.tawfiq@aramco.com
RI Al-Tawfiq, Jaffar/JOZ-8651-2023
OI Al-Tawfiq, Jaffar/0000-0002-5752-2235
CR Aboumatar H, 2012, INFECT CONT HOSP EP, V33, P144, DOI 10.1086/663707
   [Anonymous], 2005, WORLD ALL PAT SAF GL
   Association of Operating Room Nurses Recommended Practices Committee, 1990, AORN J, V52, P830
   Boyce JM, 2002, INFECT CONT HOSP EP, V23, pS3, DOI 10.1086/503164
   Costers M, 2012, EUROSURVEILLANCE, V17, P20161
   Erasmus V, 2010, INFECT CONT HOSP EP, V31, P283, DOI 10.1086/650451
   Gould DJ, 2010, COCHRANE DB SYST REV, DOI 10.1002/14651858.CD005186.pub3
   Grayson ML, 2008, MED J AUSTRALIA, V188, P633, DOI 10.5694/j.1326-5377.2008.tb01820.x
   Hysong SJ, 2009, MED CARE, V47, P356, DOI 10.1097/MLR.0b013e3181893f6b
   Johnson PDR, 2005, MED J AUSTRALIA, V183, P509, DOI 10.5694/j.1326-5377.2005.tb07151.x
   Kretzer EK, 1998, AM J INFECT CONTROL, V26, P245, DOI 10.1016/S0196-6553(98)80008-4
   Lam BCC, 2004, PEDIATRICS, V114, pE565, DOI 10.1542/peds.2004-1107
   Morgan DJ, 2012, AM J INFECT CONTROL, V40, P955, DOI 10.1016/j.ajic.2012.01.026
   Muto CA, 2000, AM J INFECT CONTROL, V28, P273, DOI 10.1067/mic.2000.103242
   O'Boyle CA, 2001, AM J INFECT CONTROL, V29, P352, DOI 10.1067/mic.2001.18405
   O'Grady NP, 2002, CLIN INFECT DIS, V35, P1281, DOI [10.1086/344188, 10.1086/502007]
   Panhotra B., 2004, British Journal of Infection Control, V5, P15, DOI DOI 10.1177/14690446040050030401
   Pessoa-Silva CL, 2007, PEDIATRICS, V120, pE382, DOI 10.1542/peds.2006-3712
   Pittet D, 2000, LANCET, V356, P1307, DOI 10.1016/S0140-6736(00)02814-2
   Pittet D, 1999, ANN INTERN MED, V130, P126, DOI 10.7326/0003-4819-130-2-199901190-00006
   Pittet D, 2004, ANN INTERN MED, V141, P1, DOI 10.7326/0003-4819-141-1-200407060-00008
   Pittet D, 2001, EMERG INFECT DIS, V7, P234, DOI 10.3201/eid0702.010217
   Roberts SA, 2012, NEW ZEAL MED J, V125, P75
   Rosenthal VD, 2005, AM J INFECT CONTROL, V33, P392, DOI 10.1016/j.ajic.2004.08.009
   Salemi C, 2002, INFECT CONT HOSP EP, V23, P32, DOI 10.1086/501965
   Schweon SJ, 2012, AM J INFECT CONTROL
   SPROAT LJ, 1994, J HOSP INFECT, V26, P137, DOI 10.1016/0195-6701(94)90057-4
   Won SP, 2004, INFECT CONT HOSP EP, V25, P742, DOI 10.1086/502470
NR 28
TC 62
Z9 69
U1 0
U2 26
PU MOSBY-ELSEVIER
PI NEW YORK
PA 360 PARK AVENUE SOUTH, NEW YORK, NY 10010-1710 USA
SN 0196-6553
EI 1527-3296
J9 AM J INFECT CONTROL
JI Am. J. Infect. Control
PD JUN
PY 2013
VL 41
IS 6
BP 482
EP 486
DI 10.1016/j.ajic.2012.08.009
PG 5
WC Public, Environmental & Occupational Health; Infectious Diseases
WE Science Citation Index Expanded (SCI-EXPANDED)
SC Public, Environmental & Occupational Health; Infectious Diseases
GA 156DS
UT WOS:000319801900003
PM 23261346
DA 2024-08-24
ER

PT J
AU Ahmad, NI
   Yean, CY
   Foo, PC
   Safiee, AWM
   Hassan, SA
AF Ahmad, Noor Ilham
   Yean, Chan Yean
   Foo, Phiaw Chong
   Safiee, Amira Wahida Mohamad
   Hassan, Siti Asma'
TI Prevalence and association of Panton-Valentine Leukocidin gene with the
   risk of sepsis in patients infected with Methicillin Resistant
   <i>Staphylococcus aureus</i>
SO JOURNAL OF INFECTION AND PUBLIC HEALTH
LA English
DT Article
DE Methicillin Resistant Staphylococcus aureus (MRSA); Panton-Valentine
   Leukocidin (PVL); mecA gene; femA gene
ID MRSA; DISEASE; PVL; DEFINITIONS; IMPORTATION; LEUCOCIDIN; PNEUMONIA;
   EMERGENCE
AB Background: Panton-Valentine Leukocidin (PVL), is one of the virulence gene expressed by Methicillin Resistant Staphylococcus aureus (MRSA) and is known to be associated with severe form of community acquired MRSA infection. The aim of this study is to investigate its prevalence in our setting and patient's clinical outcome.
   Methods: A cross sectional study involve retrospective record review were done involving 90 MRSA positive isolates between November 2016 and October 2017. Multiplex PCR was performed to detect femA, mecA and PVL genes. Clinical presentation and outcomes of patients were reviewed and presented as descriptive analysis.
   Results: All of the 90 MRSA isolates included in this study were positive for femA and mecA genes following PCR. PVL gene was detected in 20% (n = 18) of the isolates of which 61.1% (n = 11) were community acquired infections and 38.8% (n = 7) were hospital acquired. Case distribution from community acquired infections include patients with skin and soft tissue infections (33.3%, n = 6), infected diabetic foot ulcers (16.7%, n = 3), and one patient each (5.5%, n = 1) for community acquired pneumonia and meningitis. Half of the PVL positive MRSA cases (50%, n = 9) were having sepsis and four of them succumbed to death due to severe infection.
   Conclusion: This study shows a high prevalence of PVL positive MRSA infection in our population. Skin and soft tissue infections accounting for the major sources. In addition, the presence of the PVL gene is associated with increased risk for developing sepsis. (C) 2020 The Author(s). Published by Elsevier Ltd on behalf of King Saud Bin Abdulaziz University for Health Sciences.
C1 [Ahmad, Noor Ilham; Yean, Chan Yean; Foo, Phiaw Chong; Safiee, Amira Wahida Mohamad; Hassan, Siti Asma'] Univ Sains Malaysia, Sch Med Sci, Dept Med Microbiol & Parasitol, Hlth Campus, Kubang Kerian 16150, Kelantan, Malaysia.
   [Ahmad, Noor Ilham; Yean, Chan Yean; Hassan, Siti Asma'] USM, Hosp Univ Sains Malaysia, Hlth Campus, Kubang Kerian 16150, Kelantan, Malaysia.
   [Foo, Phiaw Chong] Minist Hlth Malaysia, Inst Med Res, Acarol Unit, Infect Dis Res Ctr, Natl Inst Hlth Complex, Shah Alam 40170, Selangor, Malaysia.
C3 Universiti Sains Malaysia; Universiti Sains Malaysia; Kementerian
   Kesihatan Malaysia
RP Hassan, SA (corresponding author), Univ Sains Malaysia, Sch Med Sci, Dept Med Microbiol & Parasitol, Hlth Campus, Kubang Kerian 16150, Kelantan, Malaysia.
EM sitiasmakb@usm.my
RI Chan, Yean Yean/A-7371-2011; Foo, Phiaw Chong/JXL-8428-2024
OI Chan, Yean Yean/0000-0002-0034-7624; 
FU Tabung Insentif Pembangunan Pengajian Siswazah PPSP(TIPPS)
   [308/AIPPSP/415403]; USM RUI Grant [1001/PPSP/8012258]
FX This study was funded by Tabung Insentif Pembangunan Pengajian Siswazah
   PPSP(TIPPS) No: (308/AIPPSP/415403) and USM RUI Grant No
   1001/PPSP/8012258.
CR Alfatemi SMH, 2014, JUNDISHAPUR J MICROB, V7, DOI 10.5812/jjm.10741
   Bhatta DR, 2016, BMC INFECT DIS, V16, DOI 10.1186/s12879-016-1531-1
   CLSI, 2014, CLSI GUID STAPH SPP
   Fridkin SK, 2005, NEW ENGL J MED, V352, P1436, DOI 10.1056/NEJMoa043252
   Gillet Y, 2002, LANCET, V359, P753, DOI 10.1016/S0140-6736(02)07877-7
   González C, 1999, CLIN INFECT DIS, V29, P1171, DOI 10.1086/313440
   Hidron AI, 2008, INFECT CONT HOSP EP, V29, P996, DOI 10.1086/591861
   Lopez-Aguilar C, 2007, J CLIN MICROBIOL, V45, P274, DOI 10.1128/JCM.02032-06
   Mahmood K, 2010, ANN KING EDWARD MED, V16, P91
   Mayr FB, 2014, VIRULENCE, V5, P4, DOI 10.4161/viru.27372
   Mayr FB, 2010, JAMA-J AM MED ASSOC, V303, P2495, DOI 10.1001/jama.2010.851
   Millar BC, 2007, J HOSP INFECT, V67, P109, DOI 10.1016/j.jhin.2007.06.003
   Miller LG, 2005, NEW ENGL J MED, V352, P1445, DOI 10.1056/NEJMoa042683
   Mongkolrattanothai K, 2003, CLIN INFECT DIS, V37, P1050, DOI 10.1086/378277
   Moran GJ, 2006, NEW ENGL J MED, V355, P666, DOI 10.1056/NEJMoa055356
   Nathwani D, 2008, J ANTIMICROB CHEMOTH, V61, P976, DOI 10.1093/jac/dkn096
   Neela Vasanthakumari, 2009, Int J Infect Dis, V13, pe131, DOI 10.1016/j.ijid.2008.07.009
   PREVOST G, 1995, INFECT IMMUN, V63, P4121
   Rankin S, 2005, VET MICROBIOL, V108, P145, DOI 10.1016/j.vetmic.2005.02.013
   Rohde H, 2007, BIOMATERIALS, V28, P1711, DOI 10.1016/j.biomaterials.2006.11.046
   Rossney AS, 2007, J CLIN MICROBIOL, V45, P2554, DOI 10.1128/JCM.00245-07
   Shore AC, 2014, J CLIN MICROBIOL, V52, P859, DOI 10.1128/JCM.02799-13
   Sila J, 2009, BIOMED PAP, V153, P215, DOI 10.5507/bp.2009.036
   Singer M, 2016, JAMA-J AM MED ASSOC, V315, P801, DOI 10.1001/jama.2016.0287
   Vandenesch F, 2003, EMERG INFECT DIS, V9, P978
   Wannet WJB, 2005, J CLIN MICROBIOL, V43, P3341, DOI 10.1128/JCM.43.7.3341-3345.2005
   Watkins RR, 2012, J MED MICROBIOL, V61, P1179, DOI 10.1099/jmm.0.043513-0
   Zhang CL, 2018, SCI REP-UK, V8, DOI 10.1038/s41598-018-26034-y
NR 28
TC 16
Z9 16
U1 0
U2 5
PU ELSEVIER SCIENCE LONDON
PI LONDON
PA 84 THEOBALDS RD, LONDON WC1X 8RR, ENGLAND
SN 1876-0341
EI 1876-035X
J9 J INFECT PUBLIC HEAL
JI J. Infect. Public Health
PD OCT
PY 2020
VL 13
IS 10
BP 1508
EP 1512
DI 10.1016/j.jiph.2020.06.018
PG 5
WC Public, Environmental & Occupational Health; Infectious Diseases
WE Science Citation Index Expanded (SCI-EXPANDED)
SC Public, Environmental & Occupational Health; Infectious Diseases
GA NZ1BV
UT WOS:000576827800021
PM 32653480
OA gold
DA 2024-08-24
ER

PT J
AU Erayman, I
   Bulut, R
   Kandemir, B
   Akgül, M
   Altunhan, H
   Uyar, M
AF Erayman, Ibrahim
   Bulut, Rukiyye
   Kandemir, Bahar
   Akgul, Mehmet
   Altunhan, Huseyin
   Uyar, Mehmet
TI Epidemiology, Risk Factors, and Outcomes of Health Care-Associated
   Infections in the Neonatal Intensive Care Unit: 6-Year Surveillance at a
   University Hospital in Turkiye
SO JOURNAL OF PEDIATRIC INFECTIOUS DISEASES
LA English
DT Article
DE neonatal intensive care unit; health care-associated infection;
   surveillance
ID BLOOD-STREAM INFECTIONS; NOSOCOMIAL INFECTIONS
AB Objective Health care-associated infections (HAIs) are important causes of morbidity and mortality in neonatal intensive care units (NICUs). This study aimed to evaluate the frequency of HAIs and related factors in the NICU.
   Methods HAIs detected and monitored by daily active surveillance by the Infection Control Team at Necmettin Erbakan University Faculty of Medicine NICU between January 1, 2017 and December 31, 2022 were evaluated retrospectively. There were a total of 43 incubators in our hospital's NICU (19 secondary level units and 24 tertiary level). Between 2017 and 2022, there was an average of 982 admissions to the NICU per year.
   Results A total of 5,895 newborns and 74,726 patient days were monitored in the study. The average HAIs rate for all study years was 3.4% and the incidence density was 2.68 per thousand patient days. The highest HAI rate was in newborns with birth weights < 750 g. A total of 201 HAIs were detected in 172 patients. Bloodstream infection (BSI) was the most frequent HAI. The most frequent pathogens were Klebsiella spp. (44.8%), methicillin-resistant coagulase-negative staphylococci (CoNS) (24.4%), and Acinetobacter spp. (11.6%). Note that 88.5% of Enterobacterales were extended-spectrum beta-lactamase producers, and 26% of Klebsiella spp. were carbapenem-resistant. No colistin resistance was detected in Pseudomonas aeruginosa and Acinetobacter spp. Methicillin resistance was detected in 86.5% of CoNS and 50% of Staphylococcus aureus . The vancomycin resistance rate in Enterococcus spp. was 40%. Note that 16.7% of Candida spp. were fluconazole-resistant; no resistance to caspofungin was found. The most common risk factors for development of HAI were prematurity, umbilical catheter use, total parenteral nutrition, and mechanical ventilation. The mortality rate in patients with HAIs was 20.9%.
   Conclusion HAIs, including those caused by multidrug-resistant Gram-negative bacteria, are an important problem in our hospital, and also globally. Active surveillance should be continued, and changes over the years evaluated. Infection control programs should be executed by determining the risk and mortality factors attributed to infection and their implementation should be closely monitored. These practices will increase success in the fight against HAIs and antimicrobial resistance.
C1 [Erayman, Ibrahim; Bulut, Rukiyye; Kandemir, Bahar; Akgul, Mehmet] Necmettin Erbakan Univ, Fac Med, Dept Infect Dis & Clin Microbiol, Konya, Turkiye.
   [Altunhan, Huseyin] Necmettin Erbakan Univ, Fac Med, Dept Neonatol, Konya, Turkiye.
   [Uyar, Mehmet] Necmettin Erbakan Univ, Fac Med, Dept Publ Hlth, Konya, Turkiye.
C3 Necmettin Erbakan University; Selcuk University; Necmettin Erbakan
   University; Selcuk University; Selcuk University; Necmettin Erbakan
   University
RP Bulut, R (corresponding author), Necmettin Erbakan Univ, Fac Med, Dept Infect Dis & Clin Microbiol, Konya, Turkiye.
EM dr.rukiyye@hotmail.com
OI Bulut, Rukiyye/0000-0002-3155-4036
CR [Anonymous], 2022, CDC HEALTHCARE ASS I
   [Anonymous], 2022, NATL HLTH CARE ASS I
   [Anonymous], 2006, HANDRUB HANDWASH
   [Anonymous], 2021, NATL PRECAUTION PACK
   Aydinli A, 2023, J PEDIAT INF DIS-GER, V18, P326, DOI 10.1055/s-0043-1775838
   Bas AY, 2010, TURKISH J PEDIATR, V52, P464
   Ceparano M, 2023, J CLIN MED, V12, DOI 10.3390/jcm12072621
   Chen YC, 2017, J CHIN MED ASSOC, V80, P427, DOI 10.1016/j.jcma.2017.02.006
   Cimenci N D., 2015, MED B SISLI ETFAL HO, V49, P107
   Crivaro V, 2015, BMC INFECT DIS, V15, DOI 10.1186/s12879-015-0909-9
   Djordjevic ZM, 2015, AM J INFECT CONTROL, V43, P86, DOI 10.1016/j.ajic.2014.10.005
   Downey LC, 2010, EARLY HUM DEV, V86, pS7, DOI 10.1016/j.earlhumdev.2010.01.012
   Dramowski A, 2015, PAEDIATR INT CHILD H, V35, P265, DOI 10.1179/2046905515Y.0000000029
   Eraksoy H, 2007, J CHEMOTHERAPY, V19, P650, DOI 10.1179/joc.2007.19.6.650
   Ercan F., 2023, MEV MED SCI, V3, P11
   Garcia H., 2015, GAC MED MEX, V151, P660
   Hacimustafaoglu M, 2011, TURK PEDIATR ARSIVI, V46, P302, DOI 10.4274/tpa.46.286
   Horan TC, 2008, AM J INFECT CONTROL, V36, P309, DOI 10.1016/j.ajic.2008.03.002
   Johnson J, 2021, CLIN INFECT DIS, V73, P271, DOI 10.1093/cid/ciaa554
   Karabay M., 2021, TURKISH J PEDIAT DIS, V15, P87
   Kartikeswar G A P, 2023, J Neonatal Perinatal Med, V16, P507, DOI 10.3233/NPM-221110
   Kumar S, 2018, J INFECT PUBLIC HEAL, V11, P275, DOI 10.1016/j.jiph.2017.08.005
   Mai Jing-yun, 2011, Zhonghua Er Ke Za Zhi, V49, P915
   Maoulainine FMR, 2014, ARCH PEDIATRIE, V21, P938, DOI 10.1016/j.arcped.2014.04.033
   Maras H., 2015, Tuberculin Ski Test Child, V15, P65
   O'Grady NP, 2011, CLIN INFECT DIS, V52, pE162, DOI [10.1016/j.ajic.2011.01.003, 10.1093/cid/cir257]
   Oygür N, 2010, TURKISH J PEDIATR, V52, P50
   Özaslan Z, 2021, GUNCEL PEDIATRI, V19, P231, DOI 10.4274/jcp.2021.0029
   Parlak E, 2014, GUNCEL PEDIATRI, V12, P1, DOI 10.4274/jcp.36025
   Sadeghi-Moghaddam P, 2015, J Neonatal Perinatal Med, V8, P221, DOI 10.3233/NPM-15915001
   Scamardo MS, 2020, ITAL J PEDIATR, V46, DOI 10.1186/s13052-020-0799-3
NR 31
TC 0
Z9 0
U1 1
U2 1
PU GEORG THIEME VERLAG KG
PI STUTTGART
PA RUDIGERSTR 14, D-70469 STUTTGART, GERMANY
SN 1305-7707
EI 1305-7693
J9 J PEDIAT INF DIS-GER
JI J. Pediatr. Infect. Dis.
PD JUL
PY 2024
VL 19
IS 04
BP 195
EP 200
DI 10.1055/s-0044-1787827
EA JUN 2024
PG 6
WC Infectious Diseases; Pediatrics
WE Science Citation Index Expanded (SCI-EXPANDED)
SC Infectious Diseases; Pediatrics
GA ZB6P4
UT WOS:001255060700001
DA 2024-08-24
ER

PT J
AU Mestrovic, T
   Ikuta, KS
   Swetschinski, L
   Gray, A
   Aguilar, GR
   Han, CH
   Wool, E
   Hayoon, AG
   Murray, CJL
   Naghavi, M
AF Mestrovic, Tomislav
   Ikuta, Kevin Shunji
   Swetschinski, Lucien
   Gray, Authia
   Aguilar, Gisela Robles
   Han, Chieh
   Wool, Eve
   Hayoon, Anna Gershberg
   Murray, Christopher J. L.
   Naghavi, Mohsen
TI The burden of bacterial antimicrobial resistance in Croatia in 2019: a
   country-level systematic analysis
SO CROATIAN MEDICAL JOURNAL
LA English
DT Article
ID KLEBSIELLA-PNEUMONIAE
AB Aim To deliver the most wide-ranging set of antimicrobial resistance (AMR) burden estimates for Croatia to date.Methods A complex modeling approach with five broad modeling components was used to estimate the disease burden for 12 main infectious syndromes and one residual group, 23 pathogenic bacteria, and 88 bug-drug combinations. This was represented by two relevant counterfactual scenarios: deaths/disability-adjusted life years (DALYs) that are attributable to AMR considering a situation where drug-resistant infections are substituted with sensitive ones, and deaths/DALYs associated with AMR considering a scenario where people with drug-resistant infections would instead present without any infection. The 95% uncertainty intervals (UI) were based on 1000 posterior draws in each modeling step, reported at the 2.5% and 97.5% of the draws'distribution, while out-of-sample predictive validation was pursued for all the models.Results The total burden associated with AMR in Croatia was 2546 (95% UI 1558-3803) deaths and 46 958 (28,033- 71,628) DALYs, while the attributable burden was 614 (365- 943) deaths and 11 321 (6,544-17,809) DALYs. The highest number of deaths was established for bloodstream infections, followed by peritoneal and intra-abdominal infections and infections of the urinary tract. Five leading pathogenic bacterial agents were responsible for 1808 deaths associated with resistance: Escherichia coli, Staphylococcus aureus, Acinetobacter baumannii, Klebsiella pneumoniae, and Pseudomonas aeruginosa (ordered by the number of deaths). Trimethoprim/sulfamethoxazole-resistant E coli and methicillin-resistant S. aureus were dominant pathogen-drug combinations in regard to mortality associated with and attributable to AMR, respectively.Conclusion We showed that AMR represented a substantial public health concern in Croatia, which reflects global trends; hence, our detailed country-level findings may fast-track the implementation of multipronged strategies tailored in accordance with leading pathogens and pathogen-drug combinations.
C1 [Mestrovic, Tomislav; Ikuta, Kevin Shunji; Swetschinski, Lucien; Gray, Authia; Aguilar, Gisela Robles; Han, Chieh; Wool, Eve; Hayoon, Anna Gershberg; Murray, Christopher J. L.; Naghavi, Mohsen] Univ Washington, Inst Hlth Metr & Evaluat, Seattle, WA USA.
   [Mestrovic, Tomislav] Univ North, Univ Ctr Varazdin, Varazhdin, Croatia.
   [Mestrovic, Tomislav] Univ North, Univ Ctr Varazdin, Dept Nursing, Ul 104 Brigade 3, Varazhdin 42000, Croatia.
C3 Institute for Health Metrics & Evaluation; University of Washington;
   University of Washington Seattle; University North - Croatia; University
   North - Croatia
RP Mestrovic, T (corresponding author), Univ North, Univ Ctr Varazdin, Dept Nursing, Ul 104 Brigade 3, Varazhdin 42000, Croatia.
EM tmestrovic@unin.hr
RI Ikuta, Kevin S/HHZ-6411-2022
OI Ikuta, Kevin S/0000-0002-3149-3907
FU Bill & Melinda Gates Foundation [OPP1176062]; Wellcome Trust; Department
   of Health and Social Care
FX This study was funded by the Bill & Melinda Gates Foundation grant
   number OPP1176062. Other funders: Wellcome Trust and the Department of
   Health and Social Care using UK aid funding managed by the Fleming
   Fund.The funders had no role in study design, data collection, data
   analysis, data interpretation, writing of the final report, or decision
   to publish.
CR Alliance for the Prudent Use of Antibiotics (APUA), 2022, Croatian Chapter
   [Anonymous], 2020, ANTIBIOTIC RESISTANC
   [Anonymous], 2020, Antimicrobial Resistance in the EU/EEA (EARS -Net) - Annual Epidemiological Report for 2019, DOI DOI 10.1136/VR.G2500
   Bedenic B, 2021, DIAGNOSTICS, V11, DOI 10.3390/diagnostics11050800
   Bedenic B, 2021, ARCH MICROBIOL, V203, P1825, DOI 10.1007/s00203-020-02161-x
   Belancic A, 2021, INT J PHARM PRACT, V29, P362, DOI 10.1093/ijpp/riab028
   Butic I, 2022, CROAT MED J, V63, P156, DOI 10.3325/cmj.2022.63.156
   Cassini A, 2019, LANCET INFECT DIS, V19, P56, DOI 10.1016/S1473-3099(18)30605-4
   Clinical and Laboratory Standards Institute, 2020, CLSI supplement M100, V30
   European Centre for Disease Prevention and Control (ECDC), Distribution of antimicrobial consumption by antimicrobial group; Distribution of Antibacterials for systemic use (ATC group J01) in the community (primary care sector) in Croatia, reporting year 2019
   European Centre for Disease Prevention and Control (ECDC), 2019, SURV ANT RES EUR 201
   Farkas M, 2021, MICROB DRUG RESIST, V27, P1482, DOI 10.1089/mdr.2020.0478
   Hofer Ursula, 2019, Nat Rev Microbiol, V17, P3, DOI 10.1038/s41579-018-0125-x
   Jakovac S, 2017, MICROB DRUG RESIST, V23, P122, DOI 10.1089/mdr.2015.0355
   Krilanovic M, 2020, FOLIA MICROBIOL, V65, P649, DOI 10.1007/s12223-019-00769-1
   Mestrovic T, 2021, HONG KONG MED J, V27, P385, DOI 10.12809/hkmj219773
   Mestrovic T, 2022, LANCET PUBLIC HEALTH, V7, pE897, DOI 10.1016/S2468-2667(22)00225-0
   Murray CJL, 2022, LANCET, V399, P629, DOI 10.1016/S0140-6736(21)02724-0
   Naghavi M, 2022, LANCET, V399, P2349, DOI 10.1016/S0140-6736(22)00947-3
   Neretljak I, 2023, UROLOGIA J, V90, P415, DOI 10.1177/03915603221143419
   Pulingam T, 2022, EUR J PHARM SCI, V170, DOI 10.1016/j.ejps.2021.106103
   Robertson J, 2021, FRONT PHARMACOL, V12, DOI 10.3389/fphar.2021.639207
   Simonsen GS, 2018, EUROSURVEILLANCE, V23, P2, DOI 10.2807/1560-7917.ES.2018.23.42.1800560
   Suto S, 2022, BMC MICROBIOL, V22, DOI 10.1186/s12866-022-02443-y
   Tambic-Andrasevic A., 2009, Croatian Journal of Infection, V29, P145
   Tambic-Andrasevic A, 2018, Med Flum, V54, P312, DOI [10.21860/medflum2018_203562, DOI 10.21860/MEDFLUM2018_203562]
   Todoric Z, 2023, INFECT DIS-NOR, V55, P9, DOI 10.1080/23744235.2022.2131901
   Tumbarello M, 2015, J ANTIMICROB CHEMOTH, V70, P2133, DOI 10.1093/jac/dkv086
   Vojvodic Z, 2018, ZDRAV VARST, V57, P183, DOI 10.2478/sjph-2018-0023
   Vos T, 2020, LANCET, V396, P1562
NR 30
TC 2
Z9 2
U1 2
U2 2
PU MEDICINSKA NAKLADA
PI ZAGREB
PA VLASKA 69, HR-10000 ZAGREB, CROATIA
SN 0353-9504
EI 1332-8166
J9 CROAT MED J
JI Croat. Med. J.
PD AUG
PY 2023
VL 64
IS 4
BP 272
EP 283
DI 10.3325/cmj.2023.64.272
PG 12
WC Medicine, General & Internal
WE Science Citation Index Expanded (SCI-EXPANDED)
SC General & Internal Medicine
GA T4OP8
UT WOS:001077802000007
PM 37654039
OA gold, Green Published
DA 2024-08-24
ER

PT J
AU Balis, E
   Diacaki, C
   Tselioti, P
   Perimeni, D
   Vourli, S
   Vatopoulos, A
   Giamarellou, H
   Prekates, A
AF Balis, E.
   Diacaki, C.
   Tselioti, P.
   Perimeni, D.
   Vourli, S.
   Vatopoulos, A.
   Giamarellou, H.
   Prekates, A.
TI Community-acquired pneumonia and bacteremia due to methicillin-resistant
   <i>Staphylococcus aureus</i> carrying Panton-Valentine-Leukocidin gene
   in Greece:: Two case reports and literature review
SO JOURNAL OF CHEMOTHERAPY
LA English
DT Review
DE necrotizing-pneumonia; bacteremia; ARDS; CA-MRSA; PVL
ID SEVERE SEPSIS; TOXIN GENES; INFECTIONS; LEUCOTOXINS; EMERGENCE; ADULTS;
   MODEL
AB We report the first two cases of community-acquired necrotizing pneumonia and bacteremia complicated by acute respiratory distress syndrome (ARDS) due to Panton-Valantine leukocidin-producing methicillin-resistant Staphylococcus aureus (MRSA-PVL) in Greece, together with a short literature review. Diagnosis was made by culture and broad spectrum PCR of respiratory secretions and blood. One patient received appropriate therapy and recovered fully. The other one died rapidly due to septic shock and life-threatening hemoptysis. Clinicians should be suspicious of community-acquired pneumonia due to MRSA-PVL strain, because rigorous microbiological diagnosis, early and appropriate therapy is essential for favorable outcome.
C1 [Balis, E.; Diacaki, C.; Tselioti, P.; Prekates, A.] Tzanio Gen Hosp Piraeus, Intens Care Unit, Piraeus 18536, Greece.
   [Perimeni, D.; Vourli, S.; Vatopoulos, A.] Natl Sch Publ Hlth Athens, Dept Microbiol, Athens, Greece.
   [Giamarellou, H.] Univ Athens, Sch Med, Dept Internal Med 4, GR-10679 Athens, Greece.
C3 National & Kapodistrian University of Athens; Athens Medical School
RP Balis, E (corresponding author), Tzanio Gen Hosp Piraeus, Intens Care Unit, Zanni & Afendouli 1, Piraeus 18536, Greece.
EM evanbalis@yahoo.co.uk
RI Vatopoulos, Alkiviadis/AAZ-6443-2021
OI Giamarellou, Helen/0000-0002-7387-5065; Balis,
   Evangelos/0000-0002-1489-336X
CR Boussaud V, 2003, INTENS CARE MED, V29, P1840, DOI 10.1007/s00134-003-1918-5
   Bronner S, 2003, ANTIMICROB AGENTS CH, V47, P1621, DOI 10.1128/AAC.47.5.1621-1629.2003
   Collignon P, 2005, EMERG INFECT DIS, V11, P554, DOI 10.3201/eid1104.040772
   Dellinger RP, 2004, INTENS CARE MED, V30, P536, DOI 10.1007/s00134-004-2210-z
   Dufour P, 2002, CLIN INFECT DIS, V35, P819, DOI 10.1086/342576
   FLIER M, 2003, NED TIJDSCHR GENEES, V147, P1076
   Francis JS, 2005, CLIN INFECT DIS, V40, P100, DOI 10.1086/427148
   Gauduchon V, 2004, J INFECT DIS, V189, P346, DOI 10.1086/380909
   Gillet Y, 2002, LANCET, V359, P753, DOI 10.1016/S0140-6736(02)07877-7
   HENSLER T, 1994, INFECT IMMUN, V62, P5281, DOI 10.1128/IAI.62.12.5281-5289.1994
   KONIG B, 1995, J INFECT DIS, V171, P607, DOI 10.1093/infdis/171.3.607
   Liassine N, 2004, J CLIN MICROBIOL, V42, P825, DOI 10.1128/JCM.42.2.825-828.2004
   Lina G, 1999, CLIN INFECT DIS, V29, P1128, DOI 10.1086/313461
   Morin CA, 2001, J INFECT DIS, V184, P1029, DOI 10.1086/323459
   Peacock SJ, 2002, INFECT IMMUN, V70, P4987, DOI 10.1128/IAI.70.9.4987-4996.2002
   Richards MJ, 2000, INFECT CONT HOSP EP, V21, P510, DOI 10.1086/501795
   Root RK, 2003, CRIT CARE MED, V31, P367, DOI 10.1097/01.CCM.0000048629.32625.5D
   Siqueira JA, 1997, J MED MICROBIOL, V46, P486, DOI 10.1099/00222615-46-6-486
   Torell E, 2005, SCAND J INFECT DIS, V37, P902, DOI 10.1080/00365540500348945
   Vandenesch F, 2003, EMERG INFECT DIS, V9, P978
   WITTE W, 2004, EUROSURVEILLANCE, V9, P1
NR 21
TC 11
Z9 12
U1 0
U2 2
PU ESIFT SRL
PI FLORENCE
PA VIA CARLO DEL GRECO 36,, 50141 FLORENCE, ITALY
SN 1120-009X
J9 J CHEMOTHERAPY
JI J. Chemother.
PD DEC
PY 2007
VL 19
IS 6
BP 703
EP 708
DI 10.1179/joc.2007.19.6.703
PG 6
WC Oncology; Infectious Diseases; Pathology; Pharmacology & Pharmacy
WE Science Citation Index Expanded (SCI-EXPANDED)
SC Oncology; Infectious Diseases; Pathology; Pharmacology & Pharmacy
GA 254VV
UT WOS:000252617000014
PM 18230554
DA 2024-08-24
ER

PT J
AU Croes, S
   Deurenberg, RH
   Boumans, MLL
   Beisser, PS
   Neef, C
   Stobberingh, EE
AF Croes, Sander
   Deurenberg, Ruud H.
   Boumans, Marie-Louise L.
   Beisser, Patrick S.
   Neef, Cees
   Stobberingh, Ellen E.
TI <i>Staphylococcus aureus</i> biofilm formation at the physiologic
   glucose concentration depends on the <i>S</i>. <i>aureus</i> lineage
SO BMC MICROBIOLOGY
LA English
DT Article
ID METHICILLIN-RESISTANT; CLONAL COMPLEXES; AGR; INFECTIONS; EVOLUTION;
   STRAINS; GENES; EPIDERMIDIS; ASSIGNMENT; EMERGENCE
AB Background: Since bacteria embedded in biofilms are far more difficult to eradicate than planktonic infections, it would be useful to know whether certain Staphylococcus aureus lineages are especially involved in strong biofilm formation. For this reason, in vitro biofilm formation of 228 clinical S. aureus isolates of distinct clonal lineages was investigated.
   Results: At 0.1% glucose, more than 60% of the S. aureus strains associated with multilocus sequence typing (MLST) clonal complex (CC) 8 produced large amounts of biomass, compared to 0-7% for various other clonal lineages. Additionally, S. aureus bloodstream isolates associated with MLST CC8 and CC7 had similar biofilm forming capacities as their commensal counterparts. Furthermore, strong biofilm formation could not be attributed to a specific accessory gene regulator (agr) genotype, as suggested previously. The agr genotypes were strictly associated with the clonal lineages. Moreover, strong biofilm formation was not related to slime formation. Congo red agar (CRA) screening is therefore not useful as a qualitative screening method for biofilm formation.
   Conclusion: The adherence to polystyrene surfaces under physiologic glucose concentration (0.1%) was dependent on the clonal lineage. Strains associated with MLST CC8 were markedly more often classified as strong biofilm former at glucose concentrations of 0%, 0.1% and 0.25%. The present study reveals that the MLST CC8 associated genetic background was a predisposing factor for strong biofilm formation in vitro, under all tested glucose concentrations.
C1 [Croes, Sander; Deurenberg, Ruud H.; Boumans, Marie-Louise L.; Beisser, Patrick S.; Stobberingh, Ellen E.] Maastricht Univ, Med Ctr, Dept Med Microbiol, Maastricht, Netherlands.
   [Croes, Sander; Neef, Cees] Maastricht Univ, Med Ctr, Dept Clin Pharm & Toxicol, Maastricht, Netherlands.
C3 Maastricht University; Maastricht University
RP Stobberingh, EE (corresponding author), Maastricht Univ, Med Ctr, Dept Med Microbiol, Maastricht, Netherlands.
EM S.Croes@mumc.nl; Ruud.deurenberg@mumc.nl; m.boumans@mumc.nl;
   p.beisser@mumc.nl; C.Neef@mumc.nl; e.stobberingh@mumc.nl
RI Neef, Cees/G-3671-2010
CR Amaral MM, 2005, J INFECT DIS, V192, P801, DOI 10.1086/432515
   Boles BR, 2008, PLOS PATHOG, V4, DOI 10.1371/journal.ppat.1000052
   Cafiso V, 2007, FEMS IMMUNOL MED MIC, V51, P220, DOI 10.1111/j.1574-695X.2007.00298.x
   Costerton JW, 1999, SCIENCE, V284, P1318, DOI 10.1126/science.284.5418.1318
   de Miranda OP, 2007, CLIN MICROBIOL INFEC, V13, P1165, DOI 10.1111/j.1469-0691.2007.01830.x
   Deurenberg RH, 2007, CLIN MICROBIOL INFEC, V13, P222, DOI 10.1111/j.1469-0691.2006.01573.x
   Deurenberg RH, 2005, ANTIMICROB AGENTS CH, V49, P4263, DOI 10.1128/AAC.49.10.4263-4271.2005
   Deurenberg RH, 2008, INFECT GENET EVOL, V8, P747, DOI 10.1016/j.meegid.2008.07.007
   Donker GA, 2009, CLIN MICROBIOL INFEC, V15, P137, DOI 10.1111/j.1469-0691.2008.02662.x
   Enright MC, 2000, J CLIN MICROBIOL, V38, P1008, DOI 10.1128/JCM.38.3.1008-1015.2000
   Foster TJ, 1998, TRENDS MICROBIOL, V6, P484, DOI 10.1016/S0966-842X(98)01400-0
   Francois P, 2006, J CLIN MICROBIOL, V44, P1892, DOI 10.1128/JCM.44.5.1892-1895.2006
   FRIEDRICH AW, 2006, EUROSURVEILLANCE, V11, P60114
   Grinholc M, 2007, FEMS IMMUNOL MED MIC, V50, P375, DOI 10.1111/j.1574-695X.2007.00262.x
   Guyton AC., 2001, TXB MED PHYSL, V10th
   Holtfreter S, 2007, J CLIN MICROBIOL, V45, P2669, DOI 10.1128/JCM.00204-07
   Izano EA, 2008, APPL ENVIRON MICROB, V74, P470, DOI 10.1128/AEM.02073-07
   Jain A, 2009, J MICROBIOL METH, V76, P88, DOI 10.1016/j.mimet.2008.09.017
   Karauzum H, 2008, INFECT IMMUN, V76, P5133, DOI 10.1128/IAI.01697-07
   Knobloch JKM, 2002, MED MICROBIOL IMMUN, V191, P101, DOI 10.1007/s00430-002-0124-3
   Layer F, 2006, J CLIN MICROBIOL, V44, P2179, DOI 10.1128/JCM.02321-05
   Leid JG, 2002, INFECT IMMUN, V70, P6339, DOI 10.1128/IAI.70.11.6339-6345.2002
   Lindsay JA, 2006, J BACTERIOL, V188, P669, DOI 10.1128/JB.188.2.669-676.2006
   Luczak-Kadlubowska A, 2008, J CLIN MICROBIOL, V46, P2930, DOI 10.1128/JCM.00869-08
   Mathur T, 2006, Indian J Med Microbiol, V24, P25
   Monecke S, 2008, FEMS IMMUNOL MED MIC, V53, P237, DOI 10.1111/j.1574-695X.2008.00426.x
   Noto MJ, 2008, J BACTERIOL, V190, P1276, DOI 10.1128/JB.01128-07
   Nübel U, 2008, P NATL ACAD SCI USA, V105, P14130, DOI 10.1073/pnas.0804178105
   Nulens E, 2008, J CLIN MICROBIOL, V46, P2438, DOI 10.1128/JCM.00808-08
   O'Gara JP, 2007, FEMS MICROBIOL LETT, V270, P179, DOI 10.1111/j.1574-6968.2007.00688.x
   O'Neill E, 2008, J BACTERIOL, V190, P3835, DOI 10.1128/JB.00167-08
   O'Neill E, 2007, J CLIN MICROBIOL, V45, P1379, DOI 10.1128/JCM.02280-06
   Patel R, 2005, CLIN ORTHOP RELAT R, P41, DOI 10.1097/01.blo.0000175714.68624.74
   Peacock SJ, 2002, INFECT IMMUN, V70, P4987, DOI 10.1128/IAI.70.9.4987-4996.2002
   Peeters E, 2008, J MICROBIOL METH, V72, P157, DOI 10.1016/j.mimet.2007.11.010
   REGASSA LB, 1992, INFECT IMMUN, V60, P3381, DOI 10.1128/IAI.60.8.3381-3388.1992
   Rode TM, 2007, INT J FOOD MICROBIOL, V116, P372, DOI 10.1016/j.ijfoodmicro.2007.02.017
   Ruppitsch W, 2006, J CLIN MICROBIOL, V44, P2442, DOI 10.1128/JCM.00113-06
   Smith K, 2008, J MED MICROBIOL, V57, P1018, DOI 10.1099/jmm.0.2008/000968-0
   Strommenger B, 2006, J CLIN MICROBIOL, V44, P2533, DOI 10.1128/JCM.00420-06
   Vuong C, 2000, J INFECT DIS, V182, P1688, DOI 10.1086/317606
   Wright JS, 2005, J BACTERIOL, V187, P5585, DOI 10.1128/JB.187.16.5585-5594.2005
NR 42
TC 117
Z9 140
U1 1
U2 10
PU BMC
PI LONDON
PA CAMPUS, 4 CRINAN ST, LONDON N1 9XW, ENGLAND
SN 1471-2180
J9 BMC MICROBIOL
JI BMC Microbiol.
PD OCT 28
PY 2009
VL 9
AR 229
DI 10.1186/1471-2180-9-229
PG 9
WC Microbiology
WE Science Citation Index Expanded (SCI-EXPANDED)
SC Microbiology
GA 523CY
UT WOS:000272050700003
PM 19863820
OA Green Published, gold
DA 2024-08-24
ER

PT J
AU Cohen, R
   Afraimov, M
   Finn, T
   Babushkin, F
   Geller, K
   Alexander, H
   Paikin, S
AF Cohen, R.
   Afraimov, M.
   Finn, T.
   Babushkin, F.
   Geller, K.
   Alexander, H.
   Paikin, S.
TI Clonal replacement of meticillin-resistant <i>Staphylococcus aureus</i>
   during repeated outbreaks in a long-term care facility
SO JOURNAL OF HOSPITAL INFECTION
LA English
DT Article
DE Meticillin-resistant; Staphylococcus aureus; Long-term care facility;
   spa type; Outbreak; Clonal replacement
ID MRSA; COLONIZATION; PREVALENCE; RESIDENTS; STAFF
AB Meticillin-resistant Staphylococcus aureus (MRSA) is common among residents of long-term care facilities (LTCFs). Analysing the spa types of 22 isolates, mostly bloodstream infections (BSI), revealed five temporally distinct clonal outbreaks occurring in one ward of our local LTCF between 2012 and 2019. Each clone caused episodes of BSI for several months until replaced by another clone. A high MRSA carriage rate of 32% among healthcare workers in this ward was documented during the investigation of the 2019 outbreak. Clonal replacement of MRSA and the role of healthcare workers in transmission are discussed. (C) 2020 The Healthcare Infection Society. Published by Elsevier Ltd. All rights reserved.
C1 [Cohen, R.; Afraimov, M.; Finn, T.; Babushkin, F.; Geller, K.; Alexander, H.] Laniado Hosp, Infect Dis Unit, Sanz Med Ctr, 16 Div Haim St Kiryat Sanz, IL-42150 Netanya, Israel.
   [Cohen, R.; Finn, T.] Techn Univ, Ruth & Bruce Rappaport Fac Med, Haifa, Israel.
   [Paikin, S.] Laniado Hosp, Sanz Med Ctr, Microbiol Lab, Netanya, Israel.
C3 Technion Israel Institute of Technology; Rappaport Faculty of Medicine
RP Cohen, R (corresponding author), Laniado Hosp, Infect Dis Unit, Sanz Med Ctr, 16 Div Haim St Kiryat Sanz, IL-42150 Netanya, Israel.; Cohen, R (corresponding author), Laniado Hosp, Sanz Med Ctr, Infect Control Unit, 16 Div Haim St Kiryat Sanz, IL-42150 Netanya, Israel.
EM regevc@laniado.org.il
CR Albrecht N, 2011, PLOS ONE, V6, DOI 10.1371/journal.pone.0028189
   Amorim ML, 2009, MICROB DRUG RESIST, V15, P19, DOI 10.1089/mdr.2009.0881
   Baldwin NS, 2009, J AM GERIATR SOC, V57, P620, DOI 10.1111/j.1532-5415.2009.02181.x
   Harrison EM, 2016, GENOME MED, V8, DOI 10.1186/s13073-016-0353-5
   Holtfreter S, 2006, J INFECT DIS, V193, P1275, DOI 10.1086/503048
   McKinnell JA, 2019, CLIN INFECT DIS, V69, P1566, DOI 10.1093/cid/ciz119
   Pardos de la Gandara Maria, 2016, PLoS One, V11, pe0156924, DOI 10.1371/journal.pone.0156924
   Rokney A, 2019, PEDIATR INFECT DIS J, V38, P230, DOI [10.1097/INF.0000000000002126, 10.1097/inf.0000000000002126]
   Scheithauer S, 2014, INT J HYG ENVIR HEAL, V217, P307, DOI 10.1016/j.ijheh.2013.07.006
   Schwaber MJ, 2011, CLIN INFECT DIS, V53, P910, DOI 10.1093/cid/cir607
   Webb RM, 2016, AM J INFECT CONTROL, V44, P727, DOI 10.1016/j.ajic.2015.12.041
NR 11
TC 4
Z9 5
U1 0
U2 0
PU W B SAUNDERS CO LTD
PI LONDON
PA 32 JAMESTOWN RD, LONDON NW1 7BY, ENGLAND
SN 0195-6701
EI 1532-2939
J9 J HOSP INFECT
JI J. Hosp. Infect.
PD JAN
PY 2021
VL 107
BP 23
EP 27
DI 10.1016/j.jhin.2020.10.023
PG 5
WC Public, Environmental & Occupational Health; Infectious Diseases
WE Science Citation Index Expanded (SCI-EXPANDED)
SC Public, Environmental & Occupational Health; Infectious Diseases
GA PN3KJ
UT WOS:000604381100005
PM 33144102
DA 2024-08-24
ER

PT J
AU Karampela, I
   Poulakou, G
   Dimopoulos, G
AF Karampela, I.
   Poulakou, G.
   Dimopoulos, G.
TI Community acquired methicillin resistant <i>Staphylococcus aureus</i>
   pneumonia: an update for the emergency and intensive care physician
SO MINERVA ANESTESIOLOGICA
LA English
DT Review
DE Fiber optic technology; Pneumonia; Epidemiology; Staphylococcus aureus
ID PANTON-VALENTINE LEUKOCIDIN; VANCOMYCIN-INTERMEDIATE;
   CLINICAL-SIGNIFICANCE; MRSA INFECTIONS; COLONIZATION; GUIDELINES;
   STRAINS; EPIDEMIOLOGY; ASSOCIATION; CEFTAROLINE
AB Pneumonia caused by community-acquired (CA) methicillin-resistant Staphylococcus aureus (M RSA) among individuals without healthcare-associated (HA) risk factors was first recognized a decade ago. CA-MRSA has now been established as a pathogen responsible for rapidly progressive, frequently fatal disease manifesting as necrotizing pneumonia, severe sepsis and necrotizing fasciitis. The frequency of occurrence, risk factors, and optimal treatment of CA-MRSA pneumonia remain unclear and vary significantly across countries. CA-MRSA is resistant to beta-lactam antimicrobials due to the acquisition of novel methicillin resistance genetic cassettes. Additionally many CA-MRSA strains produce Pancon-Valentine leukocidin (PVL), due to which they probably exceed the virulence of hospital-acquired M RSA isolates (HA-M RSA). CA-MRSA pneumonia requires early suspicion -especially in young otherwise healthy individuals with rapidly evolving clinical picture presenting with cavitary consolidation, bilateral infiltrates, pleural effusion and hemoptysis. Prompt hospitalization and aggressive treatment with intravenous antibiotics is warranted to improve outcomes. Therapeutic approach for severe CA-MRSA infections and particularly pneumonia is generally the same as that for invasive HA-MRSA infections. New anti-MRSA agents and possible combinations are of great importance to be evaluated in the future. (Minerva Anestesiol 2012;78:930-40)
C1 [Karampela, I.; Dimopoulos, G.] Univ Athens, Sch Med, Dept Crit Care Med, Univ Hosp Attikon, GR-11527 Athens, Greece.
   [Poulakou, G.] Univ Athens, Sch Med, Dept Internal Med 4, Univ Hosp Attikon, GR-11527 Athens, Greece.
C3 University Hospital Attikon; National & Kapodistrian University of
   Athens; Athens Medical School; Athens Medical School; National &
   Kapodistrian University of Athens; University Hospital Attikon
RP Dimopoulos, G (corresponding author), Dept Crit Care Med, 1 Rimini Str, Haidari 12462, Greece.
EM dimop@vodafone.net.gr
RI Dimopoulos, George/X-9742-2018; Karampela, Irene/AAE-6235-2021
OI Karampela, Irene/0000-0001-6912-4042
CR BARTONFORBES M, 2006, CAN J INFECT DIS SC, V17, pB1
   Boyle-Vavra S, 2007, LAB INVEST, V87, P3, DOI 10.1038/labinvest.3700501
   BRUMFITT W, 1989, NEW ENGL J MED, V320, P1188, DOI 10.1056/NEJM198905043201806
   Carpenter CF, 2004, CLIN INFECT DIS, V38, P994, DOI 10.1086/383472
   Charlebois ED, 2004, CLIN INFECT DIS, V39, P47, DOI 10.1086/421090
   Charlebois ED, 2002, CLIN INFECT DIS, V34, P425, DOI 10.1086/338069
   Charneski L, 2009, ANN PHARMACOTHER, V43, P928, DOI 10.1345/aph.1G417
   Chi Chih-Yu, 2004, J Microbiol Immunol Infect, V37, P16
   Chini V, 2008, SCAND J INFECT DIS, V40, P368, DOI 10.1080/00365540701749230
   Chua K, 2011, CLIN INFECT DIS, V52, P99, DOI 10.1093/cid/ciq067
   David MZ, 2010, CLIN MICROBIOL REV, V23, P616, DOI 10.1128/CMR.00081-09
   Ellis MW, 2004, CLIN INFECT DIS, V39, P971, DOI 10.1086/423965
   European Medicines Agency, VIB REL
   Falagas ME, 2009, CURR DRUG METAB, V10, P13, DOI 10.2174/138920009787048356
   Fritz SA, 2009, J INFECTION, V59, P394, DOI 10.1016/j.jinf.2009.09.001
   Gauduchon V, 2004, J INFECT DIS, V189, P346, DOI 10.1086/380909
   Gillet Y, 2002, LANCET, V359, P753, DOI 10.1016/S0140-6736(02)07877-7
   Gillet Y, 2007, CLIN INFECT DIS, V45, P315, DOI 10.1086/519263
   Gorwitz RJ, STRAT CLIN MAN MRSA
   Gould FK, 2009, J ANTIMICROB CHEMOTH, V63, P849, DOI 10.1093/jac/dkp065
   Horne KC, 2009, ANTIMICROB AGENTS CH, V53, P3447, DOI 10.1128/AAC.01365-08
   Jung YJ, 2010, CRIT CARE MED, V38, P175, DOI 10.1097/CCM.0b013e3181b9ecea
   Kalia V, 2009, ANTIMICROB AGENTS CH, V53, P1427, DOI 10.1128/AAC.00887-08
   Kuehnert MJ, 2006, J INFECT DIS, V193, P172, DOI 10.1086/499632
   Kunkel M, 2010, 48 ANN M IDSA VANC C
   Li J, 2012, INT J ANTIMICROB AG, V39, P69, DOI 10.1016/j.ijantimicag.2011.08.017
   Liu C, 2003, ANTIMICROB AGENTS CH, V47, P3040, DOI 10.1128/AAC.47.10.3040-3045.2003
   Liu C, 2011, CLIN INFECT DIS, V52, P285, DOI [10.1093/cid/cir034, 10.1093/cid/ciq146]
   Lopez-Aguilar C, 2007, J CLIN MICROBIOL, V45, P274, DOI 10.1128/JCM.02032-06
   Maltezou HC, 2006, INT J ANTIMICROB AG, V27, P87, DOI 10.1016/j.ijantimicag.2005.11.004
   MARKOWITZ N, 1992, ANN INTERN MED, V117, P390, DOI 10.7326/0003-4819-117-5-390
   Masterton RG, 2008, J ANTIMICROB CHEMOTH, V62, P5, DOI 10.1093/jac/dkn162
   Mendes RE, 2010, J CLIN MICROBIOL, V48, P568, DOI 10.1128/JCM.01384-09
   Micek ST, 2005, CHEST, V128, P2732, DOI 10.1378/chest.128.4.2732
   Miller G, 2007, CLIN INFECT DIS, V44, P471
   Miller LG, 2007, CLIN INFECT DIS, V44, P471, DOI 10.1086/511033
   Morrow BJ, 2010, ANTIMICROB AGENTS CH, V54, P1955, DOI 10.1128/AAC.01374-09
   Murray RJ, 2010, PLOS ONE, V5, DOI 10.1371/journal.pone.0008705
   Nathwani D, 2008, J ANTIMICROB CHEMOTH, V61, P976, DOI 10.1093/jac/dkn096
   Niederman MS, 2011, AM J RESP CRIT CARE, V183
   Oliveira DC, 2002, ANTIMICROB AGENTS CH, V46, P2155, DOI 10.1128/AAC.46.7.2155-2161.2002
   Otter JA, 2006, LANCET INFECT DIS, V6, P753, DOI 10.1016/S1473-3099(06)70636-3
   Otter JA, 2010, LANCET INFECT DIS, V10, P227, DOI 10.1016/S1473-3099(10)70053-0
   Park SH, 2009, INFECT CONT HOSP EP, V30, P146, DOI 10.1086/593953
   Paterson DL, 2006, CURR OPIN PHARMACOL, V6, P486, DOI 10.1016/j.coph.2006.07.001
   Poulakou G, 2008, EXPERT OPIN INV DRUG, V17, P225, DOI 10.1517/13543784.17.2.225
   Reinhart K, 2010, Ger Med Sci, V8, pDoc14, DOI 10.3205/000103
   Robbins JB, 2004, AM HEART J, V147, P593, DOI 10.1016/j.ahj.2004.01.012
   Roberts JA, 2011, ANTIMICROB AGENTS CH, V55, P2704, DOI 10.1128/AAC.01708-10
   Roecker AM, 2008, EXPERT OPIN PHARMACO, V9, P1745, DOI 10.1517/14656566.9.10.1745 
   S. Department of Health & Human Services, FDA APPR DRUG PROD
   Saravolatz L, 2010, ANTIMICROB AGENTS CH, V54, P3027, DOI 10.1128/AAC.01516-09
   Stein GE, 2006, CLIN INFECT DIS, V43, P518, DOI 10.1086/505494
   Steinkraus G, 2007, J ANTIMICROB CHEMOTH, V60, P788, DOI 10.1093/jac/dkm258
   Stevens DL, 2007, J INFECT DIS, V195, P202, DOI 10.1086/510396
   TAN TQ, 1993, ANTIMICROB AGENTS CH, V37, P2401, DOI 10.1128/AAC.37.11.2401
   Thomas R, 2011, RESPIROLOGY, V16, P926, DOI 10.1111/j.1440-1843.2011.01965.x
   VICHYANOND P, 1984, ARCH NEUROL-CHICAGO, V41, P637, DOI 10.1001/archneur.1984.04210080045011
   Vidal PM, 2009, INFECT CONT HOSP EP, V30, P139, DOI 10.1086/593954
   Vidaur L, 2008, CHEST, V133, P625, DOI 10.1378/chest.07-2020
   Wang JT, 2010, J CLIN MICROBIOL, V48, P4439, DOI 10.1128/JCM.00784-10
   Wargo KA, 2005, CLIN INFECT DIS, V40, P1376, DOI 10.1086/429509
   Weber JT, 2005, CLIN INFECT DIS, V41, pS269, DOI 10.1086/430788
   WHEAT LJ, 1983, REV INFECT DIS, V5, pS459
   Wiersma P, 2009, EPIDEMIOL INFECT, V137, P1674, DOI 10.1017/S0950268809002490
   Yang ES, 2010, CLIN MICROBIOL INFEC, V16, P425, DOI 10.1111/j.1469-0691.2009.02836.x
   Zhanel GG, 2009, DRUGS, V69, P809, DOI 10.2165/00003495-200969070-00003
   Zhang J, 2005, CURRENT PROTOCOLS ES, V43, P5026
NR 68
TC 12
Z9 13
U1 0
U2 11
PU EDIZIONI MINERVA MEDICA
PI TURIN
PA CORSO BRAMANTE 83-85 INT JOURNALS DEPT., 10126 TURIN, ITALY
SN 0375-9393
EI 1827-1596
J9 MINERVA ANESTESIOL
JI Minerva Anestesiol.
PD AUG
PY 2012
VL 78
IS 8
BP 930
EP 940
PG 11
WC Anesthesiology; Critical Care Medicine
WE Science Citation Index Expanded (SCI-EXPANDED)
SC Anesthesiology; General & Internal Medicine
GA 010FN
UT WOS:000309080200010
PM 22531561
DA 2024-08-24
ER

PT J
AU Toleman, MS
   Reuter, S
   Jamrozy, D
   Wilson, HJ
   Blane, B
   Harrison, EM
   Coll, F
   Hope, RJ
   Kearns, A
   Parkhill, J
   Peacock, SJ
   Török, ME
AF Toleman, Michelle S.
   Reuter, Sandra
   Jamrozy, Dorota
   Wilson, Hayley J.
   Blane, Beth
   Harrison, Ewan M.
   Coll, Francesc
   Hope, Russell J.
   Kearns, Angela
   Parkhill, Julian
   Peacock, Sharon J.
   Torok, M. Estee
TI Prospective genomic surveillance of meticillin-resistant
   <i>Staphylococcus aureus</i> (MRSA) associated with bloodstream
   infection, England, 1 October 2012 to 30 September 2013
SO EUROSURVEILLANCE
LA English
DT Article
ID USA300; TRANSMISSION; BACTEREMIA; PREVENTION; EMERGENCE
AB Background: Mandatory reporting of meticillin-resistant Staphylococcus aureus (MRSA) bloodstream infections (BSI) has occurred in England for over 15 years. Epidemiological information is recorded, but routine collection of isolates for characterisation has not been routinely undertaken. Ongoing developments in whole-genome sequencing (WGS) have demonstrated its value in outbreak investigations and for determining the spread of antimicrobial resistance and bacterial population structure. Benefits of adding genomics to routine epidemiological MRSA surveillance are unknown. Aim: To determine feasibility and potential utility of adding genomics to epidemiological surveillance of MRSA. Methods: We conducted an epidemiological and genomic survey of MRSA BSI in England over a 1-year period (1 October 2012-30 September 2013). Results: During the study period, 903 cases of MRSA BSI were reported; 425 isolates were available for sequencing of which, 276 (65%) were clonal complex (CC) 22. Addition of 64 MRSA genomes from published outbreak investigations showed that the study genomes could provide context for outbreak isolates and supported cluster identification. Comparison to other MRSA genome collections demonstrated variation in clonal diversity achieved through different sampling strategies and identified potentially high-risk clones e.g. USA300 and local expansion of CC5 MRSA in South West England. Conclusions: We demonstrate the potential utility of combined epidemiological and genomic MRSA BSI surveillance to determine the national population structure of MRSA, contextualise previous MRSA outbreaks, and detect potentially high-risk lineages. These findings support the integration of epidemiological and genomic surveillance for MRSA BSI as a step towards a comprehensive surveillance programme in England.
C1 [Toleman, Michelle S.; Wilson, Hayley J.; Blane, Beth; Harrison, Ewan M.; Peacock, Sharon J.; Torok, M. Estee] Univ Cambridge, Dept Med, Cambridge, England.
   [Toleman, Michelle S.; Jamrozy, Dorota; Harrison, Ewan M.; Parkhill, Julian; Peacock, Sharon J.] Wellcome Sanger Inst, Hinxton, England.
   [Toleman, Michelle S.; Peacock, Sharon J.; Torok, M. Estee] Cambridge Univ Hosp NHS Fdn Trust, Cambridge, England.
   [Reuter, Sandra] Univ Freiburg, Inst Infect Prevent & Hosp Epidemiol, Freiburg, Germany.
   [Coll, Francesc; Peacock, Sharon J.] London Sch Hyg & Trop Med, London, England.
   [Hope, Russell J.; Kearns, Angela] Publ Hlth England, Natl Infect Serv, London, England.
   [Torok, M. Estee] Publ Hlth England, Clin Microbiol & Publ Hlth Lab, Cambridge, England.
C3 University of Cambridge; Wellcome Trust Sanger Institute; University of
   Cambridge; University of Freiburg; University of London; London School
   of Hygiene & Tropical Medicine; Public Health England; Public Health
   England
RP Toleman, MS (corresponding author), Univ Cambridge, Dept Med, Cambridge, England.; Toleman, MS (corresponding author), Wellcome Sanger Inst, Hinxton, England.; Toleman, MS (corresponding author), Cambridge Univ Hosp NHS Fdn Trust, Cambridge, England.
EM mst39@cam.ac.uk
RI Coll, Francesc/V-1980-2019; Parkhill, Julian/G-4703-2011; Hope,
   Russell/CAF-3297-2022; Peacock, Sharon J/ABE-6331-2020; Harrison,
   Ewan/I-5003-2013
OI Coll, Francesc/0000-0002-7882-2325; Parkhill,
   Julian/0000-0002-7069-5958; Hope, Russell/0000-0003-2838-6833; Peacock,
   Sharon/0000-0002-1718-2782; Torok, Mili Estee/0000-0001-9098-8590;
   Harrison, Ewan/0000-0003-2720-0507
FU UK Clinical Research Collaboration Translational Infection Research
   Initiative; Medical Research Council [G1000803]; Biotechnology and
   Biological Sciences Research Council; National Institute for Health
   Research on behalf of the Department of Health; Chief Scientist Office
   of the Scottish Government Health Directorate; Wellcome Trust [098051,
   201344/Z/16/Z]; Academy of Medical Sciences; Health Foundation; National
   Institute for Health Research Cambridge Biomedical Research Centre;
   Wellcome Trust [201344/Z/16/Z] Funding Source: Wellcome Trust; MRC
   [G1000803, MR/N029399/1, MR/S00291X/1] Funding Source: UKRI
FX This work was supported by grants from the UK Clinical Research
   Collaboration Translational Infection Research Initiative, and the
   Medical Research Council (Grant Number G1000803) with contributions to
   the Grant from the Biotechnology and Biological Sciences Research
   Council, the National Institute for Health Research on behalf of the
   Department of Health, and the Chief Scientist Office of the Scottish
   Government Health Directorate (to Prof. Peacock); and the Wellcome Trust
   (to Prof. Parkhill [Grant 098051], Prof. Peacock). MST is a Wellcome
   Trust Clinical PhD Fellow at the University of Cambridge. MET is a
   Clinician Scientist Fellow, supported by the Academy of Medical Sciences
   and the Health Foundation, and by the National Institute for Health
   Research Cambridge Biomedical Research Centre. FC is supported by the
   Wellcome Trust (201344/Z/16/Z).
CR Argimón S, 2016, MICROB GENOMICS, V2, DOI 10.1099/mgen.0.000093
   Bartels MD, 2014, J CLIN MICROBIOL, V52, P4305, DOI 10.1128/JCM.01979-14
   Baud O, 2014, EUR J CLIN MICROBIOL, V33, P1757, DOI 10.1007/s10096-014-2127-6
   Blanco R, 2011, J CLIN MICROBIOL, V49, P433, DOI 10.1128/JCM.02201-10
   Bletz S, 2015, CLIN MICROBIOL INFEC, V21, DOI 10.1016/j.cmi.2014.11.005
   Centers for Disease Control and Prevention (CDC), 2000, MMWR-MORBID MORTAL W, V50, P919
   Coia JE, 2006, J HOSP INFECT, V63, pS1, DOI 10.1016/j.jhin.2006.01.001
   Coll F, 2017, SCI TRANSL MED, V9, DOI 10.1126/scitranslmed.aak9745
   David MZ, 2010, CLIN MICROBIOL REV, V23, P616, DOI 10.1128/CMR.00081-09
   Duerden B, 2015, OPEN FORUM INFECT DI, V2, DOI 10.1093/ofid/ofv035
   Garvey MI, 2016, J HOSP INFECT, V94, P401, DOI 10.1016/j.jhin.2016.09.013
   Grundmann H, 2014, Euro Surveill, V19, DOI 10.2807/1560-7917.ES2014.19.49.20987
   Harris SR, 2013, LANCET INFECT DIS, V13, P130, DOI 10.1016/S1473-3099(12)70268-2
   Holden MTG, 2013, GENOME RES, V23, P653, DOI 10.1101/gr.147710.112
   Holmes A, 2005, J CLIN MICROBIOL, V43, P2384, DOI 10.1128/JCM.43.5.2384-2390.2005
   Johnson AP, 2012, J ANTIMICROB CHEMOTH, V67, P802, DOI 10.1093/jac/dkr561
   Jolley KA, 2010, BMC BIOINFORMATICS, V11, DOI 10.1186/1471-2105-11-595
   Kahl BC, 2005, J CLIN MICROBIOL, V43, P502, DOI 10.1128/JCM.43.1.502-505.2005
   Köser CU, 2012, NEW ENGL J MED, V366, P2267, DOI 10.1056/NEJMoa1109910
   Lawes T, 2015, BMJ OPEN, V5, DOI 10.1136/bmjopen-2014-006596
   Packer STS, 2017, RES APPL EP SCI C 20
   Page AJ., 2016, J OPEN SOURCE SOFTW, V1, P118, DOI DOI 10.21105/JOSS.00118
   Page AJ, 2016, MICROB GENOMICS, V2, DOI 10.1099/mgen.0.000083
   Pichon B, 2012, J ANTIMICROB CHEMOTH, V67, P2338, DOI 10.1093/jac/dks221
   Planet PJ, 2017, J INFECT DIS, V215, pS71, DOI 10.1093/infdis/jiw444
   Price JR, 2013, J HOSP INFECT, V83, P14, DOI 10.1016/j.jhin.2012.10.003
   Price JR, 2014, CLIN INFECT DIS, V58, P609, DOI 10.1093/cid/cit807
   Reuter S, 2016, GENOME RES, V26, P263, DOI 10.1101/gr.196709.115
   Reuter S, 2013, JAMA INTERN MED, V173, P1397, DOI 10.1001/jamainternmed.2013.7734
   Seidl K, 2014, INT J MED MICROBIOL, V304, P1118, DOI 10.1016/j.ijmm.2014.08.005
   Stamatakis A, 2005, BIOINFORMATICS, V21, P456, DOI 10.1093/bioinformatics/bti191
   Török ME, 2014, J ANTIMICROB CHEMOTH, V69, P2238, DOI 10.1093/jac/dku128
   Toleman MS, 2016, J INFECT DIS, V214, P447, DOI 10.1093/infdis/jiw166
   Uhlemann AC, 2014, P NATL ACAD SCI USA, V111, P6738, DOI 10.1073/pnas.1401006111
   van der Mee-Marquet N, 2015, EUR J CLIN MICROBIOL, V34, P935, DOI 10.1007/s10096-014-2308-3
   Wilson Mary, 2011, Br J Nurs, V20, P1420
   Wyllie D, 2011, J ANTIMICROB CHEMOTH, V66, P2685, DOI 10.1093/jac/dkr392
NR 37
TC 14
Z9 16
U1 0
U2 5
PU EUR CENTRE DIS PREVENTION & CONTROL
PI STOCKHOLM
PA TOMTEBODAVAGEN 11A, STOCKHOLM, 171 83, SWEDEN
SN 1560-7917
J9 EUROSURVEILLANCE
JI Eurosurveillance
PD JAN 24
PY 2019
VL 24
IS 4
BP 42
EP 53
AR 1800215
DI 10.2807/1560-7917.ES.2019.24.4.1800215
PG 12
WC Infectious Diseases
WE Science Citation Index Expanded (SCI-EXPANDED)
SC Infectious Diseases
GA HI7VO
UT WOS:000456664600006
PM 30696529
OA gold, Green Submitted, Green Accepted, Green Published
DA 2024-08-24
ER

PT J
AU Pardo, J
   Klinker, KP
   Borgert, SJ
   Butler, BM
   Giglio, PG
   Rand, KH
AF Pardo, Joe
   Klinker, Kenneth P.
   Borgert, Samuel J.
   Butler, Brittany M.
   Giglio, Patricia G.
   Rand, Kenneth H.
TI Clinical and economic impact of antimicrobial stewardship interventions
   with the FilmArray blood culture identification panel
SO DIAGNOSTIC MICROBIOLOGY AND INFECTIOUS DISEASE
LA English
DT Article
DE Molecular diagnostics; Antimicrobial stewardship; Bloodstream infection
ID IN-SITU HYBRIDIZATION; RAPID IDENTIFICATION; VANCOMYCIN-RESISTANT;
   MORTALITY; BACTERIA; THERAPY; ASSAY
AB The purpose of this study was to evaluate the impact of the FilmArray Blood Culture Identification (BCID) Panel on the management of patients with blood cultures growing gram positive cocci and Candida. We retrospectively compared clinical and economic outcomes between patients during the BCID testing period and a matched historical control group before BCID testing was introduced. A total of 84 BCID patients were matched to 252 historical controls. BCID identification of coagulase negative staphylococci contaminants resulted in shorter post culture length of stay (P < 0.008) and saved roughly $30,000 per 100 patients tested. The BCID led to shorter duration of empirical vancomycin for patients with contaminated blood cultures (P = 0.005) and methicillin-susceptible Staphylococcus aureus bacteremia (P < 0.001). Patients with vancomycin-resistant enterococcal bacteremia received active therapy earlier than historical controls (P = 0.047). The BCID, coupled with antimicrobial stewardship intervention, was a cost effective tool to improve patient care. Published by Elsevier Inc
C1 [Pardo, Joe; Klinker, Kenneth P.; Borgert, Samuel J.] UF Hlth Shands Hosp, Dept Pharm, 1600 SW Archer Rd, Gainesville, FL 32608 USA.
   [Butler, Brittany M.; Rand, Kenneth H.] Univ Florida, Dept Pathol Immunol & Lab Med, 1600 SW Archer Rd, Gainesville, FL 32603 USA.
   [Giglio, Patricia G.] UF Hlth Shands Hosp, Clin Microbiol Lab, 1600 SW Archer Rd, Gainesville, FL 32608 USA.
   [Pardo, Joe] North Florida South Georgia Vet Hlth Syst, 1601 SW Archer Rd, Gainesville, FL 32608 USA.
C3 State University System of Florida; University of Florida
RP Pardo, J (corresponding author), UF Hlth Shands Hosp, Dept Pharm, 1600 SW Archer Rd, Gainesville, FL 32608 USA.; Pardo, J (corresponding author), North Florida South Georgia Vet Hlth Syst, 1601 SW Archer Rd, Gainesville, FL 32608 USA.
EM joseph.pardo@va.gov
OI Klinker, Kenneth/0000-0002-0318-7099
FU BioFire Diagnostics, Salt Lake City, UT; BioFire Diagnostics
FX Study funded in part by BioFire Diagnostics, Salt Lake City, UT. The
   funding source did not participate in study design or manuscript
   preparation. K.K. has received honoraria for participation on the
   advisory board for Astellas Pharmaceuticals and The Medicines Company.
   K.R. has received honoraria for speaking at the Scientific Advisory
   Board Meeting for BioFire Diagnostics and has received grant funding
   from BioFire Diagnostics as a Principle Investigator. The views
   expressed in this article are those of the authors and do not
   necessarily reflect the position or policy of the Department of Veterans
   Affairs or the United States government.
CR Alahmadi YM, 2011, J HOSP INFECT, V77, P233, DOI 10.1016/j.jhin.2010.09.033
   Altun O, 2013, J CLIN MICROBIOL, V51, P4130, DOI 10.1128/JCM.01835-13
   Bauer KA, 2010, CLIN INFECT DIS, V51, P1074, DOI 10.1086/656623
   Bekeris LG, 2005, ARCH PATHOL LAB MED, V129, P1222
   Bhatti MM, 2014, J CLIN MICROBIOL, V52, P3433, DOI 10.1128/JCM.01417-14
   BioFire Diagnostics Inc, 2013, FILMARRAY BLOOD CULT
   Blaschke AJ, 2012, DIAGN MICR INFEC DIS, V74, P349, DOI 10.1016/j.diagmicrobio.2012.08.013
   Clinical and Laboratory Standards Institute, 2007, M47A CLIN LAB STAND
   Dellit TH, 2007, CLIN INFECT DIS, V44, P159, DOI 10.1086/510393
   Dhiman N, 2013, J CLIN MICROBIOL, V51, P2939, DOI 10.1128/JCM.01087-13
   DiazGranados CA, 2005, CLIN INFECT DIS, V41, P327, DOI 10.1086/430909
   Forrest GN, 2006, J CLIN MICROBIOL, V44, P3381, DOI 10.1128/JCM.00751-06
   Forrest GN, 2008, ANTIMICROB AGENTS CH, V52, P3558, DOI 10.1128/AAC.00283-08
   Forrest GN, 2006, J ANTIMICROB CHEMOTH, V58, P154, DOI 10.1093/jac/dkl146
   Kumar A, 2006, CRIT CARE MED, V34, P1589, DOI 10.1097/01.CCM.0000217961.75225.E9
   Nannini EC, 2006, CLIN INFECT DIS, V42, P1203, DOI 10.1086/502653
   Pardo J, 2014, ANN PHARMACOTHER, V48, P33, DOI 10.1177/1060028013511229
   Parta M, 2010, INFECT CONT HOSP EP, V31, P1043, DOI 10.1086/656248
   Rand KH, 2014, DIAGN MICR INFEC DIS, V79, P293, DOI 10.1016/j.diagmicrobio.2014.03.014
   Sango A, 2013, J CLIN MICROBIOL, V51, P4008, DOI 10.1128/JCM.01951-13
   Ward C, 2015, EUR J CLIN MICROBIOL, V34, P487, DOI 10.1007/s10096-014-2252-2
   Wong JR, 2012, ANN PHARMACOTHER, V46, P1484, DOI 10.1345/aph.1R439
NR 22
TC 93
Z9 104
U1 0
U2 12
PU ELSEVIER SCIENCE INC
PI NEW YORK
PA STE 800, 230 PARK AVE, NEW YORK, NY 10169 USA
SN 0732-8893
EI 1879-0070
J9 DIAGN MICR INFEC DIS
JI Diagn. Microbiol. Infect. Dis.
PD FEB
PY 2016
VL 84
IS 2
BP 159
EP 164
DI 10.1016/j.diagmicrobio.2015.10.023
PG 6
WC Infectious Diseases; Microbiology
WE Science Citation Index Expanded (SCI-EXPANDED)
SC Infectious Diseases; Microbiology
GA DC9RA
UT WOS:000369557500013
PM 26639226
DA 2024-08-24
ER

PT J
AU Tsuzuki, S
   Matsunaga, N
   Yahara, K
   Shibayama, K
   Sugai, M
   Ohmagari, N
AF Tsuzuki, Shinya
   Matsunaga, Nobuaki
   Yahara, Koji
   Shibayama, Keigo
   Sugai, Motoyuki
   Ohmagari, Norio
TI Disease burden of bloodstream infections caused by
   antimicrobial-resistant bacteria: A population-level study, Japan,
   2015-2018
SO INTERNATIONAL JOURNAL OF INFECTIOUS DISEASES
LA English
DT Article
DE Antimicrobial resistance; Bloodstream infection; DALYs
ID SURVEILLANCE; TRENDS
AB Background: Antimicrobial resistance (AMR) is a global health problem. However, quantitative evaluation of its disease burden is challenging. This study aimed to estimate the disease burden of bloodstream infections (BSIs) caused by major antimicrobial-resistant bacteria in Japan between 2015 and 2018 in terms of disability-adjusted life-years (DALYs). Methods: DALYs of BSIs caused by nine major antimicrobial-resistant bacteria in Japan were estimated using comprehensive national surveillance data of all routine bacteriological test results from more than 1400 hospitals between 2015 and 2018. The methodology of Cassini et al. was modified to enable comparison of the present results with those in other countries. Results: It was estimated that 137.9 [95% uncertainty interval (UI) 130.7-145.2] DALYs per 100,000 population were attributable to BSIs caused by nine antimicrobial-resistant bacteria in 2018. Methicillinresistant Staphylococcus aureus (MRSA), fluoroquinolone-resistant Escherichia coli (FQREC) and third generation cephalosporin-resistant E. coli (3GREC) accounted for 87.2% overall. The burden did not decrease during the study period and was highest in people aged >65 years. Conclusion: The results revealed, for the first time, the disease burden of BSIs caused by nine major antimicrobial-resistant bacteria in Japan. The estimated disease burden associated with AMR in Japan is substantial and has not begun to decrease. Notably, the burden from FQREC and 3GREC has increased steadily, and that from MRSA is larger in Japan than in the European Union/European Economic Area, whereas the burden from other bacteria is comparatively small. These results are expected to provide useful information for healthcare policy makers for prioritizing interventions for AMR. (c) 2021 The Author(s). Published by Elsevier Ltd on behalf of International Society for Infectious Diseases. This is an open access article under the CC BY-NC-ND license (http://creativecommons.org/licenses/by-ncnd/4.0/).
C1 [Tsuzuki, Shinya; Matsunaga, Nobuaki; Ohmagari, Norio] Natl Ctr Global Hlth & Med, AMR Clin Reference Ctr, Tokyo, Japan.
   [Tsuzuki, Shinya] Univ Antwerp, Fac Med & Hlth Sci, Antwerp, Belgium.
   [Tsuzuki, Shinya; Ohmagari, Norio] Natl Ctr Global Hlth & Med, Dis Control & Prevent Ctr, Tokyo, Japan.
   [Yahara, Koji; Shibayama, Keigo; Sugai, Motoyuki] Natl Inst Infect Dis, Antimicrobial Resistance Res Ctr, Tokyo, Japan.
   [Shibayama, Keigo] Natl Inst Infect Dis, Dept Bacteriol 2, Tokyo, Japan.
C3 National Center for Global Health & Medicine - Japan; University of
   Antwerp; National Center for Global Health & Medicine - Japan; National
   Institute of Infectious Diseases (NIID); National Institute of
   Infectious Diseases (NIID)
RP Tsuzuki, S (corresponding author), Natl Ctr Global Hlth & Med, AMR Clin Reference Ctr, Shinjuku Ku, 1-21-1 Toyama, Tokyo 1628655, Japan.
EM stsuzuki@hosp.ncgm.go.jp
RI Tsuzuki, Shinya/S-7286-2019; Ohmagari, Norio/GLN-5290-2022; Tsuzuki,
   Shinya/S-7286-2019
OI Tsuzuki, Shinya/0000-0002-8504-1244; Ohmagari,
   Norio/0000-0002-4622-8970; Yahara, Koji/0000-0003-4289-1115; Shibayama,
   Keigo/0000-0002-1233-6842; Tsuzuki, Shinya/0000-0001-5732-846X
FU Ministry of Health, Labour and Welfare Research Grant [20HA2003]; Japan
   Agency for Medical Research and Development Research Program on Emerging
   and Re-emerging Infectious Diseases [JP19fk0108061]
FX Ministry of Health, Labour and Welfare Research Grant (20HA2003) ; Japan
   Agency for Medical Research and Development Research Program on Emerging
   and Re-emerging Infectious Diseases (JP19fk0108061)
CR Adamson PC, 2020, BMC INFECT DIS, V20, DOI 10.1186/s12879-020-05532-3
   Anderson DJ, 2014, PLOS ONE, V9, DOI 10.1371/journal.pone.0091713
   [Anonymous], 2019, WORLD BIGGEST PHARM
   [Anonymous], 2015, Methods for Antimicrobial Dilution and Disk Susceptibility Testing of Infrequently Isolated or Fastidious Bacteria
   [Anonymous], 2017, A European One Health Action Plan against Antimicrobial resistance (AMR)
   Argimon S, 2020, NAT COMMUN, V11, DOI 10.1038/s41467-020-16322-5
   Cassini A, 2019, LANCET INFECT DIS, V19, P56, DOI 10.1016/S1473-3099(18)30605-4
   Colzani E, 2017, PLOS ONE, V12, DOI 10.1371/journal.pone.0170662
   European Centre for Disease Prevention and Control, 2019, TOOLK APPL CALC DALY
   Eurostat, 2020, OLD AG DEP RAT INCR
   Gagliotti C, 2011, EUROSURVEILLANCE, V16, P20
   Gallagher JC, 2014, ANTIMICROB AGENTS CH, V58, P5732, DOI 10.1128/AAC.03564-14
   Han M, 2020, BMC HEALTH SERV RES, V20, DOI 10.1186/s12913-020-05535-5
   Joint Programming Initiative on Antimicrobial Resistance, 2016, NATL ACTION PLAN ANT
   Kajihara T, 2021, JPN J INFECT DIS, V74, P87, DOI 10.7883/yoken.JJID.2020.499
   Kretzschmar M, 2012, PLOS MED, V9, DOI 10.1371/journal.pmed.1001205
   Ministry of Health Labour and Welfare, 2020, JAP NOS INF SURV OP
   Ministry of Internal Affairs and Communications, 2020, SYST SOC DEM STAT HL
   Murray CJL, 2012, LANCET, V380, P2063, DOI 10.1016/S0140-6736(12)61899-6
   Murray CJL, 1997, B WORLD HEALTH ORGAN, V75, P377
   Musicha P, 2017, LANCET INFECT DIS, V17, P1042, DOI 10.1016/S1473-3099(17)30394-8
   Nagao M, 2013, CLIN MICROBIOL INFEC, V19, P852, DOI 10.1111/1469-0691.12083
   National Institute of Population and Social Security Research, 2020, POP STAT
   Opatowski L, 2021, RISK ANAL, V41, P1427, DOI 10.1111/risa.13618
   Perencevich EN, 2010, JAMA-J AM MED ASSOC, V304, P687, DOI 10.1001/jama.2010.1125
   Pittet D, 1997, CLIN INFECT DIS, V24, P1068, DOI 10.1086/513640
   Pournelle G. H., 1953, Journal of Mammalogy, V34, P133, DOI 10.1890/0012-9658(2002)083[1421:SDEOLC]2.0.CO;2
   Shiroiwa T, 2017, VALUE HEALTH, V20, P372, DOI 10.1016/j.jval.2016.08.726
   Takeshita N, 2017, J HOSP INFECT, V96, P29, DOI 10.1016/j.jhin.2017.02.022
   Tiessen J, 2013, HEALTH SERV MANAG RE, V26, P86, DOI 10.1177/0951484813512287
   Tsutsui A, 2018, BMC HEALTH SERV RES, V18, DOI 10.1186/s12913-018-3604-x
   Tsuzuki S, 2020, J INFECT CHEMOTHER, V26, P367, DOI 10.1016/j.jiac.2019.10.017
   van Lier E A, 2007, Euro Surveill, V12, pE3
   WHO, 2016, Global action plan on antimicrobial resistance, DOI DOI 10.1128/MICROBE.10.354.1
   WILLIAMS A, 1990, HEALTH POLICY, V16, P199
   Wilson J, 2011, CLIN MICROBIOL INFEC, V17, P451, DOI 10.1111/j.1469-0691.2010.03262.x
NR 36
TC 18
Z9 19
U1 0
U2 13
PU ELSEVIER SCI LTD
PI OXFORD
PA THE BOULEVARD, LANGFORD LANE, KIDLINGTON, OXFORD OX5 1GB, OXON, ENGLAND
SN 1201-9712
EI 1878-3511
J9 INT J INFECT DIS
JI Int. J. Infect. Dis.
PD JUL
PY 2021
VL 108
BP 119
EP 124
DI 10.1016/j.ijid.2021.05.018
EA JUN 2021
PG 6
WC Infectious Diseases
WE Science Citation Index Expanded (SCI-EXPANDED)
SC Infectious Diseases
GA TX1BW
UT WOS:000682826500021
PM 33992765
OA Green Submitted, gold
DA 2024-08-24
ER

PT J
AU Viedma, E
   Sanz, F
   Orellana, MA
   Juan, RS
   Aguado, JM
   Otero, JR
   Chaves, F
AF Viedma, Esther
   Sanz, Francisca
   Angeles Orellana, M.
   San Juan, Rafael
   Maria Aguado, Jose
   Otero, Joaquin R.
   Chaves, Fernando
TI Relationship between <i>agr</i> dysfunction and reduced vancomycin
   susceptibility in methicillin-susceptible <i>Staphylococcus aureus</i>
   causing bacteraemia
SO JOURNAL OF ANTIMICROBIAL CHEMOTHERAPY
LA English
DT Article
DE MSSA; reduced susceptibility to vancomycin; RSV
ID GENE REGULATOR AGR; IN-VITRO; EXPERIMENTAL ENDOCARDITIS; GROUP-II;
   RESISTANT; EXPRESSION; INFECTIONS; VIRULENCE; EFFICACY; OUTCOMES
AB Objectives: Limited data exist regarding the role of agr dysfunction in reducing susceptibility to vancomycin in methicillin-susceptible Staphylococcus aureus (MSSA). This study investigated the clinical and molecular epidemiology of MSSA causing bacteraemia, with emphasis on the reduced susceptibility to vancomycin (RSV) phenotype (MIC >= 1.5 mg/L) and its relationship with agr dysfunction.
   Methods: All MSSA bloodstream isolates obtained at our hospital during 2010 were analysed. Antimicrobial susceptibility was determined and time-kill experiments were performed for oxacillin. Multilocus sequence type and agr genotype were determined and DNA microarray analysis of virulence factors was performed. agr dysfunction was assessed phenotypically and by RT-PCR quantification of RNAIII.
   Results: Of 84 MSSA, 55 (65.5%) exhibited the RSV phenotype, comprising 13 clonal complexes. agr II polymorphism was more prevalent in RSV than non-RSV isolates (41.8% versus 17.2%, P = 0.023) and average levels of RNAIII gene expression were higher in RSV than non-RSV isolates (Delta Ct 4.05 +/- 3.29 versus 1.5 +/- 2.11, P=0.005), implying greater agr dysfunction in RSV MSSA.
   Conclusions: We demonstrated a correlation between RSV phenotype in MSSA and reduced agr expression, particularly in association with the agr II genotype. These results may help to understand the role of agr dysfunction in the increased mortality in MSSA infections.
C1 [Viedma, Esther; Sanz, Francisca; Angeles Orellana, M.; Otero, Joaquin R.; Chaves, Fernando] Hosp Univ 12 Octubre, Dept Microbiol, Madrid 28041, Spain.
   [San Juan, Rafael; Maria Aguado, Jose] Hosp Univ 12 Octubre, Infect Dis Unit, Madrid 28041, Spain.
C3 Hospital Universitario 12 de Octubre; Hospital Universitario 12 de
   Octubre
RP Chaves, F (corresponding author), Hosp Univ 12 Octubre, Dept Microbiol, Madrid 28041, Spain.
EM fernando.chaves@salud.madrid.org
RI Miguel, Mª Angeles Orellana/AAF-4500-2020; San-Juan,
   Rafael/AAN-4499-2021; Chaves, Fernando/C-6176-2016
OI Miguel, Mª Angeles Orellana/0000-0002-2696-8613; San-Juan,
   Rafael/0000-0003-3446-1991; 
FU Spanish Network for Research in Infectious Diseases [RD06/0008,
   PI08/81520]; Instituto de Salud Carlos III, Spain
FX This study was supported by the Spanish Network for Research in
   Infectious Diseases (RD06/0008 and PI08/81520) from the Instituto de
   Salud Carlos III, Spain.
CR Bae IG, 2009, J INFECT DIS, V200, P1355, DOI 10.1086/606027
   Bobin-Dubreux S, 2001, ANTIMICROB AGENTS CH, V45, P349, DOI 10.1128/AAC.45.1.349-352.2001
   Boucher H, 2010, CLIN INFECT DIS, V51, pS183, DOI 10.1086/653519
   Butterfield JM, 2011, ANTIMICROB AGENTS CH, V55, P5433, DOI 10.1128/AAC.00407-11
   Chaves F, 2005, INFECT CONT HOSP EP, V26, P150, DOI 10.1086/502519
   Chen L, 2012, J CLIN MICROBIOL, V50, P657, DOI 10.1128/JCM.06253-11
   Cheung GYC, 2012, MICROBES INFECT, V14, P380, DOI 10.1016/j.micinf.2011.11.013
   Cheung GYC, 2011, INFECT IMMUN, V79, P1927, DOI 10.1128/IAI.00046-11
   Clinical and Laboratory Standards Institute, 2009, M07A8 CLSI
   Elasri MO, 2002, BONE, V30, P275, DOI 10.1016/S8756-3282(01)00632-9
   Enright MC, 2000, J CLIN MICROBIOL, V38, P1008, DOI 10.1128/JCM.38.3.1008-1015.2000
   Fowler VG, 2004, J INFECT DIS, V190, P1140, DOI 10.1086/423145
   Goerke C, 2000, INFECT IMMUN, V68, P1304, DOI 10.1128/IAI.68.3.1304-1311.2000
   Hidayat LK, 2006, ARCH INTERN MED, V166, P2138, DOI 10.1001/archinte.166.19.2138
   Holmes NE, 2011, J INFECT DIS, V204, P340, DOI 10.1093/infdis/jir270
   Labrou M, 2008, ANTIMICROB AGENTS CH, V52, P3905
   Aguado JM, 2011, EMERG INFECT DIS, V17, P1099, DOI 10.3201/eid1706.101037
   Moise PA, 2010, J INFECT DIS, V201, P233, DOI 10.1086/649429
   Moise-Broder PA, 2004, CLIN INFECT DIS, V38, P1700, DOI 10.1086/421092
   Monecke S, 2007, CLIN MICROBIOL INFEC, V13, P236, DOI 10.1111/j.1469-0691.2006.01635.x
   Naimi TS, 2003, CLIN INFECT DIS, V36, P1609, DOI 10.1086/375228
   Nienaber JJC, 2011, J INFECT DIS, V204, P704, DOI 10.1093/infdis/jir389
   NOVICK RP, 1993, EMBO J, V12, P3967, DOI 10.1002/j.1460-2075.1993.tb06074.x
   Pillai SK, 2009, CLIN INFECT DIS, V49, P1169, DOI 10.1086/605636
   RECSEI P, 1986, MOL GEN GENET, V202, P58, DOI 10.1007/BF00330517
   Sakoulas G, 2003, J INFECT DIS, V187, P929, DOI 10.1086/368128
   Sakoulas G, 2004, J CLIN MICROBIOL, V42, P2398, DOI 10.1128/JCM.42.6.2398-2402.2004
   Sakoulas G, 2002, ANTIMICROB AGENTS CH, V46, P1492, DOI 10.1128/AAC.46.5.1492-1502.2002
   Sakoulas G, 2001, J CLIN MICROBIOL, V39, P3946, DOI 10.1128/JCM.39.11.3946-3951.2001
   Schweizer ML, 2011, ANTIMICROB AGENTS CH, V55, P1082, DOI 10.1128/AAC.00918-10
   Seidl K, 2011, ANTIMICROB AGENTS CH, V55, P5631, DOI 10.1128/AAC.05251-11
   TENOVER FC, 1995, J CLIN MICROBIOL, V33, P2233, DOI 10.1128/JCM.33.9.2233-2239.1995
   Traber K, 2006, MOL MICROBIOL, V59, P1519, DOI 10.1111/j.1365-2958.2006.04986.x
   Traber KE, 2008, MICROBIOL-SGM, V154, P2265, DOI 10.1099/mic.0.2007/011874-0
   van Hal SJ, 2012, CLIN INFECT DIS, V54, P755, DOI 10.1093/cid/cir935
   Walsh TR, 2001, J CLIN MICROBIOL, V39, P2439, DOI 10.1128/JCM.39.7.2439-2444.2001
   Wyllie DH, 2006, BRIT MED J, V333, P281, DOI 10.1136/bmj.38834.421713.2F
   Xiong YQ, 2009, J INFECT DIS, V199, P201, DOI 10.1086/595738
NR 38
TC 29
Z9 31
U1 0
U2 8
PU OXFORD UNIV PRESS
PI OXFORD
PA GREAT CLARENDON ST, OXFORD OX2 6DP, ENGLAND
SN 0305-7453
EI 1460-2091
J9 J ANTIMICROB CHEMOTH
JI J. Antimicrob. Chemother.
PD JAN
PY 2014
VL 69
IS 1
BP 51
EP 58
DI 10.1093/jac/dkt337
PG 8
WC Infectious Diseases; Microbiology; Pharmacology & Pharmacy
WE Science Citation Index Expanded (SCI-EXPANDED)
SC Infectious Diseases; Microbiology; Pharmacology & Pharmacy
GA 271XR
UT WOS:000328425400008
PM 23975741
DA 2024-08-24
ER

PT J
AU Imaizumi, T
   Hasegawa, T
   Nomura, A
   Sasaki, S
   Nishiwaki, H
   Ozeki, T
   Shimizu, H
   Minatoguchi, S
   Yamakawa, T
   Yazawa, M
   Uchida, D
   Kawarazaki, H
   Miyamoto, M
   Suzuki, T
   Koitabashi, K
   Furusho, M
   Fujita, Y
AF Imaizumi, Takahiro
   Hasegawa, Takeshi
   Nomura, Atsushi
   Sasaki, Sho
   Nishiwaki, Hiroki
   Ozeki, Takaya
   Shimizu, Hideaki
   Minatoguchi, Shun
   Yamakawa, Taishi
   Yazawa, Masahiko
   Uchida, Daisuke
   Kawarazaki, Hiroo
   Miyamoto, Masahito
   Suzuki, Tomo
   Koitabashi, Ken'ichiro
   Furusho, Masahide
   Fujita, Yoshiro
TI Association Between <i>Staphylococcus aureus</i> Bacteremia and Hospital
   Mortality in Hemodialysis Patients With Bloodstream Infection: A
   Multicenter Cohort From Japanese Tertiary Care Centers
SO THERAPEUTIC APHERESIS AND DIALYSIS
LA English
DT Article
DE Arteriovenous fistula; Bacteremia; Dialysis; Mortality; Staphylococcus
   aureus
ID VASCULAR ACCESS USE; DIALYSIS; EPIDEMIOLOGY; SURVEILLANCE; PATTERNS;
   CULTURES; OUTCOMES; ADULTS
AB Multiple studies have shown that Staphylococcus aureus bacteremia (SAB) has been a major cause of death in hemodialysis patients. We examined whether SAB is a risk for mortality among chronic hemodialysis patients in Japan where the standard vascular access is arteriovenous fistula (AVF). This was a multicenter, retrospective study of maintenance hemodialysis patients with bloodstream infection (BSI) from 2011 to 2013 at tertiary care centers in Japan. The endpoint was hospital mortality. Our cohort contained 32 SAB cases (14 MRSA and 18 MSSA) and 42 non-SAB cases. Hospital mortality was higher among SAB cases than non-SAB cases (46.9% vs. 23.8%, P=0.038). In patients with BSI, SAB was significantly associated with hospital mortality after adjustment for potential confounders, including type of vascular access (OR 3.26). S. aureus was the leading cause of BSI and hospital mortality among this cohort. Therefore, initial empiric treatment should cover for S. aureus.
C1 [Imaizumi, Takahiro; Ozeki, Takaya; Yamakawa, Taishi] Toyohashi Municipal Hosp, Dept Nephrol, Toyohashi, Aichi, Japan.
   [Imaizumi, Takahiro; Ozeki, Takaya] Nagoya Univ, Grad Sch Med, Dept Nephrol, Nagoya, Aichi, Japan.
   [Nomura, Atsushi; Shimizu, Hideaki; Minatoguchi, Shun; Fujita, Yoshiro] Chubu Rosai Hosp, Dept Nephrol, Nagoya, Aichi, Japan.
   [Hasegawa, Takeshi; Nishiwaki, Hiroki] Showa Univ, Off Promoting Med Res, Tokyo, Japan.
   [Koitabashi, Ken'ichiro] St Lukes Int Hosp, Dept Nephrol, Tokyo, Japan.
   [Hasegawa, Takeshi; Nishiwaki, Hiroki] Showa Univ, Fujigaoka Hosp, Dept Med, Div Nephrol, Tokyo, Japan.
   [Suzuki, Tomo] St Marianna Univ, Sch Med, Yokohama City Seibu Hosp, Div Nephrol & Hypertens, Yokohama, Kanagawa, Japan.
   [Hasegawa, Takeshi; Sasaki, Sho; Nishiwaki, Hiroki] Fukushima Med Univ, Ctr Innovat Res Communities & Clin Excellence, Fukushima, Japan.
   [Sasaki, Sho; Yazawa, Masahiko; Uchida, Daisuke; Miyamoto, Masahito; Suzuki, Tomo] St Marianna Univ, Sch Med Hosp, Div Nephrol & Hypertens, Yokohama, Kanagawa, Japan.
   [Uchida, Daisuke] Kawasaki Municipal Tama Hosp, Dept Nephrol, Kawasaki, Kanagawa, Japan.
   [Kawarazaki, Hiroo] Inagi Municipal Hosp, Dept Nephrol, Inagi, Japan.
   [Miyamoto, Masahito] Shonan Kamakura Gen Hosp, Dept Nephrol Immunol & Vasc Med, Kidney & Dialysis Ctr, Kamakura, Kanagawa, Japan.
   [Furusho, Masahide] Iizuka Hosp, Dept Nephrol, Iizuka, Fukuoka, Japan.
C3 Nagoya University; Showa University; St. Luke's International Hospital;
   Showa University; Saint Marianna University; Fukushima Medical
   University; Saint Marianna University
RP Imaizumi, T (corresponding author), Nagoya Univ, Grad Sch Med, Dept Nephrol, Showa Ku, 65 Tsurumai Cho, Nagoya, Aichi 4558550, Japan.
EM imaizumi18@med.nagoya-u.ac.jp
RI SASAKI, SHO/H-8668-2019; Nishiwaki, Hiroki/I-5001-2019
OI Nishiwaki, Hiroki/0000-0001-7365-7685; Hasegawa,
   Takeshi/0000-0003-0420-5583; Yazawa, Masahiko/0000-0002-3907-5347
CR Chan KE, 2012, J AM SOC NEPHROL, V23, P1551, DOI 10.1681/ASN.2012010050
   Danese Mark D, 2006, Hemodial Int, V10, P56, DOI 10.1111/j.1542-4758.2006.01175.x
   Dopirak M, 2002, INFECT CONT HOSP EP, V23, P721, DOI 10.1086/502000
   Ethier J, 2008, NEPHROL DIAL TRANSPL, V23, P3219, DOI 10.1093/ndt/gfn261
   Hall KK, 2006, CLIN MICROBIOL REV, V19, P788, DOI 10.1128/CMR.00062-05
   Iwabuchi H., 2011, JPN ASS DIAL PHYS, V44, P617, DOI [10.4009/jsdt.44.617, DOI 10.4009/JSDT.44.617]
   Klevens RM, 2008, SEMIN DIALYSIS, V21, P24, DOI 10.1111/j.1525-139X.2007.00379.x
   Lafrance JP, 2008, AM J KIDNEY DIS, V52, P982, DOI 10.1053/j.ajkd.2008.06.014
   Laupland KB, 2004, CRIT CARE MED, V32, P992, DOI 10.1097/01.CCM.0000119424.31648.1E
   Masakane I, 2015, THER APHER DIAL, V19, P540, DOI 10.1111/1744-9987.12378
   Nielsen LH, 2015, BMC INFECT DIS, V15, DOI 10.1186/s12879-014-0740-8
   Patel PR, 2010, AM J KIDNEY DIS, V56, P566, DOI 10.1053/j.ajkd.2010.02.352
   Pien BC, 2010, AM J MED, V123, P819, DOI 10.1016/j.amjmed.2010.03.021
   Pisoni RL, 2015, AM J KIDNEY DIS, V65, P905, DOI 10.1053/j.ajkd.2014.12.014
   Pitcher D, 2015, NEPHRON, V129, P257, DOI 10.1159/000370282
   Taylor G, 2004, AM J INFECT CONTROL, V32, P155, DOI 10.1016/j.ajic.2003.05.007
   United States Renal Data System, 2015, 2015 USRDS ANN DAT R, V2015
   Weinstein MP, 1997, CLIN INFECT DIS, V24, P584, DOI 10.1093/clind/24.4.584
   Xue H, 2013, AM J KIDNEY DIS, V61, P123, DOI 10.1053/j.ajkd.2012.09.006
NR 19
TC 9
Z9 9
U1 0
U2 2
PU WILEY
PI HOBOKEN
PA 111 RIVER ST, HOBOKEN 07030-5774, NJ USA
SN 1744-9979
EI 1744-9987
J9 THER APHER DIAL
JI Ther. Apher. Dial.
PD AUG
PY 2017
VL 21
IS 4
BP 354
EP 360
DI 10.1111/1744-9987.12534
PG 7
WC Hematology; Urology & Nephrology
WE Science Citation Index Expanded (SCI-EXPANDED)
SC Hematology; Urology & Nephrology
GA FE0GP
UT WOS:000407899100006
PM 28498647
DA 2024-08-24
ER

PT J
AU Verma, P
   Pandhi, D
   Yadav, P
   Dhawan, AK
AF Verma, Prashant
   Pandhi, Deepika
   Yadav, Pravesh
   Dhawan, Amit K.
TI Neonatal Purpura Fulminans Due to Methicillin Resistant Staphylococcus
   aureus
SO PEDIATRIC DERMATOLOGY
LA English
DT Article
AB Neonatal purpura fulminans is rare and may be inherited or acquired. It may ultimately lead to multiorgan failure and death. Purpura fulminans in a premature neonate resulting from Staphylococcus aureus septicemia is illustrated. Unfortunately, the baby succumbed to septicemia.
C1 [Verma, Prashant] Univ Coll Med Sci, Dept Dermatol & STD, Delhi 110095, India.
   Guru Teg Bahadur Hosp, Delhi 110095, India.
C3 University of Delhi; University College of Medical Sciences; University
   of Delhi; University College of Medical Sciences
RP Verma, P (corresponding author), Univ Coll Med Sci, Dept Dermatol & STD, Delhi 110095, India.
EM drprashant_derma@yahoo.co.in
CR [Anonymous], J MED ASS THAI
   Fitzgerald CJ, AM J EMERG MED
   GURSES N, 1988, CUTIS, V41, P361
   Hon KL, 2009, ITAL J PEDIATR, V35, DOI 10.1186/1824-7288-35-10
   Kravitz GR, 2005, CLIN INFECT DIS, V40, P941, DOI 10.1086/428573
   Rivers E, 2001, NEW ENGL J MED, V345, P1368, DOI 10.1056/NEJMoa010307
NR 6
TC 2
Z9 2
U1 0
U2 0
PU WILEY-BLACKWELL
PI HOBOKEN
PA 111 RIVER ST, HOBOKEN 07030-5774, NJ USA
SN 0736-8046
J9 PEDIATR DERMATOL
JI Pediatr. Dermatol.
PD MAR-APR
PY 2013
VL 30
IS 2
BP 266
EP 267
DI 10.1111/j.1525-1470.2011.01674.x
PG 2
WC Dermatology; Pediatrics
WE Science Citation Index Expanded (SCI-EXPANDED)
SC Dermatology; Pediatrics
GA 104AO
UT WOS:000315961500021
PM 22276732
DA 2024-08-24
ER

PT J
AU Moise, PA
   Sakoulas, G
   Forrest, A
   Schentag, JJ
AF Moise, Pamela A.
   Sakoulas, George
   Forrest, Alan
   Schentag, Jerome J.
TI Vancomycin in vitro bactericidal activity and its relationship to
   efficacy in clearance of methicillin-resistant <i>Staphylococcus
   aureus</i> bacteremia
SO ANTIMICROBIAL AGENTS AND CHEMOTHERAPY
LA English
DT Article
ID RESPIRATORY-TRACT INFECTIONS; REDUCED SUSCEPTIBILITY; ENDOCARDITIS;
   TOLERANCE; MORTALITY; OUTCOMES
AB We examined the relationship between the time to clearance of methicillin-resistant Staphylococcus aureus (MRSA) bacteremia while patients were receiving vancomycin therapy and the in vitro bactericidal activity of vancomycin. Vancomycin killing assays were performed with 34 MRSA bloodstream isolates (17 accessory gene regulator group II [agr-II] and 17 non-agr-II isolates) from 34 different patients with MRSA bacteremia for whom clinical and microbiological outcomes data were available. Vancomycin doses were prospectively adjusted to achieve peak plasma concentrations of 28 to 32 mu g/ml and trough concentrations of 8 to 12 mu g/ml. Bactericidal assays were performed over 24 h with similar to 10(7) to 10(8) CFU/ml in broth containing 16 mu g/ml vancomycin. The median time to clearance of bacteremia was 6.5 days for patients with MRSA isolates demonstrating >= 2.5 reductions in logo CFU/ml at 24 h and > 10.5 days for patients with MRSA isolates demonstrating < 2.5 log(10) CFU/ml by 24 h (P = 0.025). The median time to clearance was significantly longer with MRSA isolates with vancomycin MICs of 2.0 mu g/ml compared to that with MRSA isolates with MICs of <= 1.0 mu g/ml (P = 0.019). The bacteremia caused by MRSA isolates with absent or severely reduced delta-hemolysin expression was of a longer duration of bacteremia (10 days and 6.5 days, respectively; P = 0.27) and had a decreased probability of eradication (44% and 78%, respectively; P = 0.086). We conclude that strain-specific microbiological features of MRSA, such as increased vancomycin MICs and decreased killing by vancomycin, appear to be predictive of prolonged MRSA bacteremia while patients are receiving vancomycin therapy. Prolonged bacteremia and decreased delta-hemolysin expression may also be related. Evaluation of these properties may be useful in the consideration of antimicrobial therapies that can be used as alternatives to vancomycin for the treatment of MRSA bacteremia.
C1 Univ Pacific, Sch Pharm, San Diego VA Med Ctr, San Diego, CA 92161 USA.
   New York Med Coll, Westchester Med Ctr, Div Infect Dis, Valhalla, NY 10595 USA.
   SUNY Buffalo, Sch Pharm, Buffalo, NY 14260 USA.
   CPL Assoc, LLC, Buffalo, NY 14226 USA.
C3 University of the Pacific; Westchester Medical Center; New York Medical
   College; State University of New York (SUNY) System; State University of
   New York (SUNY) Buffalo
RP Moise, PA (corresponding author), Vet Adm Med Ctr, 3350 La Jolla Village Dr, San Diego, CA 92161 USA.
EM p_moise@yahoo.com
RI Forrest, Alan Iain/H-4852-2016
CR [Anonymous], 2012, Methods for Dilution Antimicrobial Susceptibility Tests for Bacteria that Grow Aerobically, Approved Standard
   CANTONI L, 1990, ANTIMICROB AGENTS CH, V34, P2348, DOI 10.1128/AAC.34.12.2348
   Cosgrove SE, 2003, CLIN INFECT DIS, V36, P53, DOI 10.1086/345476
   Cosgrove SE, 2005, INFECT CONT HOSP EP, V26, P166, DOI 10.1086/502522
   DENNY AE, 1979, ARCH INTERN MED, V139, P1026, DOI 10.1001/archinte.139.9.1026
   Engemann JJ, 2003, CLIN INFECT DIS, V36, P592, DOI 10.1086/367653
   González C, 1999, CLIN INFECT DIS, V29, P1171, DOI 10.1086/313440
   LEVINE DP, 1991, ANN INTERN MED, V115, P674, DOI 10.7326/0003-4819-115-9-674
   LEVINE DP, 1986, REV INFECT DIS, V8, P374
   Moise PA, 2002, J ANTIMICROB CHEMOTH, V50, P1017, DOI 10.1093/jac/dkf215
   Moise PA, 2000, INT J ANTIMICROB AG, V16, pS31, DOI 10.1016/S0924-8579(00)00303-4
   Moise-Broder PA, 2004, CLIN INFECT DIS, V38, P1700, DOI 10.1086/421092
   Moise-Broder PA, 2004, CLIN PHARMACOKINET, V43, P925, DOI 10.2165/00003088-200443130-00005
   PETERSON LR, 1980, AM J CLIN PATHOL, V74, P645
   RAHAL JJ, 1986, AM J MED, V81, P43, DOI 10.1016/0002-9343(86)90180-4
   Sakoulas G, 2004, J CLIN MICROBIOL, V42, P2398, DOI 10.1128/JCM.42.6.2398-2402.2004
   Sakoulas G, 2005, ANTIMICROB AGENTS CH, V49, P2687, DOI 10.1128/AAC.49.7.2687-2692.2005
   Sakoulas G, 2002, ANTIMICROB AGENTS CH, V46, P1492, DOI 10.1128/AAC.46.5.1492-1502.2002
   SMALL PM, 1990, ANTIMICROB AGENTS CH, V34, P1227, DOI 10.1128/AAC.34.6.1227
NR 19
TC 185
Z9 194
U1 0
U2 4
PU AMER SOC MICROBIOLOGY
PI WASHINGTON
PA 1752 N ST NW, WASHINGTON, DC 20036-2904 USA
SN 0066-4804
J9 ANTIMICROB AGENTS CH
JI Antimicrob. Agents Chemother.
PD JUL
PY 2007
VL 51
IS 7
BP 2582
EP 2586
DI 10.1128/AAC.00939-06
PG 5
WC Microbiology; Pharmacology & Pharmacy
WE Science Citation Index Expanded (SCI-EXPANDED)
SC Microbiology; Pharmacology & Pharmacy
GA 184TS
UT WOS:000247665800038
PM 17452488
OA Green Published
DA 2024-08-24
ER

PT J
AU Young, TK
   Gutierrez, D
   Meehan, SA
   Madan, RP
   Oza, VS
AF Young, Trevor K.
   Gutierrez, Daniel
   Meehan, Shane A.
   Pellett Madan, Rebecca
   Oza, Vikash S.
TI Neutrophilic panniculitis arising from hematogenous spread of
   methicillin-resistant <i>Staphylococcus aureus</i>
SO PEDIATRIC DERMATOLOGY
LA English
DT Article
DE infection-bacterial; lipodystrophy; panniculitis; subcutaneous tissue
AB Infectious panniculitis from hematogenous spread is uncommon and usually occurs in immunocompromised patients. Dissemination of gram-positive organisms to the subcutaneous tissue is rare with only several reports of disseminated panniculitis caused by Streptococcal species. We report a case of an immunocompetent 2-year-old boy presenting with diffuse neutrophilic panniculitis arising from methicillin-resistant Staphylococcus aureus septicemia. This case represents a highly atypical manifestation of severe MRSA infection and serves as a reminder to consider MRSA as a cause of disseminated neutrophilic panniculitis, particularly in high-risk populations.
C1 [Young, Trevor K.; Gutierrez, Daniel; Meehan, Shane A.; Oza, Vikash S.] NYU, Grossman Sch Med, Ronald O Perelman Dept Dermatol, 240 38th St,11th Floor, New York, NY 10016 USA.
   [Pellett Madan, Rebecca] NYU, Dept Pediat, Grossman Sch Med, New York, NY 10016 USA.
C3 New York University; New York University
RP Oza, VS (corresponding author), NYU, Grossman Sch Med, Ronald O Perelman Dept Dermatol, 240 38th St,11th Floor, New York, NY 10016 USA.
EM Vikash.Oza@nyulangone.org
RI Gutierrez, Daniel/AES-6758-2022
OI Gutierrez, Daniel/0000-0001-5539-6119; Meehan,
   Shane/0000-0001-9055-5576; Young, Trevor/0000-0003-0215-9886
CR Copin R, 2019, P NATL ACAD SCI USA, V116, P1745, DOI 10.1073/pnas.1814265116
   Hall Alan M, 2018, J Pediatr Pharmacol Ther, V23, P490, DOI 10.5863/1551-6776-23.6.490
   Morrison LK, 2010, DERMATOL THER, V23, P328, DOI 10.1111/j.1529-8019.2010.01333.x
   Villaseñor-Park J, 2014, PEDIATR DERMATOL, V31, P256, DOI 10.1111/j.1525-1470.2012.01816.x
   Wick MR, 2017, SEMIN DIAGN PATHOL, V34, P261, DOI 10.1053/j.semdp.2016.12.004
NR 5
TC 2
Z9 2
U1 0
U2 2
PU WILEY
PI HOBOKEN
PA 111 RIVER ST, HOBOKEN 07030-5774, NJ USA
SN 0736-8046
EI 1525-1470
J9 PEDIATR DERMATOL
JI Pediatr. Dermatol.
PD MAY
PY 2020
VL 37
IS 3
BP 531
EP 533
DI 10.1111/pde.14123
EA MAR 2020
PG 3
WC Dermatology; Pediatrics
WE Science Citation Index Expanded (SCI-EXPANDED)
SC Dermatology; Pediatrics
GA MD3ZR
UT WOS:000517411700001
PM 32124476
DA 2024-08-24
ER

PT J
AU Pace, E
   Bracco, C
   Magnino, C
   Martini, MB
   Serraino, C
   Brignone, C
   Testa, E
   Fenoglio, LM
   Porta, M
AF Pace, Edoardo
   Bracco, Christian
   Magnino, Corrado
   Martini, Marco Badinella
   Serraino, Cristina
   Brignone, Chiara
   Testa, Elisa
   Fenoglio, Luigi Maria
   Porta, Massimo
TI Multidrug-Resistant Bloodstream Infections in Internal Medicine: Results
   from a Single-Center Study
SO SOUTHERN MEDICAL JOURNAL
LA English
DT Article
DE antibacterial agents; bacteremia; drug resistance; medicine; multiple;
   bacterial; medicine
ID RISK-FACTORS; ESCHERICHIA-COLI; EPIDEMIOLOGY; BACTEREMIA; PATHOGENS;
   MORTALITY
AB Objectives Infections due to multidrug-resistant organisms (MDROs) are expanding globally and are associated with higher mortality rates and hospital-related costs. The objectives of this study were to analyze the trends of MDRO bacteremia and antimicrobial resistance rates in Internal Medicine wards of our hospital and to identify the variables associated with these infections. Methods During a 6-year period (July 1, 2011-June 30, 2017), patients with positive blood culture isolates hospitalized in the Internal Medicine wards in the Santa Croce and Carle Hospital in Cuneo, Italy, were assessed. We performed an analysis taking into consideration the time trends and frequencies of MDRO infections, as well as a case-control study to identify clinical-demographic variables associated with MDRO bacteremias. Results During the study period a total of 596 blood cultures were performed in 577 patients. The most frequently identified organism was Escherichia coli (33.7%), followed by Staphylococcus aureus (15.6%) and S epidermidis (7.4%). The percentage of resistance to methicillin among S aureus isolates showed a decreasing trend, whereas rates of extended-spectrum beta-lactamase-producing Enterobacteriaceae and carbapenemase-producing Klebsiella pneumoniae increased during the study period. Multivariate analysis showed that the nosocomial origin of the infection, hospitalization during the previous 3 months, residence in long-term care facilities, presence of a device, antibiotic exposure during the previous 3 months, and cerebrovascular disease were independently associated with bacteremia by resistant microorganisms. Conclusions Our analysis reveals a concerning microbiological situation in an Internal Medicine setting, in line with other national and regional data. The risk variables for infection by MDRO identified in our study correspond to those reported in the literature, although studies focused on Internal Medicine settings appear to be limited.
C1 [Pace, Edoardo] Univ Turin, Dept Med Sci, Corso AM Dogliotti 14, I-10126 Turin, Italy.
   Santa Croce & Carle Hosp, Dept Internal Med, Cuneo, Italy.
C3 University of Turin
RP Pace, E (corresponding author), Univ Turin, Dept Med Sci, Corso AM Dogliotti 14, I-10126 Turin, Italy.
EM pace.edoardo29@gmail.com
RI Badinella Martini, Marco/AEO-6731-2022
OI Badinella Martini, Marco/0000-0002-4147-6430
CR Bellino Stefania, 2018, ANNALISA PANTOSTO AR
   Cassini A, 2019, LANCET INFECT DIS, V19, P56, DOI 10.1016/S1473-3099(18)30605-4
   Chalmers JD, 2014, CLIN INFECT DIS, V58, P330, DOI 10.1093/cid/cit734
   CHARLSON ME, 1987, J CHRON DIS, V40, P373, DOI 10.1016/0021-9681(87)90171-8
   Corcione S, 2018, EUR J INTERN MED, V48, P44, DOI 10.1016/j.ejim.2017.10.015
   de Kraker MEA, 2016, PLOS MED, V13, DOI 10.1371/journal.pmed.1002184
   De Rosa FG, 2016, J CHEMOTHERAPY, V28, P187, DOI 10.1179/1973947815Y.0000000076
   Del Bono V, 2016, VIRULENCE, V7, P353, DOI 10.1080/21505594.2016.1140296
   Denis B, 2015, INT J INFECT DIS, V39, P1, DOI 10.1016/j.ijid.2015.07.010
   European Centre for Disease Control, 2018, SURV ANT RES EUR 201
   European Centre for Disease Prevention and Control, 2011, RISK ASS SPREAD CARB
   European Committee on Antimicrobial Susceptibility Testing, 2013, EUCAST GUIDELINES DE
   Giacobbe DR, 2017, EUR J CLIN MICROBIOL, V36, P663, DOI 10.1007/s10096-016-2843-1
   Giacobbe DR, 2015, CLIN MICROBIOL INFEC, V21, DOI 10.1016/j.cmi.2015.08.001
   Gudiol C, 2017, EXPERT OPIN PHARMACO, V18, P1947, DOI 10.1080/14656566.2017.1403585
   Lagi F, 2019, INTERN EMERG MED, V14, P353, DOI 10.1007/s11739-019-02047-x
   Lambregts MMC, 2019, ANTIMICROB RESIST IN, V8, DOI 10.1186/s13756-019-0465-y
   Lee HS, 2019, ANTIMICROB RESIST IN, V8, DOI 10.1186/s13756-019-0475-9
   Lim CJ, 2014, BMC INFECT DIS, V14, DOI 10.1186/1471-2334-14-126
   Maragakis LL, 2008, EXPERT REV ANTI-INFE, V6, P751, DOI 10.1586/14787210.6.5.751
   Marco F, 2018, EUR J INTERN MED, V53, P21, DOI 10.1016/j.ejim.2018.01.029
   Mascitti H, 2018, ANTIMICROB RESIST IN, V7, DOI 10.1186/s13756-018-0412-3
   McDanel J, 2017, INFECT CONT HOSP EP, V38, P1209, DOI 10.1017/ice.2017.156
   Menichetti F, 2012, INTERN EMERG MED, V7, pS271, DOI 10.1007/s11739-012-0828-3
   o A Resistance R., 2014, Review on Antimicrobial Resistance
   Pitout JDD, 2010, DRUGS, V70, P313, DOI 10.2165/11533040-000000000-00000
   Poisson SN, 2010, STROKE, V41, pE180, DOI 10.1161/STROKEAHA.109.576413
   Rodriguez-Bano J, 2008, CLIN MICROBIOL INFEC, V14, P180, DOI 10.1111/j.1469-0691.2007.01884.x
   Tong SYC, 2015, CLIN MICROBIOL REV, V28, P603, DOI 10.1128/CMR.00134-14
   van Loon K, 2018, ANTIMICROB AGENTS CH, V62, DOI 10.1128/AAC.01730-17
   World Health Organitazion, 2017, GLOB ANT RES SURV SY
NR 31
TC 1
Z9 1
U1 0
U2 3
PU LIPPINCOTT WILLIAMS & WILKINS
PI PHILADELPHIA
PA TWO COMMERCE SQ, 2001 MARKET ST, PHILADELPHIA, PA 19103 USA
SN 0038-4348
EI 1541-8243
J9 SOUTH MED J
JI South.Med.J.
PD MAY
PY 2022
VL 115
IS 5
BP 333
EP 339
DI 10.14423/SMJ.0000000000001395
PG 7
WC Medicine, General & Internal
WE Science Citation Index Expanded (SCI-EXPANDED)
SC General & Internal Medicine
GA 0P0BQ
UT WOS:000783887700011
PM 35504616
DA 2024-08-24
ER

PT J
AU Jiang, XR
   Wang, YL
   Qin, YF
   He, WG
   Benlahrech, A
   Zhang, QW
   Jiang, X
   Lu, ZH
   Ji, G
   Zheng, YJ
AF Jiang, Xinru
   Wang, Yuli
   Qin, Yifei
   He, Weigang
   Benlahrech, Adel
   Zhang, Qingwen
   Jiang, Xin
   Lu, Zhenhui
   Ji, Guang
   Zheng, Yuejuan
TI Micheliolide provides protection of mice against <i>Staphylococcus
   aureus</i> and MRSA infection by down-regulating inflammatory response
SO SCIENTIFIC REPORTS
LA English
DT Article
ID SEVERE SEPSIS; IL-10 PRODUCTION; SEPTIC SHOCK; I INTERFERON; INNATE;
   GAMMA; INTERLEUKIN-6; TRANSLATION; SECRETION; CYTOKINES
AB A major obstacle to therapy in intensive care units is sepsis caused by severe infection. In recent years gram-positive (G(+)) bacteria, most commonly staphylococci, are thought to be the main pathogens. Micheliolide (MCL) was demonstrated to provide a therapeutic role in rheumatoid arthritis, inflammatory intestinal disease, colitis-associated cancer, and lipopolysaccharide (LPS, the main component of G(-) bacterial cell wall) induced septic shock. We proved here that MCL played an anti-inflammatory role in Staphylococcus aureus (S. aureus) and methicillin-resistant S. aureus (MRSA) induced peritonitis. It inhibited the expression of inflammatory cytokines and chemokines in macrophages and dendritic cells upon stimulation with peptidoglycan (PGN, the main cell wall composition of G(+) bacteria). PI3K/Akt and NF-kappa B pathways account for the anti-inflammatory role of MCL after PGN stimulation. MCL reduced IL-6 secretion through down-regulating NF-kappa B activation and improved the survival status in mice challenged with a lethal dose of S. aureus. In MRSA infection mouse model, MCL down-regulated the expression of IL-6, TNF-alpha, MCP-1/CCL2 and IFN-gamma in sera, and ameliorated the organ damage of liver and kidney. In conclusion, MCL can help maintain immune equilibrium and decrease PGN, S. aureus and MRSA-triggered inflammatory response. These provide the rationality for the potential usage of MCL in sepsis caused by G(+) bacteria (e.g., S. aureus) and antibiotic-resistant bacteria (e. g., MRSA).
C1 [Jiang, Xinru; Wang, Yuli; He, Weigang; Zhang, Qingwen; Jiang, Xin; Zheng, Yuejuan] Shanghai Univ Tradit Chinese Med, Dept Immunol & Microbiol, Shanghai 201203, Peoples R China.
   [Qin, Yifei] Shaanxi Univ Chinese Med, Sch Clin Med, Taiyuan 712046, Peoples R China.
   [Benlahrech, Adel; Zheng, Yuejuan] Univ Oxford, Weatherall Inst Mol Med, Nuffield Dept Med, MRC Human Immunol Unit, Oxford OX3 9DS, England.
   [Lu, Zhenhui] Shanghai Univ Tradit Chinese Med, Longhua Hosp, Dept Respirat, Shanghai 200032, Peoples R China.
   [Ji, Guang] Shanghai Univ Tradit Chinese Med, Longhua Hosp, CcCRDD, Inst Digest Dis, Shanghai 200032, Peoples R China.
C3 Shanghai University of Traditional Chinese Medicine; Shaanxi University
   of Chinese Medicine; University of Oxford; Shanghai University of
   Traditional Chinese Medicine; Shanghai University of Traditional Chinese
   Medicine
RP Zheng, YJ (corresponding author), Shanghai Univ Tradit Chinese Med, Dept Immunol & Microbiol, Shanghai 201203, Peoples R China.; Zheng, YJ (corresponding author), Univ Oxford, Weatherall Inst Mol Med, Nuffield Dept Med, MRC Human Immunol Unit, Oxford OX3 9DS, England.; Ji, G (corresponding author), Shanghai Univ Tradit Chinese Med, Longhua Hosp, CcCRDD, Inst Digest Dis, Shanghai 200032, Peoples R China.
EM jiliver@vip.sina.com; 13641776412@163.com
RI Zhou, Qi/JTT-3417-2023; Zheng, Yuejuan/AAF-5923-2020; Zhang,
   Qing/IZQ-5273-2023
OI Jiang, Xin/0000-0001-7007-0483
FU National Natural Science Foundation of China Project of International
   Cooperation and Exchanges [81620108030]; National Natural Science
   Foundation of China [81471537, 81403353, 31100619]; Shanghai Rising-Star
   Program [14QA1403400]
FX This work was supported by grants from National Natural Science
   Foundation of China Project of International Cooperation and Exchanges
   (81620108030), National Natural Science Foundation of China (81471537,
   81403353, 31100619), and Shanghai Rising-Star Program (14QA1403400). We
   thank Prof. Shiguo Zhu for providing the equipment of flow cytometer (BD
   Accuri (TM) C6). We thank Prof. Chaofeng Han for Akt expressing plasmid
   (Myr-Akt-HA).
CR Adhikari NKJ, 2010, LANCET, V376, P1339, DOI 10.1016/S0140-6736(10)60446-1
   Akira S, 2006, CELL, V124, P783, DOI 10.1016/j.cell.2006.02.015
   An HZ, 2006, IMMUNITY, V25, P919, DOI 10.1016/j.immuni.2006.10.014
   Ani C, 2015, CRIT CARE MED, V43, P65, DOI 10.1097/CCM.0000000000000555
   Arbibe L, 2000, NAT IMMUNOL, V1, P533, DOI 10.1038/82797
   Bloch K. C., 2010, PATHOPHYSIOLOGY DIS
   Boehm U, 1997, ANNU REV IMMUNOL, V15, P749, DOI 10.1146/annurev.immunol.15.1.749
   Calis J, 2013, NEW ENGL J MED, V369, P2062, DOI 10.1056/NEJMc1312359
   Cao WP, 2008, NAT IMMUNOL, V9, P1157, DOI 10.1038/ni.1645
   CAR BD, 1994, J EXP MED, V179, P1437, DOI 10.1084/jem.179.5.1437
   Caruso R, 2014, IMMUNITY, V41, P898, DOI 10.1016/j.immuni.2014.12.010
   Davis KM, 2011, J CLIN INVEST, V121, P3666, DOI 10.1172/JCI57761
   Farha MA, 2016, NAT PROD REP, V33, P668, DOI 10.1039/c5np00127g
   Ghantous A, 2010, DRUG DISCOV TODAY, V15, P668, DOI 10.1016/j.drudis.2010.06.002
   Ha TZ, 2011, ANTIOXID REDOX SIGN, V15, P1875, DOI 10.1089/ars.2010.3723
   HACK CE, 1989, BLOOD, V74, P1704
   Hall Margaret Jean, 2013, NCHS Data Brief, P1
   Hall Margaret Jean, 2011, NCHS Data Brief, P1
   Harvey AL, 2008, DRUG DISCOV TODAY, V13, P894, DOI 10.1016/j.drudis.2008.07.004
   Hay N, 2004, GENE DEV, V18, P1926, DOI 10.1101/gad.1212704
   HEINZEL FP, 1990, J IMMUNOL, V145, P2920
   HOFFMANN HMR, 1985, ANGEW CHEM INT EDIT, V24, P94, DOI 10.1002/anie.198500941
   Klueh U, 2016, BIOSENS BIOELECTRON, V86, P262, DOI 10.1016/j.bios.2016.06.026
   Ko R, 2016, BMB REP, V49, P305, DOI 10.5483/BMBRep.2016.49.6.059
   Kobayashi KS, 2005, SCIENCE, V307, P731, DOI 10.1126/science.1104911
   Lambert ML, 2011, LANCET INFECT DIS, V11, P30, DOI 10.1016/S1473-3099(10)70258-9
   Lehar SM, 2015, NATURE, V527, P323, DOI 10.1038/nature16057
   Levy MM, 2012, LANCET INFECT DIS, V12, P919, DOI 10.1016/S1473-3099(12)70239-6
   Liu V, 2014, JAMA-J AM MED ASSOC, V312, P90, DOI 10.1001/jama.2014.5804
   Mamane Y, 2004, ONCOGENE, V23, P3172, DOI 10.1038/sj.onc.1207549
   Mamane Y, 2006, ONCOGENE, V25, P6416, DOI 10.1038/sj.onc.1209888
   Martin GS, 2012, EXPERT REV ANTI-INFE, V10, P701, DOI [10.1586/ERI.12.50, 10.1586/eri.12.50]
   McDonald C, 2005, J BIOL CHEM, V280, P20177, DOI 10.1074/jbc.R500001200
   Netea MG, 2003, TRENDS IMMUNOL, V24, P254, DOI 10.1016/S1471-4906(03)00079-6
   O'Neill LAJ, 2007, NAT REV IMMUNOL, V7, P353, DOI 10.1038/nri2079
   OGURA M, 1978, PHYTOCHEMISTRY, V17, P957, DOI 10.1016/S0031-9422(00)88656-2
   OKUSAWA S, 1988, J CLIN INVEST, V81, P1162, DOI 10.1172/JCI113431
   PICMAN AK, 1986, BIOCHEM SYST ECOL, V14, P255, DOI 10.1016/0305-1978(86)90101-8
   Qian BZ, 2011, NATURE, V475, P222, DOI 10.1038/nature10138
   Qian L, 2012, BLOOD, V120, P581, DOI 10.1182/blood-2011-08-377242
   Qin XY, 2016, SCI REP-UK, V6, DOI 10.1038/srep23240
   Saraiva M, 2010, NAT REV IMMUNOL, V10, P170, DOI 10.1038/nri2711
   Schulte W, 2013, MEDIAT INFLAMM, V2013, DOI 10.1155/2013/165974
   Tuluc F, 2003, INT IMMUNOPHARMACOL, V3, P1775, DOI 10.1016/j.intimp.2003.08.002
   Viennois E, 2014, LAB INVEST, V94, P950, DOI 10.1038/labinvest.2014.89
   Vincent JL, 2016, LANCET RESP MED, V4, P237, DOI 10.1016/S2213-2600(15)00522-6
   WAAGE A, 1989, J EXP MED, V169, P333, DOI 10.1084/jem.169.1.333
   Wiersinga WJ, 2014, VIRULENCE, V5, P36, DOI 10.4161/viru.25436
   Xu H, 2015, MOL MED REP, V11, P489, DOI 10.3892/mmr.2014.2767
   Yang YL, 2016, PLOS ONE, V11, DOI 10.1371/journal.pone.0149460
   Yang Y, 2016, SCI REP-UK, V6, DOI 10.1038/srep20307
   Zhang HW, 2016, WORLD J EMERG MED, V7, P50, DOI 10.5847/wjem.j.1920-8642.2016.01.009
   Zheng YJ, 2013, CELL MOL IMMUNOL, V10, P330, DOI 10.1038/cmi.2013.3
   Zheng YJ, 2012, INT IMMUNOPHARMACOL, V13, P46, DOI 10.1016/j.intimp.2012.03.005
NR 54
TC 41
Z9 46
U1 2
U2 27
PU NATURE PORTFOLIO
PI BERLIN
PA HEIDELBERGER PLATZ 3, BERLIN, 14197, GERMANY
SN 2045-2322
J9 SCI REP-UK
JI Sci Rep
PD FEB 6
PY 2017
VL 7
AR 41964
DI 10.1038/srep41964
PG 14
WC Multidisciplinary Sciences
WE Science Citation Index Expanded (SCI-EXPANDED)
SC Science & Technology - Other Topics
GA EJ7TY
UT WOS:000393426700001
PM 28165033
OA Green Published, gold
DA 2024-08-24
ER

PT J
AU Djuric, O
   Jovanovic, S
   Stosovic, B
   Tosic, T
   Jovanovic, M
   Markovic-Denic, L
AF Djuric, Olivera
   Jovanovic, Snezana
   Stosovic, Branka
   Tosic, Tanja
   Jovanovic, Milica
   Markovic-Denic, Ljiljana
TI Antimicrobial resistance of selected invasive bacteria in a tertiary
   care center: results of a prospective surveillance study
SO JOURNAL OF INFECTION IN DEVELOPING COUNTRIES
LA English
DT Article
DE bacteremia; antimicrobial resistance; multi-drug resistance;
   surveillance
ID PSEUDOMONAS-AERUGINOSA; RISK-FACTORS; SUSCEPTIBILITY;
   ENTEROBACTERIACEAE; INFECTIONS
AB Introduction: We aimed to report the distribution and resistance patterns of eight invasive clinically relevant bacteria surveyed in the Clinical Center of Serbia (CCS) in Belgrade.
   Methodology: A total of 477 clinical blood stream isolates of Staphylococcus aureus, Streptococcus pneumoniae, Enterococcus faecium, Enterococcus faecalis, Klebsiella pneumoniae, Escherichia coli, Pseudomonas aeruginosa, and Acinetobacter spp. were collected in the period from January to December 2013. Antimicrobial susceptibility testing was performed using standard methods and interpreted using the Clinical and Laboratory Standards Institute (CLSI) breakpoint criteria.
   Results: Acinetobacter spp. was the most prevalent bacteria encountered (37%), followed by K. pneumoniae (25.7%). Multidrug resistance was observed in 92.5% of all isolates. Out of 177 strains of Acinetobacter spp., 97.7% were resistant to fluoroquinolones and carbapenems. Resistance to aminoglycosides, fluoroquinolones, and third-generation cephalosporins was 97.1%, 95.4%, and 95.8% among K. pneumoniae and 21.4%, 21.7%, and 31% among E. coli isolates, respectively. In total, 65.1% of K. pneumoniae and 12.1% of E. coli isolates were determined to be extended-spectrum beta-lactamase (ESBL) positive. High-level aminoglycoside resistance of E. faecalis was 71.4%, and glycopeptide resistance of E. faecium was 95%. Out of 66 strains of S. aureus, 63.4% were methicillin resistant.
   Conclusions: The majority of bloodstream isolates of clinically relevant bacteria in CCS were multidrug resistant. The biggest concerns are carbapenem-resistant Acinetobacter spp., K. pneumoniae, and P. aeruginosa; third-generation cephalosporin-resistant E. coli; vancomycin-resistant E. faecium; and methicillin-resistant S. aureus. Stricter measures of infection control and antibiotic use are needed.
C1 [Djuric, Olivera; Markovic-Denic, Ljiljana] Univ Belgrade, Inst Epidemiol, Fac Med, Visegradska 26, Belgrade 11000, Serbia.
   [Jovanovic, Snezana; Stosovic, Branka; Tosic, Tanja; Jovanovic, Milica] Clin Ctr Serbia, Dept Microbiol, Belgrade, Serbia.
C3 University of Belgrade; Clinical Centre of Serbia
RP Djuric, O (corresponding author), Univ Belgrade, Inst Epidemiol, Fac Med, Visegradska 26, Belgrade 11000, Serbia.
EM oliveradjuric87@gmail.com
RI Djuric, Olivera/H-8580-2019; Jovanovic, Milica/AAZ-7859-2020
OI Djuric, Olivera/0000-0002-8574-5938; 
FU Ministry of Education, Science and Technological Development, Republic
   of Serbia [175046]
FX This study was financially supported by Ministry of Education, Science
   and Technological Development, Republic of Serbia, project no. 175046,
   2011-2016.
CR Aloush V, 2006, ANTIMICROB AGENTS CH, V50, P43, DOI 10.1128/AAC.50.1.43-48.2006
   Asgeirsson H, 2011, J INFECTION, V62, P339, DOI 10.1016/j.jinf.2011.03.003
   Centers for Disease Control and Prevention, 2014, ANTIBIOTIC RESISTANC
   Chalfine A, 2012, ANTIMICROB RESIST IN, V1, DOI 10.1186/2047-2994-1-18
   Chan MC, 2014, PLOS ONE, V9, DOI 10.1371/journal.pone.0085973
   Cirkovic I, 2014, ARCH BIOL SCI, V66, P87, DOI 10.2298/ABS1401087C
   Clinical and Laboratory Standards Institute, 2013, M100S23 CLSI
   de Kraker MEA, 2013, CLIN MICROBIOL INFEC, V19, P860, DOI 10.1111/1469-0691.12028
   Dizbay M, 2014, J INFECT DEV COUNTR, V8, P44, DOI 10.3855/jidc.3091
   European Centre for Disease Prevention and Control, 2014, ANN REP EUR ANT RES
   European Centre for Disease Prevention and Control, 2009, BACT CHALL TIM REACT
   European Centre for Disease Prevention and Control, 2013, POINT PREV SURV HEAL
   Falagas ME, 2008, CLIN INFECT DIS, V46, P1121, DOI 10.1086/528867
   Gajic I, 2013, SRP ARK CELOK LEK, V141, P48, DOI 10.2298/SARH1302048G
   Hombach M, 2013, J CLIN MICROBIOL, V51, P2385, DOI 10.1128/JCM.00921-13
   Huttner A, 2013, ANTIMICROB RESIST IN, V2, DOI 10.1186/2047-2994-2-31
   JARLIER V, 1988, REV INFECT DIS, V10, P867
   Jovanovic M, 2004, ACTA INFECTOLOGICA Y, V8, P17
   Kim YJ, 2014, BMC INFECT DIS, V14, DOI 10.1186/1471-2334-14-161
   Kulauzov Marija, 2008, Med Pregl, V61 Suppl 1, P21
   Liu PY, 2014, J INFECT DEV COUNTR, V8, P289, DOI 10.3855/jidc.3335
   Mirovic Veljko, 2004, Vojnosanit Pregl, V61, P391, DOI 10.2298/VSP0404391M
   Rampling A, 2001, J HOSP INFECT, V49, P109, DOI 10.1053/jhin.2001.1013
   Velickovic-Radovanovic R, 2009, VOJNOSANIT PREGL, V66, P307, DOI 10.2298/VSP0904307V
   Versporten A, 2014, LANCET INFECT DIS, V14, P381, DOI 10.1016/S1473-3099(14)70071-4
   Wassenberg MWM, 2010, PLOS ONE, V5, DOI 10.1371/journal.pone.0011562
   Wilke MH, 2010, EUR J MED RES, V15, P571, DOI 10.1186/2047-783X-15-12-571
   World Health Organization, 2014, Antimicrobial resistance: global report on surveillance, DOI DOI 10.1007/S13312-014-0374-3
NR 28
TC 12
Z9 14
U1 0
U2 7
PU J INFECTION DEVELOPING COUNTRIES
PI TRAMANIGLIO
PA JIDC CENT OFF PORTO CONTE RICERCHE RES CTR, S P 55, PORTO CONTE CAPO
   CACCIA KM 8.400 LOC, TRAMANIGLIO, 07041, ITALY
SN 1972-2680
J9 J INFECT DEV COUNTR
JI J. Infect. Dev. Ctries.
PD DEC
PY 2016
VL 10
IS 12
BP 1325
EP 1331
DI 10.3855/jidc.7695
PG 7
WC Infectious Diseases
WE Science Citation Index Expanded (SCI-EXPANDED)
SC Infectious Diseases
GA EO1YF
UT WOS:000396493100007
PM 28036312
OA gold, Green Submitted
DA 2024-08-24
ER

PT J
AU Stevens, V
   Lodise, TP
   Tsuji, B
   Stringham, M
   Butterfield, J
   Ashley, ED
   Brown, K
   Forrest, A
   Brown, J
AF Stevens, Vanessa
   Lodise, Thomas P.
   Tsuji, Brian
   Stringham, Meagan
   Butterfield, Jill
   Ashley, Elizabeth Dodds
   Brown, Kristen
   Forrest, Alan
   Brown, Jack
TI The Utility of Acute Physiology and Chronic Health Evaluation II Scores
   for Prediction of Mortality among Intensive Care Unit (ICU) and Non-ICU
   Patients with Methicillin-Resistant <i>Staphylococcus aureus</i>
   Bacteremia
SO INFECTION CONTROL AND HOSPITAL EPIDEMIOLOGY
LA English
DT Article
ID APACHE-II; RISK-FACTORS; SEVERITY; IMPACT; ADMISSION; ILLNESS
AB OBJECTIVE. Bloodstream infections due to methicillin-resistant Staphylococcus aureus (MRSA) have been associated with significant risk of in-hospital mortality. The acute physiology and chronic health evaluation (APACHE) II score was developed and validated for use among intensive care unit (ICU) patients, but its utility among non-ICU patients is unknown. The aim of this study was to determine the ability of APACHE II to predict death at multiple time points among ICU and non-ICU patients with MRSA bacteremia.
   DESIGN. Retrospective cohort study.
   PARTICIPANTS. Secondary analysis of data from 200 patients with MRSA bacteremia at 2 hospitals.
   METHODS. Logistic regression models were constructed to predict overall in-hospital mortality and mortality at 48 hours, 7 days, 14 days, and 30 days using APACHE II scores separately in ICU and non-ICU patients. The performance of APACHE II scores was compared with age adjustment alone among all patients. Discriminatory ability was assessed using the c-statistic and was compared at each time point using chi(2) tests. Model calibration was assessed using the Hosmer-Lemeshow goodness-of-fit test.
   RESULTS. APACHE II was a significant predictor of death at all time points in both ICU and non-ICU patients. Discrimination was high in all models, with c-statistics ranging from 0.72 to 0.84, and was similar between ICU and non-ICU patients at all time points. APACHE II scores significantly improved the prediction of overall and 48-hour mortality compared with age adjustment alone.
   CONCLUSIONS. The APACHE II score may be a valid tool to control for confounding or for the prediction of death among ICU and non-ICU patients with MRSA bacteremia. Infect Control Hosp Epidemiol 2012; 33(6):558-564
C1 [Brown, Jack] SUNY Buffalo, Sch Pharm & Pharmaceut Sci, Ctr Hlth Outcomes Pharmacoinformat & Epidemiol, Dept Pharm Practice, Buffalo, NY 14260 USA.
   [Stevens, Vanessa; Ashley, Elizabeth Dodds; Brown, Kristen; Brown, Jack] Univ Rochester, Sch Med & Dent, Dept Pharm, Rochester, NY USA.
   [Lodise, Thomas P.; Butterfield, Jill] Albany Coll Pharm, Dept Pharm Practice, Albany, NY USA.
   [Forrest, Alan] Inst Clin Pharmacodynam, Albany, NY USA.
C3 State University of New York (SUNY) System; State University of New York
   (SUNY) Buffalo; University of Rochester; Albany College of Pharmacy &
   Health Sciences
RP Brown, J (corresponding author), SUNY Buffalo, Sch Pharm & Pharmaceut Sci, Ctr Hlth Outcomes Pharmacoinformat & Epidemiol, Dept Pharm Practice, 315 Hochstetter Hall, Buffalo, NY 14260 USA.
EM jb322@buffalo.edu
RI Stevens, Vanessa W/E-5790-2011; Forrest, Alan Iain/H-4852-2016
OI Stevens, Vanessa/0000-0001-8933-5453
FU National Center for Research Resources (NCRR), a component of the
   National Institutes of Health (NIH) [UL1 RR024160]; NIH Roadmap for
   Medical Research; Forest; Merck; Cubist; Pfizer; BAARDA; Roche;
   GlaxoSmithKline; Cempra; Novartis; AstraZeneca; Astellas
FX This publication was made possible by grant UL1 RR024160 from the
   National Center for Research Resources (NCRR), a component of the
   National Institutes of Health (NIH), and the NIH Roadmap for Medical
   Research (http://www.ncrr.nih.gov/).; T.P.L. reports that he has served
   as a consultant and/or speaker for Theravance, Forest, Cubist, Pfizer,
   Astellas, and the Medicines Company and has received research funding
   from Forest, Merck, Cubist, and Pfizer. B.T. reports that he has
   received research funding from Cubist and Pfizer. A.F. reports that he
   is an employee of the Institute for Clinical Pharmacodynamics and has
   received research funding from BAARDA, Pfizer, Roche, GlaxoSmithKline,
   Cubist, Cempra, Novartis, and AstraZeneca. J.B. reports that he is a
   board member at MicroPhage and a consultant and speaker for Cubist and
   has received research funding from Cubist and Astellas. All other
   authors report no conflicts of interest relevant to this article. All
   authors submitted the ICMJE Form for Disclosure of Potential Conflicts
   of Interest, and the conflicts that the editors consider relevant to
   this article are disclosed here.
CR Albur MS, 2012, EUR J CLIN MICROBIOL, V31, P295, DOI 10.1007/s10096-011-1310-2
   [Anonymous], 2005, AM J RESP CRIT CARE, V171, P388, DOI 10.1164/rccm.200405-644ST
   [Anonymous], ANTIMICROB AGENTS CH
   Aslar AK, 2004, INJURY, V35, P746, DOI 10.1016/j.injury.2003.09.030
   Bernard A, 2011, J THORAC CARDIOV SUR, V141, P449, DOI 10.1016/j.jtcvs.2010.06.044
   Blot SI, 2002, ARCH INTERN MED, V162, P2229, DOI 10.1001/archinte.162.19.2229
   Brookhart MA, 2010, PHARMACOEPIDEM DR S, V19, P537, DOI 10.1002/pds.1908
   Brookhart MA, 2010, MED CARE, V48, pS114, DOI 10.1097/MLR.0b013e3181dbebe3
   Chatzicostas C, 2003, BMC GASTROENTEROL, V3, DOI 10.1186/1471-230X-3-7
   Cosgrove SE, 2005, INFECT CONT HOSP EP, V26, P166, DOI 10.1086/502522
   Fernandes NMD, 2009, REV ASSOC MED BRAS, V55, P434
   DELONG ER, 1988, BIOMETRICS, V44, P837, DOI 10.2307/2531595
   Dupont BF, 2009, CRIT CARE, V13, DOI 10.1186/cc8117
   Fowler VG, 2005, CLIN INFECT DIS, V40, P695, DOI 10.1086/427806
   Hamilton KW, 2007, INFECT CONT HOSP EP, V28, P832, DOI 10.1086/518751
   HANLEY JA, 1982, RADIOLOGY, V143, P29, DOI 10.1148/radiology.143.1.7063747
   Higgins Thomas L, 2007, J Intensive Care Med, V22, P141, DOI 10.1177/0885066607299520
   Ho KM, 2007, ANAESTHESIA, V62, P466, DOI 10.1111/j.1365-2044.2007.04999.x
   Inouye SK, 1998, JAMA-J AM MED ASSOC, V279, P1187, DOI 10.1001/jama.279.15.1187
   Khan AA, 2002, ARCH SURG-CHICAGO, V137, P1136, DOI 10.1001/archsurg.137.10.1136
   KNAUS WA, 1985, CRIT CARE MED, V13, P818, DOI 10.1097/00003246-198510000-00009
   LEMESHOW S, 1982, AM J EPIDEMIOL, V115, P92, DOI 10.1093/oxfordjournals.aje.a113284
   Marchaim D, 2010, CLIN MICROBIOL INFEC, V16, P747, DOI 10.1111/j.1469-0691.2009.02934.x
   Olsson T, 2003, ACAD EMERG MED, V10, P1040, DOI 10.1197/S1069-6563(03)00342-7
   Ranieri P, 2008, J AM GERIATR SOC, V56, P909, DOI 10.1111/j.1532-5415.2008.01683.x
   Rozzini R, 2011, CHEST, V139, P473, DOI 10.1378/chest.10-2057
   Schneeweiss S, 2000, INT J EPIDEMIOL, V29, P891, DOI 10.1093/ije/29.5.891
   Singh N, 1999, CLIN TRANSPLANT, V13, P504, DOI 10.1034/j.1399-0012.1999.130611.x
   Strand K, 2008, ACTA ANAESTH SCAND, V52, P467, DOI 10.1111/j.1399-6576.2008.01586.x
   Stürmer T, 2011, EPIDEMIOLOGY, V22, P298, DOI 10.1097/EDE.0b013e318212640c
   Thom KA, 2008, INFECT CONT HOSP EP, V29, P1048, DOI 10.1086/591453
   Thompson HJ, 2010, ANN SURG, V252, P370, DOI 10.1097/SLA.0b013e3181df03d6
   Tumbarello M, 2002, J ANTIMICROB CHEMOTH, V50, P375, DOI 10.1093/jac/dkf126
   van Walraven C, 2010, CAN MED ASSOC J, V182, P551, DOI 10.1503/cmaj.091117
   Vincent JL, 1996, INTENS CARE MED, V22, P707, DOI 10.1007/s001340050156
   VONKORFF M, 1992, J CLIN EPIDEMIOL, V45, P197, DOI 10.1016/0895-4356(92)90016-G
NR 36
TC 23
Z9 31
U1 0
U2 9
PU CAMBRIDGE UNIV PRESS
PI NEW YORK
PA 32 AVENUE OF THE AMERICAS, NEW YORK, NY 10013-2473 USA
SN 0899-823X
EI 1559-6834
J9 INFECT CONT HOSP EP
JI Infect. Control Hosp. Epidemiol.
PD JUN
PY 2012
VL 33
IS 6
BP 558
EP 564
DI 10.1086/665731
PG 7
WC Public, Environmental & Occupational Health; Infectious Diseases
WE Science Citation Index Expanded (SCI-EXPANDED)
SC Public, Environmental & Occupational Health; Infectious Diseases
GA 937NX
UT WOS:000303666300004
PM 22561710
DA 2024-08-24
ER

PT J
AU Ragunathan, A
   Malathi, K
   Ramaiah, S
   Anbarasu, A
AF Ragunathan, Adhithya
   Malathi, Kullappan
   Ramaiah, Sudha
   Anbarasu, Anand
TI FtsA as a cidal target for <i>Staphylococcus aureus</i>: Molecular
   docking and dynamics studies
SO JOURNAL OF CELLULAR BIOCHEMISTRY
LA English
DT Article
DE cell division; docking; dynamics; FtsA; inhibitors; resistance
ID RESISTANCE; VANCOMYCIN; INHIBITORS; TOOL
AB Staphylococcus aureus infection is a healthcare problem to mankind for a considerable period of time. Once when it enters the bloodstream of an individual, it may potentially result in life-threatening conditions. The resistance of S. aureus to various drugs such as penicillin, methicillin, gentamicin, erythromycin, and tetracycline have been well documented. Presently vancomycin is the drug of choice for methicillin resistant S. aureus. Scientists believe that S. aureus would completely develop resistance to vancomycin as well. Therefore there is a commensurate need to develop a drug to replace vancomycin. In the current study, we have focussed on FtsA, an important and vital cell division protein, which is found only in S. aureus and in other prokaryotic cells. We have carried out virtual screening process for FtsA against ZINC database, the best hit molecules obtained from the preliminary docking studies were subjected to SYBYL X 2.0 docking. The molecules ZINC74432848, ZINC37769607, and ZINC96896268 displayed the highest C-score value of 4.89, 4.49, and 4.22, respectively. The top ranked molecule ZINC74432848 was observed to form 4 hydrogen bonds with FtsA. The simulation study reveals the greater stability of the FtsA-ZINC74432848 complex. If the in vitro and in vivo study turns out affirmative, then ZINC74432848 could be developed as a potent drug for FtsA.
C1 [Ragunathan, Adhithya; Malathi, Kullappan; Ramaiah, Sudha; Anbarasu, Anand] Vellore Inst Technol, Dept Biotechnol, Med & Biol Comp Lab, Sch Biosci & Technol, Vellore, Tamil Nadu, India.
C3 Vellore Institute of Technology (VIT); VIT Vellore
RP Anbarasu, A (corresponding author), VIT Univ, Dept Biotechnol, Sch Biosci & Technol, Vellore, Tamil Nadu, India.
EM aanand@vit.ac.in
RI Anbarasu, Anand/U-6323-2019; Ramaiah, Sudha/T-3682-2019; Anbarasu,
   Anand/K-4076-2017
OI Anbarasu, Anand/0000-0003-2216-7488; Malathi,
   Kullappan/0000-0003-2981-6751
FU Science and Engineering Research Board (Department of Science and
   Technology, Government of India) [EMR/2016/001849]; DST-SERB
FX Science and Engineering Research Board (Department of Science and
   Technology, Government of India), Grant/Award Number: EMR/2016/001849;
   DST-SERB
CR BARBER M, 1948, LANCET, V252, P641
   ESSMANN U, 1995, J CHEM PHYS, V103, P8577, DOI 10.1063/1.470117
   FINLAND M, 1955, N Engl J Med, V253, P909, DOI 10.1056/NEJM195511242532105
   Fujita J, 2014, FEBS LETT, V588, P1879, DOI 10.1016/j.febslet.2014.04.008
   Guex N, 1997, ELECTROPHORESIS, V18, P2714, DOI 10.1002/elps.1150181505
   Hennekinne JA, 2012, FEMS MICROBIOL REV, V36, P815, DOI 10.1111/j.1574-6976.2011.00311.x
   Hess B, 1997, J COMPUT CHEM, V18, P1463, DOI 10.1002/(SICI)1096-987X(199709)18:12<1463::AID-JCC4>3.0.CO;2-H
   Hess B, 2008, J CHEM THEORY COMPUT, V4, P435, DOI 10.1021/ct700301q
   Hiramatsu K, 1997, J ANTIMICROB CHEMOTH, V40, P135, DOI 10.1093/jac/40.1.135
   Hsu KC, 2011, BMC BIOINFORMATICS, V12, DOI 10.1186/1471-2105-12-S1-S33
   Irwin JJ, 2012, J CHEM INF MODEL, V52, P1757, DOI 10.1021/ci3001277
   Irwin JJ, 2009, J MED CHEM, V52, P5712, DOI 10.1021/jm9006966
   Jain AN, 2003, J MED CHEM, V46, P499, DOI 10.1021/jm020406h
   James O.C., 2015, Int J Comput Bioinfo In Silico Model, V4, P585
   JEVONS MP, 1961, BRIT MED J, V1, P124, DOI 10.1136/bmj.1.5219.124-a
   Lowy FD, 1998, NEW ENGL J MED, V339, P520, DOI 10.1056/NEJM199808203390806
   Malathi K, 2018, BIOTECHNOL GENET ENG, V34, P243, DOI 10.1080/02648725.2018.1502984
   Malathi K, 2017, COMPUT BIOL CHEM, V67, P1, DOI 10.1016/j.compbiolchem.2016.12.001
   Malathi K, 2016, CELL BIOCHEM BIOPHYS, V74, P141, DOI 10.1007/s12013-016-0735-8
   Mohr JF, 2007, CLIN INFECT DIS, V44, P1536, DOI 10.1086/518451
   Mongkolrattanothai K, 2003, CLIN INFECT DIS, V37, P1050, DOI 10.1086/378277
   Mura A, 2017, J BACTERIOL, V199, DOI 10.1128/JB.00608-16
   Oostenbrink C, 2004, J COMPUT CHEM, V25, P1656, DOI 10.1002/jcc.20090
   Paradis-Bleau C, 2005, PROTEIN ENG DES SEL, V18, P85, DOI 10.1093/protein/gzi008
   Ragunathan A, 2018, J CELL BIOCHEM, V119, P1726, DOI 10.1002/jcb.26333
   Rammelkamp CH, 1942, P SOC EXP BIOL MED, V51, P386, DOI 10.3181/00379727-51-13986
   Schüttelkopf AW, 2004, ACTA CRYSTALLOGR D, V60, P1355, DOI 10.1107/S0907444904011679
   Stryjewski ME, 2008, CLIN INFECT DIS, V46, pS368, DOI 10.1086/533593
   Thillainayagam M, 2019, J BIOMOL STRUCT DYN, V37, P3168, DOI 10.1080/07391102.2018.1510342
   Thillainayagam M, 2018, J BIOMOL STRUCT DYN, V36, P3993, DOI 10.1080/07391102.2017.1404935
   Tong SYC, 2015, CLIN MICROBIOL REV, V28, P603, DOI 10.1128/CMR.00134-14
   TURNIDGE J, 1989, MED J AUSTRALIA, V150, P65, DOI 10.5694/j.1326-5377.1989.tb136365.x
   Van der Spoel D, 2005, J COMPUT CHEM, V26, P1701, DOI 10.1002/jcc.20291
   von Eiff C, 2001, NEW ENGL J MED, V344, P11, DOI 10.1056/NEJM200101043440102
   Weber JT, 2005, CLIN INFECT DIS, V41, pS269, DOI 10.1086/430788
   Wei L, 2016, ONCOTARGET, V7, P76374, DOI 10.18632/oncotarget.13062
   WENZEL RP, 1991, AM J MED, V91, pS221, DOI 10.1016/0002-9343(91)90372-5
   Wertheim HFL, 2004, LANCET, V364, P703, DOI 10.1016/S0140-6736(04)16897-9
   Zou Y, 2017, BMC MICROBIOL, V17, P1, DOI DOI 10.1186/S12866-016-0921-2
NR 39
TC 29
Z9 29
U1 0
U2 23
PU WILEY
PI HOBOKEN
PA 111 RIVER ST, HOBOKEN 07030-5774, NJ USA
SN 0730-2312
EI 1097-4644
J9 J CELL BIOCHEM
JI J. Cell. Biochem.
PD MAY
PY 2019
VL 120
IS 5
BP 7751
EP 7758
DI 10.1002/jcb.28049
PG 8
WC Biochemistry & Molecular Biology; Cell Biology
WE Science Citation Index Expanded (SCI-EXPANDED)
SC Biochemistry & Molecular Biology; Cell Biology
GA HO6VK
UT WOS:000461070700091
PM 30417432
DA 2024-08-24
ER

PT J
AU Muaainuedeen, SN
   Badri, IB
   Noor, SSM
   Kob, TNT
   Yaacob, NM
   Hassan, SA
AF Muaainuedeen, Siti Norsuhada
   Badri, Intan Baiduri
   Noor, Siti Suraiya Md
   Kob, Tuan Noorkorina Tuan
   Yaacob, Najib Majdi
   Hassan, Siti Asma
TI EVALUATION OF A PROGRAM TO CONTROL CATHETER-RELATED BLOODSTREAM
   INFECTIONS AT A TERTIARY INSTITUTION IN MALAYSIA
SO SOUTHEAST ASIAN JOURNAL OF TROPICAL MEDICINE AND PUBLIC HEALTH
LA English
DT Article
DE CRBSI; incidence rate; etiological agents; antibiotic treatment; CRBSI
   intervention program
ID INTENSIVE-CARE-UNIT; CENTRAL LINE BUNDLE; VENOUS CATHETERIZATION;
   GUIDELINES; RISK; SITE; COMPLICATIONS; MANAGEMENT; DIAGNOSIS
AB Central venous catheters (CVCs) may increase the risk of catheter-related bloodstream infections (CRBSI). In this study, we aimed to determine the efficacy of a program to reduce CRBSI at the Universiti Sains Malaysia Hospital in Kelantan Malaysia to determine the program's potential for application to other hospitals in Malaysia. The intervention program was developed following the United States Centers for Disease Control and Prevention guidelines, and the implementation was started in January 2017. We retrospectively reviewed the medical records of all admitted patients aged >= 18 years with a CVC placed before the intervention program (admitted during April-December 2016) and after initiation of the intervention program (admitted during April-December 2017). The incidences of CRBSI, etiological organisms and antimicrobials used to treat subjects during the two study periods were compared. Prior to the intervention, 1037 patients had a CVC placed at the study institution of whom 72 (6.94%) developed a CRBSI. After the intervention, 925 patients had a CVC placed of whom 54 (5.83%) developed a CRBSI. There was no significant decrease in the incidence of CRBSI after the intervention (odds ratio = 0.83, 95% confidence interval: 0.58-1.20; p = 0.319). Staphylococcus aureus, including methicillin-resistant Staphylococcus aureus (MRSA), was the most common Gram-positive organism isolated during the pre-intervention (33.3%, n = 24) and post-intervention (22.2%, n = 12) periods. Klebsiella pneumoniae, including the ESBL strain, was the most common Gram-negative organism isolated during the pre-intervention (7%, n = 5) and post-intervention (9.3%, n = 5) periods. Cloxacillin was the commonest antibiotic used during the pre-intervention period and ceftazidime was the most common antibiotic used during the post-intervention period. In summary, the intervention did not significantly reduce the incidence of CRBSI among study subjects but there appeared to be a slightly change in etiological organisms after the intervention. We conclude the intervention was not effective. Further studies are needed to determine the reason for the failure of the intervention and to determine why there appears to have been a change in the etiological organisms post-intervention.
C1 [Muaainuedeen, Siti Norsuhada; Noor, Siti Suraiya Md; Kob, Tuan Noorkorina Tuan; Hassan, Siti Asma] Univ Sains Malaysia, Sch Med Sci, Dept Med Microbiol & Parasitol, Hlth Campus, Kubang Kerian 16150, Kelantan, Malaysia.
   [Badri, Intan Baiduri] Univ Sains Malaysia, Sch Hlth Sci, Kubang Kerian, Kelantan, Malaysia.
   [Noor, Siti Suraiya Md; Kob, Tuan Noorkorina Tuan; Yaacob, Najib Majdi; Hassan, Siti Asma] Univ Sains Malaysia, Hosp Univ Sains Malaysia, Kubang Kerian, Kelantan, Malaysia.
   [Yaacob, Najib Majdi] Univ Sains Malaysia, Biostat & Res Methodol Unit, Sch Med Sci, Kubang Kerian, Kelantan, Malaysia.
C3 Universiti Sains Malaysia; Universiti Sains Malaysia; Universiti Sains
   Malaysia; Universiti Sains Malaysia
RP Hassan, SA (corresponding author), Univ Sains Malaysia, Sch Med Sci, Dept Med Microbiol & Parasitol, Hlth Campus, Kubang Kerian 16150, Kelantan, Malaysia.
EM sitiasmakb@usm.my
RI Suraiya, Siti/D-7701-2016; bin Yaacob, Najib Majdi/U-7218-2019
OI bin Yaacob, Najib Majdi/0000-0002-6860-1430
FU Tabung Insentif Pembangunan Pengajian Siswazah PPSP (TIPPS) 2017
   [308/AIPPSP/415403]; USM RUI Grant [1001PPSP 8012258]
FX This study was funded by the Tabung Insentif Pembangunan Pengajian
   Siswazah PPSP (TIPPS) 2017 No: (308/AIPPSP/415403) and USM RUI Grant no
   1001PPSP 8012258.
CR Almuneef MA, 2006, J HOSP INFECT, V62, P207, DOI 10.1016/j.jhin.2005.06.032
   [Anonymous], 2014, 5 YEAR FORW VIEW
   Anthony T, 2011, ARCH SURG-CHICAGO, V146, P263, DOI 10.1001/archsurg.2010.249
   Apisarnthanarak A, 2010, AM J INFECT CONTROL, V38, P449, DOI 10.1016/j.ajic.2009.08.017
   Calò F, 2020, J ANTIMICROB CHEMOTH, V75, P3056, DOI 10.1093/jac/dkaa262
   Craig P, 2008, BMJ-BRIT MED J, V337, DOI 10.1136/bmj.a1655
   Deva AK, 2013, PLAST RECONSTR SURG, V132, P1319, DOI 10.1097/PRS.0b013e3182a3c105
   Dimick JB, 2001, ARCH SURG-CHICAGO, V136, P229, DOI 10.1001/archsurg.136.2.229
   Goetz AM, 1998, INFECT CONT HOSP EP, V19, P842
   Gopalakrishnan Ram, 2010, J Assoc Physicians India, V58 Suppl, P25
   Guerin K, 2010, AM J INFECT CONTROL, V38, P430, DOI 10.1016/j.ajic.2010.03.007
   Hooven TA, 2014, EARLY HUM DEV, V90, pS4, DOI 10.1016/S0378-3782(14)70002-7
   Horan TC, 2008, AM J INFECT CONTROL, V36, P309, DOI 10.1016/j.ajic.2008.03.002
   Ista E, 2016, LANCET INFECT DIS, V16, P724, DOI 10.1016/S1473-3099(15)00409-0
   Jeong IS, 2013, AM J INFECT CONTROL, V41, P710, DOI 10.1016/j.ajic.2012.10.010
   Lavallée JF, 2017, IMPLEMENT SCI, V12, DOI 10.1186/s13012-017-0670-0
   Lee KH, 2018, YONSEI MED J, V59, P376, DOI 10.3349/ymj.2018.59.3.376
   Lin KY, 2017, J MICROBIOL IMMUNOL, V50, P339, DOI 10.1016/j.jmii.2015.07.001
   Manian FA, 2009, CLIN INFECT DIS, V49, P1770, DOI 10.1086/648113
   Marcos M, 2011, J ANTIMICROB CHEMOTH, V66, P2119, DOI 10.1093/jac/dkr231
   Mermel LA, 2009, CLIN INFECT DIS, V49, P1, DOI 10.1086/599376
   Merrer J, 2001, JAMA-J AM MED ASSOC, V286, P700, DOI 10.1001/jama.286.6.700
   Michie S, 2005, QUAL SAF HEALTH CARE, V14, P26, DOI 10.1136/qshc.2004.011155
   O'Grady NP, 2011, AM J INFECT CONTROL, V39, pS1, DOI 10.1016/j.ajic.2011.01.003
   Oliver MJ, 2000, KIDNEY INT, V58, P2543, DOI 10.1046/j.1523-1755.2000.00439.x
   Parameswaran R, 2011, J INFECT DEV COUNTR, V5, P452
   Pronovost P, 2006, NEW ENGL J MED, V355, P2725, DOI 10.1056/NEJMoa061115
   RAAD II, 1992, CLIN INFECT DIS, V15, P197, DOI 10.1093/clinids/15.2.197
   Rodríguez-Créixems M, 2013, CLIN MICROBIOL INFEC, V19, P845, DOI 10.1111/1469-0691.12050
   Salama MF, 2016, J INFECT PUBLIC HEAL, V9, P34, DOI 10.1016/j.jiph.2015.05.001
   Srinivasan A., 2011, Morbidity and Mortality Weekly Report, V60, P243, DOI 10.1016/j.annemergmed.2011.07.035
   Tan C C, 2007, Med J Malaysia, V62, P370
   TROTTIER SJ, 1995, CRIT CARE MED, V23, P52, DOI 10.1097/00003246-199501000-00011
NR 33
TC 0
Z9 0
U1 0
U2 0
PU SOUTHEAST ASIAN MINISTERS EDUC ORGANIZATION
PI BANGKOK
PA SEAMEO-TROPMED, 420-6 RAJVITHI RD,, BANGKOK 10400, THAILAND
SN 0125-1562
J9 SE ASIAN J TROP MED
JI Southeast Asian J. Trop. Med. Public Health
PD JAN
PY 2022
VL 53
IS 1
BP 58
EP 72
PG 15
WC Public, Environmental & Occupational Health; Infectious Diseases;
   Tropical Medicine
WE Science Citation Index Expanded (SCI-EXPANDED)
SC Public, Environmental & Occupational Health; Infectious Diseases;
   Tropical Medicine
GA ZZ7KK
UT WOS:000773443000001
DA 2024-08-24
ER

PT J
AU Holtfreter, S
   Grumann, D
   Schmudde, M
   Nguyen, HTT
   Eichler, P
   Strommenger, B
   Kopron, K
   Kolata, J
   Giedrys-Kalemba, S
   Steinmetz, I
   Witte, W
   Bröker, BM
AF Holtfreter, S.
   Grumann, D.
   Schmudde, M.
   Nguyen, H. T. T.
   Eichler, P.
   Strommenger, B.
   Kopron, K.
   Kolata, J.
   Giedrys-Kalemba, S.
   Steinmetz, I.
   Witte, W.
   Broeker, B. M.
TI Clonal distribution of superantigen genes in clinical <i>Staphylococcus
   aureus</i> isolates
SO JOURNAL OF CLINICAL MICROBIOLOGY
LA English
DT Article
ID METHICILLIN-RESISTANT STRAINS; NASAL CARRIAGE; EXFOLIATIVE TOXINS;
   ENTEROTOXIN GENE; VIRULENCE; EVOLUTION; AGR; IDENTIFICATION; SEQUENCE;
   GENOME
AB Staphylococcus aureus is both a successful human commensal and a major pathogen. The elucidation of the molecular determinants of virulence, in particular assessment of the contributions of the genetic background versus those of mobile genetic elements (MGEs), has proved difficult in this variable species. To address this, we simultaneously determined the genetic backgrounds (spa typing) and the distributions of all 19 known superantigens and the exfoliative toxins A and D (multiplex PCR) as markers for MGEs. Methicillin- sensitive S. aureus strains from Pomerania, 107 nasal and 88 blood culture isolates, were investigated. All superantigen-encoding MGEs were linked more or less tightly to the genetic background. Thus, each S. aureus clonal complex was characterized by a typical repertoire of superantigen and exfoliative toxin genes. However, within each S. aureus clonal complex and even within the same spa type, virulence gene profiles varied remarkably. Therefore, virulence genes of nasal and blood culture isolates were separately compared in each clonal complex. The results indicated a role in infection for the MGE harboring the exfoliative toxin D gene. In contrast, there was no association of superantigen genes with bloodstream invasion. In summary, we show here that the simultaneous assessment of virulence gene profiles and the genetic background increases the discriminatory power of genetic investigations into the mechanisms of S. aureus pathogenesis.
C1 Ernst Moritz Arndt Univ Greifswald, Inst Immunol & Transfus Med, D-17487 Greifswald, Germany.
   Ernst Moritz Arndt Univ Greifswald, Friedrich Loeffler Inst Med Microbiol, D-17487 Greifswald, Germany.
   Pomeranian Med Univ, Dept Microbiol & Immunol, Sczecin, Poland.
   Natl Reference Ctr Staphylococci, Wernigerode, Germany.
C3 Universitat Greifswald; Friedrich Loeffler Institute; Universitat
   Greifswald; Pomeranian Medical University
RP Bröker, BM (corresponding author), Ernst Moritz Arndt Univ Greifswald, Inst Immunol, F Sauerbruch Str Diagnostikzentrum, D-17487 Greifswald, Germany.
EM broeker@uni-greifswald.de
RI Broker, Barbara/O-4850-2015
OI Broker, Barbara/0000-0002-5020-8542; Holtfreter,
   Silva/0000-0002-2672-8230; Steinmetz, Ivo/0000-0003-0510-7336
CR Aires-de-Sousa M, 2006, J CLIN MICROBIOL, V44, P619, DOI 10.1128/JCM.44.2.619-621.2006
   Baba T, 2002, LANCET, V359, P1819, DOI 10.1016/S0140-6736(02)08713-5
   Bania J, 2006, LETT APPL MICROBIOL, V42, P315, DOI 10.1111/j.1472-765X.2006.01862.x
   Becker K, 2003, J CLIN MICROBIOL, V41, P1434, DOI 10.1128/JCM.41.4.1434-1439.2003
   Booth MC, 2001, INFECT IMMUN, V69, P345, DOI 10.1128/IAI.69.1.345-352.2001
   de Sousa MA, 2005, J CLIN MICROBIOL, V43, P5150, DOI 10.1128/JCM.43.10.5150-5157.2005
   Diep BA, 2006, J INFECT DIS, V193, P1495, DOI 10.1086/503777
   Diep BA, 2006, LANCET, V367, P731, DOI 10.1016/S0140-6736(06)68231-7
   Enright MC, 2000, J CLIN MICROBIOL, V38, P1008, DOI 10.1128/JCM.38.3.1008-1015.2000
   Enright MC, 2002, P NATL ACAD SCI USA, V99, P7687, DOI 10.1073/pnas.122108599
   Feil EJ, 2003, J BACTERIOL, V185, P3307, DOI 10.1128/JB.185.11.3307-3316.2003
   Ferry T, 2006, J CLIN MICROBIOL, V44, P2642, DOI 10.1128/JCM.00430-06
   Fitzgerald JR, 2001, P NATL ACAD SCI USA, V98, P8821, DOI 10.1073/pnas.161098098
   Fueyo JM, 2005, MICROBES INFECT, V7, P187, DOI 10.1016/j.micinf.2004.10.009
   Fueyo JM, 2005, FEMS MICROBIOL LETT, V243, P447, DOI 10.1016/j.femsle.2005.01.006
   Fueyo JM, 2005, J CLIN MICROBIOL, V43, P1278, DOI 10.1128/JCM.43.3.1278-1284.2005
   Gill SR, 2005, J BACTERIOL, V187, P2426, DOI 10.1128/JB.187.7.2426-2438.2005
   Goerke C, 2005, INT J MED MICROBIOL, V295, P67, DOI 10.1016/j.imm.2005.01.004
   Goerke C, 2004, J INFECT DIS, V189, P724, DOI 10.1086/381502
   Goerke C, 2000, INFECT IMMUN, V68, P1304, DOI 10.1128/IAI.68.3.1304-1311.2000
   Goerke C, 2006, MOL MICROBIOL, V61, P1673, DOI 10.1111/j.1365-2958.2006.05354.x
   Harmsen D, 2003, J CLIN MICROBIOL, V41, P5442, DOI 10.1128/JCM.41.12.5442-5448.2003
   Holden MTG, 2004, P NATL ACAD SCI USA, V101, P9786, DOI 10.1073/pnas.0402521101
   Holtfreter S, 2006, J INFECT DIS, V193, P1275, DOI 10.1086/503048
   Holtfreter S, 2004, INFECT IMMUN, V72, P4061, DOI 10.1128/IAI.72.7.4061-4071.2004
   Holtfreter S, 2005, ARCH IMMUNOL THER EX, V53, P13
   Jarraud S, 2002, INFECT IMMUN, V70, P631, DOI 10.1128/IAI.70.2.631-641.2002
   Jarraud S, 2001, J IMMUNOL, V166, P669, DOI 10.4049/jimmunol.166.1.669
   Johnson AP, 2001, J ANTIMICROB CHEMOTH, V48, P143, DOI 10.1093/jac/48.1.143
   Koreen L, 2004, J CLIN MICROBIOL, V42, P792, DOI 10.1128/JCM.42.2.792-799.2004
   Kuroda M, 2001, LANCET, V357, P1225, DOI 10.1016/S0140-6736(00)04403-2
   Ladhani S, 2003, FEMS IMMUNOL MED MIC, V39, P181, DOI 10.1016/S0928-8244(03)00225-6
   Layer F, 2006, J CLIN MICROBIOL, V44, P2179, DOI 10.1128/JCM.02321-05
   Letertre C, 2003, J APPL MICROBIOL, V95, P38, DOI 10.1046/j.1365-2672.2003.01957.x
   Lina G, 1999, ANTIMICROB AGENTS CH, V43, P1062, DOI 10.1128/AAC.43.5.1062
   Lina G, 2003, APPL ENVIRON MICROB, V69, P18, DOI 10.1128/AEM.69.1.18-23.2003
   Lina G, 1999, CLIN INFECT DIS, V29, P1128, DOI 10.1086/313461
   Lindsay JA, 2006, J BACTERIOL, V188, P669, DOI 10.1128/JB.188.2.669-676.2006
   Lindsay JA, 1998, MOL MICROBIOL, V29, P527, DOI 10.1046/j.1365-2958.1998.00947.x
   Lindsay Jodi A., 2006, Functional & Integrative Genomics, V6, P186, DOI 10.1007/s10142-005-0019-7
   Melles DC, 2004, J CLIN INVEST, V114, P1732, DOI 10.1172/JCI200423083
   Monday SR, 1999, J IMMUNOL, V162, P4550
   Monk AB, 2004, J MED MICROBIOL, V53, P223, DOI 10.1099/jmm.0.05408-0
   Moore PCL, 2001, J CLIN MICROBIOL, V39, P2760, DOI 10.1128/JCM.39.8.2760-2767.2001
   MURAKAMI K, 1991, J CLIN MICROBIOL, V29, P2240, DOI 10.1128/JCM.29.10.2240-2244.1991
   MUSSER JM, 1990, P NATL ACAD SCI USA, V87, P225, DOI 10.1073/pnas.87.1.225
   Nouwen JL, 2005, KIDNEY INT, V67, P1084, DOI 10.1111/j.1523-1755.2005.00174.x
   Omoe K, 2005, FEMS MICROBIOL LETT, V246, P191, DOI 10.1016/j.femsle.2005.04.007
   Omoe K, 2003, INFECT IMMUN, V71, P6088, DOI 10.1128/IAI.71.10.6088-6094.2003
   Peacock SJ, 2003, J CLIN MICROBIOL, V41, P5718, DOI 10.1128/JCM.41.12.5718-5725.2003
   Peacock SJ, 2002, INFECT IMMUN, V70, P4987, DOI 10.1128/IAI.70.9.4987-4996.2002
   Robinson DA, 2005, J BACTERIOL, V187, P8312, DOI 10.1128/JB.187.24.8312-8321.2005
   Robinson DA, 2004, J BACTERIOL, V186, P1060, DOI 10.1128/JB.186.4.1060-1064.2004
   Robinson DA, 2003, ANTIMICROB AGENTS CH, V47, P3926, DOI 10.1128/AAC.47.12.3926-3934.2003
   Strommenger B, 2006, J CLIN MICROBIOL, V44, P2533, DOI 10.1128/JCM.00420-06
   Takahashi M, 2001, INFECT IMMUN, V69, P3652, DOI 10.1128/IAI.69.6.3652-3657.2001
   van Belkum A, 2006, J CLIN MICROBIOL, V44, P1555, DOI 10.1128/JCM.44.4.1555-1557.2006
   van Leeuwen WB, 2005, J BACTERIOL, V187, P4584, DOI 10.1128/JB.187.13.4584-4591.2005
   von Eiff C, 2001, NEW ENGL J MED, V344, P11, DOI 10.1056/NEJM200101043440102
   Waldron DE, 2006, J BACTERIOL, V188, P5578, DOI 10.1128/JB.00418-06
   Wertheim HFL, 2005, LANCET INFECT DIS, V5, P751, DOI 10.1016/S1473-3099(05)70295-4
   Wertheim HFL, 2005, J INFECT DIS, V192, P1196, DOI 10.1086/444427
   Wertheim HFL, 2004, LANCET, V364, P703, DOI 10.1016/S0140-6736(04)16897-9
   Wright JS, 2005, J BACTERIOL, V187, P5585, DOI 10.1128/JB.187.16.5585-5594.2005
   Yamaguchi T, 2002, INFECT IMMUN, V70, P5835, DOI 10.1128/IAI.70.10.5835-5845.2002
   Yamasaki O, 2006, CLIN MICROBIOL INFEC, V12, P585, DOI 10.1111/j.1469-0691.2006.01410.x
   Zhang SP, 1998, FEMS MICROBIOL LETT, V168, P227, DOI 10.1111/j.1574-6968.1998.tb13278.x
NR 67
TC 190
Z9 220
U1 0
U2 6
PU AMER SOC MICROBIOLOGY
PI WASHINGTON
PA 1752 N ST NW, WASHINGTON, DC 20036-2904 USA
SN 0095-1137
EI 1098-660X
J9 J CLIN MICROBIOL
JI J. Clin. Microbiol.
PD AUG
PY 2007
VL 45
IS 8
BP 2669
EP 2680
DI 10.1128/JCM.00204-07
PG 12
WC Microbiology
WE Science Citation Index Expanded (SCI-EXPANDED)
SC Microbiology
GA 200WK
UT WOS:000248793300045
PM 17537946
OA Green Published
DA 2024-08-24
ER

PT J
AU Kim, A
   Song, BG
   Kang, WS
   Sinn, DH
   Gwak, GY
   Paik, YH
   Choi, MS
   Lee, JH
   Goh, MJ
AF Kim, Aryoung
   Song, Byeong Geun
   Kang, Wonseok
   Sinn, Dong Hyun
   Gwak, Geum-Youn
   Paik, Yong -Han
   Choi, Moon Seok
   Lee, Joon Hyeok
   Goh, Myung Ji
TI Prevalence and predictors of multidrug-resistant bacteremia in liver
   cirrhosis
SO KOREAN JOURNAL OF INTERNAL MEDICINE
LA English
DT Article
DE Liver cirrhosis; Bacteremia; Drug resistance; multiple; bacterial;
   Epidemiology
ID BLOOD-STREAM INFECTIONS; BACTERIAL-INFECTIONS; SEPTIC SHOCK; RISK;
   EPIDEMIOLOGY; DEFINITIONS; MANAGEMENT; MORTALITY; SEPSIS
AB Background/Aims: Improved knowledge of local epidemiology and predicting risk factors of multidrug-resistant (MDR) bacteria are required to optimize the management of infections. This study examined local epidemiology and antibiotic resistance patterns of liver cirrhosis (LC) patients and evaluated the predictors of MDR bacteremia in Korea. Methods: This was a retrospective study including 140 LC patients diagnosed with bacteremia between January 2017 and December 2022. Local epidemiology and antibiotic resistance patterns and the determinants of MDR bacteremia were analyzed using logistic regression analysis. Results: The most frequently isolated bacteria, from the bloodstream, were Escherichia coli (n = 45, 31.7%) and Klebsiella spp. (n = 35, 24.6%). Thirty-four isolates (23.9%) were MDR, and extended -spectrum beta-lactamase E. coli (52.9%) and methicillin-resistant Staphylococcus aureus (17.6%) were the most commonly isolated MDR bacteria. When Enterococcus spp. were cultured, the majority were MDR (MDR 83.3% vs. 16.7%, p = 0.003), particularly vancomycin-susceptible Enterococcus faecium . Antibiotics administration within 30 days and/or nosocomial infection was a significant predictor of MDR bacteremia (OR: 3.40, 95% CI: 1.24-9.27, p = 0.02). MDR bacteremia was not predicted by sepsis predictors, such as positive systemic inflammatory response syndrome (SIRS) or quick Sequential Organ Failure Assessment (qSOFA). Conclusions: More than 70% of strains that can be treated with a third -generation cephalosporin have been cultured. In cirrhotic patients, antibiotic administration within 30 days and/or nosocomial infection are predictors of MDR bacteremia; therefore, empirical administration of broad-spectrum antibiotics should be considered when these risk factors are present.
C1 [Kim, Aryoung; Song, Byeong Geun; Kang, Wonseok; Sinn, Dong Hyun; Gwak, Geum-Youn; Paik, Yong -Han; Choi, Moon Seok; Lee, Joon Hyeok; Goh, Myung Ji] Sungkyunkwan Univ, Samsung Med Ctr, Sch Med, Dept Med, 81 Irwon Ro, Seoul 06351, South Korea.
C3 Sungkyunkwan University (SKKU); Samsung Medical Center
RP Goh, MJ (corresponding author), Sungkyunkwan Univ, Samsung Med Ctr, Sch Med, Dept Med, 81 Irwon Ro, Seoul 06351, South Korea.
EM myungji.goh@samsung.com
CR Arabi YM, 2012, HEPATOLOGY, V56, P2305, DOI 10.1002/hep.25931
   Arvaniti V, 2010, GASTROENTEROLOGY, V139, P1246, DOI 10.1053/j.gastro.2010.06.019
   Bartoletti M, 2016, VIRULENCE, V7, P309, DOI 10.1080/21505594.2016.1141162
   Bartoletti M, 2014, J HEPATOL, V61, P51, DOI 10.1016/j.jhep.2014.03.021
   BONE RC, 1992, CRIT CARE MED, V20, P864, DOI 10.1097/00003246-199206000-00025
   BONE RC, 1992, CHEST, V101, P1644, DOI 10.1378/chest.101.6.1644
   Chen SY, 2009, DIAGN MICR INFEC DIS, V64, P124, DOI 10.1016/j.diagmicrobio.2009.01.008
   European Assoc Study Liver, 2018, J HEPATOL, V69, P406, DOI 10.1016/j.jhep.2018.03.024
   Fernández J, 2002, HEPATOLOGY, V35, P140, DOI 10.1053/jhep.2002.30082
   Fernández J, 2019, J HEPATOL, V70, P398, DOI 10.1016/j.jhep.2018.10.027
   Fernández J, 2012, HEPATOLOGY, V55, P1551, DOI 10.1002/hep.25532
   Friedman ND, 2002, ANN INTERN MED, V137, P791, DOI 10.7326/0003-4819-137-10-200211190-00007
   Hyun J, 2022, CLIN MOL HEPATOL, V28, P540, DOI 10.3350/cmh.2021.0169
   Johnson AL, 2021, BMJ OPEN GASTROENTER, V8, DOI 10.1136/bmjgast-2021-000695
   Kamath PS, 2001, HEPATOLOGY, V33, P464, DOI 10.1053/jhep.2001.22172
   Kang CI, 2011, J INFECTION, V63, P336, DOI 10.1016/j.jinf.2011.07.012
   KUO CH, 1991, LIVER, V11, P334
   Magiorakos AP, 2012, CLIN MICROBIOL INFEC, V18, P268, DOI 10.1111/j.1469-0691.2011.03570.x
   Milovanovic T, 2021, J INFECT DEV COUNTR, V15, P1883, DOI 10.3855/jidc.14508
   Milovanovic T, 2019, BMC INFECT DIS, V19, DOI 10.1186/s12879-019-3761-5
   MOREAU R, 1992, CRIT CARE MED, V20, P746, DOI 10.1097/00003246-199206000-00008
   Piano S, 2021, CLIN MOL HEPATOL, V27, P437, DOI 10.3350/cmh.2020.0329
   Piano S, 2019, GASTROENTEROLOGY, V156, P1368, DOI 10.1053/j.gastro.2018.12.005
   Shankar N, 2021, ANN HEPATOL, V26, DOI 10.1016/j.aohep.2021.100565
   Siegel JD, 2007, AM J INFECT CONTROL, V35, pS165, DOI 10.1016/j.ajic.2007.10.006
   Singer M, 2016, JAMA-J AM MED ASSOC, V315, P801, DOI 10.1001/jama.2016.0287
   Smith JNA, 2018, J CLIN GASTROENTEROL, V52, P648, DOI 10.1097/MCG.0000000000000964
   Son J, 2020, KOREAN J INTERN MED, V35, P861, DOI 10.3904/kjim.2018.229
   Tandon P, 2012, CLIN GASTROENTEROL H, V10, P1291, DOI 10.1016/j.cgh.2012.08.017
   Thulstrup AM, 2000, CLIN INFECT DIS, V31, P1357, DOI 10.1086/317494
   Xie YX, 2017, SCI REP-UK, V7, DOI 10.1038/s41598-017-11587-1
NR 31
TC 1
Z9 1
U1 2
U2 2
PU KOREAN ASSOC INTERNAL MEDICINE
PI SEOUL
PA 101-2501 LOTTE CASTLE PRESIDENT, 109 MAPO-DAERO, MAPO-GU, SEOUL, SOUTH
   KOREA
SN 1226-3303
EI 2005-6648
J9 KOREAN J INTERN MED
JI Korean J. Intern. Med.
PD MAY
PY 2024
VL 39
IS 3
DI 10.3904/kjim.2023.354
PG 11
WC Medicine, General & Internal
WE Science Citation Index Expanded (SCI-EXPANDED)
SC General & Internal Medicine
GA RN3U0
UT WOS:001228309000005
PM 38715233
OA gold, Green Published
DA 2024-08-24
ER

PT J
AU Bouali, N
   Haddaji, N
   Hamadou, WS
   Ghorbel, M
   Bechambi, O
   Mahdhi, A
   Snoussi, M
AF Bouali, Nouha
   Haddaji, Najla
   Hamadou, Walid Sari
   Ghorbel, Mouna
   Bechambi, Olfa
   Mahdhi, Abdelkarim
   Snoussi, Majdi
TI Methicillin-Resistant Staphylococcus aurous: Epidemiology, Transmission
   and New Alternative Therapies: A Narrative Review
SO IRANIAN JOURNAL OF PUBLIC HEALTH
LA English
DT Review
DE Methicillin-resistant Staphylococcus aureus (MRSA); Alternative
   treatments
ID ANTIMICROBIAL RESISTANCE; AUREUS; MRSA; PHYTOCHEMICALS; ANTIBIOTICS;
   BIOFILM; FARMERS
AB Over the last decade, we were facing medical struggle by the emergence of multi-resistant bacteria, especially methicillin-resistant Staphylococcus aureus (MRSA). MRSA infections are still causing a growing global concern due to the rapid adaptive multidrug resistance to conventional antibiotics in human, community and veterinary medicine. Here we provide an overview about MRSA epidemiology, transmission and alternative potential treatments particularly new discovered phytochemicals with biological activity. In this narrative review, bibliographic data was collected from literature search databases: Google Scholar, web of science and PubMed/MEDLINE during recent years (2016 to 2021). MRSA is responsible of wide spectrum life threatening infections such us septicemia, endocarditis, and wound infections. It has epidemic potential in hospitals, that is responsible of most nosocomial infections leading to mortality and constitute a real burden for the healthcare systems. Effective preventive strategies for management of MRSA are highly required moreover; the identification and development of novel drugs or active biomolecules through phytochemicals are time challenging to face new resistant strains.
C1 [Bouali, Nouha; Haddaji, Najla; Hamadou, Walid Sari; Ghorbel, Mouna; Bechambi, Olfa; Snoussi, Majdi] Univ Hail, Coll Sci, Dept Biol, Hail, Saudi Arabia.
   [Mahdhi, Abdelkarim] Univ Monastir, Fac Pharm, Lab Anal Treatment & Valorisat Environm Pollutants, Monastir, Tunisia.
C3 University Ha'il; Universite de Monastir
RP Bouali, N; Snoussi, M (corresponding author), Univ Hail, Coll Sci, Dept Biol, Hail, Saudi Arabia.
EM nouhabouali82@gmail.com; snmajdi@yahoo.fr
RI Ghorbel, Mouna Mokhtar/AAS-1022-2021; Haddaji, Najla/AAF-2700-2021
OI Ghorbel, Mouna Mokhtar/0000-0003-3635-3310; Haddaji,
   Najla/0000-0003-4080-9528
FU University of Ha'il - Saudi Arabia;  [RG-191248]
FX This research has been funded by Scientific re-earch Deanship at
   University of Ha'il - Saudi Arabia through project number RG-191248.
CR Alminderej F, 2021, PLANTS-BASEL, V10, DOI 10.3390/plants10020205
   Armand-Lefevre L, 2005, EMERG INFECT DIS, V11, P711, DOI 10.3201/eid1105.040866
   Aygün A, 2020, J PHARMACEUT BIOMED, V179, DOI 10.1016/j.jpba.2019.113012
   Ceballos S, 2019, J ANTIMICROB CHEMOTH, V74, P2157, DOI 10.1093/jac/dkz180
   Chew YL, 2018, BMC COMPLEM ALTERN M, V18, DOI 10.1186/s12906-018-2137-5
   Crombé F, 2013, FRONT MICROBIOL, V4, DOI 10.3389/fmicb.2013.00057
   Cuny C, 2013, INT J MED MICROBIOL, V303, P331, DOI 10.1016/j.ijmm.2013.02.010
   David MZ, 2010, CLIN MICROBIOL REV, V23, P616, DOI 10.1128/CMR.00081-09
   DEVRIESE LA, 1972, ZENTRALB VET RIEHE B, V19, P598
   Foster TJ, 2017, FEMS MICROBIOL REV, V41, P430, DOI 10.1093/femsre/fux007
   Goudarzi M, 2017, MICROB PATHOGENESIS, V104, P328, DOI 10.1016/j.micpath.2017.01.055
   Han NN, 2021, CURR DRUG DELIV, V18, P902, DOI 10.2174/1567201817666201124121918
   Haregua T, 2019, AM J BIOMED SCI RES, V3
   Harkins CP, 2017, GENOME BIOL, V18, DOI 10.1186/s13059-017-1252-9
   Huang XM, 2020, ACS APPL MATER INTER, V12, P227, DOI 10.1021/acsami.9b17722
   Kim J. Y., 2009, Clinical Microbiology Newsletter, V31, P17, DOI 10.1016/j.clinmicnews.2009.01.002
   Kong EF, 2016, PLOS PATHOG, V12, DOI 10.1371/journal.ppat.1005837
   Kot B, 2018, NAT PROD RES, V32, P1299, DOI 10.1080/14786419.2017.1340282
   Kyaw BM, 2012, BRAZ J MICROBIOL, V43, P938, DOI 10.1590/S1517-838220120003000013
   Lakhundi S, 2018, CLIN MICROBIOL REV, V31, DOI [10.1128/CMR.00020-18, 10.1128/cmr.00020-18]
   Lotha R, 2019, MICROB PATHOGENESIS, V132, P178, DOI 10.1016/j.micpath.2019.05.005
   Lowy FD, 2003, J CLIN INVEST, V111, P1265, DOI [10.1172/JCI200318535, 10.1172/JC1200318535]
   Lowy FD, 1998, NEW ENGL J MED, V339, P520, DOI 10.1056/NEJM199808203390806
   Maqbul MS, 2020, ASIAN J PHARM, V14, P362
   Maree CL, 2007, EMERG INFECT DIS, V13, P236, DOI 10.3201/eid1302.060781
   Merghni A, 2018, MICROB PATHOGENESIS, V118, P74, DOI 10.1016/j.micpath.2018.03.006
   Mingeot-Leclercq MP, 2016, MEDCHEMCOMM, V7, P586, DOI 10.1039/c5md00503e
   Mourabit N, 2017, J INFECT DEV COUNTR, V11, P536, DOI 10.3855/jidc.9235
   Noumi E, 2017, MICROB PATHOGENESIS, V109, P169, DOI 10.1016/j.micpath.2017.05.036
   Nwabor OF, 2021, ANTIBIOTICS-BASEL, V10, DOI 10.3390/antibiotics10050543
   Parisi A, 2019, FOOD MICROBIOL, V82, P287, DOI 10.1016/j.fm.2019.03.003
   Paterson GK, 2020, J APPL MICROBIOL, V128, P1785, DOI 10.1111/jam.14578
   Paterson GK, 2014, J ANTIMICROB CHEMOTH, V69, P907, DOI 10.1093/jac/dkt462
   Rasigade JP, 2014, INFECT GENET EVOL, V21, P510, DOI 10.1016/j.meegid.2013.08.018
   Rayner C, 2005, INTERN MED J, V35, pS3, DOI 10.1111/j.1444-0903.2005.00976.x
   Reuter S, 2016, GENOME RES, V26, P263, DOI 10.1101/gr.196709.115
   Sahibzada S, 2017, SCI REP-UK, V7, DOI 10.1038/s41598-017-04789-0
   Schmithausen RM, 2018, SUSTAINABILITY-BASEL, V10, DOI 10.3390/su10113967
   Silva V, 2020, EUR J CLIN MICROBIOL, V39, P179, DOI 10.1007/s10096-019-03709-6
   van Rijen MML, 2008, CLIN INFECT DIS, V46, P261, DOI 10.1086/524672
   Ventola C Lee, 2015, P T, V40, P277
NR 41
TC 0
Z9 0
U1 0
U2 0
PU IRANIAN SCIENTIFIC SOCIETY MEDICAL ENTOMOLOGY
PI TEHRAN
PA SCHOOL PUBLIC HEALTH & INST HEALTH RESEARCH, TEHRAN UNIV MEDICAL
   SCIENCES, P O BOX  6446-14155, TEHRAN, 00000, IRAN
SN 2251-6085
EI 2251-6093
J9 IRAN J PUBLIC HEALTH
JI Iran J. Public Health
PD AUG
PY 2023
VL 52
IS 8
BP 1555
EP 1564
PG 10
WC Public, Environmental & Occupational Health
WE Science Citation Index Expanded (SCI-EXPANDED); Social Science Citation Index (SSCI)
SC Public, Environmental & Occupational Health
GA P9CI5
UT WOS:001053577300002
DA 2024-08-24
ER

PT J
AU Xiao, P
   Liu, J
   Yang, X
   Wang, YX
   Chen, WM
   Wang, CQ
   Liu, Q
   Shen, QL
   Lu, GP
   Yan, GF
AF Xiao, Pei
   Liu, Jing
   Yang, Xue
   Wang, Yixue
   Chen, Weiming
   Wang, Chuanqing
   Liu, Qian
   Shen, Quanli
   Lu, Guoping
   Yan, Gangfeng
TI Multi-site infection by methicillin-resistant <i>Staphylococcus
   aureus</i> in a six-year old girl: a case report
SO BMC INFECTIOUS DISEASES
LA English
DT Article
DE CA-MRSA; Child; ST-59; Multiple sites
ID MRSA; VANCOMYCIN; CHILDREN; BACTEREMIA
AB Background Community-acquired Methicillin-resistant Staphylococcus aureus (CA-MRSA) is an emerging pathogen that leads to severe outcomes, especially in pediatric patients with multiple sites infection. Case presentation We report a case of multiple sites and life-threatening infection caused by CA-MRSA in a 6-year-old girl who manifested sepsis, myelitis, purulent arthritis, purulent meningitis, hydropericardium, pneumonia, and empyema. The girl exhibited good response to the combination therapy of linezolid and rifampicin after treatment failure of vancomycin with maximum dose due to its serum concentration unable to reach therapeutic goal. We performed pleural effusion and hydropericardium effusion drainage and treated left lower limb infection using interdisciplinary approaches. Conclusion This case highlights the need to be aware of CA-MRSA infection, which requires accurate diagnosis, identification of infected sites, appropriate antibiotic treatment, and surgical debridement.
C1 [Xiao, Pei; Liu, Jing; Yang, Xue; Wang, Yixue; Chen, Weiming; Wang, Chuanqing; Lu, Guoping; Yan, Gangfeng] Fudan Univ, Childrens Hosp, Dept Pediat Emergency Med & Crit Care Med, Shanghai, Peoples R China.
   [Shen, Quanli] Fudan Univ, Childrens Hosp, Dept Radiol, Shanghai, Peoples R China.
   [Liu, Qian] Shanghai Jiao Tong Univ, Sch Med, RenJi Hosp, Dept Lab Med, Shanghai, Peoples R China.
C3 Fudan University; Fudan University; Shanghai Jiao Tong University
RP Lu, GP; Yan, GF (corresponding author), Fudan Univ, Childrens Hosp, Dept Pediat Emergency Med & Crit Care Med, Shanghai, Peoples R China.
EM 13788904150@163.com; jinyi036@126.com
RI Liu, Qian/IXX-1777-2023
OI yan, gangfeng/0000-0002-2369-1663; xiao, pei/0000-0003-3419-0335
CR Antachopoulos C, 2018, ANTIMICROB AGENTS CH, V62, DOI 10.1128/AAC.02462-17
   Changchien CH, 2016, BMC INFECT DIS, V16, DOI 10.1186/s12879-016-1630-z
   Chu Y, 2016, PHARM BIOL, V54, P2802, DOI 10.1080/13880209.2016.1183684
   David MZ, 2014, CLIN INFECT DIS, V59, P798, DOI 10.1093/cid/ciu410
   Garazzino S, 2016, PEDIATR INFECT DIS J, V35, P639, DOI 10.1097/INF.0000000000001121
   Gesualdo F, 2013, PEDIATR INFECT DIS J, V32, P479, DOI 10.1097/INF.0b013e3182864e4c
   Haseeb A, 2019, J ORTHOP SURG-HONG K, V27, DOI 10.1177/2309499019850324
   Humphreys H, 2012, SURG-J R COLL SURG E, V10, P357, DOI 10.1016/j.surge.2012.05.003
   Huttner A, 2015, INT J ANTIMICROB AG, V45, P385, DOI 10.1016/j.ijantimicag.2014.12.017
   Lee AS, 2018, NAT REV DIS PRIMERS, V4, DOI 10.1038/nrdp.2018.33
   Li SG, 2018, FRONT MICROBIOL, V9, DOI 10.3389/fmicb.2018.00332
   Lindsay JA, 2013, INT J MED MICROBIOL, V303, P318, DOI 10.1016/j.ijmm.2013.02.005
   Liu C, 2011, CLIN INFECT DIS, V52, P285, DOI [10.1093/cid/cir034, 10.1093/cid/ciq146]
   Lowy FD, 1998, NEW ENGL J MED, V339, P520, DOI 10.1056/NEJM199808203390806
   Otto M, 2013, INT J MED MICROBIOL, V303, P324, DOI 10.1016/j.ijmm.2013.02.007
   Pérez G, 2016, ARCH ARGENT PEDIATR, V114, P508, DOI 10.5546/aap.2016.eng.508
   Rybak MJ, 2020, CLIN INFECT DIS, V71, P1361, DOI 10.1093/cid/ciaa303
   Shariati A, 2020, ANTIMICROB RESIST IN, V9, DOI 10.1186/s13756-020-00714-9
   Steinmetz T, 2015, CLIN MICROBIOL INFEC, V21, P665, DOI 10.1016/j.cmi.2015.04.003
   Thomas S, 2017, WEST PAC SURVEILL RE, V8, DOI 10.5365/wpsar.2017.8.1.014
   Turner NA, 2019, NAT REV MICROBIOL, V17, P203, DOI 10.1038/s41579-018-0147-4
   Vestergaard M, 2019, MICROBIOL SPECTR, V7, DOI 10.1128/microbiolspec.GPP3-0057-2018
   Wang X, 2019, EPIDEMIOL INFECT, V147, DOI 10.1017/S0950268819002127
   Wang X, 2018, FRONT MICROBIOL, V9, DOI 10.3389/fmicb.2018.01211
   Wehrhahn MC, 2010, EUR J CLIN MICROBIOL, V29, P1025, DOI 10.1007/s10096-010-0973-4
   You JHS, 2011, J HOSP INFECT, V78, P71, DOI 10.1016/j.jhin.2010.11.023
NR 26
TC 4
Z9 5
U1 2
U2 7
PU BMC
PI LONDON
PA CAMPUS, 4 CRINAN ST, LONDON N1 9XW, ENGLAND
EI 1471-2334
J9 BMC INFECT DIS
JI BMC Infect. Dis.
PD MAR 3
PY 2022
VL 22
IS 1
AR 210
DI 10.1186/s12879-022-07148-1
PG 6
WC Infectious Diseases
WE Science Citation Index Expanded (SCI-EXPANDED)
SC Infectious Diseases
GA ZM0SI
UT WOS:000764076200009
PM 35240992
OA gold, Green Published
DA 2024-08-24
ER

PT J
AU Basinger, JM
   Fiester, SE
   Fulcher, JW
AF Basinger, Janet M.
   Fiester, Steven E.
   Fulcher, James W.
TI Methicillin-Resistant <i>Staphylococcus aureus</i> Parotitis Leading to
   Mortality in an Adolescent Male
SO AMERICAN JOURNAL OF FORENSIC MEDICINE AND PATHOLOGY
LA English
DT Article
DE parotitis; suppurative parotitis; salivary gland; MRSA; Staphylococcus
   aureus; bacteremia; sepsis; toxic shock syndrome; adolescent; pediatrics
ID TOXIC-SHOCK-SYNDROME; SUPPURATIVE PAROTITIS
AB A case of toxic shock syndrome associated with methicillin-resistant Staphylococcus aureus parotitis in a 13-year-old male is presented. He was initially diagnosed with left-sided parotitis by his primary care physician, was started on sulfamethoxazole/trimethoprim, and became severely ill the following day. He was transported to the hospital after a syncopal episode at home and was found to have altered mental status, hypotension, and hypoxia. He was transferred to a larger care facility and died en route despite aggressive resuscitation. At autopsy, he was found to have a severe left-sided parotitis, severe pulmonary congestion, edema, and pneumonia, as well as bilateral lower limb hemorrhagic lesions. Blood cultures from the time of admission and at autopsy grew methicillin-resistant Staphylococcus aureus, which is rarely reported as the sole cause of parotitis. In addition, although S. aureus bacteremia is not necessarily a rare complication of a parotid gland infection, it is exceedingly rare in an immunocompetent adolescent.
C1 [Basinger, Janet M.; Fiester, Steven E.] Univ South Carolina, Sch Med Greenville, Dept Biomed Sci, 607 Grove Rd, Greenville, SC 29605 USA.
   [Fulcher, James W.] Off Med Examiner, Greenville County, SC USA.
   [Fulcher, James W.] Pathol Associates Greenville, Greenville, SC USA.
   [Fulcher, James W.] Greenville Hlth Syst Univ, Med Ctr, Greenville, SC USA.
C3 Greenville Health System
RP Basinger, JM (corresponding author), Univ South Carolina, Sch Med Greenville, Dept Biomed Sci, 607 Grove Rd, Greenville, SC 29605 USA.
EM janet.basinger@gmail.com
RI Fiester, Steven/K-6058-2019
CR Brook I, 2003, J CRANIOFAC SURG, V14, P37, DOI 10.1097/00001665-200301000-00006
   Chuang Yu-Yu, 2005, Paediatr Drugs, V7, P11, DOI 10.2165/00148581-200507010-00002
   Cohen MA, 1999, AM J EMERG MED, V17, P46, DOI 10.1016/S0735-6757(99)90015-3
   Dinges MM, 2000, CLIN MICROBIOL REV, V13, P16, DOI 10.1128/CMR.13.1.16-34.2000
   Durand G, 2006, J CLIN MICROBIOL, V44, P847, DOI 10.1128/JCM.44.3.847-853.2006
   Enoch DA, 2006, J MED MICROBIOL, V55, P463, DOI 10.1099/jmm.0.46444-0
   Fey PD, 2003, ANTIMICROB AGENTS CH, V47, P196, DOI 10.1128/AAC.47.1.196-203.2003
   Iro H, 2014, GMS CURR TOP OTORHIN, V1, pDoc06
   Ismail EA, 2013, PEDIATR INT, V55, P60, DOI 10.1111/j.1442-200X.2012.03738.x
   Kobayashi SD, 2015, AM J PATHOL, V185, P1518, DOI 10.1016/j.ajpath.2014.11.030
   Mohammed I, 2004, SOUTH MED J, V97, P1139, DOI 10.1097/01.SMJ.0000140830.66461.12
   Schlievert PM, 2004, J CLIN MICROBIOL, V42, P2875, DOI 10.1128/JCM.42.6.2875-2876.2004
   Stong BC, 2006, INT J PEDIATR OTORHI, V70, P541, DOI 10.1016/j.ijporl.2005.08.001
   VERGERONT JM, 1983, J INFECT DIS, V148, P692, DOI 10.1093/infdis/148.4.692
NR 14
TC 0
Z9 0
U1 0
U2 0
PU LIPPINCOTT WILLIAMS & WILKINS
PI PHILADELPHIA
PA TWO COMMERCE SQ, 2001 MARKET ST, PHILADELPHIA, PA 19103 USA
SN 0195-7910
EI 1533-404X
J9 AM J FOREN MED PATH
JI Am. J. Forensic Med. Pathol.
PD SEP
PY 2018
VL 39
IS 3
BP 257
EP 260
DI 10.1097/PAF.0000000000000415
PG 4
WC Medicine, Legal; Pathology
WE Science Citation Index Expanded (SCI-EXPANDED)
SC Legal Medicine; Pathology
GA GR4RY
UT WOS:000442605500014
PM 29939841
DA 2024-08-24
ER

PT J
AU Arikan, K
   Karadag-Oncel, E
   Aycan, AE
   Yuksekkaya, S
   Sancak, B
   Ceyhan, M
AF Arikan, Kamile
   Karadag-Oncel, Eda
   Aycan, Ahmet Emre
   Yuksekkaya, Serife
   Sancak, Banu
   Ceyhan, Mehmet
TI Epidemiologic and Molecular Characteristics of<i>Staphylococcus
   aureus</i>Strains Isolated From Hospitalized Pediatric Patients
SO PEDIATRIC INFECTIOUS DISEASE JOURNAL
LA English
DT Article
DE methicillin-resistantStaphylococcus aureus; Panton-Valentine leukocidin;
   staphylococcal cassette chromosomemectypes; community acquired; hospital
   acquired
ID PANTON-VALENTINE LEUKOCIDIN; STAPHYLOCOCCUS-AUREUS; RESISTANCE;
   INFECTIONS; SKIN
AB Background: We aimed to determine molecular characteristics ofStaphylococcus aureusisolates cultured from hospitalized pediatric patients. Methods: All accessibleS. aureusisolates cultured from hospitalized pediatric patients were analyzed for staphylococcal cassette chromosomemec(SCCmec) types, Panton-Valentine Leukocidin (PVL) encoding genes and antibiotic resistance patterns. Results: A total of 132S. aureusisolates, 102 methicillin-susceptibleS. aureus(MSSA) (81.8%), 30 methicillin-resistantS. aureus(MRSA) (18.2%) were included in the study. Sixty of 132 (45.5%)S. aureusisolates were cultured from skin and soft tissue infections (SSTIs), 50 (37.9%) from bloodstream infections, 11 (8.3%) from bone infections and 11 (8.3%) from other sterile sites. Fifty-three of 102 (52%) MSSA isolates were cultured from SSTI, 35 (34.3%) from bloodstream infections, 7 (6.9%) from bone infections and 7 (6.9%) from other sterile sites (P= 0.083). Fifteen MRSA isolates (50%) were cultured from blood culture, 7 from (23.3%) SSTI, 4 (13.3%) from bone infections and 4 from (13.3%) other sterile sites. Nine PVL gene harboringS. aureusisolates were isolated from SSTI (75%), 2 from blood culture (16.7%) and 1 from other sterile site (8.3%). Three MRSA (6.7%) isolates were found to be positive forSCCmectype III and 16 MRSA isolates (53.3%) were found to be positive for SCCmectype IV. Three MRSA isolates harboring SCCmectype III was isolated from blood culture, 11 of 16 MRSA isolates harboring SCCmectype IV was isolated from blood culture, 3 isolates were isolated from bone infections and 2 isolates were isolated from SSTI (P< 0.001). Five of 72 (6.9%) hospital-acquiredS. aureusisolates and 7 of 60 (11.7%) community-acquiredS. aureusisolates were PVL gene positive. Twenty-two of 72 (30.6%) hospital-acquiredS. aureusinfections and 8 of 60 (13.3%) community-acquiredS. aureusisolates were MRSA (P= 0.015). All of the 3 SCCmecIII harboring MRSA isolates and 11 of 16 SCCmecIV carrying MRSA isolates were hospital acquired. Hospitalization in the past 1 year was found to increase MRSA infections 3.95 times (P= 0.038, 95% confidence interval: 1.078-14.48). Conclusions: As distribution of virulence genes differs amongS. aureusisolates from different regions, it is necessary to monitor the emergence of genes encoding PVL, SCCmecin both MRSA and MSSA throughout the world. Our results show a high prevalence of PVL in community-onsetS. aureusinfections in children.SCCmectype IV was more commonly isolated in hospital-acquired MRSA isolates, and PVL gene was more commonly isolated in community-acquiredS. aureusinfections.
C1 [Arikan, Kamile] Hlth Sci Univ, Izmir Behcet Uz Childrens Hosp, Dept Pediat Infect Dis, Izmir, Turkey.
   [Karadag-Oncel, Eda] Hlth Sci Univ, Izmir Tepecik Res & Training Hosp, Dept Pediat Infect Dis, Izmir, Turkey.
   [Aycan, Ahmet Emre; Ceyhan, Mehmet] Hacettepe Univ, Dept Infect Dis, Fac Med, Ankara, Turkey.
   [Yuksekkaya, Serife] Hlth Sci Univ, Konya Res & Training Hosp, Microbiol Unit, Konya, Turkey.
   [Sancak, Banu] Hacettepe Univ, Dept Med Microbiol, Fac Med, Ankara, Turkey.
C3 Izmir Dr Behcet Uz Children's Disease & Surgery Training & Research
   Hospital; University of Health Sciences Turkey; Izmir Tepecik Training &
   Research Hospital; University of Health Sciences Turkey; Hacettepe
   University; Konya Egitim Training & Research Hospital; University of
   Health Sciences Turkey; Hacettepe University
RP Arikan, K (corresponding author), Hlth Sci Univ, Izmir Behcet Uz Childrens Hosp, Dept Pediat Infect Dis, Izmir, Turkey.
EM kamilearikan5@gmail.com
RI Arikan, Kamile/AAS-2673-2021; Arıkan, Kamile/AAS-2649-2021; Karadag
   Oncel, Eda/JHU-8000-2023
OI Arıkan, Kamile/0000-0002-1610-4395; Karadag Oncel,
   Eda/0000-0001-6488-8641; Aycan, Ahmet Emre/0009-0004-6904-9280
CR Akoglu H, 2010, MIKROBIYOL BUL, V44, P343
   López MB, 2013, ARCH DIS CHILD, V98, P608, DOI 10.1136/archdischild-2012-302695
   BONDI A, 1945, P SOC EXP BIOL MED, V60, P55, DOI 10.3181/00379727-60-15089
   Chambers HF, 2001, EMERG INFECT DIS, V7, P178, DOI 10.3201/eid0702.010204
   Cosgrove SE., 2011, CLIN INFECT DIS, V52, P18
   David MZ, 2010, CLIN MICROBIOL REV, V23, P616, DOI 10.1128/CMR.00081-09
   Deurenberg RH, 2008, INFECT GENET EVOL, V8, P747, DOI 10.1016/j.meegid.2008.07.007
   Dryden MS, 2010, J ANTIMICROB CHEMOTH, V65, piii35, DOI 10.1093/jac/dkq302
   Foster TJ, 2017, FEMS MICROBIOL REV, V41, P430, DOI 10.1093/femsre/fux007
   Kaplan SL, 2005, PEDIATR INFECT DIS J, V24, P457, DOI 10.1097/01.inf.0000164162.00163.9d
   Kimberlin DW., 2018, RED BOOK 2018 2021 R, V31st ed., P733
   Lina G, 1999, CLIN INFECT DIS, V29, P1128, DOI 10.1086/313461
   Löffler B, 2010, PLOS PATHOG, V6, DOI 10.1371/journal.ppat.1000715
   Lowy FD, 1998, NEW ENGL J MED, V339, P520, DOI 10.1056/NEJM199808203390806
   Oliveira DC, 2002, ANTIMICROB AGENTS CH, V46, P2155, DOI 10.1128/AAC.46.7.2155-2161.2002
   Otto M, 2013, INT J MED MICROBIOL, V303, P324, DOI 10.1016/j.ijmm.2013.02.007
   Park SG, 2019, KOREAN MED SCI, V23, P34
   Rammelkamp CH, 1942, P SOC EXP BIOL MED, V51, P386, DOI 10.3181/00379727-51-13986
   van Bijnen EME, 2015, PLOS ONE, V10, DOI 10.1371/journal.pone.0135094
   Voyich JM, 2006, J INFECT DIS, V194, P1761, DOI 10.1086/509506
   Wang X, 2019, EPIDEMIOL INFECT, V147, DOI 10.1017/S0950268819002127
NR 21
TC 10
Z9 10
U1 0
U2 8
PU LIPPINCOTT WILLIAMS & WILKINS
PI PHILADELPHIA
PA TWO COMMERCE SQ, 2001 MARKET ST, PHILADELPHIA, PA 19103 USA
SN 0891-3668
EI 1532-0987
J9 PEDIATR INFECT DIS J
JI Pediatr. Infect. Dis. J.
PD NOV
PY 2020
VL 39
IS 11
BP 1002
EP 1006
DI 10.1097/INF.0000000000002764
PG 5
WC Immunology; Infectious Diseases; Pediatrics
WE Science Citation Index Expanded (SCI-EXPANDED)
SC Immunology; Infectious Diseases; Pediatrics
GA OA3ZN
UT WOS:000577727800019
PM 32467455
DA 2024-08-24
ER

PT J
AU Bai, AD
   Lo, CKL
   Komorowski, AS
   Suresh, M
   Guo, K
   Garg, A
   Tandon, P
   Senecal, J
   Del Corpo, O
   Stefanova, I
   Fogarty, C
   Butler-Laporte, G
   McDonald, EG
   Cheng, MP
   Morris, AM
   Loeb, M
   Lee, TC
AF Bai, Anthony D.
   Lo, Carson K. L.
   Komorowski, Adam S.
   Suresh, Mallika
   Guo, Kevin
   Garg, Akhil
   Tandon, Pranav
   Senecal, Julien
   Del Corpo, Olivier
   Stefanova, Isabella
   Fogarty, Clare
   Butler-Laporte, Guillaume
   McDonald, Emily G.
   Cheng, Matthew P.
   Morris, Andrew M.
   Loeb, Mark
   Lee, Todd C.
TI <i>Staphylococcus aureus</i> bacteraemia mortality: a systematic review
   and meta-analysis
SO CLINICAL MICROBIOLOGY AND INFECTION
LA English
DT Review
DE Staphylococcus aureus; Bacteraemia; Mortality; Meta-analysis
ID INFECTIOUS-DISEASES SOCIETY; BLOOD-STREAM INFECTIONS;
   METHICILLIN-RESISTANT; CLINICAL MANAGEMENT; AMERICAN SOCIETY;
   VANCOMYCIN; CONSULTATION; ENDOCARDITIS; PHARMACISTS; GUIDELINES
AB Background: Precise estimates of mortality in Staphylococcus aureus bacteraemia (SAB) are important to convey prognosis and guide the design of interventional studies.
   Objectives: We performed a systematic review and meta-analysis to estimate all-cause mortality in SAB and explore mortality change over time.
   Data sources: The MEDLINE and Embase databases, as well as the Cochrane Database of Systematic Reviews, were searched from January 1, 1991 to May 7, 2021.
   Study eligibility criteria: Human observational studies on patients with S. aureus bloodstream infection were included.
   Participants: The study analyzed data of patients with a positive blood culture for S. aureus.
   Methods: Two independent reviewers extracted study data and assessed risk of bias using the Newcastle eOttawa Scale. A generalized, linear, mixed random effects model was used to pool estimates.
   Results: A total of 341 studies were included, describing a total of 536,791 patients. From 2011 onward, the estimated mortality was 10.4% (95% CI, 9.0%-12.1%) at 7 days, 13.3% (95% CI, 11.1%-15.8%) at 2 weeks, 18.1% (95% CI,16.3%-20.0%) at 1 month, 27.0% (95% CI, 21.5%-33.3%) at 3 months, and 30.2% (95% CI, 22.4%-39.3%) at 1 year. In a meta-regression model of 1-month mortality, methicillin-resistant S. aureus had a higher mortality rate (adjusted OR (aOR): 1.04; 95% CI, 1.02-1.06 per 10% increase in methicillin-resistant S. aureus proportion). Compared with prior to 2001, more recent time periods had a lower mortality rate (aOR: 0.88; 95% CI, 0.75-1.03 for 2001-2010; aOR: 0.82; 95% CI, 0.69-0.97 for 2011 onward).
   Conclusions: SAB mortality has decreased over the last 3 decades. However, more than one in four patients will die within 3 months, and continuous improvement in care remains necessary. (C) 2022 European Society of Clinical Microbiology and Infectious Diseases. Published by Elsevier Ltd. All rights reserved.
C1 [Bai, Anthony D.] Queens Univ, Dept Med, Div Infect Dis, Kingston, ON, Canada.
   [Bai, Anthony D.; Komorowski, Adam S.] McMaster Univ, Fac Hlth Sci, Dept Hlth Res Methods Evidence & Impact, Hamilton, ON, Canada.
   [Lo, Carson K. L.; Loeb, Mark] McMaster Univ, Dept Med, Div Infect Dis, Hamilton, ON, Canada.
   [Komorowski, Adam S.] McMaster Univ, Dept Pathol & Mol Med, Div Med Microbiol, Hamilton, ON, Canada.
   [Suresh, Mallika; Stefanova, Isabella] McMaster Univ, Michael G DeGroote Sch Med, Hamilton, ON, Canada.
   [Guo, Kevin] McMaster Univ, Fac Hlth Sci, Hamilton, ON, Canada.
   [Garg, Akhil] Queens Univ, Dept Med, Kingston, ON, Canada.
   [Tandon, Pranav] Univ Toronto, Temerty Fac Med, Toronto, ON, Canada.
   [Senecal, Julien] McGill Univ, Fac Med & Hlth Sci, Montreal, PQ, Canada.
   [Del Corpo, Olivier] McGill Univ, Dept Med, Div Expt Med, Div Infect Dis, Montreal, PQ, Canada.
   [Fogarty, Clare; Lee, Todd C.] McGill Univ, Hlth Ctr, Montreal, PQ, Canada.
   [Butler-Laporte, Guillaume; Lee, Todd C.] McGill Univ, Dept Epidemiol Biostat & Occupat Hlth, Montreal, PQ, Canada.
   [McDonald, Emily G.; Lee, Todd C.] McGill Univ, Dept Med, Clin Practice Assessment Unit, Montreal, PQ, Canada.
   [Cheng, Matthew P.] McGill Univ, Div Infect Dis & Med Microbiol, Hlth Ctr, Montreal, PQ, Canada.
   [Morris, Andrew M.] Univ Toronto, Univ Hlth Network, Dept Med, Div Infect Dis,Sinai Hlth, Toronto, ON, Canada.
C3 Queens University - Canada; McMaster University; McMaster University;
   McMaster University; McMaster University; McMaster University; Queens
   University - Canada; University of Toronto; McGill University; McGill
   University; McGill University; McGill University; McGill University;
   McGill University; University of Toronto; Sinai Health System Toronto;
   University Health Network Toronto
RP Bai, AD (corresponding author), Queens Univ, Div Infect Dis, Etherington Hall Room 3010,94 Stuart St, Kingston, ON K7L 3N6, Canada.
EM anthony.bai@queensu.ca
RI Lo, Carson/HGA-9375-2022; McDonald, Emily/AAS-8905-2020; Cheng, Matthew
   P./AAO-7051-2020
OI Lo, Carson/0000-0002-1620-2868; Guo, Kevin/0000-0002-8680-1292;
   Stefanova, Isabella/0000-0002-5509-7482; Bai,
   Anthony/0000-0003-0448-9934; Tandon, Pranav/0000-0003-4363-5623; Garg,
   Akhil/0000-0001-8666-7727
FU McMaster Medicine Specialty Resident and Fellows Research Grant
FX This project was supported by the McMaster Medicine Specialty Resident
   and Fellows Research Grant.
CR Baddour LM, 2015, CIRCULATION, V132, P1435, DOI 10.1161/CIR.0000000000000296
   Bai AD, 2022, OPEN FORUM INFECT DI, V9, DOI 10.1093/ofid/ofac096
   Bai AD, 2022, CLIN INFECT DIS, V75, P1449, DOI 10.1093/cid/ciac177
   Bai AD, 2015, CLIN INFECT DIS, V60, P1451, DOI 10.1093/cid/civ120
   Borenstein M., 2009, INTRODUCTION TO META
   Cosgrove SE, 2003, CLIN INFECT DIS, V36, P53, DOI 10.1086/345476
   covidence, Covidence: better systematic review management
   Fowler VG, 2006, NEW ENGL J MED, V355, P653, DOI 10.1056/NEJMoa053783
   Fowler VG, 2003, ARCH INTERN MED, V163, P2066, DOI 10.1001/archinte.163.17.2066
   Holland TL, 2014, JAMA-J AM MED ASSOC, V312, P1330, DOI 10.1001/jama.2014.9743
   Inagaki K, 2019, CLIN INFECT DIS, V69, P2112, DOI 10.1093/cid/ciz123
   Iorio A, 2015, BMJ-BRIT MED J, V350, DOI 10.1136/bmj.h870
   Iwashyna TJ, 2010, JAMA-J AM MED ASSOC, V304, P1787, DOI 10.1001/jama.2010.1553
   Laupland KB, 2008, J INFECT DIS, V198, P336, DOI 10.1086/589717
   Liu C, 2011, CLIN INFECT DIS, V52, P285, DOI [10.1093/cid/cir034, 10.1093/cid/ciq146]
   Lyytikäinen O, 2005, EUR J CLIN MICROBIOL, V24, P399, DOI 10.1007/s10096-005-1345-3
   Mansur N, 2012, GENDER MED, V9, P463, DOI 10.1016/j.genm.2012.10.009
   McNamara RL, 2015, J AM HEART ASSOC, V4, DOI 10.1161/JAHA.115.001767
   Page MJ, 2021, BMJ-BRIT MED J, V372, DOI [10.1016/j.ijsu.2021.105906, 10.1136/bmj.n71, 10.1136/bmj.n160]
   Peters JL, 2006, JAMA-J AM MED ASSOC, V295, P676, DOI 10.1001/jama.295.6.676
   Prescott HC, 2019, AM J RESP CRIT CARE, V200, P972, DOI 10.1164/rccm.201812-2383CP
   Quartin AA, 1997, JAMA-J AM MED ASSOC, V277, P1058, DOI 10.1001/jama.277.13.1058
   Rücker G, 2008, BMC MED RES METHODOL, V8, DOI 10.1186/1471-2288-8-79
   Rybak MJ, 2020, AM J HEALTH-SYST PH, V77, P835, DOI 10.1093/ajhp/zxaa036
   Rybak MJ, 2009, CLIN INFECT DIS, V49, P325, DOI 10.1086/600877
   Schwarzer G., 2007, R NEWS, V7, P40, DOI DOI 10.1007/978-3-319-21416-0
   Schweizer ML, 2021, CLIN INFECT DIS, V72, pS68, DOI 10.1093/cid/ciaa1572
   Stijnen T, 2010, STAT MED, V29, P3046, DOI 10.1002/sim.4040
   Thwaites GE, 2011, LANCET INFECT DIS, V11, P208, DOI 10.1016/S1473-3099(10)70285-1
   Thwaites GE, 2010, PLOS ONE, V5, DOI 10.1371/journal.pone.0014170
   van Hal SJ, 2012, CLIN MICROBIOL REV, V25, P362, DOI 10.1128/CMR.05022-11
   Viechtbauer W, 2010, J STAT SOFTW, V36, P1, DOI 10.18637/jss.v036.i03
   Vogel M, 2016, J INFECTION, V72, P19, DOI 10.1016/j.jinf.2015.09.037
   Wells G, NEWCASTLEE OTTAWA SC
   Wilson EB, 1927, J AM STAT ASSOC, V22, P209, DOI 10.2307/2276774
   Wyllie DH, 2006, BRIT MED J, V333, P281, DOI 10.1136/bmj.38834.421713.2F
NR 36
TC 76
Z9 77
U1 19
U2 41
PU ELSEVIER SCI LTD
PI London
PA 125 London Wall, London, ENGLAND
SN 1198-743X
EI 1469-0691
J9 CLIN MICROBIOL INFEC
JI Clin. Microbiol. Infect.
PD AUG
PY 2022
VL 28
IS 8
BP 1076
EP 1084
DI 10.1016/j.cmi.2022.03.015
EA JUL 2022
PG 9
WC Infectious Diseases; Microbiology
WE Science Citation Index Expanded (SCI-EXPANDED)
SC Infectious Diseases; Microbiology
GA 4P3NA
UT WOS:000855302300010
PM 35339678
OA Bronze
DA 2024-08-24
ER

PT J
AU Lim, C
   Hantrakun, V
   Teerawattanasook, N
   Srisamang, P
   Teparrukkul, P
   Sumpradit, N
   Turner, P
   Day, NP
   Cooper, BS
   Peacock, SJ
   Limmathurotsakul, D
AF Lim, Cherry
   Hantrakun, Viriya
   Teerawattanasook, Nittaya
   Srisamang, Pramot
   Teparrukkul, Prapit
   Sumpradit, Nithima
   Turner, Paul
   Day, Nicholas Pj
   Cooper, Ben S.
   Peacock, Sharon J.
   Limmathurotsakul, Direk
TI Impact of low blood culture usage on rates of antimicrobial resistance
SO JOURNAL OF INFECTION
LA English
DT Article
DE Antimicrobial resistant; Surveillance; Blood culture; Proportion;
   Incidence; Rate
ID DRUG-RESISTANCE; SURVEILLANCE; GUIDELINE; RISK
AB Objectives: The magnitude of impact caused by low blood culture utilization on estimates of the proportions and incidence rates of antimicrobial-resistant (AMR) bacterial infections is largely unknown.
   Methods: We used routine electronic databases of microbiology, hospital admission and drug prescription at Sunpasitthiprasong Hospital, Ubon Ratchathani, Thailand, from 2011 to 2015, and bootstrap simulations.
   Results: The proportions of Escherichia coli and Klebsiella pneumoniae bacteraemias caused by 3rd generation cephalosporin resistant isolates (3GCREC and 3GCRKP) were estimated to increase by 13 and 24 percentage points (from 44% to 57% and from 51% to 75%), respectively, if blood culture utilization rate was reduced from 82 to 26 blood culture specimens per 1,0 00 patient-days. Among patients with hospital-origin bloodstream infections, the proportion of 3GCREC and 3GCRKP whose first positive blood culture was taken within +/- 1 calendar day of the start of a parenteral antibiotic at the study hospital was substantially lower than those whose first positive blood culture was taken later into parenteral antibiotic treatment (30% versus 79%, p<0.001; and 37% versus 86%, p<0.001). Similar effects were observed for methicillin-resistant Staphylococcus aureus, carbapenem-resistant Acinetobacter spp. and carbapenem-resistant Pseudomonas aeruginosa.
   Conclusion: Impacts of low blood culture utilization rate on the estimated proportions and incidence rates of AMR infections could be high. We recommend that AMR surveillance reports should additionally include blood culture utilization rate and stratification by exposure to a parenteral antibiotic at the hospital. (C) 2020 The Author(s). Published by Elsevier Ltd on behalf of The British Infection Association.
C1 [Lim, Cherry; Hantrakun, Viriya; Day, Nicholas Pj; Cooper, Ben S.; Limmathurotsakul, Direk] Mahidol Univ, Fac Trop Med, Mahidol Oxford Trop Med Res Unit, 420-6 Rajvithi Rd, Bangkok 10400, Thailand.
   [Lim, Cherry; Turner, Paul; Day, Nicholas Pj; Cooper, Ben S.; Limmathurotsakul, Direk] Univ Oxford, Ctr Trop Med & Global Hlth, Nuffield Dept Med, Oxford, England.
   [Teerawattanasook, Nittaya] Sunpasitthiprasong Hosp, Dept Clin Pathol, Ubon Ratchathani, Thailand.
   [Srisamang, Pramot] Sunpasitthiprasong Hosp, Pediat, Ubon Ratchathani, Thailand.
   [Teparrukkul, Prapit] Sunpasitthiprasong Hosp, Dept Internal Med, Ubon Ratchathani, Thailand.
   [Sumpradit, Nithima] Minist Publ Hlth, Thai Food & Drug Adm, Bangkok, Thailand.
   [Turner, Paul] Angkor Hosp Children, Cambodia Oxford Med Res Unit, Siem Reap, Cambodia.
   [Peacock, Sharon J.] Univ Cambridge, Addenbrookes Hosp, Cambridge, England.
   [Limmathurotsakul, Direk] Mahidol Univ, Fac Trop Med, Dept Trop Hyg, Bangkok, Thailand.
C3 Mahidol Oxford Tropical Medicine Research Unit (MORU); Mahidol
   University; University of Oxford; Ministry of Public Health - Thailand;
   University of Cambridge; Cambridge University Hospitals NHS Foundation
   Trust; Addenbrooke's Hospital; Mahidol University
RP Limmathurotsakul, D (corresponding author), Mahidol Univ, Fac Trop Med, Mahidol Oxford Trop Med Res Unit, 420-6 Rajvithi Rd, Bangkok 10400, Thailand.
EM cherry@tropmedres.ac; direk@tropmedres.ac
RI Peacock, Sharon J/ABE-6331-2020; Cooper, Ben/HGC-7082-2022
OI Turner, Paul/0000-0002-1013-7815; Cooper, Ben/0000-0002-9445-7217;
   Peacock, Sharon/0000-0002-1718-2782; Limmathurotsakul,
   Direk/0000-0001-7240-5320
FU Ministry of Public Health Thailand; Wellcome Trust of Great Britain
   [106698/Z/14/Z]; Wellcome Trust [206736/Z/17/Z, 101103/Z/13/Z]; Medical
   Research Council and Department for International Development
   [MR/K006924/1]; Wellcome Trust [106698/Z/14/Z, 206736/Z/17/Z] Funding
   Source: Wellcome Trust; MRC [MR/K006924/1] Funding Source: UKRI
FX The study is supported by Ministry of Public Health Thailand and
   Wellcome Trust of Great Britain (106698/Z/14/Z). C.L. and D.L. were
   supported by a Training Fellowship (grant number 206736/Z/17/Z) and an
   Intermediate Fellowship (grant number 101103/Z/13/Z), respectively, from
   the Wellcome Trust. B.S.C. was supported by The Medical Research Council
   and Department for International Development (grant number
   MR/K006924/1).
CR [Anonymous], 2016, GLOB GUID PREV SURG
   [Anonymous], 2006, BASIC EPIDEMIOLOGY
   Berríos SI, 2017, JAMA SURG, V152, P784, DOI 10.1001/jamasurg.2017.0904
   Cassini A, 2019, LANCET INFECT DIS, V19, P56, DOI 10.1016/S1473-3099(18)30605-4
   CLSI, 2014, M39A4 CLSI
   European Centre for Disease Prevention and Control, 2017, EUR CDCP ANN REP EUR
   Fabre V, 2018, INFECT CONT HOSP EP, V39, P1394, DOI 10.1017/ice.2018.224
   Gebretekle GB, 2018, PLOS ONE, V13, DOI 10.1371/journal.pone.0208447
   Hantrakun V, 2018, PLOS ONE, V13, DOI 10.1371/journal.pone.0204509
   Hendrik TC, 2015, PLOS ONE, V10, DOI 10.1371/journal.pone.0140754
   Hindler JF, 2007, CLIN INFECT DIS, V44, P867, DOI 10.1086/511864
   Levy MM, 2018, CRIT CARE MED, V46, P997, DOI 10.1097/CCM.0000000000003119
   Lim C, 2016, ELIFE, V5, DOI 10.7554/eLife.18082
   Limmathurotsakul D, 2019, LANCET INFECT DIS, V19, pE392, DOI 10.1016/S1473-3099(19)30276-2
   Nachega JB, 2003, CLIN INFECT DIS, V36, pS24, DOI 10.1086/344657
   Nickerson EK, 2009, PLOS ONE, V4, DOI 10.1371/journal.pone.0004308
   Public Health England, 2019, ANN EP COMM GRAM NEG
   Rempel OR, 2009, EPIDEMIOL INFECT, V137, P1665, DOI 10.1017/S0950268809990100
   Rhee C, 2019, CRIT CARE MED, V47, P307, DOI 10.1097/CCM.0000000000003521
   Roth A, 2010, J CLIN MICROBIOL, V48, P4552, DOI 10.1128/JCM.00877-10
   SMITH SM, 1983, J CLIN MICROBIOL, V17, P1120, DOI 10.1128/JCM.17.6.1120-1126.1983
   Spronk I, 2019, BMC PUBLIC HEALTH, V19, DOI 10.1186/s12889-019-6820-3
   Tacconelli E, 2008, J ANTIMICROB CHEMOTH, V61, P26, DOI 10.1093/jac/dkm416
   Teerawattanasook N, 2017, AM J TROP MED HYG, V97, P1257, DOI 10.4269/ajtmh.17-0193
   Turner P, 2019, BMC MED, V17, DOI 10.1186/s12916-019-1301-1
   Vashakidze L, 2009, INT J TUBERC LUNG D, V13, P1148
   WHO, 2019, GLOB ANT RES SURV SY
   World Health Organization, 2010, GUID TREATM TUB
   World Health Organization, 2016, DIAGN STEW GUID IMPL
NR 29
TC 8
Z9 9
U1 0
U2 0
PU W B SAUNDERS CO LTD
PI LONDON
PA 32 JAMESTOWN RD, LONDON NW1 7BY, ENGLAND
SN 0163-4453
EI 1532-2742
J9 J INFECTION
JI J. Infect.
PD MAR
PY 2021
VL 82
IS 3
BP 355
EP 362
DI 10.1016/j.jinf.2020.10.040
EA MAR 2021
PG 8
WC Infectious Diseases
WE Science Citation Index Expanded (SCI-EXPANDED)
SC Infectious Diseases
GA QY7AC
UT WOS:000630188200039
PM 33278401
OA Green Published, hybrid
DA 2024-08-24
ER

PT J
AU Tsangaris, I
   Paramythiotou, E
   Tsaknis, G
   Argentos, S
   Antoniadou, A
   Kopterides, P
   Armaganidis, A
AF Tsangaris, Iraklis
   Paramythiotou, Elissavet
   Tsaknis, Georgios
   Argentos, Stylianos
   Antoniadou, Anastasia
   Kopterides, Petros
   Armaganidis, Apostolos
TI Ovarian hyperstimulation syndrome complicated by severe
   community-acquired pneumonia due to methicillin-resistant Staphylococcus
   aureus positive for Panton-Valentine leukocidin
SO JOURNAL OF OBSTETRICS AND GYNAECOLOGY RESEARCH
LA English
DT Article
DE activated protein C; ovarian hyperstimulation syndrome; Panton-Valentine
   leukocidin; pneumonia; Staphylococcus aureus
ID ACTIVATED PROTEIN-C
AB We report a case of severe ovarian hyperstimulation syndrome (OHSS) complicated by community-acquired methicillin-resistant Staphylococcus aureusPanton-Valentine leukocidin positive (CAMRSA-PVL[+]) necrotizing pneumonia, sepsis and multiple organ failure (MOF) in a previously immunocompetent female. The patient required prolonged ventilatory support and intensive care unit (ICU) hospitalization. Multiple cavities and severely affected lung function persist 1 year after discharge.
C1 [Tsangaris, Iraklis; Paramythiotou, Elissavet; Tsaknis, Georgios; Kopterides, Petros; Armaganidis, Apostolos] Attikon Univ, Dept Crit Care 2, Univ Athens, Sch Med,Gen Hosp, Athens, Greece.
   [Antoniadou, Anastasia] Attikon Univ, Dept Internal Med 4, Univ Athens, Sch Med,Gen Hosp, Athens, Greece.
   [Argentos, Stylianos] Attikon Univ, Dept Radiol 2, Univ Athens, Sch Med,Gen Hosp, Athens, Greece.
C3 National & Kapodistrian University of Athens; University Hospital
   Attikon; Athens Medical School; University Hospital Attikon; National &
   Kapodistrian University of Athens; Athens Medical School; Athens Medical
   School; University Hospital Attikon; National & Kapodistrian University
   of Athens
RP Kopterides, P (corresponding author), Univ Athens, Dept Crit Care Med 2, Sch Med, 1 Rimini St, Athens 12462, Greece.
EM petkop@ath.forthnet.gr
RI ANTONIADOU, ANASTASIA/AAB-8680-2020; Tsangaris, Iraklis/AAA-3627-2020;
   Paramythiotou, Elisabeth/U-6792-2019; Tsaknis, Georgios/AAD-2109-2022
OI ANTONIADOU, ANASTASIA/0000-0003-0991-9198; Tsangaris,
   Iraklis/0000-0003-4395-0471; Tsaknis, Georgios/0000-0001-8927-9631
CR DeLeo FR, 2010, LANCET, V375, P1557, DOI 10.1016/S0140-6736(09)61999-1
   Gillet Y, 2002, LANCET, V359, P753, DOI 10.1016/S0140-6736(02)07877-7
   Hitkari JA, 2006, MED HYPOTHESES, V66, P929, DOI 10.1016/j.mehy.2005.08.058
   Micek ST, 2005, CHEST, V128, P2732, DOI 10.1378/chest.128.4.2732
   Mikaszewska-Sokolewicz M, 2005, MED SCI MONITOR, V11, pCS27
   Nastri CO, 2010, J ASSIST REPROD GEN, V27, P121, DOI 10.1007/s10815-010-9387-6
   Wertheim HFL, 2004, LANCET, V364, P703, DOI 10.1016/S0140-6736(04)16897-9
NR 7
TC 2
Z9 2
U1 0
U2 2
PU WILEY-BLACKWELL
PI MALDEN
PA COMMERCE PLACE, 350 MAIN ST, MALDEN 02148, MA USA
SN 1341-8076
J9 J OBSTET GYNAECOL RE
JI J. Obstet. Gynaecol. Res.
PD FEB
PY 2012
VL 38
IS 2
BP 476
EP 478
DI 10.1111/j.1447-0756.2011.01712.x
PG 3
WC Obstetrics & Gynecology
WE Science Citation Index Expanded (SCI-EXPANDED)
SC Obstetrics & Gynecology
GA 882GI
UT WOS:000299551400024
PM 22175531
DA 2024-08-24
ER

PT J
AU Enkhbaatar, P
   Joncam, C
   Traber, L
   Nakano, Y
   Wang, J
   Lange, M
   Connelly, R
   Kulp, G
   Saunders, F
   Huda, R
   Cox, R
   Schmalstieg, F
   Herndon, D
   Traber, D
AF Enkhbaatar, Perenlei
   Joncam, Collette
   Traber, Lillian
   Nakano, Yoshimitsu
   Wang, Jianpu
   Lange, Matthias
   Connelly, Rhykka
   Kulp, Gabriela
   Saunders, Fiona
   Huda, Ruksana
   Cox, Robert
   Schmalstieg, Frank
   Herndon, David
   Traber, Daniel
TI Novel ovine model of methicillin-resistant staphylococcus aureus-induced
   pneumonia and sepsis
SO SHOCK
LA English
DT Article
DE smoke; sepsis; pneumonia
ID NITRIC-OXIDE SYNTHASE; ACUTE LUNG INJURY; SHEEP; BURN; EPIDEMIOLOGY;
   INHIBITION; RELEVANCE
AB Methicillin-resistant Staphylococcus aureus (MRSA)-related pneumonia and/or sepsis are a frequent serious menace. The aim of the study was to establish a standardized and reproducible model of MRSA-induced septic pneumonia to evaluate new therapies. Sheep were operatively prepared for chronic study. After 5 days' recovery, tracheostomy was performed under anesthesia, and smoke injury was induced by inhalation of cotton smoke (48 breaths, < 40 degrees C). Methicillin-resistant S. aureus (AW6) (similar to 2.5 x 1011 colony-forming units) was instilled into the airway by a bronchoscope. After the injury, animals were awakened and maintained on mechanical ventilation by 100% oxygen for first 3 h, and thereafter, oxygen concentration was adjusted according to blood gases. The sheep were resuscitated by lactated Ringer solution with an initial rate of 2 mL kg(-1) h(-1) that was further adjusted according to hematocrit. Study groups include (1) sham (noninjured, nontreated; n = 6), (2) S + MRSA (exposed to smoke inhalation and MRSA, nontreated; n = 6), and (3) smoke (exposed to smoke inhalation alone; n = 6). Injured (S + MRSA) animals showed the signs of severe sepsis-related multiple organ failure 3 h after insult. Cardiovascular morbidity was evidenced by severe hypotension, with increased heart rate, cardiac output, left atrial pressure and severely decreased systemic vascular resistance index, and left ventricle stroke work index. Pulmonary dysfunction was characterized by deteriorated gas exchange (Pao(2)/Fio(2) and pulmonary shunt) and increased ventilatory pressures. The S + MRSA group showed significantly greater lung tissue water content, myeloperoxidase activity, and cytokine production compared with uninjured sham animals. Microvascular hyperpermeability was evidenced by marked fluid retention (fluid net balance), decreased plasma protein with decreased plasma oncoticpressure, and increased pulmonary microvascular pressure. All these changes were accompanied by 6- to 7-fold increase in plasma nitrite/nitrate and increased production of reactive nitrogen species in lung. The smoke inhalation alone had a little or no effect on these variables. This model closely mimics hyperdynamic human sepsis. The excessive production of NO may be extensively involved in the pathogenic process.
C1 [Enkhbaatar, Perenlei; Joncam, Collette; Traber, Lillian; Nakano, Yoshimitsu; Wang, Jianpu; Lange, Matthias; Connelly, Rhykka; Saunders, Fiona; Huda, Ruksana; Schmalstieg, Frank; Traber, Daniel] Univ Texas Galveston, Med Branch, Dept Anesthesiol, Galveston, TX 77551 USA.
   [Kulp, Gabriela; Cox, Robert; Herndon, David] Shriners Hosp Children, Galveston, TX 77550 USA.
C3 University of Texas System; University of Texas Medical Branch Galveston
RP Enkhbaatar, P (corresponding author), Univ Texas Galveston, Med Branch, Dept Anesthesiol, OSB BLDG,Room 1-28,610 Texas Ave, Galveston, TX 77551 USA.
EM peenkhba@utmb.edu
RI Huda, Ruksana/P-9294-2015; Herndon, David/AAC-3354-2020
CR BATTAFARANO RJ, 1992, CRIT CARE MED, V20, P1504
   Chambers HF, 2001, EMERG INFECT DIS, V7, P178, DOI 10.3201/eid0702.010204
   COBB JP, 1996, JAMA-J AM MED ASSOC, V275, P1992
   Cox RA, 2003, AM J RESP CELL MOL, V29, P295, DOI 10.1165/rcmb.4860
   Deresinski S, 2005, CLIN INFECT DIS, V40, P562, DOI 10.1086/427701
   Enkhbaatar P, 2006, SHOCK, V25, P522, DOI 10.1097/01.shk.0000209525.50990.28
   Enkhbaatar P, 2003, AM J PHYSIOL-HEART C, V285, pH2430, DOI 10.1152/ajpheart.00055.2003
   Enkhbaatar P, 2003, AM J PHYSIOL-REG I, V285, pR366, DOI 10.1152/ajpregu.00148.2003
   Enkhbaatar P, 2003, AM J RESP CRIT CARE, V167, P1021, DOI 10.1164/rccm.200209-1031PP
   ENTENZA JM, 1995, ANTIMICROB AGENTS CH, V39, P1419, DOI 10.1128/AAC.39.7.1419
   EVANS T, 1993, CIRC SHOCK, V41, P77
   Gillett AM, 2002, AM J PHYSIOL-LUNG C, V282, pL440, DOI 10.1152/ajplung.00202.2001
   GOMEZJIMENEZ J, 1995, CRIT CARE MED, V23, P253, DOI 10.1097/00003246-199502000-00009
   Hauser B, 2006, SHOCK, V25, P633, DOI 10.1097/01.shk.0000209561.61951.2e
   Hollingsworth JW, 2005, AM J RESP CRIT CARE, V171, P806, DOI 10.1164/rccm.200407-953OC
   Huang QB, 1997, AM J PHYSIOL-HEART C, V273, pH2442, DOI 10.1152/ajpheart.1997.273.5.H2442
   Kollef MH, 2005, CHEST, V128, P3854, DOI 10.1378/chest.128.6.3854
   Lynch JP, 2001, CHEST, V119, p373S, DOI 10.1378/chest.119.2_suppl.373S
   MONCADA S, 1991, PHARMACOL REV, V43, P109
   Murakami K, 2004, SHOCK, V21, P126, DOI 10.1097/01.shk.0000108397.56565.4a
   Murakami K, 2002, CRIT CARE MED, V30, P2083, DOI 10.1097/00003246-200209000-00022
   Niederman MS, 2001, AM J RESP CRIT CARE, V163, P1730, DOI 10.1164/ajrccm.163.7.at1010
   NNIS System, 2001, AM J INFECT CONTROL, V29, P404, DOI 10.1067/mic.2001.119952
   PEARCE ML, 1965, CIRC RES, V16, P482, DOI 10.1161/01.RES.16.5.482
   RELLO J, 1994, AM J RESP CRIT CARE, V150, P1545, DOI 10.1164/ajrccm.150.6.7952612
   Remick DG, 2002, SHOCK, V17, P463, DOI 10.1097/00024382-200206000-00004
   Rumbaut RE, 2000, AM J PHYSIOL-HEART C, V279, pH2017, DOI 10.1152/ajpheart.2000.279.4.H2017
   Rumbaut RE, 2002, MICROVASC RES, V64, P21, DOI 10.1006/mvre.2002.2394
   SCHULZ R, 1992, BRIT J PHARMACOL, V105, P575, DOI 10.1111/j.1476-5381.1992.tb09021.x
   Solomon S, 2003, AM J INFECT CONTROL, V31, P481
   Szabó C, 1998, TRENDS PHARMACOL SCI, V19, P287, DOI 10.1016/S0165-6147(98)01193-6
   Szabó C, 2006, NITRIC OXIDE-BIOL CH, V14, P169, DOI 10.1016/j.niox.2005.06.008
NR 32
TC 38
Z9 42
U1 0
U2 10
PU LIPPINCOTT WILLIAMS & WILKINS
PI PHILADELPHIA
PA TWO COMMERCE SQ, 2001 MARKET ST, PHILADELPHIA, PA 19103 USA
SN 1073-2322
EI 1540-0514
J9 SHOCK
JI Shock
PD MAY
PY 2008
VL 29
IS 5
BP 642
EP 649
DI 10.1097/SHK.0b013e318158125b
PG 8
WC Critical Care Medicine; Hematology; Surgery; Peripheral Vascular Disease
WE Science Citation Index Expanded (SCI-EXPANDED)
SC General & Internal Medicine; Hematology; Surgery; Cardiovascular System
   & Cardiology
GA 291QC
UT WOS:000255210900017
PM 17885644
OA Bronze
DA 2024-08-24
ER

PT J
AU Weiner, LM
   Fridkin, SK
   Aponte-Torres, Z
   Avery, L
   Coffin, N
   Dudeck, MA
   Edwards, JR
   Jernigan, JA
   Konnor, R
   Soe, MM
   Peterson, K
   McDonald, LC
AF Weiner, Lindsey M.
   Fridkin, Scott K.
   Aponte-Torres, Zuleika
   Avery, Lacey
   Coffin, Nicole
   Dudeck, Margaret A.
   Edwards, Jonathan R.
   Jernigan, John A.
   Konnor, Rebecca
   Soe, Minn M.
   Peterson, Kelly
   McDonald, L. Clifford
TI Vital Signs: Preventing Antibiotic-Resistant Infections in Hospitals -
   United States, 2014
SO MMWR-MORBIDITY AND MORTALITY WEEKLY REPORT
LA English
DT Article
ID CLOSTRIDIUM-DIFFICILE INFECTION; ACUTE-CARE HOSPITALS; RISK-FACTORS;
   PREVALENCE; ENTEROBACTERIACEAE; EPIDEMIOLOGY; PNEUMONIAE
AB Background: Health care-associated antibiotic-resistant (AR) infections increase patient morbidity and mortality and might be impossible to successfully treat with any antibiotic. CDC assessed health care-associated infections (HAI), including Clostridium difficile infections (CDI), and the role of six AR bacteria of highest concern nationwide in several types of health care facilities.
   Methods: During 2014, approximately 4,000 short-term acute care hospitals, 501 long-term acute care hospitals, and 1,135 inpatient rehabilitation facilities in all 50 states reported data on specific infections to the National Healthcare Safety Network. National standardized infection ratios and their percentage reduction from a baseline year for each HAI type, by facility type, were calculated. The proportions of AR pathogens and HAIs caused by any of six resistant bacteria highlighted by CDC in 2013 as urgent or serious threats were determined.
   Results: In 2014, the reductions in incidence in short-term acute care hospitals and long-term acute care hospitals were 50% and 9%, respectively, for central line-associated bloodstream infection; 0% (short-term acute care hospitals), 11% (long-term acute care hospitals), and 14% (inpatient rehabilitation facilities) for catheter-associated urinary tract infection; 17% (short-term acute care hospitals) for surgical site infection, and 8% (short-term acute care hospitals) for CDI. Combining HAIs other than CDI across all settings, 47.9% of Staphylococcus aureus isolates were methicillin resistant, 29.5% of enterococci were vancomycin-resistant, 17.8% of Enterobacteriaceae were extended-spectrum beta-lactamase phenotype, 3.6% of Enterobacteriaceae were carbapenem resistant, 15.9% of Pseudomonas aeruginosa isolates were multidrug resistant, and 52.6% of Acinetobacter species were multidrug resistant. The likelihood of HAIs caused by any of the six resistant bacteria ranged from 12% in inpatient rehabilitation facilities to 29% in long-term acute care hospitals.
   Conclusions: Although there has been considerable progress in preventing some HAIs, many remaining infections could be prevented with implementation of existing recommended practices. Depending upon the setting, more than one in four of HAIs excluding CDI are caused by AR bacteria. Implications for Public Health Practice: Physicians, nurses, and health care leaders need to consistently and comprehensively follow all recommendations to prevent catheter-and procedure-related infections and reduce the impact of AR bacteria through antimicrobial stewardship and measures to prevent spread.
C1 [Weiner, Lindsey M.; Fridkin, Scott K.; Aponte-Torres, Zuleika; Avery, Lacey; Coffin, Nicole; Dudeck, Margaret A.; Edwards, Jonathan R.; Jernigan, John A.; Konnor, Rebecca; Soe, Minn M.; Peterson, Kelly; McDonald, L. Clifford] CDC, Natl Ctr Emerging & Zoonot Infect Dis, Div Healthcare Qual Promot, Atlanta, GA 30333 USA.
C3 Centers for Disease Control & Prevention - USA
RP McDonald, LC (corresponding author), CDC, Natl Ctr Emerging & Zoonot Infect Dis, Div Healthcare Qual Promot, Atlanta, GA 30333 USA.
EM ljm3@cdc.gov
RI McDonald, Lawrence/ITV-3856-2023
OI McDonald, Lawrence/0000-0003-3044-5572
CR Beceiro A, 2013, CLIN MICROBIOL REV, V26, P185, DOI 10.1128/CMR.00059-12
   Borer A, 2012, AM J INFECT CONTROL, V40, P421, DOI 10.1016/j.ajic.2011.05.022
   Brakovich B, 2013, J HEALTHC QUAL, V35, P15, DOI 10.1111/j.1945-1474.2011.00182.x
   CDC, 2012, NAT STAT HEALTHC ASS
   CDC, 2013, ANT RES THREATS US
   CDC, 2015, NAT HEALTHC SAF NETW
   CDC, 2016, NAT HEALTHC SAF NETW
   Centers for Disease Control and Prevention, 2013, NAT STAT HEALTHC ASS
   Centers for Disease Control and Prevention (CDC), 2015, 5 WS TARG ASS PREV T
   Clinical and Laboratory Standards Institute, 2020, Performance Standards for Antimicrobial Susceptibility Testing
   Council of State and Territorial Epidemiologists, STAND DEF CARB RES E
   Fridkin S, 2014, MMWR-MORBID MORTAL W, V63, P194
   Goldstein EJC, 2009, ANAEROBE, V15, P241, DOI 10.1016/j.anaerobe.2009.06.009
   Halpin A.L., 2016, AM J INFECT CONTROL
   Kallen AJ, 2009, INFECT CONT HOSP EP, V30, P264, DOI 10.1086/595694
   Lessa FC, 2015, NEW ENGL J MED, V372, P2369, DOI [10.1056/NEJMoa1408913, 10.1056/NEJMc1505190]
   Lin MY, 2013, CLIN INFECT DIS, V57, P1246, DOI 10.1093/cid/cit500
   Magill SS, 2014, JAMA-J AM MED ASSOC, V312, P1438, DOI 10.1001/jama.2014.12923
   Magill SS, 2014, NEW ENGL J MED, V370, P1198, DOI 10.1056/NEJMoa1306801
   McDonald L. Clifford, 2012, Morbidity and Mortality Weekly Report, V61, P157
   McDonald LC, 2005, NEW ENGL J MED, V353, P2433, DOI 10.1056/NEJMoa051590
   Mu Y, 2011, INFECT CONT HOSP EP, V32, P970, DOI 10.1086/662016
   Scott RD, 2014, HEALTH AFFAIR, V33, P1040, DOI 10.1377/hlthaff.2013.0865
   Slayton RB, 2015, MMWR-MORBID MORTAL W, V64, P826, DOI 10.15585/mmwr.mm6430a4
   Srinivasan A., 2011, Morbidity and Mortality Weekly Report, V60, P243, DOI 10.1016/j.annemergmed.2011.07.035
   Swaminathan M, 2013, INFECT CONT HOSP EP, V34, P809, DOI 10.1086/671270
   The White House, 2015, National action plan for combating antibiotic-resistant bacteria
   US Department of Health and Human Services, 2010, NAT ACT PLAN RED HEA
   Wilcox MH, 2012, CLIN INFECT DIS, V55, P1056, DOI 10.1093/cid/cis614
NR 29
TC 1
Z9 1
U1 0
U2 14
PU CENTERS  DISEASE CONTROL
PI ATLANTA
PA 1600 CLIFTON RD, ATLANTA, GA 30333 USA
SN 0149-2195
EI 1545-861X
J9 MMWR-MORBID MORTAL W
JI MMWR-Morb. Mortal. Wkly. Rep.
PD MAR 11
PY 2016
VL 65
IS 9
PG 7
WC Public, Environmental & Occupational Health
WE Science Citation Index Expanded (SCI-EXPANDED)
SC Public, Environmental & Occupational Health
GA DF9QR
UT WOS:000371696600004
DA 2024-08-24
ER

PT J
AU San-Juan, R
   Fernández-Ruiz, M
   Gasch, O
   Camoez, M
   López-Medrano, F
   Domínguez, MA
   Almirante, B
   Padilla, B
   Pujol, M
   Aguado, JM
AF San-Juan, Rafael
   Fernandez-Ruiz, Mario
   Gasch, Oriol
   Camoez, Mariana
   Lopez-Medrano, Francisco
   Angeles Dominguez, Maria
   Almirante, Benito
   Padilla, Belen
   Pujol, Miquel
   Maria Aguado, Jose
CA REIPI GEIH Study Grp
TI High vancomycin MICs predict the development of infective endocarditis
   in patients with catheter-related bacteraemia due to
   methicillin-resistant <i>Staphylococcus aureus</i>
SO JOURNAL OF ANTIMICROBIAL CHEMOTHERAPY
LA English
DT Article
ID MINIMUM INHIBITORY CONCENTRATION; BLOOD-STREAM INFECTIONS; FIELD
   GEL-ELECTROPHORESIS; ENDOTHELIAL-CELLS; IN-VITRO; SUSCEPTIBILITY;
   PERSISTENT; MORTALITY; ASSOCIATION; CRITERIA
AB Background: It has been suggested that there is an increased risk of treatment failure in episodes of MRSA bloodstream infection (BSI) caused by strains with high vancomycin MICs. However, it is unknown if this phenomenon may also act as a risk factor for the development of infective endocarditis (IE).
   Methods: We analysed 207 episodes of catheter-related (CR)-BSI recruited from June 2008 to December 2009 within a prospective study on MRSA BSI in 21 Spanish hospitals. Vancomycin susceptibility was centrally tested. The impact of high vancomycin MIC values (a parts per thousand<yen>1.5 mg/L by Etest) on the subsequent development of IE was investigated by Cox regression.
   Results: High vancomycin MIC values were observed in 46.9% of the isolates. Initial therapy consisted of vancomycin [99 episodes (44.7%)], daptomycin [25 (12.1%)], linezolid [18 (8.7%)] and other antistaphylococcal agents [16 (7.7%)]. Haematogenous complications occurred in 41 patients (19.8%), including 10 episodes complicated by IE. Early (48 h) and late (30 day) all-cause mortality were 3.4% and 25.1%, respectively. High vancomycin MIC isolates were more common among patients that developed IE compared with those free from this complication [90.9% (9/10) versus 44.7% (88/197); P = 0.007]. This association remained significant after adjusting for multiple confounders (including initial antibiotic therapy and catheter removal) in different models (minimum hazard ratio: 9.18; 95% CI: 1.16-72.78; P = 0.036). There were no differences in mortality according to vancomycin MIC values.
   Conclusions: Decreased susceptibility to vancomycin acted as a predictor of the development of IE complicating MRSA CR-BSI.
C1 [San-Juan, Rafael; Fernandez-Ruiz, Mario; Lopez-Medrano, Francisco; Maria Aguado, Jose] Univ Complutense, Unit Infect Dis, Hosp Univ Octubre 12, Inst Invest Hosp Octubre I 12 12, Madrid, Spain.
   [Gasch, Oriol] Corp Sanitaria Parc Tauli, Dept Infect Dis, Sabadell, Spain.
   [Camoez, Mariana; Angeles Dominguez, Maria] Univ Barcelona, Hosp Univ Bellvitge, Dept Microbiol, Barcelona, Spain.
   [Almirante, Benito] Univ Autonoma Barcelona, Dept Infect Dis, Hosp Univ Vall dHebron, Barcelona, Spain.
   [Padilla, Belen] Univ Complutense, Hosp Gen Univ Gregorio Maranon, Dept Clin Microbiol & Infect Dis, Madrid, Spain.
   [Pujol, Miquel] Univ Barcelona, Hosp Univ Bellvitge, Dept Infect Dis, Barcelona, Spain.
C3 Hospital Universitario 12 de Octubre; Complutense University of Madrid;
   Autonomous University of Barcelona; Parc Tauli Hospital Universitari;
   University of Barcelona; Institut d'Investigacio Biomedica de Bellvitge
   (IDIBELL); Bellvitge University Hospital; Autonomous University of
   Barcelona; Hospital Universitari Vall d'Hebron; General University
   Gregorio Maranon Hospital; Complutense University of Madrid; Institut
   d'Investigacio Biomedica de Bellvitge (IDIBELL); Bellvitge University
   Hospital; University of Barcelona
RP San-Juan, R (corresponding author), Univ Complutense, Unit Infect Dis, Hosp Univ Octubre 12, Inst Invest Hosp Octubre I 12 12, Madrid, Spain.
EM rafasjg@yahoo.es
RI Rodriguez-Baño, Jesus/F-2453-2011; Blanco, Jose-Ramon/L-6768-2018;
   Pascual, Alvaro/Y-5854-2018; Rojo, Miquel Pujol/AAF-5681-2021; Benito,
   Natividad/D-1855-2010; Camoez, Mariana/ACK-3178-2022; San-Juan,
   Rafael/AAN-4499-2021
OI Rodriguez-Baño, Jesus/0000-0001-6732-9001; Blanco,
   Jose-Ramon/0000-0002-4268-0150; Pascual, Alvaro/0000-0002-8672-5891;
   Rojo, Miquel Pujol/0000-0002-6475-6208; Benito,
   Natividad/0000-0001-6410-013X; San-Juan, Rafael/0000-0003-3446-1991;
   Lepe, Jose A./0000-0002-3635-4930; Dominguez, M.
   Angeles/0000-0003-3107-9586; Calbo, Esther/0000-0001-7750-5347;
   Horcajada, Juan Pablo/0000-0001-9873-5459; Montero, Maria
   Milagro/0000-0001-5991-6804; Almirante, Benito/0000-0002-1189-2361;
   Lopez-Medrano, Francisco/0000-0001-5333-7529; Camoez,
   Mariana/0000-0002-7517-6874
FU Spanish Ministry of Economy and Competitiveness; Instituto de Salud
   Carlos III; Subdireccion General de Redes y Centros de Investigacion
   Cooperativa; European Development Regional Fund (ERDF); Spanish Network
   for the Research in Infectious Diseases [REIPI RD12/0015]; Spanish
   Ministry of Economy and Competitiveness [JR14/00036)]
FX This study was co-funded by the Spanish Ministry of Economy and
   Competitiveness, Instituto de Salud Carlos III, Subdireccion General de
   Redes y Centros de Investigacion Cooperativa [co-financed by the
   European Development Regional Fund (ERDF) 'A way to achieve Europe'] and
   by the Spanish Network for the Research in Infectious Diseases (REIPI
   RD12/0015). M. F. R. holds a clinical research contract 'Juan Rodes'
   (JR14/00036) from the Spanish Ministry of Economy and Competitiveness,
   Instituto de Salud Carlos III.
CR Abdelhady W, 2014, J INFECT DIS, V209, P1231, DOI 10.1093/infdis/jiu007
   Abdelhady W, 2013, ANTIMICROB AGENTS CH, V57, P1447, DOI 10.1128/AAC.02073-12
   CHARLSON ME, 1987, J CHRON DIS, V40, P373, DOI 10.1016/0021-9681(87)90171-8
   Chow JW, 1999, INT J ANTIMICROB AG, V11, P7, DOI 10.1016/S0924-8579(98)00060-0
   Chung M, 2000, MICROB DRUG RESIST, V6, P189, DOI 10.1089/mdr.2000.6.189
   Concato J, 1995, J CLIN EPIDEMIOL, V48, P1495, DOI 10.1016/0895-4356(95)00510-2
   Enright MC, 2000, J CLIN MICROBIOL, V38, P1008, DOI 10.1128/JCM.38.3.1008-1015.2000
   Falcón R, 2015, CLIN INFECT DIS, V61, P1490, DOI 10.1093/cid/civ583
   Falcón R, 2016, INT J ANTIMICROB AG, V47, P343, DOI 10.1016/j.ijantimicag.2016.01.014
   Fowler VG, 2003, ARCH INTERN MED, V163, P2066, DOI 10.1001/archinte.163.17.2066
   Fowler VG, 2005, CLIN INFECT DIS, V40, P695, DOI 10.1086/427806
   Friedman ND, 2002, ANN INTERN MED, V137, P791, DOI 10.7326/0003-4819-137-10-200211190-00007
   Garciarena CD, 2015, PATHOGENS, V4, P869, DOI 10.3390/pathogens4040869
   Gasch O, 2014, CLIN MICROBIOL INFEC, V20, P361, DOI 10.1111/1469-0691.12330
   Gasch O, 2013, CLIN MICROBIOL INFEC, V19, P1049, DOI 10.1111/1469-0691.12108
   Gasch O, 2013, J ANTIMICROB CHEMOTH, V68, P1423, DOI 10.1093/jac/dkt016
   Ghanem GA, 2007, MEDICINE, V86, P54, DOI 10.1097/MD.0b013e318030d344
   Horan TC, 2008, AM J INFECT CONTROL, V36, P309, DOI 10.1016/j.ajic.2008.03.002
   Jacob JT, 2013, INT J INFECT DIS, V17, pE93, DOI 10.1016/j.ijid.2012.08.005
   Kalil AC, 2014, JAMA-J AM MED ASSOC, V312, P1552, DOI 10.1001/jama.2014.6364
   Lalueza A, 2010, J INFECT DIS, V201, P311, DOI 10.1086/649572
   Li JS, 2000, CLIN INFECT DIS, V30, P633, DOI 10.1086/313753
   Lina G, 1999, CLIN INFECT DIS, V29, P1128, DOI 10.1086/313461
   López-Cortés LE, 2015, J ANTIMICROB CHEMOTH, V70, P2652, DOI 10.1093/jac/dkv133
   Aguado JM, 2011, EMERG INFECT DIS, V17, P1099, DOI 10.3201/eid1706.101037
   MCCABE WR, 1960, AM J MED SCI, V240, P754
   Méhes L, 2012, J MED MICROBIOL, V61, P198, DOI 10.1099/jmm.0.029421-0
   Milheiriço C, 2007, ANTIMICROB AGENTS CH, V51, P3374, DOI 10.1128/AAC.00275-07
   Miller CE, 2012, CLIN INFECT DIS, V54, P591, DOI 10.1093/cid/cir858
   Neuner EA, 2010, DIAGN MICR INFEC DIS, V67, P228, DOI 10.1016/j.diagmicrobio.2010.02.026
   Pigrau C, 2003, EUR J CLIN MICROBIOL, V22, P713, DOI 10.1007/s10096-003-1041-0
   RAAD II, 1992, CLIN INFECT DIS, V14, P75, DOI 10.1093/clinids/14.1.75
   Rojas L, 2012, J ANTIMICROB CHEMOTH, V67, P1760, DOI 10.1093/jac/dks128
   San-Juan R, 2016, EMERG INFECT DIS, V22, P1057, DOI 10.3201/eid2206.151709
   Shopsin B, 2003, J CLIN MICROBIOL, V41, P456, DOI 10.1128/JCM.41.1.456-459.2003
   Soriano A, 2008, CLIN INFECT DIS, V46, P193, DOI 10.1086/524667
   TENOVER FC, 1995, J CLIN MICROBIOL, V33, P2233, DOI 10.1128/JCM.33.9.2233-2239.1995
   Uçkay I, 2012, ANTIMICROB AGENTS CH, V56, P1258, DOI 10.1128/AAC.05808-11
   van Hal SJ, 2012, CLIN INFECT DIS, V54, P755, DOI 10.1093/cid/cir935
   Viedma E, 2014, J ANTIMICROB CHEMOTH, V69, P51, DOI 10.1093/jac/dkt337
   Walsh TR, 2001, J CLIN MICROBIOL, V39, P2439, DOI 10.1128/JCM.39.7.2439-2444.2001
   Weidenmaier C, 2005, J INFECT DIS, V191, P1771, DOI 10.1086/429692
   Wyllie DH, 2006, BRIT MED J, V333, P281, DOI 10.1136/bmj.38834.421713.2F
   Xiong YQ, 2009, J INFECT DIS, V199, P201, DOI 10.1086/595738
NR 44
TC 8
Z9 9
U1 0
U2 8
PU OXFORD UNIV PRESS
PI OXFORD
PA GREAT CLARENDON ST, OXFORD OX2 6DP, ENGLAND
SN 0305-7453
EI 1460-2091
J9 J ANTIMICROB CHEMOTH
JI J. Antimicrob. Chemother.
PD JUL
PY 2017
VL 72
IS 7
BP 2102
EP 2109
DI 10.1093/jac/dkx096
PG 8
WC Infectious Diseases; Microbiology; Pharmacology & Pharmacy
WE Science Citation Index Expanded (SCI-EXPANDED)
SC Infectious Diseases; Microbiology; Pharmacology & Pharmacy
GA EZ7JV
UT WOS:000404901100037
PM 28379553
OA Bronze
DA 2024-08-24
ER

PT J
AU Dao, TH
   Alsallaq, R
   Parsons, JB
   Ferrolino, J
   Hayden, RT
   Rubnitz, JE
   Rafiqullah, IM
   Robinson, DA
   Margolis, EB
   Rosch, JW
   Wolf, J
AF Dao, Tina H.
   Alsallaq, Ramzi
   Parsons, Joshua B.
   Ferrolino, Jose
   Hayden, Randall T.
   Rubnitz, Jeffrey E.
   Rafiqullah, Iftekhar M.
   Robinson, D. Ashley
   Margolis, Elisa B.
   Rosch, Jason W.
   Wolf, Joshua
TI Vancomycin Heteroresistance and Clinical Outcomes in Bloodstream
   Infections Caused by Coagulase-Negative Staphylococci
SO ANTIMICROBIAL AGENTS AND CHEMOTHERAPY
LA English
DT Article
DE staphylococci; Staphylococcus epidermidis; child; heteroresistance;
   leukemia; vancomycin
ID HETEROGENEOUS RESISTANCE; FEBRILE NEUTROPENIA; AUREUS MRSA;
   SUSCEPTIBILITY; EPIDERMIDIS; TEICOPLANIN; STRAINS; PATIENT; PROPHYLAXIS;
   BACTEREMIA
AB Coagulase-negative staphylococci (CoNS) are a common etiology of serious and recurrent infections in immunocompromised patients. Although most isolates appear susceptible to vancomycin, a single strain might have a subpopulation of resistant bacteria. This phenomenon is termed heteroresistance and may adversely affect the response to treatment. A retrospective cohort study was performed of pediatric patients with leukemia treated at St. Jude Children's Research Hospital who developed CoNS central line-associated bloodstream infection (CLABSI). Available isolates were sequenced and tested for vancomycin heteroresistance by population analysis profiling. Risk factors for heteroresistance and the association of heteroresistance with treatment failure (death or relapse of infection) or poor clinical response to vancomycin therapy (treatment failure or persistent bacteremia after vancomycin initiation) were evaluated. For 65 participants with CoNS CLABSI, 62 initial isolates were evaluable, of which 24 (39%) were vancomycin heteroresistant. All heteroresistant isolates were of Staphylococcus epidermidis and comprised multiple sequence types. Participants with heteroresistant bacteria had more exposure to vancomycin prophylaxis (P = 0.026) during the 60 days prior to infection. Of the 40 participants evaluable for clinical outcomes, heteroresistance increased the risk of treatment failure (P = 0.012) and poor clinical response (P = 0.001). This effect persisted after controlling for identified confounders. These data indicate that vancomycin heteroresistance is common in CoNS isolates from CLABSIs in pediatric patients with leukemia and is associated with poor clinical outcomes. Validation of these findings in an independent cohort and evaluation of alternative antibiotic therapy in patients with heteroresistant infections have the potential to improve care for serious CoNS infections.
C1 [Dao, Tina H.; Alsallaq, Ramzi; Parsons, Joshua B.; Ferrolino, Jose; Margolis, Elisa B.; Rosch, Jason W.; Wolf, Joshua] St Jude Childrens Res Hosp, Dept Infect Dis, 332 N Lauderdale St, Memphis, TN 38105 USA.
   [Dao, Tina H.; Parsons, Joshua B.; Hayden, Randall T.; Rubnitz, Jeffrey E.; Margolis, Elisa B.; Rosch, Jason W.; Wolf, Joshua] Univ Tennessee, Hlth Sci Ctr, Memphis, TN 38163 USA.
   [Hayden, Randall T.] St Jude Childrens Res Hosp, Dept Pathol, 332 N Lauderdale St, Memphis, TN 38105 USA.
   [Rubnitz, Jeffrey E.] St Jude Childrens Res Hosp, Dept Oncol, 332 N Lauderdale St, Memphis, TN 38105 USA.
   [Rafiqullah, Iftekhar M.; Robinson, D. Ashley] Univ Mississippi, Med Ctr, Dept Microbiol & Immunol, Jackson, MS 39216 USA.
C3 St Jude Children's Research Hospital; University of Tennessee System;
   University of Tennessee Health Science Center; St Jude Children's
   Research Hospital; St Jude Children's Research Hospital; University of
   Mississippi Medical Center; University of Mississippi
RP Rosch, JW; Wolf, J (corresponding author), St Jude Childrens Res Hosp, Dept Infect Dis, 332 N Lauderdale St, Memphis, TN 38105 USA.; Rosch, JW; Wolf, J (corresponding author), Univ Tennessee, Hlth Sci Ctr, Memphis, TN 38163 USA.
EM Jason.Rosch@stjude.org; Joshua.Wolf@sjtude.org
RI parsons, joshua B/JAX-3260-2023; Hayden, Randall/N-2534-2018; Wolf,
   Joshua/ADO-0221-2022; parsons, joshua B/HTQ-8516-2023; Margolis,
   Elisa/N-8084-2018; Rafiqullah, Iftekhar/P-2723-2016; Rosch,
   Jason/N-8106-2018
OI parsons, joshua B/0000-0002-0589-3587; Wolf, Joshua/0000-0002-9912-3646;
   parsons, joshua B/0000-0002-0589-3587; Margolis,
   Elisa/0000-0001-6217-0564; Rafiqullah, Iftekhar/0000-0002-6974-525X;
   Dao, Tina/0000-0002-0585-1563; Ferrolino, Jose
   Amadeo/0000-0003-4008-5507; Rosch, Jason/0000-0002-1798-1760
CR Andersson DI, 2014, NAT REV MICROBIOL, V12, P465, DOI 10.1038/nrmicro3270
   [Anonymous], 2011, 24 INFORMATIONAL SUP
   Band VI, 2018, MBIO, V9, DOI 10.1128/mBio.02448-17
[truncated: 3,208,206 more chars]
