# Supplementary material for: Global insights into MRSA bacteremia: a bibliometric analysis and future outlook
Source: Front Microbiol. 2025 Jan 22;15:1516584. doi: 10.3389/fmicb.2024.1516584 (PMC11794302; doi:10.3389/fmicb.2024.1516584)
Supplement: Supplementary file 1 [file Data_Sheet_1.zip › Data Sheet 1/download_1621.txt]

FN Clarivate Analytics Web of Science
VR 1.0
PT J
AU Jean, SS
   Chang, YC
   Lin, WC
   Lee, WS
   Hsueh, PR
   Hsu, CW
AF Jean, Shio-Shin
   Chang, Yin-Chun
   Lin, Wei-Cheng
   Lee, Wen-Sen
   Hsueh, Po-Ren
   Hsu, Chin-Wan
TI Epidemiology, Treatment, and Prevention of Nosocomial Bacterial
   Pneumonia
SO JOURNAL OF CLINICAL MEDICINE
LA English
DT Review
DE hospital-acquired pneumonia; ventilator-associated pneumonia;
   methicillin-resistant Staphylococcus aureus; Pseudomonas aeruginosa;
   extended-spectrum beta-lactamase-producing Enterobacteriaceae species;
   extensively drug-resistant; Acinetobacter baumannii complex species;
   antibiotic combination; carbapenemase; ceftazidime-avibactam
ID VENTILATOR-ASSOCIATED PNEUMONIA; RESISTANT KLEBSIELLA-PNEUMONIAE;
   HOSPITAL-ACQUIRED PNEUMONIA; CRITICALLY-ILL PATIENTS; COMPLICATED
   INTRAABDOMINAL INFECTIONS; MULTICENTER ANTIMICROBIAL RESISTANCE;
   ACINETOBACTER-BAUMANNII BACTEREMIA; SUBGLOTTIC SECRETION DRAINAGE;
   URINARY-TRACT-INFECTIONS; INTENSIVE-CARE UNITS
AB Septicaemia likely results in high case-fatality rates in the present multidrug-resistant (MDR) era. Amongst them are hospital-acquired pneumonia (HAP) and ventilator-associated pneumonia (VAP), two frequent fatal septicaemic entities amongst hospitalised patients. We reviewed the PubMed database to identify the common organisms implicated in HAP/VAP, to explore the respective risk factors, and to find the appropriate antibiotic choice. Apart from methicillin-resistant Staphylococcus aureus and Pseudomonas aeruginosa, extended-spectrum beta-lactamase-producing Enterobacteriaceae spp., MDR or extensively drug-resistant (XDR)-Acinetobacter baumannii complex spp., followed by Stenotrophomonas maltophilia, Chryseobacterium indologenes, and Elizabethkingia meningoseptica are ranked as the top Gram-negative bacteria (GNB) implicated in HAP/VAP. Carbapenem-resistant Enterobacteriaceae notably emerged as an important concern in HAP/VAP. The above-mentioned pathogens have respective risk factors involved in their acquisition. In the present XDR era, tigecycline, colistin, and ceftazidime-avibactam are antibiotics effective against the Klebsiella pneumoniae carbapenemase and oxacillinase producers amongst the Enterobacteriaceae isolates implicated in HAP/VAP. Antibiotic combination regimens are recommended in the treatment of MDR/XDR-P. aeruginosa or A. baumannii complex isolates. Some special patient populations need prolonged courses (>7-day) and/or a combination regimen of antibiotic therapy. Implementation of an antibiotic stewardship policy and the measures recommended by the United States (US) Institute for Healthcare were shown to decrease the incidence rates of HAP/VAP substantially.
C1 [Jean, Shio-Shin; Hsu, Chin-Wan] Taipei Med Univ, Coll Med, Sch Med, Dept Emergency, Taipei 110, Taiwan.
   [Jean, Shio-Shin; Hsu, Chin-Wan] Taipei Med Univ, Wan Fang Hosp, Dept Emergency Med, Dept Emergency & Crit Care Med, Taipei 110, Taiwan.
   [Chang, Yin-Chun; Lin, Wei-Cheng] Taipei Med Univ, Wan Fang Hosp, Dept Surg, Div Thorac Surg, Taipei 110, Taiwan.
   [Lee, Wen-Sen] Taipei Med Univ, Wan Fang Hosp, Dept Internal Med, Div Infect Dis, Taipei 110, Taiwan.
   [Lee, Wen-Sen] Taipei Med Univ, Coll Med, Sch Med, Dept Internal Med, Taipei 110, Taiwan.
   [Hsueh, Po-Ren] Natl Taiwan Univ, Natl Taiwan Univ Hosp, Dept Lab Med, Coll Med, Taipei 100, Taiwan.
   [Hsueh, Po-Ren] Natl Taiwan Univ Hosp, Natl Taiwan Univ, Dept Internal Med, Coll Med, Taipei 100, Taiwan.
C3 Taipei Medical University; Taipei Medical University; Taipei Municipal
   WanFang Hospital; Taipei Municipal WanFang Hospital; Taipei Medical
   University; Taipei Medical University; Taipei Municipal WanFang
   Hospital; Taipei Medical University; National Taiwan University;
   National Taiwan University Hospital; National Taiwan University;
   National Taiwan University Hospital
RP Jean, SS (corresponding author), Taipei Med Univ, Coll Med, Sch Med, Dept Emergency, Taipei 110, Taiwan.; Jean, SS (corresponding author), Taipei Med Univ, Wan Fang Hosp, Dept Emergency Med, Dept Emergency & Crit Care Med, Taipei 110, Taiwan.
EM jeanshioshin168@gmail.com; 101403@w.tmu.edu.tw; 101336@w.tmu.edu.tw;
   89425@w.tmu.edu.tw; hsporen@ntu.edu.tw; 101025@w.tmu.edu
RI Jean, Shio-Shin/JHT-4926-2023; Hsueh, Po-Ren/ABE-1594-2021
CR Abdellatif S, 2016, ANN INTENSIVE CARE, V6, DOI 10.1186/s13613-016-0127-7
   Akgul F, 2016, PATHOG GLOB HEALTH, V110, P321, DOI 10.1080/20477724.2016.1254976
   Atici S, 2016, SPRINGERPLUS, V5, DOI 10.1186/s40064-016-3449-x
   Barlam TF, 2016, CLIN INFECT DIS, V62, pE51, DOI 10.1093/cid/ciw118
   BASHAR FR, 2013, TANAFFOS, V12, P16
   Bassetti M, 2018, CURR OPIN INFECT DIS, V31, P177, DOI 10.1097/QCO.0000000000000438
   Bloch KC, 1997, MEDICINE, V76, P30, DOI 10.1097/00005792-199701000-00003
   Bouza E, 2012, J HOSP INFECT, V80, P150, DOI 10.1016/j.jhin.2011.11.013
   Bratu S, 2005, ARCH INTERN MED, V165, P1430, DOI 10.1001/archinte.165.12.1430
   Bustamante-Munguira J, 2019, J CLIN MED, V8, DOI 10.3390/jcm8040480
   Calis J, 2013, NEW ENGL J MED, V369, P2062, DOI 10.1056/NEJMc1312359
   Carvalhaes CG, 2019, DIAGN MICR INFEC DIS, V94, P93, DOI 10.1016/j.diagmicrobio.2018.11.021
   Ceccato A, 2019, J CLIN MED, V8, DOI 10.3390/jcm8060843
   Chamot E, 2003, ANTIMICROB AGENTS CH, V47, P2756, DOI 10.1128/AAC.47.9.2756-2764.2003
   Chan EY, 2007, BMJ-BRIT MED J, V334, P889, DOI 10.1136/bmj.39136.528160.BE
   Chandorkar G, 2012, J ANTIMICROB CHEMOTH, V67, P2463, DOI 10.1093/jac/dks246
   Chang GH, 2018, J CLIN MED, V7, DOI 10.3390/jcm7110385
   Chen CH, 2018, J CLIN MED, V7, DOI 10.3390/jcm7110393
   Chen FL, 2013, J MICROBIOL IMMUNOL, V46, P425, DOI 10.1016/j.jmii.2012.08.007
   Chen TL, 2010, ANTIMICROB AGENTS CH, V54, P3107, DOI 10.1128/AAC.00128-10
   Cheng A, 2015, CRIT CARE MED, V43, P1194, DOI 10.1097/CCM.0000000000000933
   Chiu CH, 2000, EMERG INFECT DIS, V6, P481, DOI 10.3201/eid0605.000506
   Chiu SK, 2013, PLOS ONE, V8, DOI 10.1371/journal.pone.0069428
   Chou CC, 2019, J MICROBIOL IMMUNOL, V52, P172, DOI 10.1016/j.jmii.2018.11.004
   Chung DR, 2011, AM J RESP CRIT CARE, V184, P1409, DOI 10.1164/rccm.201102-0349OC
   Crandon JL, 2009, J ANTIMICROB CHEMOTH, V64, P837, DOI 10.1093/jac/dkp301
   De Pascale G, 2017, CRIT CARE, V21, DOI 10.1186/s13054-017-1769-z
   Di Carlo P, 2014, CURR INFECT DIS REP, V16, DOI 10.1007/s11908-014-0428-7
   Dimopoulos G, 2013, CHEST, V144, P1759, DOI 10.1378/chest.13-0076
   Dizbay M, 2010, J ANTIBIOT, V63, P51, DOI 10.1038/ja.2009.117
   Drakulovic MB, 1999, LANCET, V354, P1851, DOI 10.1016/S0140-6736(98)12251-1
   Dryden M, 2010, CLIN MICROBIOL INFEC, V16, P3, DOI 10.1111/j.1469-0691.2010.03135.x
   El Chakhtoura NG, 2018, EXPERT REV ANTI-INFE, V16, P89, DOI 10.1080/14787210.2018.1425139
   Endimiani A, 2010, ANTIMICROB AGENTS CH, V54, P526, DOI 10.1128/AAC.01235-09
   Fernández-Barat L, 2017, J INFECTION, V74, P142, DOI 10.1016/j.jinf.2016.11.008
   García-Cabrera E, 2010, EUR J CLIN MICROBIOL, V29, P867, DOI 10.1007/s10096-010-0942-y
   Garnacho-Montero J, 2007, CRIT CARE MED, V35, P1888, DOI 10.1097/01.CCM.0000275389.31974.22
   Garonzik SM, 2011, ANTIMICROB AGENTS CH, V55, P3284, DOI 10.1128/AAC.01733-10
   Geng TT, 2018, MEDICINE, V97, DOI [10.1097/MD.0000000000009961, 10.1097/md.0000000000009961]
   Girard TD, 2008, LANCET, V371, P126, DOI 10.1016/S0140-6736(08)60105-1
   Goldstein I, 2002, AM J RESP CRIT CARE, V165, P171, DOI 10.1164/ajrccm.165.2.2107025
   Hellyer Thomas P, 2016, J Intensive Care Soc, V17, P238, DOI 10.1177/1751143716644461
   Hsu MS, 2011, EUR J CLIN MICROBIOL, V30, P1271, DOI 10.1007/s10096-011-1223-0
   Hsueh PR, 2002, EMERG INFECT DIS, V8, P827
   Ismail B, 2018, J MICROBIOL IMMUNOL, V51, P763, DOI 10.1016/j.jmii.2017.03.007
   Isozumi R, 2012, EMERG INFECT DIS, V18, P1383, DOI 10.3201/eid1808.111816
   Jean SS, 2014, J HOSP INFECT, V86, P244, DOI 10.1016/j.jhin.2014.01.009
   Jean SS, 2010, EUR J CLIN MICROBIOL, V29, P471, DOI 10.1007/s10096-009-0866-6
   Jean SS, 2019, EXPERT REV ANTI-INFE, V17, P307, DOI 10.1080/14787210.2019.1612240
   Jean SS, 2019, DRUGS, V79, P705, DOI 10.1007/s40265-019-01112-1
   Jean SS, 2018, INFECT DRUG RESIST, V11, P1881, DOI 10.2147/IDR.S181085
   Jean SS, 2018, MEDICINE, V97, DOI 10.1097/MD.0000000000012278
   Jean SS, 2017, INT J ANTIMICROB AG, V50, P507, DOI 10.1016/j.ijantimicag.2017.06.021
   Jean SS, 2017, J ANTIMICROB CHEMOTH, V72, P166, DOI 10.1093/jac/dkw398
   Jean SS, 2016, J MICROBIOL IMMUNOL, V49, P924, DOI 10.1016/j.jmii.2015.06.009
   Jean SS, 2015, FUTURE MICROBIOL, V10, P407, DOI [10.2217/fmb.14.135, 10.2217/FMB.14.135]
   Jean SS, 2014, INT J ANTIMICROB AG, V44, P222, DOI 10.1016/j.ijantimicag.2014.05.018
   Jean SS, 2014, FUTURE MICROBIOL, V9, P273, DOI 10.2217/fmb.13.157
   Jean SS, 2013, INT J ANTIMICROB AG, V41, P457, DOI 10.1016/j.ijantimicag.2013.02.001
   Jean SS, 2011, EXPERT OPIN PHARMACO, V12, P2145, DOI 10.1517/14656566.2011.599320
   Jones RN, 2010, CLIN INFECT DIS, V51, pS81, DOI 10.1086/653053
   Kalil AC, 2016, CLIN INFECT DIS, V63, P575, DOI [10.1093/cid/ciw504, 10.1093/cid/ciw353]
   Karlowsky JA, 2017, J MED MICROBIOL, V66, P61, DOI 10.1099/jmm.0.000421
   Khawcharoenporn T, 2014, INT J ANTIMICROB AG, V43, P378, DOI 10.1016/j.ijantimicag.2014.01.016
   Kiratisin P, 2012, INT J ANTIMICROB AG, V39, P311, DOI 10.1016/j.ijantimicag.2012.01.002
   Kollef MH, 2012, CRIT CARE, V16, DOI [10.1186/cc11862, 10.1186/cc11853]
   Kollef MH, 1997, CRIT CARE MED, V25, P567, DOI 10.1097/00003246-199704000-00004
   Kress JP, 2000, NEW ENGL J MED, V342, P1471, DOI 10.1056/NEJM200005183422002
   Kumarasamy KK, 2010, LANCET INFECT DIS, V10, P597, DOI 10.1016/S1473-3099(10)70143-2
   Kurup A, 2014, ANN MED SURG, V3, P85, DOI 10.1016/j.amsu.2014.06.005
   Lan SH, 2019, J CLIN MED, V8, DOI 10.3390/jcm8060824
   Lee CH, 2017, J MICROBIOL IMMUNOL, V50, P677, DOI 10.1016/j.jmii.2015.06.003
   Lee SH, 2019, J MICROBIOL IMMUNOL, V52, P920, DOI 10.1016/j.jmii.2019.10.009
   Lee YC, 2011, J ANTIMICROB CHEMOTH, V66, P1839, DOI 10.1093/jac/dkr200
   Lee YT, 2012, J MICROBIOL IMMUNOL, V45, P43, DOI 10.1016/j.jmii.2011.09.020
   LEU HS, 1989, AM J EPIDEMIOL, V129, P1258, DOI 10.1093/oxfordjournals.aje.a115245
   Li YJ, 2017, BMC INFECT DIS, V17, DOI 10.1186/s12879-017-2471-0
   Liao CH, 2019, INFECT DRUG RESIST, V12, P545, DOI 10.2147/IDR.S193638
   Lin KY, 2016, J MICROBIOL IMMUNOL, V49, P52, DOI 10.1016/j.jmii.2014.01.005
   Liu WD, 2019, J MICROBIOL IMMUNOL, V52, P788, DOI 10.1016/j.jmii.2019.04.008
   López-Hernández S, 1998, EUR J CLIN MICROBIOL, V17, P282, DOI 10.1007/BF01699988
   Lorente L, 2007, AM J RESP CRIT CARE, V176, P1079, DOI 10.1164/rccm.200705-761OC
   Luna CM, 2014, CRIT CARE RES PRACT, V2014, DOI 10.1155/2014/480463
   Magiorakos AP, 2012, CLIN MICROBIOL INFEC, V18, P268, DOI 10.1111/j.1469-0691.2011.03570.x
   Marelich GP, 2000, CHEST, V118, P459, DOI 10.1378/chest.118.2.459
   Martin-Loeches I, 2013, INTENS CARE MED, V39, P672, DOI 10.1007/s00134-012-2808-5
   Matzi V, 2010, J ANTIMICROB CHEMOTH, V65, P995, DOI 10.1093/jac/dkq070
   Merchant S, 2018, J GLOB ANTIMICROB RE, V14, P33, DOI 10.1016/j.jgar.2018.02.005
   Micek ST, 2015, INFECT CONT HOSP EP, V36, P1190, DOI 10.1017/ice.2015.167
   Michalopoulos A, 2010, CLIN MICROBIOL INFEC, V16, P184, DOI 10.1111/j.1469-0691.2009.02921.x
   Morris PE, 2008, CRIT CARE MED, V36, P2238, DOI 10.1097/CCM.0b013e318180b90e
   Morrow LE, 2010, AM J RESP CRIT CARE, V182, P1058, DOI 10.1164/rccm.200912-1853OC
   Muscedere J, 2011, CRIT CARE MED, V39, P1985, DOI 10.1097/CCM.0b013e318218a4d9
   Nseir S, 2011, AM J RESP CRIT CARE, V184, P1041, DOI 10.1164/rccm.201104-0630OC
   Özgür ES, 2014, AM J INFECT CONTROL, V42, P206, DOI 10.1016/j.ajic.2013.09.003
   Paterson DL, 2004, CLIN INFECT DIS, V38, pS341, DOI 10.1086/382690
   Perez F, 2016, EXPERT OPIN PHARMACO, V17, P761, DOI 10.1517/14656566.2016.1145658
   Pugh R, 2011, COCHRANE DB SYST REV, DOI 10.1002/14651858.CD007577.pub2
   Ramirez J, 2013, ANTIMICROB AGENTS CH, V57, P1756, DOI 10.1128/AAC.01232-12
   Razazi K, 2017, ANN INTENSIVE CARE, V7, DOI 10.1186/s13613-017-0283-4
   Rello J, 2017, CLIN MICROBIOL INFEC, V23, P640, DOI 10.1016/j.cmi.2017.03.018
   Rodrigues CF, 2019, J CLIN MED, V8, DOI 10.3390/jcm8010076
   Sader HS, 2018, J ANTIMICROB CHEMOTH, V73, P3053, DOI 10.1093/jac/dky279
   Schweickert WD, 2009, LANCET, V373, P1874, DOI 10.1016/S0140-6736(09)60658-9
   Shortridge D, 2020, J GLOB ANTIMICROB RE, V21, P60, DOI 10.1016/j.jgar.2019.10.009
   Siempos II, 2010, CRIT CARE MED, V38, P954, DOI 10.1097/CCM.0b013e3181c8fe4b
   Torres A, 2018, CRIT CARE, V22, DOI 10.1186/s13054-018-1958-4
   Torres A, 2018, LANCET INFECT DIS, V18, P285, DOI [10.1016/s1473-3099(17)30747-8, 10.1016/S1473-3099(17)30747-8]
   Torres A, 2017, EUR RESPIR J, V50, DOI 10.1183/13993003.00582-2017
   Tseng CC, 2009, INFECT CONT HOSP EP, V30, P1193, DOI 10.1086/648455
   Tumbarello M, 2013, CHEST, V144, P1768, DOI 10.1378/chest.13-1018
   Tumbarello M, 2012, CLIN INFECT DIS, V55, P943, DOI 10.1093/cid/cis588
   Tzouvelekis LS, 2012, CLIN MICROBIOL REV, V25, P682, DOI 10.1128/CMR.05035-11
   Vardakas KZ, 2019, J GLOB ANTIMICROB RE, V17, P250, DOI 10.1016/j.jgar.2019.01.004
   Velázquez-Acosta C, 2018, SUPPORT CARE CANCER, V26, P1953, DOI 10.1007/s00520-017-4032-x
   Yapa SWS, 2014, ANTIMICROB AGENTS CH, V58, P2570, DOI 10.1128/AAC.01705-13
   Zampieri FG, 2015, CRIT CARE, V19, DOI 10.1186/s13054-015-0868-y
   Zhang H, 2015, INT J ANTIMICROB AG, V45, P347, DOI 10.1016/j.ijantimicag.2014.12.014
NR 118
TC 75
Z9 81
U1 1
U2 21
PU MDPI
PI BASEL
PA ST ALBAN-ANLAGE 66, CH-4052 BASEL, SWITZERLAND
EI 2077-0383
J9 J CLIN MED
JI J. Clin. Med.
PD JAN
PY 2020
VL 9
IS 1
AR 275
DI 10.3390/jcm9010275
PG 21
WC Medicine, General & Internal
WE Science Citation Index Expanded (SCI-EXPANDED)
SC General & Internal Medicine
GA KO2OF
UT WOS:000515388400275
PM 31963877
OA gold, Green Published
DA 2024-08-24
ER

PT J
AU Dulhunty, JM
   Webb, SAR
   Paterson, DL
   Bellomo, R
   Myburgh, J
   Roberts, JA
   Lipman, J
AF Dulhunty, Joel M.
   Webb, Steven A. R.
   Paterson, David L.
   Bellomo, Rinaldo
   Myburgh, John
   Roberts, Jason A.
   Lipman, Jeffrey
TI A survey of antibiotic prescribing practices in Australian and New
   Zealand intensive care units
SO CRITICAL CARE AND RESUSCITATION
LA English
DT Article
ID COMMUNITY-ACQUIRED PNEUMONIA; AMINOGLYCOSIDE COMBINATION THERAPY;
   VENTILATOR-ASSOCIATED PNEUMONIA; BETA-LACTAM MONOTHERAPY; CRITICALLY-ILL
   PATIENTS; PSEUDOMONAS-AERUGINOSA; DE-ESCALATION; METAANALYSIS; SEPSIS;
   RESISTANCE
AB Objective: To evaluate antibiotic prescribing practices in empirical and directed treatment of severe sepsis and septic shock in Australian and New Zealand intensive care units.
   Design, setting and participants: Case vignette survey of intended antibiotic prescribing for ICU patients with sepsis associated with community-acquired pneumonia (CAP), intra-abdominal infection (IAI), hospital-acquired pneumonia (HAP) or an unidentified infectious cause (UIC). Eighty-four specialists and advanced trainees working in an ICU setting in Australia and New Zealand responded to a questionnaire survey conducted between February and May 2009.
   Main outcome measures: Empirical and directed antibiotic therapy, including mode of administration, frequency of administration, dose and duration of therapy.
   Results: A total of 656 antibiotics were empirically "prescribed", including 25 unique antibiotics. Combination therapy was prescribed in 82% of cases, with dual cover for CAP and triple therapy for IAI most common. Directed single-agent cover for Pseudomonas aeruginosa in HAP and flucloxacillin monotherapy for methicillin-sensitive Staphylococcus aureus bacteraemia were prescribed in 65% and 51% of cases, respectively. Supportive gentamicin therapy was commonly recommended (32% of all cases), predominantly in the form of once-daily dosing. Daily gentamicin dosage varied from 3 to 7 mg/kg (excluding one outlier), and was largely compliant with recommendations (76% of doses being >= 5 mg/kg). Main areas of non-compliance with guidelines were provision of broader cover for resistant organisms and beta-lactam underdosing. Continuous and extended infusions were uncommon (5%).
   Conclusions: Antibiotic prescribing was largely appropriate, but consideration of site-specific resistance profiles and avoidance of low dosing is advocated to provide appropriate upfront cover, prevent underdosing and reduce the risk of developing resistant organisms.
C1 [Dulhunty, Joel M.; Roberts, Jason A.; Lipman, Jeffrey] Royal Brisbane & Womens Hosp, Dept Intens Care Med, Brisbane, Qld, Australia.
   [Dulhunty, Joel M.; Roberts, Jason A.; Lipman, Jeffrey] Univ Queensland, Burns Trauma & Crit Care Res Ctr, Brisbane, Qld, Australia.
   [Webb, Steven A. R.] Royal Perth Hosp, Intens Care Unit, Perth, WA, Australia.
   [Webb, Steven A. R.] Univ Western Australia, Sch Med & Pharmacol, Perth, WA 6009, Australia.
   [Webb, Steven A. R.] Univ Western Australia, Sch Populat Hlth, Perth, WA 6009, Australia.
   [Paterson, David L.] Royal Brisbane & Womens Hosp, Dept Infect Dis, Brisbane, Qld, Australia.
   [Paterson, David L.] Univ Queensland, Clin Res Ctr, Brisbane, Qld, Australia.
   [Bellomo, Rinaldo] Austin Hosp, Dept Intens Care Med, Melbourne, Vic 3084, Australia.
   [Myburgh, John] George Inst Int Hlth, Div Crit Care & Trauma, Sydney, NSW, Australia.
   [Myburgh, John] St George Hosp, Dept Intens Care Med, Sydney, NSW, Australia.
C3 Royal Brisbane & Women's Hospital; University of Queensland; East
   Metropolitan Health Service; Royal Perth Hospital; University of Western
   Australia; University of Western Australia; University of Western
   Australia; Royal Brisbane & Women's Hospital; University of Queensland;
   Austin Research Institute; Florey Institute of Neuroscience & Mental
   Health; University of Sydney; St George Hospital
RP Dulhunty, JM (corresponding author), Royal Brisbane & Womens Hosp, Dept Intens Care Med, Brisbane, Qld, Australia.
EM Joel_Dulhunty@health.qld.gov.au
RI Paterson, David L/A-9258-2010; Lipman, Jeffrey/G-2211-2010; Roberts,
   Jason/F-6272-2010; Dulhunty, Joel/C-6074-2014
OI Lipman, Jeffrey/0000-0002-5965-9876; Roberts, Jason/0000-0001-6218-435X;
   Dulhunty, Joel/0000-0002-4524-0548; Paterson, David/0000-0003-2079-4437;
   Myburgh, John/0000-0003-4088-7016
FU Royal Brisbane and Women's Hospital Private Practice Trust; National
   Health and Medical Research Council of Australia [519702, 569917]
FX Joel Dulhunty was supported by a grant from the Royal Brisbane and
   Women's Hospital Private Practice Trust Fund during preparation of this
   manuscript. Jason Roberts received funding from the National Health and
   Medical Research Council of Australia (Project Grant 519702; Australian
   Based Health Professional Research Fellowship 569917).
CR Bellomo R, 1998, ANAESTH INTENS CARE, V26, P648, DOI 10.1177/0310057X9802600606
   Bonomo RA, 2006, CLIN INFECT DIS, V43, pS49, DOI 10.1086/504477
   Boots RJ, 2005, ANAESTH INTENS CARE, V33, P87, DOI 10.1177/0310057X0503300115
   Charles PGP, 2008, CLIN INFECT DIS, V46, P1513, DOI 10.1086/586749
   Cosgrove SE, 2009, CLIN INFECT DIS, V48, P713, DOI 10.1086/597031
   Craig WA, 1998, CLIN INFECT DIS, V26, P1, DOI 10.1086/516284
   Cunha BA, 2004, CHEST, V125, P1913, DOI 10.1378/chest.125.5.1913
   Dorman T, 2007, CRIT CARE MED, V35, pS36, DOI 10.1097/01.CCM.0000252911.62777.1E
   Dulhunty JM, 2008, INTENS CARE MED, V34, P1654, DOI 10.1007/s00134-008-1160-2
   Eachempati SR, 2009, J TRAUMA, V66, P1343, DOI 10.1097/TA.0b013e31819dca4e
   FERGUSON J, 2003, AUST INFECT CONTROL, V8, P7
   Fish DN, 2006, CRIT CARE CLIN, V22, P291, DOI 10.1016/j.ccc.2006.02.006
   Garnacho-Montero J, 2003, CRIT CARE MED, V31, P2742, DOI 10.1097/01.CCM.0000098031.24329.10
   Kollef MH, 1999, CHEST, V115, P462, DOI 10.1378/chest.115.2.462
   Leroy O, 2003, CHEST, V123, P2034, DOI 10.1378/chest.123.6.2034
   Lipman J, 2009, CRIT CARE RESUSC, V11, P276
   Lodise TP, 2007, ANTIMICROB AGENTS CH, V51, P3510, DOI 10.1128/AAC.00338-07
   Mandell LA, 2007, CLIN INFECT DIS, V44, pS27, DOI 10.1086/511159
   Munckhof WJ, 1996, J ANTIMICROB CHEMOTH, V37, P645, DOI 10.1093/jac/37.4.645
   NICOLAU DP, 1995, ANTIMICROB AGENTS CH, V39, P650, DOI 10.1128/AAC.39.3.650
   Niederman MS, 2006, CURR OPIN CRIT CARE, V12, P452, DOI 10.1097/01.ccx.0000244126.84989.a2
   Paul M, 2004, BMJ-BRIT MED J, V328, P668, DOI 10.1136/bmj.38028.520995.63
   Paul M, 2003, BRIT MED J, V326, P1111, DOI 10.1136/bmj.326.7399.1111
   Safdar N, 2004, LANCET INFECT DIS, V4, P519, DOI 10.1016/S1473-3099(04)01108-9
   Schrag SJ, 2001, JAMA-J AM MED ASSOC, V286, P49, DOI 10.1001/jama.286.1.49
   Shorr AF, 2009, CRIT CARE MED, V37, P1463, DOI 10.1097/CCM.0b013e31819ced02
   Singh N, 2000, CHEST, V117, P1496, DOI 10.1378/chest.117.5.1496
   Sintchenko V, 2001, INTERN MED J, V31, P462, DOI 10.1046/j.1445-5994.2001.00102.x
   *THER GUID LTD, 2006, ETG COMPL EL VERS
   Vincent JL, 2009, JAMA-J AM MED ASSOC, V302, P2323, DOI 10.1001/jama.2009.1754
   Vincent JL, 2006, CRIT CARE MED, V34, P344, DOI 10.1097/01.CCM.0000194725.48928.3A
   Waterer GW, 2003, CHEST, V123, P1328, DOI 10.1378/chest.123.5.1328
   Wilson PA, 2005, INTERN MED J, V35, P699, DOI 10.1111/j.1445-5994.2005.00962.x
NR 33
TC 24
Z9 28
U1 0
U2 1
PU AUSTRALASIAN MED PUBL CO LTD
PI PYRMONT
PA LEVEL 2, 26-32 PYRMONT BRIDGE RD, PYRMONT, NSW 2009, AUSTRALIA
SN 1441-2772
J9 CRIT CARE RESUSC
JI Crit Care Resusc.
PD SEP
PY 2010
VL 12
IS 3
BP 162
EP 170
PG 9
WC Critical Care Medicine
WE Science Citation Index Expanded (SCI-EXPANDED)
SC General & Internal Medicine
GA 832PW
UT WOS:000295818800005
PM 21261573
DA 2024-08-24
ER

PT J
AU Lorenz, U
   Lorenz, B
   Schmitter, T
   Streker, K
   Erck, C
   Wehland, J
   Nickel, J
   Zimmermann, B
   Ohlsen, K
AF Lorenz, Udo
   Lorenz, Birgit
   Schmitter, Tim
   Streker, Karin
   Erck, Christian
   Wehland, Juergen
   Nickel, Joachim
   Zimmermann, Bastian
   Ohlsen, Knut
TI Functional Antibodies Targeting IsaA of <i>Staphylococcus aureus</i>
   Augment Host Immune Response and Open New Perspectives for Antibacterial
   Therapy
SO ANTIMICROBIAL AGENTS AND CHEMOTHERAPY
LA English
DT Article
ID HUMAN MONOCLONAL-ANTIBODIES; VACCINE CANDIDATE ANTIGENS; CLUMPING
   FACTOR-A; NASAL CARRIAGE; INFECTIOUS-DISEASES; SURGICAL-PATIENTS;
   SURFACE-PROTEINS; UNITED-STATES; IN-VIVO; IDENTIFICATION
AB Staphylococcus aureus is the most common cause of nosocomial infections. Multiple antibiotic resistance and severe clinical outcomes provide a strong rationale for development of immunoglobulin-based strategies. Traditionally, novel immunological approaches against bacterial pathogens involve antibodies directed against cell surface-exposed virulence-associated epitopes or toxins. In this study, we generated a monoclonal antibody targeting the housekeeping protein IsaA, a suggested soluble lytic transglycosylase of S. aureus, and tested its therapeutic efficacy in two experimental mouse infection models. A murine anti-IsaA antibody of the IgG1 subclass (UK-66P) showed the highest binding affinity in Biacore analysis. This antibody recognized all S. aureus strains tested, including hospital-acquired and community-acquired methicillin-resistant S. aureus strains. Therapeutic efficacy in vivo in mice was analyzed using a central venous catheter-related infection model and a sepsis survival model. In both models, anti-IsaA IgG1 conferred protection against staphylococcal infection. Ex vivo, UK-66P activates professional phagocytes and induces highly microbicidal reactive oxygen metabolites in a dose-dependent manner, resulting in bacterial killing. The study provides proof of concept that monoclonal IgG1 antibodies with high affinity to the ubiquitously expressed, single-epitope-targeting IsaA are effective in the treatment of staphylococcal infection in different mouse models. Anti-IsaA antibodies might be a useful component in an antibody-based therapeutic for prophylaxis or adjunctive treatment of human cases of S. aureus infections.
C1 [Lorenz, Udo] Univ Clin Wurzburg, Dept Gen Visceral Vasc & Paediat Surg, D-97080 Wurzburg, Germany.
   [Lorenz, Birgit; Schmitter, Tim; Streker, Karin; Ohlsen, Knut] Univ Wurzburg, Inst Mol Infect Biol, D-97080 Wurzburg, Germany.
   [Erck, Christian; Wehland, Juergen] Helmholtz Ctr Infect Res, D-38124 Braunschweig, Germany.
   [Nickel, Joachim] Univ Wurzburg, Bioctr, Dept Physiol Chem 2, D-97074 Wurzburg, Germany.
   [Zimmermann, Bastian] Biaffin GmbH & Co KG, D-34132 Kassel, Germany.
C3 University of Wurzburg; University of Wurzburg; Helmholtz Association;
   Helmholtz-Center for Infection Research; University of Wurzburg
RP Lorenz, U (corresponding author), Univ Clin Wurzburg, Dept Gen Visceral Vasc & Paediat Surg, Oberdurrbacher Str 6, D-97080 Wurzburg, Germany.
EM u.lorenz@mail.uni-wuerzburg.de
FU Else-Kroner-Fresenius Stiftung; Bundesministerium fur Wirtschaft und
   Technologie (BMWi) Exist; Deutsche Forschungsgemeinschaft [SFB TR34]; EU
   StaphDynamics
FX This study was supported by a grant from the Else-Kroner-Fresenius
   Stiftung and by grants from the Bundesministerium fur Wirtschaft und
   Technologie (BMWi) Exist, the Deutsche Forschungsgemeinschaft (SFB
   TR34), and EU StaphDynamics.
CR Aderem A, 2003, J INFECT DIS, V187, pS340, DOI 10.1086/374747
   Burnie JP, 2000, INFECT IMMUN, V68, P3200, DOI 10.1128/IAI.68.6.3200-3209.2000
   Casadevall A, 2004, NAT REV MICROBIOL, V2, P695, DOI 10.1038/nrmicro974
   Clarke SR, 2006, J INFECT DIS, V193, P1098, DOI 10.1086/501471
   Dryla A, 2005, CLIN DIAGN LAB IMMUN, V12, P387, DOI 10.1128/CDLI.12.3.387-398.2005
   Dubrac S, 2004, J BACTERIOL, V186, P1175, DOI 10.1128/JB.186.4.1175-1181.2004
   Etz H, 2002, P NATL ACAD SCI USA, V99, P6573, DOI 10.1073/pnas.092569199
   Fattom A, 2004, VACCINE, V23, P656, DOI 10.1016/j.vaccine.2004.06.043
   Gresham HD, 2000, J IMMUNOL, V164, P3713, DOI 10.4049/jimmunol.164.7.3713
   Hall AE, 2003, INFECT IMMUN, V71, P6864, DOI 10.1128/IAI.71.12.6864-6870.2003
   Hampton MB, 1998, BLOOD, V92, P3007, DOI 10.1182/blood.V92.9.3007.421k47_3007_3017
   Holtfreter S, 2009, CLIN VACCINE IMMUNOL, V16, P1607, DOI 10.1128/CVI.00263-09
   Huang SS, 2008, CLIN INFECT DIS, V46, P1241, DOI 10.1086/529381
   ISHIZAKA A, 1992, CLIN EXP IMMUNOL, V87, P53
   JUNGBAUER A, 1989, J CHROMATOGR, V476, P257, DOI 10.1016/S0021-9673(01)93874-9
   Kaufman D, 2006, CURR OPIN INVEST DR, V7, P172
   Keller MA, 2000, CLIN MICROBIOL REV, V13, P602, DOI 10.1128/CMR.13.4.602-614.2000
   Kelly J, 2000, MICROBES INFECT, V2, P1383, DOI 10.1016/S1286-4579(00)01292-2
   Kelly-Quintos C, 2006, INFECT IMMUN, V74, P2742, DOI 10.1128/IAI.74.5.2742-2750.2006
   Kuklin NA, 2006, INFECT IMMUN, V74, P2215, DOI 10.1128/IAI.74.4.2215-2223.2006
   Lorenz U, 2000, FEMS IMMUNOL MED MIC, V29, P145, DOI 10.1016/S0928-8244(00)00199-1
   Lorenz U, 2008, MICROBES INFECT, V10, P217, DOI 10.1016/j.micinf.2007.11.006
   Lowy FD, 1998, NEW ENGL J MED, V339, P520, DOI 10.1056/NEJM199808203390806
   McDougal LK, 2003, J CLIN MICROBIOL, V41, P5113, DOI 10.1128/JCM.41.11.5113-5120.2003
   McKenney D, 1999, SCIENCE, V284, P1523, DOI 10.1126/science.284.5419.1523
   Menon KV, 1999, J ROY COLL SURG EDIN, V44, P161
   Monteil M A, 1990, FEMS Microbiol Immunol, V2, P259
   Murphy GJ, 2001, ANN ROY COLL SURG, V83, P158
   Ohlsen K, 2007, FUTURE MICROBIOL, V2, P655, DOI 10.2217/17460913.2.6.655
   Patti JM, 2004, VACCINE, V22, pS39, DOI 10.1016/j.vaccine.2004.08.015
   POLLOCK JD, 1995, NAT GENET, V9, P202, DOI 10.1038/ng0295-202
   Projan SJ, 2006, CURR OPIN PHARMACOL, V6, P473, DOI 10.1016/j.coph.2006.04.005
   Rupp ME, 2007, ANTIMICROB AGENTS CH, V51, P4249, DOI 10.1128/AAC.00570-07
   Sakata N, 2005, CURR MICROBIOL, V50, P47, DOI 10.1007/s00284-004-4381-9
   Schaffer AC, 2006, INFECT IMMUN, V74, P2145, DOI 10.1128/IAI.74.4.2145-2153.2006
   Stapleton MR, 2007, J BACTERIOL, V189, P7316, DOI 10.1128/JB.00734-07
   Stranger-Jones YK, 2006, P NATL ACAD SCI USA, V103, P16942, DOI 10.1073/pnas.0606863103
   Tao M, 1999, FEMS IMMUNOL MED MIC, V23, P135
   Tenover FC, 2006, J CLIN MICROBIOL, V44, P108, DOI 10.1128/JCM.44.1.108-118.2006
   Verkaik NJ, 2010, EUR J CLIN MICROBIOL, V29, P509, DOI 10.1007/s10096-010-0888-0
   Vernachio J, 2003, ANTIMICROB AGENTS CH, V47, P3400, DOI 10.1128/AAC.47.11.3400-3406.2003
   Vernachio JH, 2006, ANTIMICROB AGENTS CH, V50, P511, DOI 10.1128/AAC.50.2.511-518.2006
   von Eiff C, 2001, NEW ENGL J MED, V344, P11, DOI 10.1056/NEJM200101043440102
   Vytvytska O, 2002, PROTEOMICS, V2, P580, DOI 10.1002/1615-9861(200205)2:5<580::AID-PROT580>3.0.CO;2-G
   Wardenburg JB, 2008, J EXP MED, V205, P287, DOI 10.1084/jem.20072208
   Wardenburg JB, 2007, NAT MED, V13, P1405, DOI 10.1038/nm1207-1405
NR 46
TC 48
Z9 78
U1 0
U2 8
PU AMER SOC MICROBIOLOGY
PI WASHINGTON
PA 1752 N ST NW, WASHINGTON, DC 20036-2904 USA
SN 0066-4804
EI 1098-6596
J9 ANTIMICROB AGENTS CH
JI Antimicrob. Agents Chemother.
PD JAN
PY 2011
VL 55
IS 1
BP 165
EP 173
DI 10.1128/AAC.01144-10
PG 9
WC Microbiology; Pharmacology & Pharmacy
WE Science Citation Index Expanded (SCI-EXPANDED)
SC Microbiology; Pharmacology & Pharmacy
GA 698FB
UT WOS:000285577400020
PM 20956605
OA Green Published, Green Submitted
DA 2024-08-24
ER

PT J
AU Martin-Loeches, I
   Garduno, A
   Povoa, P
   Nseir, S
AF Martin-Loeches, Ignacio
   Garduno, Alexis
   Povoa, Pedro
   Nseir, Saad
TI Choosing antibiotic therapy for severe community-acquired pneumonia
SO CURRENT OPINION IN INFECTIOUS DISEASES
LA English
DT Review
DE antibiotic resistance; combination therapies; community-acquired
   pneumonia; methicillin-resistant Staphylococcus aureus; narrow-spectrum
   antibiotics; sepsis; severity scores; subsequent infections
ID VENTILATOR-ASSOCIATED PNEUMONIA; INFECTIOUS-DISEASES-SOCIETY;
   INTENSIVE-CARE-UNIT; QUALITY-OF-CARE; THORACIC-SOCIETY;
   ELDERLY-PATIENTS; OUTCOMES; MACROLIDES; MANAGEMENT; MORTALITY
AB Purpose of reviewCommunity-acquired pneumonia (CAP) is known as a major worldwide health concern considering it has been shown to account for 78% of infection-related deaths in the USA. It is a common cause for hospitalization with a continued incidence rise in the elderly, high mortality rate and long-term sequelae in critically ill patients. Severe CAP (sCAP) is an accepted terminology used to describe ICU admitted patients with CAP. The aim of this review is to further report on the major advances in treatment for patients with sCAP including new antibiotic treatments despite macrolide resistance as seen in the ICU, and multifaceted antibiotic stewardship interventions that may lead to the reduction broad-spectrum antibiotic use in CAP.Recent findingsWe aim to examine the most recent findings in order to determine appropriate empirical antibiotic choices, timing regimens and evidence for clinical effectiveness. This will be addressed by focusing on the use combination therapies, the usefulness of severity scores and the difficulty to treat multidrug-resistant pathogens, including gram negatives such as Pseudomonas aeruginosa and methicillin-resistant Staphylococcus aureus. Relevant reports referenced within included randomized controlled trials, meta-analyses, observational studies, systematic reviews and international guidelines where applicable.New antibiotics have been recently launched with direct agent-specific properties that have been shown to avoid the overuse of previous broad-spectrum antibiotics when treating patients sCAP. Although narrow-spectrum antibiotics are now recommended and imperative in improving a patients' prognosis, there are also some considerations when prescribing antibiotics that are beyond the spectrum. There is a need to implement effective policies of de-escalation to avoid antibiotic resistance and the risk for developing subsequent infections by combining informed clinical judgement and the application of biomarkers. Reaching clinical stability and avoidance of treatment failure are the most important pillars in treatment success.
C1 [Martin-Loeches, Ignacio; Garduno, Alexis] St James Hosp, Dept Intens Care Med, Multidisciplinary Intens Care Res Org MICRO, Dublin, Ireland.
   [Martin-Loeches, Ignacio] Univ Barcelona, Hosp Clin, IDIBAPS, Barcelona, Spain.
   [Martin-Loeches, Ignacio] CIBERes, Barcelona, Spain.
   [Povoa, Pedro] Ctr Hosp Lisboa Ocidental, Sao Francisco Xavier Hosp, Polyvalent Intens Care Unit, Lisbon, Portugal.
   [Povoa, Pedro] Univ Nova Lisboa, NOVA Med Sch, CHRC, Lisbon, Portugal.
   [Povoa, Pedro] OUH Odense Univ Hosp, Ctr Clin Epidemiol, Odense, Denmark.
   [Povoa, Pedro] OUH Odense Univ Hosp, Res Unit Clin Epidemiol, Odense, Denmark.
   [Nseir, Saad] CHU Lille, Ctr Reanimat, Lille, France.
   [Nseir, Saad] Univ Lille, Lille Inflammat Res Int Ctr, Team Fungal Associated Invas & Inflammatory Dis, INSERM U995, Lille, France.
   [Martin-Loeches, Ignacio] St James Hosp, St James St, Dublin, Ireland.
C3 Trinity College Dublin; University of Barcelona; Hospital Clinic de
   Barcelona; IDIBAPS; CIBER - Centro de Investigacion Biomedica en Red;
   CIBERES; Centro Hospitalar de Lisboa Ocidental, EPE; Universidade de
   Lisboa; Universidade Nova de Lisboa; University of Southern Denmark;
   Odense University Hospital; University of Southern Denmark; Odense
   University Hospital; Universite de Lille; CHU Lille; Universite de
   Lille; Institut National de la Sante et de la Recherche Medicale
   (Inserm); Trinity College Dublin
RP Martin-Loeches, I (corresponding author), St James Hosp, St James St, Dublin, Ireland.
EM drmartinloeches@gmail.com
RI Martin-Loeches, Ignacio/H-4633-2013
OI Martin-Loeches, Ignacio/0000-0002-5834-4063; Garduno,
   Alexis/0000-0002-7064-3349; Povoa, Pedro/0000-0002-7069-7304
CR Abbas M, 2017, CLIN MICROBIOL INFEC, V23, P697, DOI 10.1016/j.cmi.2017.06.010
   Aliberti S, 2021, LANCET, V398, P906, DOI 10.1016/S0140-6736(21)00630-9
   [Anonymous], 2005, AM J RESP CRIT CARE, V171, P388, DOI 10.1164/rccm.200405-644ST
   Arnold FW, 2007, AM J RESP CRIT CARE, V175, P1086, DOI 10.1164/rccm.200603-350OC
   Arulkumaran N, 2020, CRIT CARE MED, V48, P757, DOI 10.1097/CCM.0000000000004267
   Baptista JP, 2012, INT J ANTIMICROB AG, V39, P420, DOI 10.1016/j.ijantimicag.2011.12.011
   Bellani G, 2016, JAMA-J AM MED ASSOC, V315, P788, DOI 10.1001/jama.2016.0291
   Bidell MR, 2020, ANTIBIOTICS-BASEL, V9, DOI 10.3390/antibiotics9120905
   Bruns AHW, 2010, J GEN INTERN MED, V25, P203, DOI 10.1007/s11606-009-1182-7
   Carugati M, 2020, EUR J CLIN MICROBIOL, V39, P1513, DOI 10.1007/s10096-020-03870-3
   Chastre J, 2003, JAMA-J AM MED ASSOC, V290, P2588, DOI 10.1001/jama.290.19.2588
   Cillóniz C, 2020, EUR RESPIR REV, V29, DOI 10.1183/16000617.0126-2019
   Cillóniz C, 2016, INTENS CARE MED, V42, P1374, DOI 10.1007/s00134-016-4394-4
   Corrado RE, 2017, CHEST, V152, P930, DOI 10.1016/j.chest.2017.04.162
   Dedier J, 2001, ARCH INTERN MED, V161, P2099, DOI 10.1001/archinte.161.17.2099
   Diaz R, 2018, CLIN MICROBIOL INFEC, V24, P97, DOI 10.1016/j.cmi.2017.06.017
   Eraikhuemen N, 2021, INFECT DIS THER, V10, P149, DOI 10.1007/s40121-020-00378-3
   Ewig S, 2019, CLIN MICROBIOL INFEC, V25, P1173, DOI 10.1016/j.cmi.2019.02.022
   Ewig S, 2010, LANCET INFECT DIS, V10, P279, DOI 10.1016/S1473-3099(10)70032-3
   Garnacho-Montero J, 2018, EXPERT REV ANTI-INFE, V16, P667, DOI 10.1080/14787210.2018.1512403
   Gonçalves-Pereira J, 2013, THER ADV INFECT DIS, V1, P5, DOI 10.1177/2049936112469017
   Halm EA, 2002, NEW ENGL J MED, V347, P2039, DOI 10.1056/NEJMcp020499
   He HY, 2020, SEMIN RESP CRIT CARE, V41, P470, DOI 10.1055/s-0040-1709992
   Houck PM, 2004, ARCH INTERN MED, V164, P637, DOI 10.1001/archinte.164.6.637
   Jones BE, 2015, CLIN INFECT DIS, V61, P1403, DOI 10.1093/cid/civ629
   Kalil AC, 2013, BMJ OPEN, V3, DOI 10.1136/bmjopen-2013-003912
   Kovaleva A, 2012, J ANTIMICROB CHEMOTH, V67, P530, DOI 10.1093/jac/dkr520
   Kuye Ifedayo, 2021, Crit Care Explor, V3, pe0373, DOI 10.1097/CCE.0000000000000373
   Lee JS, 2016, JAMA-J AM MED ASSOC, V315, P593, DOI 10.1001/jama.2016.0115
   Lee JS, 2014, JAMA INTERN MED, V174, P1806, DOI 10.1001/jamainternmed.2014.4501
   Lee JS, 2011, AM J MED, V124, DOI 10.1016/j.amjmed.2011.05.029
   Liapikou A, 2019, EXPERT OPIN EMERG DR, V24, P221, DOI 10.1080/14728214.2019.1685494
   Lim WS, 2009, THORAX, V64, P1, DOI 10.1136/thx.2009.121434
   Lupia T, 2021, ANTIBIOTICS-BASEL, V10, DOI 10.3390/antibiotics10020170
   Mandell LA, 2007, CLIN INFECT DIS, V44, pS27, DOI 10.1086/511159
   Martin-Loeches I, 2010, INTENS CARE MED, V36, P612, DOI 10.1007/s00134-009-1730-y
   Meehan TP, 1997, JAMA-J AM MED ASSOC, V278, P2080, DOI 10.1001/jama.278.23.2080
   Metlay JP, 2019, AM J RESP CRIT CARE, V200, pE45, DOI 10.1164/rccm.201908-1581ST
   Morley D, 2017, ANN TRANSL MED, V5, DOI 10.21037/atm.2017.06.54
   Nseir S, 2012, CRIT CARE MED, V40, P2500, DOI 10.1097/CCM.0b013e318256b9c7
   Povoa P., 2019, Clinical Pulmonary Medicine, V26, P118, DOI 10.1097/CPM.0000000000000322
   Póvoa P, 2021, SEMIN RESP CRIT CARE, V42, P662, DOI 10.1055/s-0041-1735148
   Povoa P, 2020, CRIT CARE MED, V48, P775, DOI 10.1097/CCM.0000000000004295
   Póvoa P, 2012, ANN INTENSIVE CARE, V2, DOI 10.1186/2110-5820-2-32
   Rybak Michael, 2009, Am J Health Syst Pharm, V66, P82, DOI [10.2146/ajhp080434, 10.1086/600877]
   Salluh JIF, 2017, CURR OPIN CRIT CARE, V23, P391, DOI 10.1097/MCC.0000000000000442
   García MS, 2010, JAMA-J AM MED ASSOC, V303, P2260, DOI 10.1001/jama.2010.757
   Shindo Y, 2015, LANCET INFECT DIS, V15, P1055, DOI 10.1016/S1473-3099(15)00151-6
   Shorr AF, 2021, RESP MED, V177, DOI 10.1016/j.rmed.2021.106307
   Simonetti A, 2012, CLIN MICROBIOL INFEC, V18, P1149, DOI 10.1111/j.1469-0691.2011.03709.x
   Singanayagam A, 2013, LANCET RESP MED, V1, P653, DOI 10.1016/S2213-2600(13)70084-5
   Singh N, 2000, AM J RESP CRIT CARE, V162, P505, DOI 10.1164/ajrccm.162.2.9909095
   Sligl WI, 2014, CRIT CARE MED, V42, P420, DOI 10.1097/CCM.0b013e3182a66b9b
   Tanaka J, 2018, J INFECT CHEMOTHER, V24, P383, DOI 10.1016/j.jiac.2017.12.023
   Torres A, 2019, INTENS CARE MED, V45, P159, DOI 10.1007/s00134-019-05519-y
   Vardakas KZ, 2017, CLIN MICROBIOL INFEC, V23, P234, DOI 10.1016/j.cmi.2016.12.002
   Waterer GW, 2006, CHEST, V130, P11, DOI 10.1378/chest.130.1.11
   Waterer GW, 2018, CLIN CHEST MED, V39, P765, DOI 10.1016/j.ccm.2018.07.009
   Wunderink RG, 2018, CLIN CHEST MED, V39, P723, DOI 10.1016/j.ccm.2018.07.006
NR 59
TC 18
Z9 19
U1 3
U2 9
PU LIPPINCOTT WILLIAMS & WILKINS
PI PHILADELPHIA
PA TWO COMMERCE SQ, 2001 MARKET ST, PHILADELPHIA, PA 19103 USA
SN 0951-7375
EI 1473-6527
J9 CURR OPIN INFECT DIS
JI Curr. Opin. Infect. Dis.
PD APR
PY 2022
VL 35
IS 2
BP 133
EP 139
DI 10.1097/QCO.0000000000000819
PG 7
WC Infectious Diseases
WE Science Citation Index Expanded (SCI-EXPANDED)
SC Infectious Diseases
GA 8Z4QA
UT WOS:000933363600010
PM 35190510
DA 2024-08-24
ER

PT J
AU Anderson, EE
   Dyzenhaus, S
   Ilmain, JK
   Sullivan, MJ
   van Bakel, H
   Torres, VJ
AF Anderson, Exene E.
   Dyzenhaus, Sophie
   Ilmain, Juliana K.
   Sullivan, Mitchell J.
   van Bakel, Harm
   Torres, Victor J.
TI SarS Is a Repressor of Staphylococcus aureus Bicomponent Pore-Forming
   Leukocidins
SO INFECTION AND IMMUNITY
LA English
DT Article
DE MRSA; cytotoxins; leukocidins; pathogenesis; regulation; toxin
ID ANTIBIOTIC-RESISTANCE; SIGNAL-TRANSDUCTION; GENE-EXPRESSION; PROTEIN-A;
   VIRULENCE; REGULATOR; ROT; SYSTEM; TOXINS; SAERS
AB Staphylococcus aureus is a successful pathogen that produces a wide range of virulence factors that it uses to subvert and suppress the immune system. These include the bicomponent pore-forming leukocidins. How the expression of these toxins is regulated is not completely understood. Here, we describe a screen to identify transcription factors involved in the regulation of leukocidins. The most prominent discovery from this screen is that SarS, a known transcription factor which had previously been described as a repressor of alpha-toxin expression, was found to be a potent repressor of leukocidins LukED and LukSF-PV. We found that inactivating sarS resulted in increased virulence both in an ex vivo model using primary human neutrophils and in an in vivo infection model in mice. Further experimentation revealed that SarS represses leukocidins by serving as an activator of Rot, a critical repressor of toxins, as well as by directly binding and repressing the leukocidin promoters. By studying contemporary clinical isolates, we identified naturally occurring mutations in the sarS promoter that resulted in overexpression of sarS and increased repression of leukocidins in USA300 bloodstream clinical isolates. Overall, these data establish SarS as an important repressor of leukocidins and expand our understanding of how these virulence factors are being regulated in vitro and in vivo by S. aureus.
   Staphylococcus aureus is a successful pathogen that produces a wide range of virulence factors that it uses to subvert and suppress the immune system. These include the bicomponent pore-forming leukocidins.
C1 [Anderson, Exene E.; Dyzenhaus, Sophie; Ilmain, Juliana K.; Torres, Victor J.] NYU, Grossman Sch Med, Dept Microbiol, New York, NY 10012 USA.
   [Sullivan, Mitchell J.; van Bakel, Harm] Icahn Sch Med Mt Sinai, Dept Genet & Genom Sci, New York, NY USA.
   [van Bakel, Harm] Icahn Sch Med Mt Sinai, Icahn Genom Inst, New York, NY USA.
C3 New York University; Icahn School of Medicine at Mount Sinai; Icahn
   School of Medicine at Mount Sinai
RP Torres, VJ (corresponding author), NYU, Grossman Sch Med, Dept Microbiol, New York, NY 10012 USA.
EM victor.torres@nyulangone.org
RI van Bakel, Harm/N-9561-2017
FU NIH-National Institute of Allergy and Infectious Diseases [AI105129,
   AI137336, AI119145]; Burroughs Wellcome Fund Investigator in the
   pathogenesis of infectious diseases
FX We thank members of the Torres laboratory for insightful discussions and
   comments on the manuscript. pIMAY* was a gift from Angelika Grundling
   (Imperial College London; Addgene plasmid no. 121441). The pHC123
   plasmid (33) was a gift from Alex Horswill (University of Colorado
   Anschutz School of Medicine).This work was supported in part by
   NIH-National Institute of Allergy and Infectious Diseases award numbers
   R01s AI105129 and AI137336 to V.J.T. and AI119145 to H.v.B. V.J.T. is a
   Burroughs Wellcome Fund Investigator in the pathogenesis of infectious
   diseases. BioRender was used to create some images.E.E.A. and V.J.T.
   designed the study. E.E.A. and S.D. performed all the experiments, and
   M.J.S. and H.v.B. performed the computational analyses with help from
   S.D. S.D., J.K.I., and E.E.A generated the SarS protein. E.E.A. and
   V.J.T. wrote the manuscript, and all authors commented on the
   manuscript.
CR Alonzo F, 2014, MICROBIOL MOL BIOL R, V78, P199, DOI 10.1128/MMBR.00055-13
   Balasubramanian D, 2017, PATHOG DIS, V75, DOI 10.1093/femspd/ftx005
   Balasubramanian D, 2016, MBIO, V7, DOI 10.1128/mBio.00818-16
   Benson MA, 2014, MOL MICROBIOL, V93, P664, DOI 10.1111/mmi.12682
   Benson MA, 2012, J BACTERIOL, V194, P4355, DOI 10.1128/JB.00706-12
   Boles BR, 2010, PLOS ONE, V5, DOI 10.1371/journal.pone.0010146
   Bronesky D, 2016, ANNU REV MICROBIOL, V70, P299, DOI 10.1146/annurev-micro-102215-095708
   Chen C, 2015, INFECT IMMUN, V83, P3302, DOI 10.1128/IAI.00159-15
   Chen J, 2014, PLASMID, V76, P1, DOI 10.1016/j.plasmid.2014.08.001
   Cheung AL, 2001, INFECT IMMUN, V69, P2448, DOI 10.1128/IAI.69.4.2448-2455.2001
   Cho H, 2015, PLOS PATHOG, V11, DOI 10.1371/journal.ppat.1005026
   Dastgheyb SS, 2015, FUTURE MICROBIOL, V10, P1981, DOI 10.2217/fmb.15.116
   David MZ, 2013, J CLIN MICROBIOL, V51, P814, DOI 10.1128/JCM.02429-12
   DeLeo FR, 2011, P NATL ACAD SCI USA, V108, P18091, DOI 10.1073/pnas.1111084108
   Diep BA, 2006, LANCET, V367, P731, DOI 10.1016/S0140-6736(06)68231-7
   DuMont AL, 2014, TRENDS MICROBIOL, V22, P21, DOI 10.1016/j.tim.2013.10.004
   Dyzenhaus S, 2023, CELL HOST MICROBE, V31, P228, DOI 10.1016/j.chom.2022.12.003
   Falugi F, 2013, MBIO, V4, DOI 10.1128/mBio.00575-13
   Fey PD, 2013, MBIO, V4, DOI 10.1128/mBio.00537-12
   FORSGREN A, 1974, J IMMUNOL, V112, P1177
   Geiger T, 2008, J BACTERIOL, V190, P3419, DOI 10.1128/JB.01927-07
   Geisinger E, 2006, MOL MICROBIOL, V61, P1038, DOI 10.1111/j.1365-2958.2006.05292.x
   Gimza BD, 2019, MSPHERE, V4, DOI 10.1128/mSphere.00676-19
   Giraudo AT, 1997, ARCH MICROBIOL, V168, P53, DOI 10.1007/s002030050469
   Hsieh HY, 2008, J BACTERIOL, V190, P546, DOI 10.1128/JB.00536-07
   Hunter JD, 2007, COMPUT SCI ENG, V9, P90, DOI 10.1109/MCSE.2007.55
   Jolley KA, 2010, BMC BIOINFORMATICS, V11, DOI 10.1186/1471-2105-11-595
   Kato F, 2011, INFECT IMMUN, V79, P1660, DOI 10.1128/IAI.00872-10
   Killikelly A, 2015, J BACTERIOL, V197, P188, DOI 10.1128/JB.02317-14
   KREISWIRTH BN, 1983, NATURE, V305, P709, DOI 10.1038/305709a0
   Leopold SR, 2014, J CLIN MICROBIOL, V52, P2365, DOI 10.1128/JCM.00262-14
   Li DM, 2008, INFECT IMMUN, V76, P1068, DOI 10.1128/IAI.01069-07
   Liang XD, 2006, INFECT IMMUN, V74, P4655, DOI 10.1128/IAI.00322-06
   Luong TT, 2006, J BACTERIOL, V188, P1899, DOI 10.1128/JB.188.5.1899-1910.2006
   McCallum N, 2004, J BACTERIOL, V186, P2966, DOI 10.1128/JB.186.10.2966-2972.2004
   McNamara PJ, 2000, J BACTERIOL, V182, P3197, DOI 10.1128/JB.182.11.3197-3203.2000
   Menestrina G, 2003, FEBS LETT, V552, P54, DOI 10.1016/S0014-5793(03)00850-0
   Miller RJ, 2019, SCI REP-UK, V9, DOI 10.1038/s41598-019-52982-0
   MORFELDT E, 1995, EMBO J, V14, P4569, DOI 10.1002/j.1460-2075.1995.tb00136.x
   Novick RP, 2008, ANNU REV GENET, V42, P541, DOI 10.1146/annurev.genet.42.110807.091640
   Novick RP, 2003, MOL MICROBIOL, V48, P1429, DOI 10.1046/j.1365-2958.2003.03526.x
   Novick RP, 2003, MICROBIOL-SGM, V149, P2709, DOI 10.1099/mic.0.26575-0
   Nygaard TK, 2010, J INFECT DIS, V201, P241, DOI 10.1086/649570
   Otto M, 2014, CURR OPIN MICROBIOL, V17, P32, DOI 10.1016/j.mib.2013.11.004
   Painter KL, 2014, TRENDS MICROBIOL, V22, P676, DOI 10.1016/j.tim.2014.09.002
   Pruneau M, 2011, FEMS IMMUNOL MED MIC, V63, P54, DOI 10.1111/j.1574-695X.2011.00830.x
   Ramirez AM, 2020, VIRULENCE, V11, P1738, DOI 10.1080/21505594.2020.1855923
   Reyes-Robles T, 2016, EMBO REP, V17, P428, DOI 10.15252/embr.201670010
   Rogasch K, 2006, J BACTERIOL, V188, P7742, DOI 10.1128/JB.00555-06
   Saïd-Salim B, 2003, J BACTERIOL, V185, P610, DOI 10.1128/JB.185.2.610-619.2003
   Sakr A, 2018, FRONT MICROBIOL, V9, DOI 10.3389/fmicb.2018.02419
   Sause WE, 2019, P NATL ACAD SCI USA, V116, P13563, DOI 10.1073/pnas.1904280116
   Schmidt KA, 2003, INFECT IMMUN, V71, P5139, DOI 10.1128/IAI.71.9.5139-5148.2003
   Schuster CF, 2019, MICROBIOL-SGM, V165, P572, DOI 10.1099/mic.0.000791
   Seilie ES, 2017, SEMIN CELL DEV BIOL, V72, P101, DOI 10.1016/j.semcdb.2017.04.003
   Silva M, 2018, MICROB GENOMICS, V4, DOI 10.1099/mgen.0.000166
   Spaan AN, 2017, NAT REV MICROBIOL, V15, P435, DOI 10.1038/nrmicro.2017.27
   Tam K, 2019, MICROBIOL SPECTR, V7, DOI 10.1128/microbiolspec.GPP3-0039-2018
   Tegmark K, 2000, MOL MICROBIOL, V37, P398, DOI 10.1046/j.1365-2958.2000.02003.x
   Thammavongsa V, 2015, NAT REV MICROBIOL, V13, P529, DOI 10.1038/nrmicro3521
   Tong SYC, 2015, CLIN MICROBIOL REV, V28, P603, DOI 10.1128/CMR.00134-14
   Vandenesch F, 2012, FRONT CELL INFECT MI, V2, DOI 10.3389/fcimb.2012.00012
   Yarwood JM, 2004, J BACTERIOL, V186, P1838, DOI 10.1128/JB.186.6.1838-1850.2004
   Zhou ZM, 2018, GENOME RES, V28, P1395, DOI 10.1101/gr.232397.117
   Zurek OW, 2014, J INNATE IMMUN, V6, P21, DOI 10.1159/000351200
NR 65
TC 4
Z9 5
U1 0
U2 2
PU AMER SOC MICROBIOLOGY
PI WASHINGTON
PA 1752 N ST NW, WASHINGTON, DC 20036-2904 USA
SN 0019-9567
EI 1098-5522
J9 INFECT IMMUN
JI Infect. Immun.
PD APR 18
PY 2023
VL 91
IS 4
DI 10.1128/iai.00532-22
EA MAR 2023
PG 17
WC Immunology; Infectious Diseases
WE Science Citation Index Expanded (SCI-EXPANDED)
SC Immunology; Infectious Diseases
GA D4QT1
UT WOS:000953695100001
PM 36939325
OA Green Published, hybrid
DA 2024-08-24
ER

PT J
AU Minejima, E
   Bensman, J
   She, RC
   Mack, WJ
   Tran, MT
   Ny, P
   Lou, M
   Yamaki, J
   Nieberg, P
   Ho, J
   Wong-Beringer, A
AF Minejima, Emi
   Bensman, Joyce
   She, Rosemary C.
   Mack, Wendy J.
   Tran, Martin Tuan
   Ny, Pamela
   Lou, Mimi
   Yamaki, Jason
   Nieberg, Paul
   Ho, Joyce
   Wong-Beringer, Annie
TI A Dysregulated Balance of Proinflammatory and Anti-Inflammatory Host
   Cytokine Response Early During Therapy Predicts Persistence and
   Mortality in <i>Staphylococcus aureus</i> Bacteremia
SO CRITICAL CARE MEDICINE
LA English
DT Article
DE bacteremia; cytokines; immunoparalysis; mortality; persistence; S.
   aureus
ID GENOTYPIC-CHARACTERISTICS; MULTIPLEX PCR; SEVERE SEPSIS; RISK-FACTORS;
   INTERLEUKIN-10; MARKER; SERUM; OUTCOMES; LEVEL; IL-6
AB Objectives: The contribution of individual immune response to Staphylococcus aureus bacteremia on outcome has not been well studied. The objective was to relate the host cytokine response to outcome of Staphylococcus aureus bacteremia.
   Design: Prospective observational study.
   Setting: Three U.S. university-affiliated medical centers.
   Patients: Adult patients infected with Staphylococcus aureus bacteremia hospitalized between July 2012 and August 2014.
   Interventions: Blood specimens were obtained at Staphylococcus aureus bacteremia onset and 72 hours after therapy initiation. Levels of tissue necrosis factor, interleukin-6, interleukin-8, interleukin-17A, and interleukin-10 were measured by enzyme-linked immunosorbent assay at each time point and compared between those with persistent bacteremia ( 4 d) and resolving bacteremia. Primary outcome was persistent bacteremia after 4 days of effective therapy. Secondary outcomes were 30-day mortality and 30-day recurrence.
   Measurements and Main Results: A total of 196 patients were included (mean age, 59 yr); of them, 33% had methicillin-resistant Staphylococcus aureus bacteremia. Forty-seven percent of the methicillin-resistant Staphylococcus aureus strains were staphylococcal cassette chromosome mec IV. Persistent bacteremia occurred in 24% of patients (47/196); they were more likely to die than resolving bacteremia group (28% vs 5%; p < 0.001). Compared with resolving bacteremia group, persistent bacteremia patients had higher initial median levels of tissue necrosis factor (44.73 vs 21.68 pg/mL; p < 0.001), interleukin-8 (124.76 vs 47.48 pg/mL; p = 0.028), and interleukin-10 (104.31 vs 29.72 pg/mL; p < 0.001). Despite 72 hours of treatment, levels remained higher for the persistent bacteremia group than for the resolving bacteremia group (tissue necrosis factor: 26.95 vs 18.38 pg/mL, p = 0.02; interleukin-8: 70.75 vs 27.86 pg/mL, p = 0.002; interleukin-6: 67.50 vs 21.81 pg/mL, p = 0.005; and interleukin-10: 30.98 vs 12.60 pg/mL, p < 0.001). Interleukin-17A levels were similar between groups at both time points. After controlling for confounding variables by multivariate analysis, interleukin-10/tissue necrosis factor ratio at 72 hours most significantly predicted persistence (odds ratio, 2.98; 95% CI, 1.39-6.39; p = 0.005) and mortality (odds ratio, 9.87; 95% CI, 2.64-36.91; p < 0.001) at values more than 1.00 and more than 2.56, respectively.
   Conclusions: Sustained elevation of interleukin-10/tissue necrosis factor ratio at 72 hours suggests a dysregulated immune response and may be used to guide management to improve outcomes.
C1 [Minejima, Emi; Bensman, Joyce; Tran, Martin Tuan; Lou, Mimi; Yamaki, Jason; Ho, Joyce] Univ So Calif, Dept Pharm, Los Angeles, CA USA.
   [She, Rosemary C.] Univ So Calif, Keck Sch Med, Dept Pathol, Los Angeles, CA 90033 USA.
   [Mack, Wendy J.] Univ So Calif, Keck Sch Med, Dept Prevent Med, Los Angeles, CA 90033 USA.
   [Ny, Pamela; Wong-Beringer, Annie] Huntington Hosp, Dept Pharm, Pasadena, CA USA.
   [Nieberg, Paul] Huntington Hosp, Dept Med, Pasadena, CA USA.
C3 University of Southern California; University of Southern California;
   University of Southern California; University of Southern California;
   Huntington Memorial Hospital; University of Southern California;
   Huntington Memorial Hospital
RP Wong-Beringer, A (corresponding author), Huntington Hosp, Dept Pharm, Pasadena, CA USA.
EM anniew@usc.edu
RI Wong-Beringer, Annie/KCJ-8630-2024
FU National Center for Advancing Translational Sciences of the National
   Institutes of Health [UL1TR000130]; Cubist Pharmaceuticals; Forest
   Pharmaceuticals; Durata Pharmaceuticals; University of Southern
   California
FX Research supported, in part, by the National Center for Advancing
   Translational Sciences of the National Institutes of Health under Award
   Number UL1TR000130 (formerly by the National Center for Research
   Resources, Award Number UL1RR031986).; Dr. Ho received other support
   from the University of Southern California (received 2013 Dean's Summer
   Research Fellowship from own institution). Dr. Wong-Beringer lectured
   for Cubist Pharmaceuticals. Her institution received grant support from
   Cubist Pharmaceuticals, Forest Pharmaceuticals, and Durata
   Pharmaceuticals. The remaining authors have disclosed that they do not
   have any potential conflicts of interest.
CR Adhikari RP, 2012, J INFECT DIS, V206, P915, DOI 10.1093/infdis/jis462
   Bonnstetter KK, 2007, J CLIN MICROBIOL, V45, P141, DOI 10.1128/JCM.01228-06
   Boye K, 2007, CLIN MICROBIOL INFEC, V13, P725, DOI 10.1111/j.1469-0691.2007.01720.x
   Capo C, 2003, J INFECT DIS, V187, P837, DOI 10.1086/368384
   Chong YP, 2013, MEDICINE, V92, P98, DOI 10.1097/MD.0b013e318289ff1e
   CLSI, 2012, Performance standards for antimicrobial disk susceptibility tests; approved standard, V11th
   DAMAS P, 1992, ANN SURG, V215, P356, DOI 10.1097/00000658-199204000-00009
   Gogos CA, 2000, J INFECT DIS, V181, P176, DOI 10.1086/315214
   Harris PA, 2009, J BIOMED INFORM, V42, P377, DOI 10.1016/j.jbi.2008.08.010
   Hawkins C, 2007, ARCH INTERN MED, V167, P1861, DOI 10.1001/archinte.167.17.1861
   Hill PC, 2001, INTERN MED J, V31, P97, DOI 10.1111/j.1444-0903.2001.00029.x
   Howden BP, 2006, ANTIMICROB AGENTS CH, V50, P3039, DOI 10.1128/AAC.00422-06
   Jekarl DW, 2013, DIAGN MICR INFEC DIS, V75, P342, DOI 10.1016/j.diagmicrobio.2012.12.011
   Johansson D, 2011, PLOS ONE, V6, DOI 10.1371/journal.pone.0026928
   Johnson MD, 2012, CLIN INFECT DIS, V54, P502, DOI 10.1093/cid/cir827
   Joo J, 2013, CLIN THER, V35, P995, DOI 10.1016/j.clinthera.2013.05.018
   Khatib R, 2006, SCAND J INFECT DIS, V38, P7, DOI 10.1080/00365540500372846
   Lalani T, 2008, J CLIN MICROBIOL, V46, P2890, DOI 10.1128/JCM.00905-08
   Lamagni TL, 2011, J HOSP INFECT, V77, P16, DOI 10.1016/j.jhin.2010.07.015
   LEHMANN AK, 1995, INFECT IMMUN, V63, P2109, DOI 10.1128/IAI.63.6.2109-2112.1995
   Macdonald SPJ, 2014, PLOS ONE, V9, DOI 10.1371/journal.pone.0110678
   Monneret G, 2008, MOL MED, V14, P64, DOI 10.2119/2007-00102.Monneret
   Rose WE, 2012, J INFECT DIS, V206, P1604, DOI 10.1093/infdis/jis552
   Sakoulas G, 2006, CLIN INFECT DIS, V42, pS40, DOI 10.1086/491713
   Soriano A, 2008, CLIN INFECT DIS, V46, P193, DOI 10.1086/524667
   van Hal SJ, 2012, CLIN MICROBIOL REV, V25, P362, DOI 10.1128/CMR.05022-11
   Verkaik NJ, 2009, J INFECT DIS, V199, P625, DOI 10.1086/596743
   Xiong YQ, 2009, J INFECT DIS, V199, P201, DOI 10.1086/595738
   Yoon YK, 2010, J ANTIMICROB CHEMOTH, V65, P1015, DOI 10.1093/jac/dkq050
NR 29
TC 55
Z9 62
U1 0
U2 10
PU LIPPINCOTT WILLIAMS & WILKINS
PI PHILADELPHIA
PA TWO COMMERCE SQ, 2001 MARKET ST, PHILADELPHIA, PA 19103 USA
SN 0090-3493
EI 1530-0293
J9 CRIT CARE MED
JI Crit. Care Med.
PD APR
PY 2016
VL 44
IS 4
BP 671
EP 679
DI 10.1097/CCM.0000000000001465
PG 9
WC Critical Care Medicine
WE Science Citation Index Expanded (SCI-EXPANDED)
SC General & Internal Medicine
GA DG1NU
UT WOS:000371835600004
PM 26540400
OA Green Accepted
DA 2024-08-24
ER

PT J
AU Frazee, EN
   Kuper, PJ
   Schramm, GE
   Larson, SL
   Kashani, KB
   Osmon, DR
   Leung, N
AF Frazee, Erin N.
   Kuper, Philip J.
   Schramm, Garrett E.
   Larson, Scott L.
   Kashani, Kianoush B.
   Osmon, Douglas R.
   Leung, Nelson
TI Effect of Continuous Venovenous Hemofiltration Dose on Achievement of
   Adequate Vancomycin Trough Concentrations
SO ANTIMICROBIAL AGENTS AND CHEMOTHERAPY
LA English
DT Article
ID RENAL-REPLACEMENT THERAPY; ACUTE KIDNEY INJURY; CRITICALLY-ILL PATIENTS;
   INFECTIOUS-DISEASES SOCIETY; SEVERE SEPSIS; VOLUME HEMOFILTRATION;
   CLEARANCE; FAILURE; GUIDELINES; OUTCOMES
AB The vancomycin dose necessary for the achievement of target serum trough concentrations during continuous venovenous hemofiltration (CVVH) remains to be elucidated. This was a retrospective cohort study of critically ill adults at a tertiary medical center on concurrent CVVH and vancomycin between 2006 and 2010 with a steady-state vancomycin trough concentration. The 87 included patients were grouped according to low (<= 30 ml/kg/h; n = 10) or high (>30 ml/kg/h; n = 77) CVVH hemofiltration rate (HFR) for analysis. Vancomycin goal trough achievement occurred in only 32 (37%) patients. The primary endpoint of trough attainment significantly differed between HFR subgroups: 90% versus 30% in low-and high-HFR individuals, respectively (P < 0.001). Patients with subtherapeutic trough concentrations had a median (interquartile range) HFR of 40 ml/kg/h (range, 37 to 47 ml/kg/h) compared to 36 ml/kg/h (range, 30 to 39 ml/kg/h) in those who achieved the trough goal. Irrespective of goal trough, an inverse correlation existed between HFR and serum vancomycin concentration (r = -0.423; P < 0.001). In the subgroup of 14 methicillin-resistant Staphylococcus aureus (MRSA) patients, trough achievement was similar to the aggregate cohort (36%). Mortality at 28 days was unrelated to trough achievement in both the overall sample (P = 0.516) and in culture-positive MRSA patients (P = 0.396). Critically ill patients undergoing CVVH therapy may experience clinically significant reductions in goal vancomycin troughs. The results of the present study justify prospective evaluations in this population to determine the optimal vancomycin dosing strategy for attainment of goal trough concentrations.
C1 [Frazee, Erin N.; Kuper, Philip J.; Schramm, Garrett E.; Larson, Scott L.] Mayo Clin, Hosp Pharm Serv, Rochester, MN 55905 USA.
   [Kashani, Kianoush B.; Leung, Nelson] Mayo Clin, Div Nephrol & Hypertens, Rochester, MN USA.
   [Kashani, Kianoush B.] Mayo Clin, Div Crit Care Med, Rochester, MN USA.
   [Osmon, Douglas R.] Mayo Clin, Div Infect Dis, Rochester, MN USA.
C3 Mayo Clinic; Mayo Clinic; Mayo Clinic; Mayo Clinic
RP Frazee, EN (corresponding author), Mayo Clin, Hosp Pharm Serv, Rochester, MN 55905 USA.
EM frazee.erin@mayo.edu
OI Schramm, Garrett/0000-0002-2693-646X; Leung, Nelson/0000-0002-5651-1411
FU NIH/NCRR CTSA [UL1 RR024150]
FX Support for this project was provided by NIH/NCRR CTSA grant number UL1
   RR024150. Its contents are solely the responsibility of the authors and
   do not necessarily represent the official views of the NIH.
CR Ali T, 2007, J AM SOC NEPHROL, V18, P1292, DOI 10.1681/ASN.2006070756
   Angus D C, 2001, Crit Care Med, V29, P1303, DOI 10.1097/00003246-200107000-00002
   Bagshaw SM, 2008, NEPHROL DIAL TRANSPL, V23, P1569, DOI 10.1093/ndt/gfn009
   Bellomo R, 2009, NEW ENGL J MED, V361, P1627, DOI 10.1056/NEJMoa0902413
   Boereboom FTJ, 1999, INTENS CARE MED, V25, P1100, DOI 10.1007/s001340051018
   Bouman CSC, 2002, CRIT CARE MED, V30, P2205, DOI 10.1097/00003246-200210000-00005
   Boussekey N, 2008, INTENS CARE MED, V34, P1646, DOI 10.1007/s00134-008-1127-3
   BRESSOLLE F, 1994, CLIN PHARMACOKINET, V26, P457, DOI 10.2165/00003088-199426060-00004
   Chaijamorn W, 2011, INT J ANTIMICROB AG, V38, P152, DOI 10.1016/j.ijantimicag.2011.04.010
   Dellinger RP, 2008, CRIT CARE MED, V36, P296, DOI 10.1097/01.CCM.0000298158.12101.41
   Jeffres MN, 2006, CHEST, V130, P947, DOI 10.1378/chest.130.4.947
   Joy MS, 1998, AM J KIDNEY DIS, V31, P1019, DOI 10.1053/ajkd.1998.v31.pm9631848
   Kumar A, 2006, CRIT CARE MED, V34, P1589, DOI 10.1097/01.CCM.0000217961.75225.E9
   Liu C, 2011, CLIN INFECT DIS, V52, P285, DOI [10.1093/cid/cir034, 10.1093/cid/ciq146]
   MACIAS WL, 1991, CLIN PHARMACOL THER, V50, P688, DOI 10.1038/clpt.1991.208
   Mueller BA, 2003, ARTIF ORGANS, V27, P808, DOI 10.1046/j.1525-1594.2003.07283.x
   O'Reilly P, 2005, CRIT CARE CLIN, V21, P367, DOI 10.1016/j.ccc.2005.01.004
   Overberger P, 2007, CLIN J AM SOC NEPHRO, V2, P623, DOI 10.2215/CJN.00780207
   Palevsky PM, 2008, NEW ENGL J MED, V359, P7, DOI 10.1056/NEJMoa0802639
   RENAL Study Investigators, 2008, CRIT CARE RESUSC, V10, P225
   Roberts DM, 2012, CRIT CARE MED, V40, P1523, DOI 10.1097/CCM.0b013e318241e553
   Ronco C, 2000, LANCET, V356, P26, DOI 10.1016/S0140-6736(00)02430-2
   Rybak MJ, 2009, CLIN INFECT DIS, V49, P325, DOI 10.1086/600877
   Shen HN, 2010, CHEST, V138, P298, DOI 10.1378/chest.09-2205
   Shorr AF, 2007, CRIT CARE MED, V35, P1257, DOI 10.1097/01.CCM.0000261886.65063.CC
   Tolwani AJ, 2008, J AM SOC NEPHROL, V19, P1233, DOI 10.1681/ASN.2007111173
   Trotman RL, 2005, CLIN INFECT DIS, V41, P1159, DOI 10.1086/444500
   Uchino S, 2005, JAMA-J AM MED ASSOC, V294, P813, DOI 10.1001/jama.294.7.813
   Uchino S, 2003, INTENS CARE MED, V29, P575, DOI 10.1007/s00134-003-1672-8
   Uchino S, 2002, INTENS CARE MED, V28, P1664, DOI 10.1007/s00134-002-1495-z
   Uchino S, 2007, INTENS CARE MED, V33, P1563, DOI 10.1007/s00134-007-0754-4
   Van Wert R, 2010, CRIT CARE MED, V38, P1360, DOI 10.1097/CCM.0b013e3181d9d912
   Wilson FP, 2012, CLIN NEPHROL, V77, P329, DOI 10.5414/CN106993
NR 33
TC 26
Z9 27
U1 0
U2 4
PU AMER SOC MICROBIOLOGY
PI WASHINGTON
PA 1752 N ST NW, WASHINGTON, DC 20036-2904 USA
SN 0066-4804
EI 1098-6596
J9 ANTIMICROB AGENTS CH
JI Antimicrob. Agents Chemother.
PD DEC
PY 2012
VL 56
IS 12
BP 6181
EP 6185
DI 10.1128/AAC.00459-12
PG 5
WC Microbiology; Pharmacology & Pharmacy
WE Science Citation Index Expanded (SCI-EXPANDED)
SC Microbiology; Pharmacology & Pharmacy
GA 036TA
UT WOS:000311052900014
PM 22985887
OA Green Published, Bronze
DA 2024-08-24
ER

PT J
AU Rehberg, S
   Yamamoto, Y
   Sousse, L
   Bartha, E
   Jonkam, C
   Hasselbach, AK
   Traber, LD
   Cox, RA
   Westphal, M
   Enkhbaatar, P
   Traber, DL
AF Rehberg, Sebastian
   Yamamoto, Yusuke
   Sousse, Linda
   Bartha, Eva
   Jonkam, Collette
   Hasselbach, Anthony K.
   Traber, Lillian D.
   Cox, Robert A.
   Westphal, Martin
   Enkhbaatar, Perenlei
   Traber, Daniel L.
TI Selective V<sub>1a</sub> agonism attenuates vascular dysfunction and
   fluid accumulation in ovine severe sepsis
SO AMERICAN JOURNAL OF PHYSIOLOGY-HEART AND CIRCULATORY PHYSIOLOGY
LA English
DT Article
DE angiopoietin-2; arginine vasopressin; vascular leakage; vascular
   endothelial growth factor
ID ADVANCED VASODILATORY SHOCK; ENDOTHELIAL GROWTH-FACTOR;
   ARGININE-VASOPRESSIN; SEPTIC SHOCK; SMOKE-INHALATION; ANGIOPOIETIN-2;
   MECHANISMS; PERMEABILITY; ACTIVATION; INFUSION
AB Rehberg S, Yamamoto Y, Sousse L, Bartha E, Jonkam C, Hasselbach AK, Traber LD, Cox RA, Westphal M, Enkhbaatar P, Traber DL. Selective V-1a agonism attenuates vascular dysfunction and fluid accumulation in ovine severe sepsis. Am J Physiol Heart Circ Physiol 303: H1245-H1254, 2012. First published September 7, 2012; doi:10.1152/ajpheart.00390.2012.-Vasopressin analogs are used as a supplement to norepinephrine in septic shock. The isolated effects of vasopressin agonists on sepsis-induced vascular dysfunction, however, remain controversial. Because V-2-receptor stimulation induces vasodilation and procoagulant effects, a higher V-1a- versus V-2-receptor selectivity might be advantageous. We therefore hypothesized that a sole, titrated infusion of the selective V-1a-agonist Phe(2)-Orn(8)-Vasotocin (POV) is more effective than the mixed V-1a-/V-2-agonist AVP for the treatment of vascular and cardiopulmonary dysfunction in methicillin resistant staphylococcus aureus pneumonia-induced, ovine sepsis. After the onset of hemodynamic instability, awake, chronically instrumented, mechanically ventilated, and fluid resuscitated sheep were randomly assigned to receive continuous infusions of either POV, AVP, or saline solution (control; each n = 6). AVP and POV were titrated to maintain mean arterial pressure above baseline - 10 mmHg. When compared with that of control animals, AVP and POV reduced neutrophil migration (myeloperoxidase activity, alveolar neutrophils) and plasma levels of nitric oxide, resulting in higher mean arterial pressures and a reduced vascular leakage (net fluid balance, chest and abdominal fluid, pulmonary bloodless wet-to-dry-weight ratio, alveolar and septal edema). Notably, POV stabilized hemodynamics at lower doses than AVP. In addition, POV, but not AVP, reduced myocardial and pulmonary tissue concentrations of 3-nitrotyrosine, VEGF, and angiopoietin-2, thereby leading to an abolishment of cumulative fluid accumulation (POV, 9 +/- 15 ml/kg vs. AVP, 110 +/- 13 ml/kg vs. control, 213 +/- 16 ml/kg; P < 0.001 each) and an attenuated cardiopulmonary dysfunction (left ventricular stroke work index, PaO2-to-FiO(2) ratio) versus control animals. Highly selective V-1a- agonism appears to be superior to unselective vasopressin analogs for the treatment of sepsis-induced vascular dysfunction.
C1 [Rehberg, Sebastian; Westphal, Martin] Univ Munster, Dept Anesthesiol Intens Care & Pain Med, Munster, Germany.
   [Rehberg, Sebastian; Yamamoto, Yusuke; Sousse, Linda; Bartha, Eva; Jonkam, Collette; Hasselbach, Anthony K.; Traber, Lillian D.; Enkhbaatar, Perenlei; Traber, Daniel L.] Univ Texas Med Branch, Dept Anesthesiol, Invest Intens Care Unit, Galveston, TX USA.
   [Cox, Robert A.] Univ Texas Med Branch, Dept Pathol, Galveston, TX USA.
   [Cox, Robert A.; Enkhbaatar, Perenlei; Traber, Daniel L.] Shriners Hosp Children, Galveston, TX USA.
C3 University of Munster; University of Texas System; University of Texas
   Medical Branch Galveston; University of Texas System; University of
   Texas Medical Branch Galveston
RP Rehberg, S (corresponding author), Univ Hosp Muenster, Dept Anesthesiol Intens Care & Pain Med, Albert Schweitzer Campus 1,Bld A1, D-48149 Munster, Germany.
EM Sebastian.Rehberg@ukmuenster.de
RI Rehberg, Sebastian/AAD-5191-2019
OI Bartha, Eva/0000-0003-4318-9459
FU Shriners of North America [8954, 8450, 8520, 8630]; National Institute
   for General Medical Sciences [GM066312, GM060688]
FX This work was supported by Shriners of North America (Grant No. 8954,
   8450, 8520, 8630) and National Institute for General Medical Sciences
   (Grant No. GM066312, GM060688). The compounds arginine vasopressin and
   Phe<INF>2</INF>-Orn<INF>8</INF>-Vasotocin were kindly provided by the
   Ferring Research Institute, San Diego, CA.
CR Barrett LK, 2007, CRIT CARE MED, V35, P33, DOI 10.1097/01.CCM.0000251127.45385.CD
   BERDE B, 1964, EXPERIENTIA, V20, P42, DOI 10.1007/BF02146034
   BERNARD GR, 1994, AM J RESP CRIT CARE, V149, P818, DOI 10.1164/ajrccm.149.3.7509706
   Boyd JH, 2011, CRIT CARE MED, V39, P259, DOI 10.1097/CCM.0b013e3181feeb15
   Burkhoff D, 2005, AM J PHYSIOL-HEART C, V289, pH501, DOI 10.1152/ajpheart.00138.2005
   Chappell D, 2009, CURR OPIN ANESTHESIO, V22, P155, DOI 10.1097/ACO.0b013e328328d1b6
   Cox RA, 2003, AM J RESP CELL MOL, V29, P295, DOI 10.1165/rcmb.4860
   Dellinger RP, 2008, CRIT CARE MED, V36, P296, DOI 10.1097/01.CCM.0000298158.12101.41
   Dünser MW, 2003, CIRCULATION, V107, P2313, DOI 10.1161/01.CIR.0000066692.71008.BB
   Enkhbaatar P, 2008, SHOCK, V29, P642, DOI 10.1097/SHK.0b013e318158125b
   Enkhbaatar P, 2009, CRIT CARE MED, V37, P208, DOI 10.1097/CCM.0b013e318193226a
   Fiedler U, 2004, BLOOD, V103, P4150, DOI 10.1182/blood-2003-10-3685
   Ganter MT, 2008, ANN SURG, V247, P320, DOI 10.1097/SLA.0b013e318162d616
   Gillett AM, 2002, AM J PHYSIOL-LUNG C, V282, pL440, DOI 10.1152/ajplung.00202.2001
   Jonkam CC, 2009, SHOCK, V32, P621, DOI 10.1097/SHK.0b013e3181a4fd01
   KANWAR S, 1995, BLOOD, V86, P2760
   Kaufmann JE, 2003, J THROMB HAEMOST, V1, P821, DOI 10.1046/j.1538-7836.2003.00197.x
   Kaufmann JE, 2003, J THROMB HAEMOST, V1, P682, DOI 10.1046/j.1538-7836.2003.00190.x
   Kim I, 2000, CIRC RES, V86, P24, DOI 10.1161/01.RES.86.1.24
   Kümpers P, 2008, CRIT CARE, V12, DOI 10.1186/cc7130
   Kumar P, 2009, EXPERT REV MOL MED, V11, DOI 10.1017/S1462399409001112
   Lange M, 2012, CRIT CARE MED, V40, P356, DOI 10.1097/CCM.0b013e318236ec37
   Lange M, 2010, CRIT CARE, V14, DOI 10.1186/cc9097
   LAPORTE R, 2008, SHOCK S, V1, pP21
   Lee WL, 2011, CURR OPIN HEMATOL, V18, P191, DOI 10.1097/MOH.0b013e328345a3d1
   Luckner G, 2005, CRIT CARE MED, V33, P2659, DOI 10.1097/01.CCM.0000186749.34028.40
   Maisonpierre PC, 1997, SCIENCE, V277, P55, DOI 10.1126/science.277.5322.55
   Mihara T, 1999, BRAIN RES BULL, V49, P343, DOI 10.1016/S0361-9230(99)00064-7
   Morelli A, 2009, CRIT CARE, V13, DOI 10.1186/cc7990
   Orfanos SE, 2007, CRIT CARE MED, V35, P199, DOI 10.1097/01.CCM.0000251640.77679.D7
   Patel BM, 2002, ANESTHESIOLOGY, V96, P576, DOI 10.1097/00000542-200203000-00011
   Paulus P, 2011, BIOMARKERS, V16, pS11, DOI 10.3109/1354750X.2011.587893
   PEARCE ML, 1965, CIRC RES, V16, P482, DOI 10.1161/01.RES.16.5.482
   Petersen MB, 2006, BASIC CLIN PHARMACOL, V99, P96, DOI 10.1111/j.1742-7843.2006.pto_299.x
   Pickkers P, 2005, SHOCK, V24, P508, DOI 10.1097/01.shk.0000190827.36406.6e
   Polito A, 2012, INTENS CARE MED, V38, P9, DOI 10.1007/s00134-011-2407-x
   Rehberg S, 2012, CRIT CARE MED, V40, P1957, DOI 10.1097/CCM.0b013e31824e0fe5
   Rehberg S, 2011, CRIT CARE MED, V39, P119, DOI 10.1097/CCM.0b013e3181fa3898
   Rehberg S, 2010, CRIT CARE, V14, DOI 10.1186/cc9320
   Rehberg S, 2009, INTENS CARE MED, V35, P1286, DOI 10.1007/s00134-009-1470-z
   Russell JA, 2008, NEW ENGL J MED, V358, P877, DOI 10.1056/NEJMoa067373
   Russell JA, 2006, NEW ENGL J MED, V355, P1699, DOI 10.1056/NEJMra043632
   Simon F, 2009, CRIT CARE, V13, DOI 10.1186/cc7959
   Soriano FG, 2006, CRIT CARE MED, V34, P1073, DOI 10.1097/01.CCM.0000206470.47721.8D
   Sun QH, 2003, AM J RESP CRIT CARE, V168, P481, DOI 10.1164/rccm.200205-447OC
   Thurston G, 2000, NAT MED, V6, P460, DOI 10.1038/74725
   Torgersen C, 2010, INTENS CARE MED, V36, P57, DOI 10.1007/s00134-009-1630-1
   TRABER D, 2007, CRIT CARE, V11, pP51, DOI DOI 10.1186/CC6030
   van der Heijden M, 2008, THORAX, V63, P903, DOI 10.1136/thx.2007.087387
   Vincent Jean-Louis, 2008, Curr Infect Dis Rep, V10, P351
   Vincent JL, 2005, CRIT CARE, V9, pS9, DOI 10.1186/cc3748
   Westphal M, 2004, ANESTH ANALG, V99, P878, DOI 10.1213/01.ANE.0000131970.54062.1C
   Westphal M, 2008, CRIT CARE MED, V36, P1196, DOI 10.1097/CCM.0b013e31816a1a0c
   Wisniewski K, 2011, J MED CHEM, V54, P4388, DOI 10.1021/jm200278m
   Yano K, 2006, J EXP MED, V203, P1447, DOI 10.1084/jem.20060375
NR 55
TC 34
Z9 34
U1 0
U2 6
PU AMER PHYSIOLOGICAL SOC
PI BETHESDA
PA 9650 ROCKVILLE PIKE, BETHESDA, MD 20814 USA
SN 0363-6135
EI 1522-1539
J9 AM J PHYSIOL-HEART C
JI Am. J. Physiol.-Heart Circul. Physiol.
PD NOV
PY 2012
VL 303
IS 10
BP H1245
EP H1254
DI 10.1152/ajpheart.00390.2012
PG 10
WC Cardiac & Cardiovascular Systems; Physiology; Peripheral Vascular
   Disease
WE Science Citation Index Expanded (SCI-EXPANDED)
SC Cardiovascular System & Cardiology; Physiology
GA 039DL
UT WOS:000311223600008
PM 22961865
OA Green Published
DA 2024-08-24
ER

PT J
AU Hashizume, H
   Sawa, R
   Kubota, Y
   Adachi, S
   Harada, S
   Igarashi, M
AF Hashizume, Hideki
   Sawa, Ryuichi
   Kubota, Yumiko
   Adachi, Shinya
   Harada, Shigeko
   Igarashi, Masayuki
TI Precursor-directed biosynthesis and biological activity of tripropeptin
   Cpip, a new tripropeptin C analog containing pipecolic acid
SO JOURNAL OF ANTIBIOTICS
LA English
DT Article
ID CELL-WALL BIOSYNTHESIS; LYSOBACTER SP; ANTIBACTERIAL ACTIVITY;
   COMPLEX-FORMATION; DERIVATIVES; PEPTIDE
AB Tripropeptin C, a non-ribosomal cyclic lipopeptide containing three proline residues, exhibits excellent efficacy in the mouse-methicillin-resistant Staphylococcus aureus septicemia model. Since tripropeptins contain L-prolyl-D-proline and, as a result, are known to form a hairpin structure in proteins, it was of interest to determine whether this substructure contributes to their antibacterial activity. In this study, prolines in tripropeptin C were replaced with pipecolic acid(s) using precursor-directed biosynthesis. Only a new tripropeptin analog, tripropeptin Cpip, which has one L-pipecolic acid in place of L-proline, was isolated. The in vitro antimicrobial activity of the new analog was approximately two to four times weaker activity against Gram-positive bacteria, including drug-resistant species, compared with that of tripropeptin C. These results suggest that the L-prolyl-D-proline substructure plays an important role in the observed potency of tripropeptins.
C1 [Hashizume, Hideki; Harada, Shigeko; Igarashi, Masayuki] Inst Microbial Chem BIKAKEN, Lab Microbiol, 3-14-23 Kamiosaki,Shinagawa Ku, Tokyo 1410021, Japan.
   [Sawa, Ryuichi; Kubota, Yumiko; Adachi, Shinya] Inst Microbial Chem BIKAKEN, Lab Mol Struct Anal, 3-14-23 Kamiosaki,Shinagawa Ku, Tokyo 1410021, Japan.
RP Hashizume, H (corresponding author), Inst Microbial Chem BIKAKEN, Lab Microbiol, 3-14-23 Kamiosaki,Shinagawa Ku, Tokyo 1410021, Japan.
EM hashizumeh@bikaken.or.jp
FU MEXT | Japan Society for the Promotion of Science (JSPS) [24710254,
   16K08338]; Japan Society for the Promotion of Science KAKENHI
FX The authors express our special thanks to Mr. Kunio Inoue for the
   measurement of MICs and to Dr. Tomoyuki Kimura for his valuable
   discussion. This work was supported by the Japan Society for the
   Promotion of Science KAKENHI, grant numbers 24710254 and 16K08338. We
   thank Dr. Renee Mosi, and Edanz (https://jp.edanz.com/ac) for editing a
   draft of this manuscript.
CR BEAN JW, 1992, J AM CHEM SOC, V114, P5328, DOI 10.1021/ja00039a050
   Harada K, 1996, TETRAHEDRON LETT, V37, P3001, DOI 10.1016/0040-4039(96)00484-4
   Hashizume H, 2004, J ANTIBIOT, V57, P394, DOI 10.7164/antibiotics.57.394
   Hashizume H, 2004, J ANTIBIOT, V57, P52, DOI 10.7164/antibiotics.57.52
   Hashizume H, 2001, J ANTIBIOT, V54, P1054, DOI 10.7164/antibiotics.54.1054
   Hashizume H, 2008, J ANTIBIOT, V61, P577, DOI 10.1038/ja.2008.78
   Hashizume H, 2007, ARKIVOC, P241, DOI 10.3998/ark.5550190.0008.720
   Hashizume H, 2018, J ANTIBIOT, V71, P79, DOI 10.1038/ja.2017.88
   Hashizume H, 2015, J ANTIBIOT, V68, P373, DOI 10.1038/ja.2014.169
   Hashizume H, 2011, ANTIMICROB AGENTS CH, V55, P3821, DOI 10.1128/AAC.00443-11
   Hirosawa S, 2012, 52 ICAAC
   Hirosawa S, 2015, HETEROCYCLES, V91, P2143, DOI 10.3987/COM-15-13325
   Hirosawa S, 2014, J ANTIBIOT, V67, P265, DOI 10.1038/ja.2013.128
   KINO T, 1987, J ANTIBIOT, V40, P1249, DOI 10.7164/antibiotics.40.1249
   KONISHI M, 1984, J ANTIBIOT, V37, P949, DOI 10.7164/antibiotics.37.949
   Müller A, 2012, J BIOL CHEM, V287, P20270, DOI 10.1074/jbc.M112.369561
   Sawa R, 2012, CHEM-EUR J, V18, P15772, DOI 10.1002/chem.201202645
   SHOJI J, 1992, J ANTIBIOT, V45, P817, DOI 10.7164/antibiotics.45.817
   Son S, 2021, J ANTIBIOT, V74, P181, DOI 10.1038/s41429-020-00385-z
   Wong GK, 1998, J ANTIBIOT, V51, P487, DOI 10.7164/antibiotics.51.487
NR 20
TC 0
Z9 0
U1 1
U2 4
PU SPRINGERNATURE
PI LONDON
PA CAMPUS, 4 CRINAN ST, LONDON, N1 9XW, ENGLAND
SN 0021-8820
EI 1881-1469
J9 J ANTIBIOT
JI J. Antibiot.
PD APR
PY 2024
VL 77
IS 4
BP 238
EP 244
DI 10.1038/s41429-024-00703-9
EA JAN 2024
PG 7
WC Biotechnology & Applied Microbiology; Immunology; Microbiology;
   Pharmacology & Pharmacy
WE Science Citation Index Expanded (SCI-EXPANDED); Index Chemicus (IC)
SC Biotechnology & Applied Microbiology; Immunology; Microbiology;
   Pharmacology & Pharmacy
GA MB7Z6
UT WOS:001147966000002
PM 38267574
DA 2024-08-24
ER

PT J
AU Kiran, KC
   Madhukara, J
   Abraham, A
   Muralidharan, S
AF Kiran, K. C.
   Madhukara, J.
   Abraham, Anil
   Muralidharan, S.
TI Cutaneous Bacteriological Profile in Patients with Pemphigus
SO INDIAN JOURNAL OF DERMATOLOGY
LA English
DT Article
DE Pemphigus; Pseudomonas aeruginosa; Staphylococcus aureus
ID NEW-DELHI; INDIA
AB Background: Pemphigus is an autoimmune blistering disease. The common cause of death in pemphigus is septicemia which is usually secondary to cutaneous bacterial infection. Aim: The aim was to study the cutaneous bacteriological profile in patients with pemphigus. Materials and Methods: Pus for culture and sensitivity was collected from clinically infected lesions of pemphigus patients in the Department of Dermatology, St. John's Medical College Hospital, Bengaluru, from June 2013 to June 2014. Results: Of the 49 patients included in the study, 44 were suffering from pemphigus vulgaris, 4 from pemphigus foliaceus and one had pemphigus vegetans. There were 31 male and 18 female patients. The mean age of the group was 35.51 year. Mean Autoimmune Bullous Disorder Intensity Score was 17.36. About 32.7% were diabetic. About 40.81% showed the growth of Staphylococcus aureus, 12.24% of Pseudomonas aeruginosa, 6.12% of Proteus mirabilis, 4.08% of j-hemolytic streptococci and nonfermenting Gram-negative bacilli, and 2.04% of Proteus vulgaris, Staphylococcus saprophyticus, Enterococcus species, and Klebsiella species. S. aureus showed 100% sensitivity to antibiotics - tetracycline, amikacin, chloramphenicol, and netilmicin; 90% resistance was found for penicillin and 55% resistance was found for ciprofloxacin and erythromycin. Methicillin- resistant S. aureus was 30%. P. aeruginosa showed 100% sensitivity to ciprofloxacin, amikacin, gentamicin, piperacillin, piperacillin + tazobactam, and netilmicin. Conclusion: S. aureus was the most common organism showing sensitivity to tetracycline, amikacin, chloramphenicol, and netilmicin and resistance to penicillin, ciprofioxacin, and erythromycin.
C1 [Kiran, K. C.] Dr BR Ambedkar Med Coll Hosp, Dept DVL, Bengaluru, Karnataka, India.
   [Madhukara, J.; Abraham, Anil] St Johns Med Coll Hosp, Dept DVL, Bengaluru, Karnataka, India.
   [Muralidharan, S.] St Johns Med Coll Hosp, Dept Microbiol, Bengaluru, Karnataka, India.
C3 St. John's National Academy of Health Sciences; St. John's Medical
   College; St. John's National Academy of Health Sciences; St. John's
   Medical College
RP Madhukara, J (corresponding author), St Johns Med Coll Hosp, Dept DVL, Bengaluru, Karnataka, India.
EM docanilabe@yahoo.co.in
CR Abudullah M, 2007, EGYPT DERMATOL ONLIN, V3, P1
   AHMED AR, 1982, J AM ACAD DERMATOL, V7, P221
   Asati DP, 2011, INDIAN J DERMATOL VE, V77, P141, DOI 10.4103/0378-6323.77452
   Daniel BS, 2003, CLIN DERMATOL, V42, P413
   Esmaili N, 2013, AUTOIMMUN DIS, V2013, DOI 10.1155/2013/834295
   Huda MM, 2001, INDIAN J DERMATOL, V46, P75
   Kanwar AJ, 2014, INDIAN J DERMATOL VE, V80, P285, DOI 10.4103/0378-6323.136828
   Kanwar AJ, 2011, INDIAN J DERMATOL VE, V77, P40, DOI 10.4103/0378-6323.82396
   KORMAN N, 1988, J AM ACAD DERMATOL, V18, P1219, DOI 10.1016/S0190-9622(88)70128-0
   Meyer N, 2010, AUTOIMMUN REV, V9, pA379, DOI 10.1016/j.autrev.2009.10.009
   Qadim HH, 2012, INDIAN J DERMATOL VE, V78, P774, DOI 10.4103/0378-6323.102392
   Sehgal V N, 1972, Indian J Dermatol, V18, P5
   Singh Ratan, 1973, Indian J Dermatol Venereol, V39, P126
   Solanki R B, 1997, Indian J Dermatol Venereol Leprol, V63, P89
   WILSON C, 1994, DERMATOLOGY, V189, P108, DOI 10.1159/000246946
NR 15
TC 9
Z9 9
U1 0
U2 0
PU WOLTERS KLUWER MEDKNOW PUBLICATIONS
PI MUMBAI
PA WOLTERS KLUWER INDIA PVT LTD , A-202, 2ND FLR, QUBE, C T S  NO 1498A-2
   VILLAGE MAROL, ANDHERI EAST, MUMBAI, 400059, INDIA
SN 0019-5154
EI 1998-3611
J9 INDIAN J DERMATOL
JI Indian J. Dermatol.
PD JUL-AUG
PY 2018
VL 63
IS 4
BP 301
EP 304
DI 10.4103/ijd.IJD_152_17
PG 4
WC Dermatology
WE Science Citation Index Expanded (SCI-EXPANDED)
SC Dermatology
GA GN4JI
UT WOS:000438987700005
PM 30078873
OA Green Published, gold
DA 2024-08-24
ER

PT J
AU Ikeuchi, H
   Uchino, M
   Matsuoka, H
   Bando, T
   Hirata, A
   Takesue, Y
   Tomita, N
   Matsumoto, T
AF Ikeuchi, Hiroki
   Uchino, Motoi
   Matsuoka, Hiroki
   Bando, Toshihiro
   Hirata, Akihiro
   Takesue, Yoshio
   Tomita, Naohiro
   Matsumoto, Takayuki
TI Prognosis following emergency surgery for ulcerative colitis in elderly
   patients
SO SURGERY TODAY
LA English
DT Article
DE Ulcerative colitis; Elderly patients; Emergency operation; Prognosis
ID INFLAMMATORY-BOWEL-DISEASE; COHORT
AB Since 2000, the incidence of ulcerative colitis (UC) in patients over 60 years old has been rapidly increasing. We reviewed our surgical experience of elderly patients with UC treated at our hospital.
   Patients aged 60 years or older at the time of surgery were defined as "elderly". The medical records of all elderly patients who underwent surgery for UC during a 26-year period were retrospectively analyzed.
   The prognosis of elderly patients who underwent emergency surgery was extremely poor: 8 (26.7 %) of 30 such patients died within 30 postoperative days (PODs), whereas only 1 (0.88 %) of 114 who underwent elective surgery died within 30 PODs. Respiratory tract infection and sepsis resulting from methicillin-resistant Staphylococcus aureus or mycotic infection were the most common causes of death after emergency surgery.
   The prognosis of elderly UC patients undergoing emergency surgery is very poor; thus, physicians and surgeons should collaborate to treat severe and fulminant disease, to optimize the timing of surgery. Early decisions about emergency surgery for UC will reduce postoperative mortality, especially in elderly patients.
C1 [Ikeuchi, Hiroki; Uchino, Motoi; Matsuoka, Hiroki; Bando, Toshihiro; Hirata, Akihiro; Matsumoto, Takayuki] Hyogo Coll Med, Ctr Inflammatory Bowel Dis, Nishinomiya, Hyogo 6638501, Japan.
   [Takesue, Yoshio] Hyogo Coll Med, Dept Infect Control & Prevent, Nishinomiya, Hyogo 6638501, Japan.
   [Tomita, Naohiro] Hyogo Coll Med, Dept Surg, Nishinomiya, Hyogo 6638501, Japan.
C3 Hyogo Medical University; Hyogo Medical University; Hyogo Medical
   University
RP Ikeuchi, H (corresponding author), Hyogo Coll Med, Ctr Inflammatory Bowel Dis, 1-1 Mukogawa Cho, Nishinomiya, Hyogo 6638501, Japan.
EM ikeuci2s@hyo-med.ac.jp
OI Takesue, Yoshio/0000-0002-8635-6416
CR Almogy G, 2002, SCAND J GASTROENTERO, V37, P1025, DOI 10.1080/003655202320378202
   Almogy G, 2001, ARCH SURG-CHICAGO, V136, P1396, DOI 10.1001/archsurg.136.12.1396
   Ananthakrishnan AN, 2009, INFLAMM BOWEL DIS, V15, P182, DOI 10.1002/ibd.20628
   Bastida G, 2011, WORLD J GASTROENTERO, V17, P2740, DOI [10.3748/wjg.v17.i22.2734, 10.3748/wjg.v17.i22.2740]
   BERCOVITZ ZT, 1960, GASTROENTEROLOGY, V39, P28
   CARR N, 1982, BRIT J SURG, V69, P223, DOI 10.1002/bjs.1800690418
   de Silva S, 2011, CLIN GASTROENTEROL H, V9, P972, DOI 10.1016/j.cgh.2011.07.016
   Delaney CP, 2003, ANN SURG, V238, P221, DOI 10.1097/01.sla.0000080825.95166.26
   GRIMM IS, 1990, GASTROENTEROL CLIN N, V19, P361
   Lakatos PL, 2011, J CROHNS COLITIS, V5, P5, DOI 10.1016/j.crohns.2010.08.004
   Ljung T, 2004, GUT, V53, P849, DOI 10.1136/gut.2003.018515
   Okita Y, 2011, SURG TODAY, V41, P1504, DOI 10.1007/s00595-010-4505-8
   Solberg IC, 2009, SCAND J GASTROENTERO, V44, P431, DOI 10.1080/00365520802600961
   TOGHILL PJ, 1973, GERONTOL CLIN, V15, P65, DOI 10.1159/000245435
   Tottrup A, 2012, BMJ OPEN, V2, DOI 10.1136/bmjopen-2012-000823
NR 15
TC 36
Z9 37
U1 0
U2 1
PU SPRINGER
PI NEW YORK
PA 233 SPRING ST, NEW YORK, NY 10013 USA
SN 0941-1291
EI 1436-2813
J9 SURG TODAY
JI Surg. Today
PD JAN
PY 2014
VL 44
IS 1
BP 39
EP 43
DI 10.1007/s00595-013-0563-z
PG 5
WC Surgery
WE Science Citation Index Expanded (SCI-EXPANDED)
SC Surgery
GA 280XJ
UT WOS:000329063800005
PM 23553422
OA Green Published, hybrid
DA 2024-08-24
ER

PT J
AU Moyo, SJ
   Manyahi, J
   Blomberg, B
   Tellevik, MG
   Masoud, NS
   Aboud, S
   Manji, K
   Roberts, AP
   Hanevik, K
   Morch, K
   Langeland, N
AF Moyo, Sabrina J.
   Manyahi, Joel
   Blomberg, Bjorn
   Tellevik, Marit Gjerde
   Masoud, Nahya Salim
   Aboud, Said
   Manji, Karim
   Roberts, Adam P.
   Hanevik, Kurt
   Morch, Kristine
   Langeland, Nina
TI Bacteraemia, Malaria, and Case Fatality Among Children Hospitalized With
   Fever in Dar es Salaam, Tanzania
SO FRONTIERS IN MICROBIOLOGY
LA English
DT Article
DE bacteraemia; malaria; antimicrobial resistance; P; falciparum; Tanzania
ID INFECTIONS; FALCIPARUM; MORTALITY; AFRICA; MALAWI
AB Background Febrile illness is the commonest cause of hospitalization in children <5 years in sub-Saharan Africa, and bacterial bloodstream infections and malaria are major causes of death. Methods From March 2017 to July 2018, we enrolled 2,226 children aged 0-5 years hospitalized due to fever in four major public hospitals of Dar es Salaam, namely, Amana, Temeke, and Mwananyamala Regional Hospitals and Muhimbili National Hospital. We recorded social demographic and clinical data, and we performed blood-culture and HIV-antibody testing. We used qPCR to quantifyPlasmodium falciparumparasitaemia and Matrix-Assisted Laser Desorption/Ionization-Time of Flight (MALDI-TOF) to identify bacterial isolates. Disk diffusion method was used for antimicrobial susceptibility testing. Results Nineteen percent of the children (426/2,226) had pathogens detected from blood. Eleven percent (236/2,226) of the children had bacteraemia/fungaemia and 10% (204/2,063) hadP. falciparummalaria. Ten children had concomitant malaria and bacteraemia. Gram-negative bacteria (64%) were more frequent than Gram-positive (32%) and fungi (4%). Over 50% of Gram-negative bacteria were extended-spectrum beta-lactamase (ESBL) producers and multidrug resistant. Methicillin resistantStaphylococcus aureus(MRSA) was found in 11/42 (26.2%). The most severe form of clinical malaria was associated with high parasitaemia (>four million genomes/mu L) ofP. falciparumin plasma. Overall, in-hospital death was 4% (89/2,146), and it was higher in children with bacteraemia (8%, 18/227) than malaria (2%, 4/194,p= 0.007). Risk factors for death were bacteraemia (p= 0.03), unconsciousness at admission (p< 0.001), and admission at a tertiary hospital (p= 0.003). Conclusion Compared to previous studies in this region, our study showed a reduction in malaria prevalence, a decrease in in-hospital mortality, and an increase in antimicrobial resistance (AMR) including ESBLs and multidrug resistance. An increase of AMR highlights the importance of continued strengthening of diagnostic capability and antimicrobial stewardship programs. We also found malaria and bacteraemia contributed equally in causing febrile illness, but bacteraemia caused higher in-hospital death. The most severe form of clinical malaria was associated withP. falciparumparasitaemia.
C1 [Moyo, Sabrina J.; Manyahi, Joel; Blomberg, Bjorn; Hanevik, Kurt; Morch, Kristine; Langeland, Nina] Univ Bergen, Dept Clin Sci, Bergen, Norway.
   [Moyo, Sabrina J.; Manyahi, Joel; Aboud, Said] Muhimbili Univ Hlth & Allied Sci, Dept Microbiol & Immunol, Dar Es Salaam, Tanzania.
   [Blomberg, Bjorn; Tellevik, Marit Gjerde; Hanevik, Kurt; Morch, Kristine; Langeland, Nina] Haukeland Hosp, Norwegian Natl Advisory Unit Trop Infect Dis, Bergen, Norway.
   [Tellevik, Marit Gjerde] Haukeland Hosp, Dept Microbiol, Bergen, Norway.
   [Masoud, Nahya Salim; Manji, Karim] Muhimbili Univ Hlth & Allied Sci, Dept Paediat, Dar Es Salaam, Tanzania.
   [Roberts, Adam P.] Univ Liverpool Liverpool Sch Trop Med, Dept Trop Dis Biol, Liverpool, Merseyside, England.
C3 University of Bergen; Muhimbili University of Health & Allied Sciences;
   University of Bergen; Haukeland University Hospital; University of
   Bergen; Haukeland University Hospital; Muhimbili University of Health &
   Allied Sciences; Liverpool School of Tropical Medicine
RP Moyo, SJ (corresponding author), Muhimbili Univ Hlth & Allied Sci, Dept Microbiol & Immunol, Dar Es Salaam, Tanzania.
EM sabrina.moyo@uib.no
RI Hanevik, Kurt/I-1159-2012; MASOUD, NAHYA SALIM/HKM-6841-2023; Roberts,
   Adam/AAU-5493-2021; Blomberg, Bjorn/B-9605-2015
OI Hanevik, Kurt/0000-0002-1466-2326; MASOUD, NAHYA
   SALIM/0000-0002-3784-6478; Roberts, Adam/0000-0002-0760-3088; Blomberg,
   Bjorn/0000-0001-5647-4297; Moyo, sabrina/0000-0003-4735-1513
FU University of Bergen, Bergen, Norway; Norwegian National Advisory Unit
   on Tropical Infectious Diseases, Haukeland University Hospital, Bergen,
   Norway
FX This work was supported by the University of Bergen, Bergen, Norway and
   Norwegian National Advisory Unit on Tropical Infectious Diseases,
   Haukeland University Hospital, Bergen, Norway.
CR Archibald LK, 2001, EMERG INFECT DIS, V7, P302, DOI 10.3201/eid0702.010232
   Bahwere P, 2001, Int J Infect Dis, V5, P180, DOI 10.1016/S1201-9712(01)90067-0
   Bassat Q, 2009, TROP MED INT HEALTH, V14, P1011, DOI 10.1111/j.1365-3156.2009.02326.x
   Berkley JA, 2005, NEW ENGL J MED, V352, P39, DOI 10.1056/NEJMoa040275
   Berkley JA, 2009, CLIN INFECT DIS, V49, P336, DOI 10.1086/600299
   Bhatt S, 2015, NATURE, V526, P207, DOI 10.1038/nature15535
   Blomberg B, 2005, J CLIN MICROBIOL, V43, P745, DOI 10.1128/JCM.43.2.745-749.2005
   Blomberg B, 2007, BMC INFECT DIS, V7, DOI 10.1186/1471-2334-7-43
   Bryce J, 2005, LANCET, V365, P1147, DOI 10.1016/S0140-6736(05)71877-8
   Campbell JD, 2004, PEDIATR INFECT DIS J, V23, P642, DOI 10.1097/01.inf.0000130951.85974.79
   CLSI, 2021, PERFORMANCE STANDARD
   Crump JA, 2013, PLOS NEGLECT TROP D, V7, DOI 10.1371/journal.pntd.0002324
   D'Acremont V, 2014, NEW ENGL J MED, V370, P809, DOI 10.1056/NEJMoa1214482
   D'Acremont V, 2011, MALARIA J, V10, DOI 10.1186/1475-2875-10-107
   Evans JA, 2004, QJM-INT J MED, V97, P591, DOI 10.1093/qjmed/hch093
   Feikin DR, 2011, PLOS ONE, V6, DOI 10.1371/journal.pone.0016085
   Hershey CL, 2017, AM J TROP MED HYG, V97, P76, DOI 10.4269/ajtmh.17-0203
   Hofmann N, 2015, PLOS MED, V12, DOI 10.1371/journal.pmed.1001788
   Imwong M, 2015, J INFECT DIS, V211, P1128, DOI 10.1093/infdis/jiu590
   Kayentao K, 2018, MALARIA J, V17, DOI 10.1186/s12936-018-2573-1
   Mackenzie G, 2010, PLOS ONE, V5, DOI 10.1371/journal.pone.0010568
   Malaria S, 2014, TROP MED INT HEALTH, V19, P7, DOI [10.1111/tmi.12313, 10.1111/tmi.12313_2]
   Maze MJ, 2018, CLIN MICROBIOL INFEC, V24, P808, DOI 10.1016/j.cmi.2018.02.011
   Mhada TV, 2012, BMC PUBLIC HEALTH, V12, DOI 10.1186/1471-2458-12-904
   Mkony MF, 2014, BMC PEDIATR, V14, DOI 10.1186/s12887-014-0293-4
   Moreira J, 2018, CLIN MICROBIOL INFEC, V24, P827, DOI 10.1016/j.cmi.2018.05.001
   Moyo SJ, 2014, MICROB DRUG RESIST, V20, P82, DOI 10.1089/mdr.2013.0016
   Mtove G, 2011, MALARIA J, V10, DOI 10.1186/1475-2875-10-320
   Nadjm B, 2010, BMJ-BRIT MED J, V340, DOI 10.1136/bmj.c1350
   O'Meara WP, 2010, LANCET INFECT DIS, V10, P545, DOI 10.1016/S1473-3099(10)70096-7
   Peters RPH, 2004, TROP MED INT HEALTH, V9, P928, DOI 10.1111/j.1365-3156.2004.01288.x
   Petti CA, 2006, CLIN INFECT DIS, V42, P377, DOI 10.1086/499363
   Prasad N, 2015, PLOS ONE, V10, DOI 10.1371/journal.pone.0127962
   Scott JAG, 2011, LANCET, V378, P1316, DOI 10.1016/S0140-6736(11)60888-X
   Shrestha P, 2018, CLIN MICROBIOL INFEC, V24, P815, DOI 10.1016/j.cmi.2018.03.028
   Smithson P, 2015, PLOS ONE, V10, DOI 10.1371/journal.pone.0141112
   Strom GEA, 2013, MALARIA J, V12, DOI 10.1186/1475-2875-12-228
   Takem EN, 2014, MALARIA J, V13, DOI 10.1186/1475-2875-13-400
   Wang SJ, 2006, MALARIA J, V5, DOI 10.1186/1475-2875-5-28
   Zaidi AKM, 2005, LANCET, V365, P1175, DOI 10.1016/S0140-6736(05)71881-X
NR 40
TC 11
Z9 11
U1 0
U2 2
PU FRONTIERS MEDIA SA
PI LAUSANNE
PA AVENUE DU TRIBUNAL FEDERAL 34, LAUSANNE, CH-1015, SWITZERLAND
EI 1664-302X
J9 FRONT MICROBIOL
JI Front. Microbiol.
PD SEP 10
PY 2020
VL 11
AR 2118
DI 10.3389/fmicb.2020.02118
PG 10
WC Microbiology
WE Science Citation Index Expanded (SCI-EXPANDED)
SC Microbiology
GA NW9YI
UT WOS:000575376300001
PM 33013772
OA Green Published, gold, Green Accepted
DA 2024-08-24
ER

PT J
AU Sader, HS
   Farrell, DJ
   Jones, RN
AF Sader, H. S.
   Farrell, D. J.
   Jones, R. N.
TI Antimicrobial Activity of Daptomycin Tested Against Gram-Positive
   Strains Collected in European Hospitals: Results from 7 Years of
   Resistance Surveillance (2003-2009)
SO JOURNAL OF CHEMOTHERAPY
LA English
DT Article
DE Daptomycin; Europe; resistance; surveillance
ID OUTCOMES
AB Daptomycin is a cyclic lipopeptide approved by the European Medicines Agency (EMEA) for the treatment of complicated skin and soft tissue infections (cSSTI) and Staphylococcus aureus bacteremia and endocarditis. We evaluated the in vitro activity of daptomycin and comparators tested against clinical isolates from European hospitals over a 7-year period (2003-2009). A total of 36,769 consecutive isolates were collected in 34 medical centers located in 13 European countries, Turkey and Israel. The collection included S. aureus (18,352; 27.2% oxacillin-resistant [MRSA]); coagulase-negative staphylococci (CoNS; 6,874), Enterococcus spp. (7,241; 9.4% vancomycin-resistant), beta-hemolytic (3,009), viridans group streptococci (1,176), and Streptococcus bovis/gallolyticus (107). The organisms were isolated mainly from patients with bloodstream infection (56%) or cSSTI (23%). Daptomycin was very active against S. aureus and CoNS (MIC50/90, 0.25/0.5 mg/L for both organisms), and its activity was not adversely influenced by oxacillin resistance. All Enterococcus faecalis strains were susceptible to daptomycin (MIC50/90, 1/1 mg/L). Daptomycin (MIC50/90, 2/2 mg/L; 100.0% susceptible) and linezolid (MIC50/90, 1/2 mg/L; 99.7% susceptible) were the most active agents tested against vancomycin-resistant E. faecium. Vancomycin-resistant and -susceptible enterococcal strains were equally susceptible to daptomycin. Daptomycin was also active against beta-hemolytic streptococci (MIC50/90, 0.06/0.25 mg/L; 100.0% susceptible), viridans group streptococci (MIC50/90, 0.25/0.5 mg/L; 99.8% susceptible) and S. bovis (MIC50/90, 0.06/0.12 mg/L; 100.0% susceptible). In summary, daptomycin was very potent against this large collection (36,769) of Gram-positive organisms isolated in European hospitals, and its activity remained stable across the 7-year period evaluated (2003-2009), using reference methods and interpretive criteria. Decreases in daptomycin potency were not observed since EMEA approval and widespread clinical use, and emerging resistance to other compounds did not adversely influence daptomycin activity against contemporary Gram-positive species.
C1 [Sader, H. S.; Farrell, D. J.; Jones, R. N.] JMI Labs Inc, N Liberty, IA 52317 USA.
   [Sader, H. S.] Univ Fed Sao Paulo, Sao Paulo, Brazil.
   [Jones, R. N.] Tufts Univ, Sch Med, Boston, MA 02111 USA.
C3 JMI Laboratories; Universidade Federal de Sao Paulo (UNIFESP); Tufts
   University
RP Sader, HS (corresponding author), JMI Labs Inc, 345 Beaver Kreek Ctr,Suite A, N Liberty, IA 52317 USA.
EM helio-sader@jmilabs.com
FU Achaogen; Affinium; Astellas; AstraZeneca; Bayer; Cempra; Cerexa;
   Cubist; Daiichi; Enanta; Forest; Furiex; GlaxoSmithKline; Johnson &
   Johnson (Ortho McNeil); Meiji Seika; Nabriva; Novartis; Optimer; Ordway;
   Paratek; Pfizer; Polyphor; PPD; Shionogi; Theravance; Wyeth
FX H.S. Sader, D. J. Farrell and R. N. Jones have received
   research/education grants in the last two years from: Achaogen,
   Affinium, Astellas, AstraZeneca, Bayer, Cempra, Cerexa, Cubist, Daiichi,
   Enanta, Forest, Furiex, GlaxoSmithKline, Johnson & Johnson (Ortho
   McNeil), Meiji Seika, Nabriva, Novartis, Optimer, Ordway, Paratek,
   Pfizer, Polyphor, PPD, Shionogi, Theravance, and Wyeth.
CR [Anonymous], 2011, Performance standards for antimicrobial susceptibility testing: twenty-first informational supplement
   [Anonymous], 2009, Methods for Dilution Antimicrobial Susceptibility Tests for Bacteria that Grow Aerobically; Approved Standard, VEighth
   Cantón R, 2010, J ANTIMICROB CHEMOTH, V65, P1126, DOI 10.1093/jac/dkq087
   Chambers HF, 2009, NAT REV MICROBIOL, V7, P629, DOI 10.1038/nrmicro2200
   Crank CW, 2010, CLIN THER, V32, P1713, DOI 10.1016/j.clinthera.2010.09.008
   *CUB PHARM INC, 2009, CUB LEX
   *ECDC, 2009, ANT RES SURV EUR
   Eisenstein BI, 2010, CLIN INFECT DIS, V50, pS10, DOI 10.1086/647938
   [European Committee on Antimicrobial Susceptibility Testing [EUCAST] European Committee on Antimicrobial Susceptibility Testing], 2011, BREAKP TABL INT MICS
   Jones RN, 2010, DIAGN MICR INFEC DIS, V68, P334, DOI 10.1016/j.diagmicrobio.2010.08.024
   Kelesidis T, 2011, CLIN INFECT DIS, V52, P228, DOI 10.1093/cid/ciq113
   Raad I, 2004, J ANTIMICROB CHEMOTH, V53, P646, DOI 10.1093/jac/dkh144
   Sakoulas G, 2009, CLIN MICROBIOL INFEC, V15, P11, DOI 10.1111/j.1469-0691.2009.03054.x
   Werner G, 2008, Euro Surveill, V13
   World Health Organization, 2001, WHO Global Strategy for Containment of Antimicrobial Resistance
   2009, EARSS EUROPEAN ANTIM
NR 16
TC 19
Z9 22
U1 0
U2 4
PU TAYLOR & FRANCIS LTD
PI ABINGDON
PA 2-4 PARK SQUARE, MILTON PARK, ABINGDON OR14 4RN, OXON, ENGLAND
SN 1120-009X
EI 1973-9478
J9 J CHEMOTHERAPY
JI J. Chemother.
PD AUG
PY 2011
VL 23
IS 4
BP 200
EP 206
DI 10.1179/joc.2011.23.4.200
PG 7
WC Oncology; Infectious Diseases; Pathology; Pharmacology & Pharmacy
WE Science Citation Index Expanded (SCI-EXPANDED)
SC Oncology; Infectious Diseases; Pathology; Pharmacology & Pharmacy
GA 816FR
UT WOS:000294584600002
PM 21803696
DA 2024-08-24
ER

PT J
AU Rosenberger, LH
   LaPar, DJ
   Sawyer, RG
AF Rosenberger, Laura H.
   LaPar, Damien J.
   Sawyer, Robert G.
TI Infections Caused by Multidrug Resistant Organisms Are Not Associated
   with Overall, All-Cause Mortality in the Surgical Intensive Care Unit:
   The 20,000 Foot View
SO JOURNAL OF THE AMERICAN COLLEGE OF SURGEONS
LA English
DT Article
ID CRITICALLY-ILL PATIENTS; ANTIMICROBIAL RESISTANCE;
   STAPHYLOCOCCUS-AUREUS; KLEBSIELLA-PNEUMONIAE; ESCHERICHIA-COLI;
   RISK-FACTORS; PSEUDOMONAS-AERUGINOSA; CLINICAL-OUTCOMES; SEVERE SEPSIS;
   IMPACT
AB BACKGROUND: Resistant pathogens are increasingly common in the ICU, with controversy regarding their relationship to outcomes. We hypothesized that an increasing number of infections with resistant pathogens in our surgical ICU would not be associated with increased overall mortality.
   STUDY DESIGN: All ICU-acquired infections were prospectively identified between January 1, 2000 and December 31, 2009 in a single surgical ICU. Crude in-hospital, all-cause mortality data were obtained using a prospectively collected ICU database. Trends in rates were compared using linear regression.
   RESULTS: A total of 799 resistant pathogens were identified (257 gram-positive, 542 gram-negative) from a total of 3,024 isolated pathogens associated with 2,439 ICU-acquired infections. The most frequently identified resistant gram-positive and -negative pathogens (defined as resistant to at least 1 major class of antimicrobials) were methicillin-resistant Staphylococcus aureus and Pseudomonas aeruginosa, respectively. Pathogens were most commonly isolated from the lung, blood, and urine. The crude mortality rate declined steadily from 2000 to 2009 (9.4% to 5.4%; equation for trend y = -0.11x + 8.26). Linear regression analysis of quarterly rates revealed a significant divergence in trends between increasing total resistant infections (equation for trend y = 0.34x + 13.02) and percentage resistant infections (equation for trend y = 0.36x + 18.66) when compared with a decreasing mortality (p = 0.0003, p < 0.0001, respectively).
   CONCLUSIONS: Despite a steady rise in the proportion of resistant bacterial infections in the ICU, crude mortality rates have decreased over time. The rates of resistant infections do not appear to be a significant factor in overall mortality in our surgical ICU patients. (J Am Coll Surg 2012; 214: 747-755. (C) 2012 by the American College of Surgeons)
C1 [Rosenberger, Laura H.; LaPar, Damien J.; Sawyer, Robert G.] Univ Virginia Hlth Syst, Dept Surg, Charlottesville, VA 22908 USA.
C3 University of Virginia
RP Rosenberger, LH (corresponding author), Univ Virginia Hlth Syst, Dept Surg, POB 800679, Charlottesville, VA 22908 USA.
EM LHR2M@virginia.edu
RI Sawyer, Robert/JXW-6900-2024
OI Sawyer, Robert/0000-0002-8155-2661; Rosenberger,
   Laura/0000-0002-6829-6747
FU NIH [5-T32-AI-078875-02, 5-T32-HL-007849-11]
FX Dr Rosenberger is funded under NIH 5-T32-AI-078875-02, PI: Robert G
   Sawyer. Dr LaPar is funded under NIH 5-T32-HL-007849-11, PI: Irving L
   Kron.
CR Aloush V, 2006, ANTIMICROB AGENTS CH, V50, P43, DOI 10.1128/AAC.50.1.43-48.2006
   [Anonymous], 1961, BMJ-BRIT MED J, V1, P113
   Archibald L, 1997, CLIN INFECT DIS, V24, P211, DOI 10.1093/clinids/24.2.211
   Athanassa Z, 2008, EUR RESPIR J, V31, P625, DOI 10.1183/09031936.00081007
   BARBER M, 1961, J CLIN PATHOL, V14, P385, DOI 10.1136/jcp.14.4.385
   BARRETT FF, 1968, NEW ENGL J MED, V279, P441, DOI 10.1056/NEJM196808292790901
   Bernard SA, 2002, NEW ENGL J MED, V346, P557, DOI 10.1056/NEJMoa003289
   Bhavnani SM, 2006, DIAGN MICR INFEC DIS, V54, P231, DOI 10.1016/j.diagmicrobio.2005.09.011
   Blow O, 1999, J TRAUMA, V47, P964, DOI 10.1097/00005373-199911000-00028
   Brower RG, 2000, NEW ENGL J MED, V342, P1301, DOI 10.1056/nejm200005043421801
   Bukholm G, 2002, INFECT CONT HOSP EP, V23, P441, DOI 10.1086/502082
   Cao B, 2004, J HOSP INFECT, V57, P112, DOI 10.1016/j.jhin.2004.03.021
   Cardo D, 2004, AM J INFECT CONTROL, V32, P470, DOI 10.1016/j.ajic.2004.10.001
   Cosgrove SE, 2006, CLIN INFECT DIS, V42, pS82, DOI 10.1086/499406
   Dellinger RP, 2008, INTENS CARE MED, V34, P783, DOI [10.1007/s00134-007-0934-2, 10.1097/01.CCM.0000298158.12101.41, 10.1007/s00134-008-1040-9]
   Dellinger RP, 2004, CRIT CARE MED, V32, P858, DOI 10.1097/01.CCM.0000117317.18092.E4
   Evans HL, 2007, CRIT CARE MED, V35, P89, DOI 10.1097/01.CCM.0000251496.61520.75
   Fan E, 2005, JAMA-J AM MED ASSOC, V294, P2889, DOI 10.1001/jama.294.22.2889
   Flournoy DJ, 2000, AM J INFECT CONTROL, V28, P244, DOI 10.1067/mic.2000.103836
   Fridkin SK, 2002, EMERG INFECT DIS, V8, P697, DOI 10.3201/eid0807.010427
   Fridkin SK, 1999, CLIN CHEST MED, V20, P303, DOI 10.1016/S0272-5231(05)70143-X
   GARNER JS, 1988, AM J INFECT CONTROL, V16, P128, DOI 10.1016/0196-6553(88)90053-3
   Grupper M, 2007, INFECT CONT HOSP EP, V28, P293, DOI 10.1086/512629
   Hébert PC, 1999, NEW ENGL J MED, V340, P409, DOI 10.1056/NEJM199902113400601
   Jones RN, 2001, CHEST, V119, p397S, DOI 10.1378/chest.119.2_suppl.397S
   KLIMEK JJ, 1976, AM J MED, V61, P340, DOI 10.1016/0002-9343(76)90370-3
   KNAUS WA, 1985, CRIT CARE MED, V13, P818, DOI 10.1097/00003246-198510000-00009
   KNOTHE H, 1983, INFECTION, V11, P315, DOI 10.1007/BF01641355
   Kress JP, 2000, NEW ENGL J MED, V342, P1471, DOI 10.1056/NEJM200005183422002
   Kwa ALH, 2007, DIAGN MICR INFEC DIS, V58, P99, DOI 10.1016/j.diagmicrobio.2006.11.014
   Lautenbach E, 2001, CLIN INFECT DIS, V32, P1162, DOI 10.1086/319757
   LECLERCQ R, 1988, NEW ENGL J MED, V319, P157, DOI 10.1056/NEJM198807213190307
   Lee SY, 2006, INFECT CONT HOSP EP, V27, P1226, DOI 10.1086/507962
   Mangram Alicia J., 1999, Infection Control and Hospital Epidemiology, V20, P247
   Mera RM, 2011, MICROB DRUG RESIST, V17, P321, DOI 10.1089/mdr.2010.0193
   Peña C, 2001, J HOSP INFECT, V47, P53, DOI 10.1053/jhin.2000.0862
   Raymond DP, 2003, CRIT CARE MED, V31, P1035, DOI 10.1097/01.CCM.0000060015.77443.31
   Rivers E, 2001, NEW ENGL J MED, V345, P1368, DOI 10.1056/NEJMoa010307
   Schwaber MJ, 2007, J ANTIMICROB CHEMOTH, V60, P913, DOI 10.1093/jac/dkm318
   Shorr AF, 2009, CRIT CARE MED, V37, P1463, DOI 10.1097/CCM.0b013e31819ced02
   Skippen I, 2006, J HOSP INFECT, V64, P115, DOI 10.1016/j.jhin.2006.05.010
   Stott S, 2000, BMJ-BRIT MED J, V320, P358, DOI 10.1136/bmj.320.7231.358
   Streit JM, 2004, INT J ANTIMICROB AG, V24, P111, DOI 10.1016/j.ijantimicag.2003.12.019
   Suárez C, 2010, INT J INFECT DIS, V14, pE73, DOI 10.1016/j.ijid.2009.11.019
   Tumbarello M, 2006, ANTIMICROB AGENTS CH, V50, P498, DOI 10.1128/AAC.50.2.498-504.2006
   UTTLEY AHC, 1988, LANCET, V1, P57
   Vincent JL, 2010, LANCET, V376, P1354, DOI 10.1016/S0140-6736(10)60575-2
   Vincent JL, 2005, CRIT CARE MED, V33, P1225, DOI 10.1097/01.CCM.0000165962.16682.46
NR 48
TC 8
Z9 9
U1 0
U2 1
PU LIPPINCOTT WILLIAMS & WILKINS
PI PHILADELPHIA
PA TWO COMMERCE SQ, 2001 MARKET ST, PHILADELPHIA, PA 19103 USA
SN 1072-7515
EI 1879-1190
J9 J AM COLL SURGEONS
JI J. Am. Coll. Surg.
PD MAY
PY 2012
VL 214
IS 5
BP 747
EP 755
DI 10.1016/j.jamcollsurg.2012.01.040
PG 9
WC Surgery
WE Science Citation Index Expanded (SCI-EXPANDED)
SC Surgery
GA 938HI
UT WOS:000303724200005
PM 22421258
OA Green Accepted
DA 2024-08-24
ER

PT J
AU Baranwal, AK
   Singhi, SC
   Jayashree, M
AF Baranwal, Arun K.
   Singhi, Sunit C.
   Jayashree, M.
TI A 5-year PICU experience of disseminated staphylococcal disease, part 1:
   Clinical and microbial profile
SO JOURNAL OF TROPICAL PEDIATRICS
LA English
DT Article
DE disseminated staphylococcal disease; Staphylococcus aureus; clinical
   profile; children
ID AUREUS BACTEREMIA; NECROTIZING FASCIITIS; NASAL CARRIAGE; CHILDREN;
   PNEUMONIA; INFECTIONS; SEPTICEMIA; CHILDHOOD; DIAGNOSIS; SECONDARY
AB Staphylococcus aureus causes an impressive spectrum of disease in tropics and subtropics. Scanty data are available regarding disseminated staphylococcal disease (DSD) in children, especially on their critical care needs. It is important to recognize and prioritize patients who may benefit most from Pediatric Critical Care. The objective of this article is to review the demographic, clinical and microbial features, critical care needs, management and outcome of patients with DSD to identify clinical indicators for need of critical care. The study setting is a Pediatric Intensive Care Unit (PICU) of an urban tertiary care teaching hospital in a developing economy. The subjects were fifty-three patients ( age, 1 month-12 years) with DSD admitted to PICU during June 1994-June 1999. DSD was defined as involvement of at least two distant organs with presence of Gram-positive cocci in clusters and/or growth of S. aureus from at least one normally sterile body fluid. Data regarding demographic and clinical picture, microbiological profile, indication for PICU admission, monitoring needs, medical and surgical management and outcome was retrieved from the case records. Patients had mean age of 5.1 years ( +/- 3.4) ( range, 1.5 months-12 years). Majority (34/53, 64%) were malnourished, however, none had history of recurrent infections. Two-thirds presented during hot and humid months (P < 0.001). Predisposing conditions were pustules (26%), blunt trauma (15%) and injections (8%). Fever (98%) and respiratory distress (81%) were commonest presentation followed by restriction of limb mobility and altered sensorium (21/53, 40% each). On an average, 3.25 sites were involved per patient ( total, 171 sites). Twelve (9%) sites were detected after 7 days of hospitalization. Disease spectrum included necrotizing soft tissue disease (61%), pleuro-pulmonary disease (89%), pericardial effusion ( 40%), osteo-articular disease (30%) and meningitis (17%). Forty patients (76%) developed growth of methicillin sensitive S. aureus (MSSA) and four grew methicillin resistant S. aureus (MRSA). Hematological spread from benign skin lesions may lead to fulminant disseminated disease. Identifying metastatic foci by thorough clinical evaluation, appropriate and frequent imaging studies form an integral part of management.
C1 PGIMER, Adv Pediat Ctr, Emergency & Crit Care Div, Chandigarh, India.
C3 Post Graduate Institute of Medical Education & Research (PGIMER),
   Chandigarh
RP Singhi, SC (corresponding author), PGIMER, Adv Pediat Ctr, Emergency & Crit Care Div, Chandigarh, India.
EM drsinghi@glide.net.in
RI Baranwal, Arun Kumar/A-8180-2012
OI baranwal, arun/0000-0003-4334-2652
CR [Anonymous], 1975, INDIAN PEDIAT, V12, P116
   Baranwal AK, 2003, ARCH DIS CHILD, V88, P1009, DOI 10.1136/adc.88.11.1009
   Becker M, 1997, RADIOLOGY, V202, P471, DOI 10.1148/radiology.202.2.9015076
   Chao HC, 1999, J ULTRAS MED, V18, P277
   CHARTRAND SA, 1982, PEDIATR INFECT DIS J, V1, P19, DOI 10.1097/00006454-198201000-00006
   Choudhury, 1994, P 20 ANN C EXPL BLAS, P329
   Fang Yin-Hua, 2004, Journal of Microbiology Immunology and Infection, V37, P29
   Fergie JE, 2001, PEDIATR INFECT DIS J, V20, P860, DOI 10.1097/00006454-200109000-00007
   FREIDLAND IR, 1995, J PEDIATR, V127, P746
   GEDALIA A, 1982, Harefuah, V102, P15
   Goel A, 1999, J TROP PEDIATRICS, V45, P233, DOI 10.1093/tropej/45.4.233
   Gray JW, 2004, ARCH DIS CHILD, V89, P297, DOI 10.1136/adc.2003.045534
   HENDREN WH, 1958, JAMA-J AM MED ASSOC, V168, P6, DOI 10.1001/jama.1958.03000010058003
   HIEBER JP, 1977, AM J DIS CHILD, V131, P181, DOI 10.1001/archpedi.1977.02120150063012
   Hill PC, 2001, PEDIATR INFECT DIS J, V20, P868, DOI 10.1097/00006454-200109000-00009
   Huang YC, 2004, PEDIATR INFECT DIS J, V23, P919, DOI 10.1097/01.inf.0000141745.12941.ef
   ISSACK M, 1992, E AFR MED J, V69, P433
   JENSEN AG, 1993, ARCH INTERN MED, V153, P902
   KABRA SK, 1995, INDIAN PEDIATR, V33, P683
   Khairulddin N, 2004, ARCH DIS CHILD, V89, P378, DOI 10.1136/adc.2003.028712
   Kopp BJ, 2004, ANN PHARMACOTHER, V38, P1377, DOI 10.1345/aph.1E028
   Ladhani S, 2004, ARCH DIS CHILD, V89, P568, DOI 10.1136/adc.2003.026781
   Lesens O, 2004, J INFECTION, V48, P245, DOI 10.1016/j.jinf.2003.10.010
   MAMO W, 1994, VACCINE, V12, P988, DOI 10.1016/0264-410X(94)90333-6
   Melish ME, 1998, TXB PEDIAT INFECT DI, P1039
   Mendell TH, 1939, ARCH INTERN MED, V63, P1068, DOI 10.1001/archinte.1939.00180230053004
   NARAQI S, 1981, CHEST, V79, P173, DOI 10.1378/chest.79.2.173
   ODRISCOLL M, 1985, PEDIATR INFECT DIS J, V4, P137, DOI 10.1097/00006454-198503000-00005
   ONYEMELUKWE G, 1979, RHEUMATOL REHABIL, V18, P13, DOI 10.1093/rheumatology/18.1.13
   Popescu V, 1991, Pediatrie (Bucur), V40, P85
   REBHAN A W, 1960, Can Med Assoc J, V82, P513
   Révelon G, 1999, EUR J RADIOL, V30, P11, DOI 10.1016/S0720-048X(98)00119-3
   Ringberg H, 2000, INFECTION, V28, P132, DOI 10.1007/s150100050065
   SINGH G, 1973, DERMATOLOGICA, V147, P342, DOI 10.1159/000251891
   Singhi S, 2003, J TROP PEDIATRICS, V49, P207, DOI 10.1093/tropej/49.4.207
   Steinberg JP, 1996, CLIN INFECT DIS, V23, P255, DOI 10.1093/clinids/23.2.255
   Suryati BA, 2002, J PAEDIATR CHILD H, V38, P290, DOI 10.1046/j.1440-1754.2002.00787.x
   Thame M, 2001, W INDIAN MED J, V50, P140
   von Eiff C, 2001, NEW ENGL J MED, V344, P11, DOI 10.1056/NEJM200101043440102
   WATANAKUNAKORN C, 1994, ARCH INTERN MED, V154, P2330, DOI 10.1001/archinte.154.20.2330
   WILSON R, 1957, AM J MED, V22, P437, DOI 10.1016/0002-9343(57)90099-2
   1999, PEDIAT INFECT DI S10, V18, pS17
NR 42
TC 14
Z9 15
U1 0
U2 0
PU OXFORD UNIV PRESS
PI OXFORD
PA GREAT CLARENDON ST, OXFORD OX2 6DP, ENGLAND
SN 0142-6338
J9 J TROP PEDIATRICS
JI J. Trop. Pediatr.
PD AUG
PY 2007
VL 53
IS 4
BP 245
EP 251
DI 10.1093/tropej/fmm022
PG 7
WC Pediatrics; Tropical Medicine
WE Science Citation Index Expanded (SCI-EXPANDED)
SC Pediatrics; Tropical Medicine
GA 228VH
UT WOS:000250760200006
PM 17478541
DA 2024-08-24
ER

PT J
AU Demissie, M
AF Demissie, Midekssa
TI Isolation and identification of aerobic, septicemic bacteria from cattle
   in and around Sebeta town and antimicrobial susceptibility testing
SO AFRICAN JOURNAL OF MICROBIOLOGY RESEARCH
LA English
DT Article
DE Septicemia; infectious diseases; antimicrobial susceptibility test
AB Septicemia is one of the infectious diseases which have zoonotic and economic importance all over the world. Therefore, this study isolated and identified some of the aerobic, septicemic bacteria and then antimicrobial susceptibility test was done in the period November 2006 to May 2007 on 830 sick cattle of different age groups, which were brought to Sebeta veterinary clinic from Sebeta and its surrounding of parts Ethiopia. From these cattle, only 70 cattle found with sign of septicemia. Accordingly, the study was carried out on these 70 Septicemic cattle with objectives of isolation and identification of septicemic, aerobic bacteria and establishing of antimicrobial susceptibility test. Hence, from the study animals, whole blood samples were collected aseptically from jugular vein for bacteria culture. As a result, out of 70 blood samples, 42 (60%) cultures were found with aerobic gram positive and negative bacteria, which consists 28 (66.67%) gram positive and 14 (33.33%) gram negative bacteria. The isolated bacterial species were Staphylococcus aureus 5 (11.9%), other Staphylococcus species 14 (33.33%), Streptococcus species 2 (4.8%), Listeria monocytogenes 3 (7.1%), other Listeria species 2 (4.8%), B. anthracis 2 (4.8%), Escherichia coli 4 (9.5%), Pasteurella multocida 9 (21.4%) and Pseudomonas aeruginosa 1 (2.4%). On the other hand, the in vitro antimicrobial susceptibility test showed that all bacterial isolates were susceptible to Novobiocin and Chloraphenenicol except P. aeruginosa. Generally, the bacterial isolates revealed various degree of susceptibility against gentamicin, trimethoprim-sulphamethoxazole, methicillin, polymixin B, oxytetracycline, penicillin G and ampicillin. Conversely, from all isolates, Ps. aeruginosa showed highest resistance to all antimicrobials except to gentamicin. Also almost all bacterial isolates were resistant to bacitracin. Of course, further study is required to elucidate the true nature of septicemic agents and rational use of antimicrobial therapy.
C1 Wollo Univ, Coll Agr & Vet Med, Dessie, Ethiopia.
RP Demissie, M (corresponding author), Wollo Univ, Coll Agr & Vet Med, POB 1145, Dessie, Ethiopia.
EM miidheed@gmail.com
CR AIELLO SE, 1998, MERCK VET MANUAL, P2162
   ASHENAFI S, 2006, ISOLATION IDENTIFICA
   BARROW GI, 1995, MANUAL IDENTIFICATIO, P3
   BAUER AW, 1966, AM J CLIN PATHOL, V45, P493
   CARTER GR, 1991, DIAGNOSTIC PROCEDURE, P12
   *CSA, 1998, ETH LIV STOCK EST, V1, P52
   GRACEY JF, 1999, MEAT HYGIENE, P451
   GYLES CC, 2004, PATHOGENESIS BACTERI, P23
   HERENDA D, 2000, MANUAL MEAT INSPECTI, P36
   HIRSH DC, 1999, VET MICROBIOLOGY BLA, P61
   MERCHANT IA, 1983, VET BACTERIOLOGY VIR, P127
   NCCLS, 1999, M31A NCCLS
   *NMSA, 1999, RAINF TEMP DAT SEB
   Quinn P.J., 1999, CLIN VET MICROBIOLOG, P21
   RADOSTITS OR, 2000, VET MED TXB DIS CATT, P47
   SLAYERS AA, 2002, BACTERIAL PATHOGENES, P19
   Thrusfield M., 2005, VET CLIN STUDIES ROY, P75
   VOLK WA, 1980, BASIC MICROBIOLOGY, P297
   WOLDEHIWOT Z, 1996, MANUAL DIAGNOSTIC VE, P9
NR 19
TC 2
Z9 2
U1 0
U2 8
PU ACADEMIC JOURNALS
PI VICTORIA ISLAND
PA P O BOX 5170-00200 NAIROBI, VICTORIA ISLAND, LAGOS 73023, NIGERIA
SN 1996-0808
J9 AFR J MICROBIOL RES
JI Afr. J. Microbiol. Res.
PD JAN 4
PY 2011
VL 5
IS 1
BP 87
EP 92
PG 6
WC Microbiology
WE Science Citation Index Expanded (SCI-EXPANDED)
SC Microbiology
GA 729GQ
UT WOS:000287937100013
DA 2024-08-24
ER

PT J
AU Zhou, WX
   Jin, Y
   Shen, P
   Chen, WW
   Chen, YB
   Xiao, YH
AF Zhou, Wangxiao
   Jin, Ye
   Shen, Ping
   Chen, Weiwei
   Chen, Yunbo
   Xiao, Yonghong
TI Novel SCCmec variants in clonal complex 398 and lineage-specific
   pseudo-SCCmec identified in ST88 MRSA from invasive bloodstream
   infections in China
SO JOURNAL OF ANTIMICROBIAL CHEMOTHERAPY
LA English
DT Article
ID CASSETTE CHROMOSOME MEC; STAPHYLOCOCCUS-AUREUS; METHICILLIN RESISTANCE;
   GENETIC ELEMENT; EPIDERMIDIS; EMERGENCE; STRAINS
AB Background Methicillin resistance in Staphylococcus aureus is primarily due to the mecA gene found in highly diverse staphylococcal cassette chromosome mec (SCCmec) elements, with an increasing number of variants being continually discovered. Objectives To characterize two novel SCCmec variants identified in clonal complex (CC) 398 strains and lineage-specific pseudo-SCCmec elements in the ST88 clone. Methods WGS and comparative genomic analysis were used to elucidate the SCCmec element diversity of representative isolates. Results The non-typeable 47 kb SCCmec found in the CC398 strain SKLX55795 represents a novel subtype of XIV, showing significant differences in structural organization and genetic content within the joining regions compared with the XIV element from the prototype strain SC792. This unique subtype comprised remnants from various mobile genetic elements that encode antimicrobial resistance genes, ultimately forming a large MDR region. Genome analysis of CC398 strain SKLX61416 revealed the presence of a novel 50 kb composite SCCmec with two distinct domains, carrying the ccr gene complexes 5/8 and containing genes for the detoxification of arsenic and sulphide. Further sequence analysis disclosed that 44.23% (23/52) of ST88 strains in our collection carried a lineage-specific pseudo-SCCmec, termed & psi;SCCmec(ST88). This & psi;SCCmec(ST88) harboured the mec gene complex C2, along with a series of genes associated with heavy metal resistance, but lacked an approximately 28 kb region encompassing the ccr gene complex. Conclusions Our findings provide evidence for the ongoing evolution of SCCmec elements within the CC398 and ST88 clones, underscoring the need for further surveillance to understand the biological significance of these elements.
C1 [Zhou, Wangxiao; Jin, Ye; Shen, Ping; Chen, Yunbo; Xiao, Yonghong] Zhejiang Univ, Affiliated Hosp 1, Sch Med, Natl Clin Res Ctr Infect Dis,Collaborat Innovat Ct, Hangzhou, Peoples R China.
   [Jin, Ye] Zhejiang Univ, Affiliated Hosp 2, Sch Med, Dept Gen Intens Care Unit, Hangzhou, Zhejiang, Peoples R China.
   [Shen, Ping; Xiao, Yonghong] Jinan Microecol Biomed Shandong Lab, Dept Struct & Morphol, Jinan, Shandong, Peoples R China.
   [Chen, Weiwei] Zhejiang Univ, Affiliated Hosp 1, Sch Med, Dept Lab Med, Hangzhou, Peoples R China.
   [Xiao, Yonghong] Chinese Acad Med Sci, Res Units Infect Dis & Microecol, Beijing, Peoples R China.
C3 Zhejiang University; Zhejiang University; Jinan Microecological
   Biomedicine Shandong Laboratory; Zhejiang University; Chinese Academy of
   Medical Sciences - Peking Union Medical College
RP Xiao, YH (corresponding author), Zhejiang Univ, Affiliated Hosp 1, Sch Med, Natl Clin Res Ctr Infect Dis,Collaborat Innovat Ct, Hangzhou, Peoples R China.; Xiao, YH (corresponding author), Jinan Microecol Biomed Shandong Lab, Dept Struct & Morphol, Jinan, Shandong, Peoples R China.; Xiao, YH (corresponding author), Chinese Acad Med Sci, Res Units Infect Dis & Microecol, Beijing, Peoples R China.
EM xiaoyonghong@zju.edu.cn
RI Wang, Fei/KEH-6292-2024; Wang, Yuhan/KGL-5855-2024; WANG,
   SHIHAO/KHC-8263-2024; Xiao, Yonghong/AFS-9054-2022
OI Zhou, Wangxiao/0000-0003-3024-1414; Jin, Ye/0009-0003-1761-7728
CR Chambers HF, 2009, NAT REV MICROBIOL, V7, P629, DOI 10.1038/nrmicro2200
   Chen LA, 2010, ANTIMICROB AGENTS CH, V54, P3347, DOI 10.1128/AAC.00001-10
   Chen SF, 2018, BIOINFORMATICS, V34, P884, DOI 10.1093/bioinformatics/bty560
   Chen XP, 2017, ANN CLIN MICROB ANTI, V16, DOI 10.1186/s12941-017-0231-z
   Croucher NJ, 2015, NUCLEIC ACIDS RES, V43, DOI 10.1093/nar/gku1196
   Didelot X, 2018, NUCLEIC ACIDS RES, V46, DOI 10.1093/nar/gky783
   Garza-González E, 2010, EPIDEMIOL INFECT, V138, P645, DOI 10.1017/S0950268809991361
   He L, 2018, GENOME MED, V10, DOI 10.1186/s13073-018-0514-9
   Ito T, 2009, ANTIMICROB AGENTS CH, V53, P4961, DOI 10.1128/AAC.00579-09
   Jiang NS, 2019, J ANTIMICROB CHEMOTH, V74, P819, DOI 10.1093/jac/dky457
   Jin Y, 2021, MSYSTEMS, V6, DOI 10.1128/mSystems.00837-21
   Katayama Y, 2003, J BACTERIOL, V185, P2711, DOI 10.1128/JB.185.9.2711-2722.2003
   Katayama Y, 2000, ANTIMICROB AGENTS CH, V44, P1549, DOI 10.1128/AAC.44.6.1549-1555.2000
   Katayama Y, 2001, ANTIMICROB AGENTS CH, V45, P1955, DOI 10.1128/AAC.45.7.1955-1963.2001
   Kaya H, 2018, MSPHERE, V3, DOI 10.1128/mSphere.00612-17
   Kinnevey PM, 2013, ANTIMICROB AGENTS CH, V57, P524, DOI 10.1128/AAC.01689-12
   Li SS, 2011, ANTIMICROB AGENTS CH, V55, P3046, DOI 10.1128/AAC.01475-10
   Malachowa N, 2010, CELL MOL LIFE SCI, V67, P3057, DOI 10.1007/s00018-010-0389-4
   Paterson GK, 2014, TRENDS MICROBIOL, V22, P42, DOI 10.1016/j.tim.2013.11.003
   Rasigade JP, 2014, CLIN MICROBIOL INFEC, V20, P587, DOI 10.1111/1469-0691.12718
   Ruppé E, 2009, ANTIMICROB AGENTS CH, V53, P442, DOI 10.1128/AAC.00724-08
   Sabat AJ, 2021, J ANTIMICROB CHEMOTH, V76, P1986, DOI 10.1093/jac/dkab154
   Uehara Y, 2022, ANTIBIOTICS-BASEL, V11, DOI 10.3390/antibiotics11010086
   Urushibara N, 2020, J ANTIMICROB CHEMOTH, V75, P46, DOI 10.1093/jac/dkz406
   Wang W, 2022, MICROBIOL SPECTR, V10, DOI 10.1128/spectrum.00342-22
   Wang W, 2022, J ANTIMICROB CHEMOTH, V77, P903, DOI 10.1093/jac/dkab500
   Weterings V, 2017, J CLIN MICROBIOL, V55, P2808, DOI 10.1128/JCM.00459-17
   Wick RR, 2017, PLOS COMPUT BIOL, V13, DOI 10.1371/journal.pcbi.1005595
   Wick Ryan R, 2015, Bioinformatics, V31, P3350, DOI 10.1093/bioinformatics/btv383
   Wisplinghoff H, 2003, ANTIMICROB AGENTS CH, V47, P3574, DOI 10.1128/AAC.47.11.3574-3579.2003
   Yoon EJ, 2019, FRONT MICROBIOL, V10, DOI 10.3389/fmicb.2019.00540
   Yu Guangchuang, 2020, Curr Protoc Bioinformatics, V69, pe96, DOI 10.1002/cpbi.96
   Zhou WX, 2021, MSYSTEMS, V6, DOI 10.1128/mSystems.00986-21
   Zhu Y, 2021, J ANTIMICROB CHEMOTH, V76, P1102, DOI 10.1093/jac/dkaa555
NR 34
TC 2
Z9 2
U1 2
U2 5
PU OXFORD UNIV PRESS
PI OXFORD
PA GREAT CLARENDON ST, OXFORD OX2 6DP, ENGLAND
SN 0305-7453
EI 1460-2091
J9 J ANTIMICROB CHEMOTH
JI J. Antimicrob. Chemother.
PD SEP 5
PY 2023
VL 78
IS 9
BP 2366
EP 2375
DI 10.1093/jac/dkad250
EA AUG 2023
PG 10
WC Infectious Diseases; Microbiology; Pharmacology & Pharmacy
WE Science Citation Index Expanded (SCI-EXPANDED)
SC Infectious Diseases; Microbiology; Pharmacology & Pharmacy
GA Q6PS4
UT WOS:001043020900001
PM 37552647
DA 2024-08-24
ER

PT J
AU Davis, RW
   Brannen, AD
   Hossain, MJ
   Monsma, S
   Bock, PE
   Nahrendorf, M
   Mead, D
   Lodes, M
   Liles, MR
   Panizzi, P
AF Davis, Richard W.
   Brannen, Andrew D.
   Hossain, Mohammad J.
   Monsma, Scott
   Bock, Paul E.
   Nahrendorf, Matthias
   Mead, David
   Lodes, Michael
   Liles, Mark R.
   Panizzi, Peter
TI Complete genome of <i>Staphylococcus aureus</i> Tager 104 provides
   evidence of its relation to modern systemic hospital-acquired strains
SO BMC GENOMICS
LA English
DT Article
ID IN-VIVO; ENDOCARDITIS; SEQUENCE; STAPHYLOCOAGULASE; EVOLUTION;
   SUSCEPTIBILITY; ANNOTATION; ACTIVATOR; CLONE; MRSA
AB Background: Staphylococcus aureus (S. aureus) infections range in severity due to expression of certain virulence factors encoded on mobile genetic elements (MGE). As such, characterization of these MGE, as well as single nucleotide polymorphisms, is of high clinical and microbiological importance. To understand the evolution of these dangerous pathogens, it is paramount to define reference strains that may predate MGE acquisition. One such candidate is S. aureus Tager 104, a previously uncharacterized strain isolated from a patient with impetigo in 1947.
   Results: We show here that S. aureus Tager 104 can survive in the bloodstream and infect naive organs. We also demonstrate a procedure to construct and validate the assembly of S. aureus genomes, using Tager 104 as a proof-of-concept. In so doing, we bridged confounding gap regions that limited our initial attempts to close this 2.82 Mb genome, through integration of data from Illumina Nextera paired-end, PacBio RS, and Lucigen NxSeq mate-pair libraries. Furthermore, we provide independent confirmation of our segmental arrangement of the Tager 104 genome by the sole use of Lucigen NxSeq libraries filled by paired-end MiSeq reads and alignment with SPAdes software. Genomic analysis of Tager 104 revealed limited MGE, and vSa beta island configuration that is reminiscent of other hospital acquired S. aureus genomes.
   Conclusions: Tager 104 represents an early-branching ancestor of certain hospital-acquired strains. Combined with its earlier isolation date and limited content of MGE, Tager 104 can serve as a viable reference for future comparative genome studies.
C1 [Davis, Richard W.; Brannen, Andrew D.; Panizzi, Peter] Auburn Univ, Harrison Sch Pharm, Dept Drug Discovery & Dev, 4306 Walker Bldg, Auburn, AL 36849 USA.
   [Hossain, Mohammad J.; Liles, Mark R.] Auburn Univ, Dept Biol Sci, 101 Rouse Life Sci Bldg, Auburn, AL 36849 USA.
   [Monsma, Scott; Mead, David; Lodes, Michael] Lucigen Corp, 2905 Parmenter St, Middleton, WI 53562 USA.
   [Bock, Paul E.] Vanderbilt Univ, Med Ctr, Dept Pathol Microbiol & Immunol, Nashville, TN 37232 USA.
   [Nahrendorf, Matthias] Massachusetts Gen Hosp, Ctr Syst Biol, Simches Res Bldg,185 Cambridge St, Boston, MA 02114 USA.
   [Nahrendorf, Matthias] Harvard Univ, Sch Med, Simches Res Bldg,185 Cambridge St, Boston, MA 02114 USA.
C3 Auburn University System; Auburn University; Auburn University System;
   Auburn University; Vanderbilt University; Harvard University;
   Massachusetts General Hospital; Harvard University; Harvard Medical
   School
RP Panizzi, P (corresponding author), Auburn Univ, Harrison Sch Pharm, Dept Drug Discovery & Dev, 4306 Walker Bldg, Auburn, AL 36849 USA.
EM panizzi@auburn.edu
RI Panizzi, Peter/A-6072-2019; Hossain, Mohammad J/I-1542-2014; Liles,
   Mark/JZC-8334-2024
OI Panizzi, Peter/0000-0003-0141-8807; Liles, Mark/0000-0002-9313-8150;
   MEAD, David/0000-0003-1982-9356
FU National Institutes of Health through National Heart, Lung, and Blood
   Institute [R00HL094533, R01HL114477, R01 HL071544]; National Institute
   of Allergy and Infectious Diseases grant [2R44AI085840 02]
FX Supported by the National Institutes of Health through grants provided
   by the National Heart, Lung, and Blood Institute, R00HL094533 (to P.P.),
   R01HL114477 (to P.P. and M.N.), R01 HL071544 (to P.E.B). Support also
   provided by the National Institute of Allergy and Infectious Diseases
   grant 2R44AI085840 02 (to D.M., P.P. and M.R.L.). The authors also wish
   to thank the Alabama Supercomputer Authority for access to the Alabama
   Supercomputer.
CR Alikhan NF, 2011, BMC GENOMICS, V12, DOI 10.1186/1471-2164-12-402
   Aziz RK, 2008, BMC GENOMICS, V9, DOI 10.1186/1471-2164-9-75
   Baba T, 2002, LANCET, V359, P1819, DOI 10.1016/S0140-6736(02)08713-5
   Baba T, 2008, J BACTERIOL, V190, P300, DOI 10.1128/JB.01000-07
   Benson MA, 2014, MOL MICROBIOL, V93, P664, DOI 10.1111/mmi.12682
   Brettin T, 2015, SCI REP-UK, V5, DOI 10.1038/srep08365
   Brüssow H, 2004, MICROBIOL MOL BIOL R, V68, P560, DOI 10.1128/MMBR.68.3.560-602.2004
   Centers for Disease Control and Prevention (CDC), 1999, MMWR Morb Mortal Wkly Rep, V48, P707
   Chen CJ, 2013, PLOS ONE, V8, DOI 10.1371/journal.pone.0063210
   Chin CS, 2013, NAT METHODS, V10, P563, DOI [10.1038/NMETH.2474, 10.1038/nmeth.2474]
   Darling AE, 2010, PLOS ONE, V5, DOI 10.1371/journal.pone.0011147
   Davis R, 2013, GENOME ANNOUNC, V1
   Diep BA, 2006, LANCET, V367, P731, DOI 10.1016/S0140-6736(06)68231-7
   Eggleston H, 2014, INFORMATICS-BASEL, V1, P72, DOI 10.3390/informatics1010072
   Feil EJ, 2004, J BACTERIOL, V186, P1518, DOI 10.1128/JB.186.5.1518-1530.2004
   Fowler VG, 2005, JAMA-J AM MED ASSOC, V293, P3012, DOI 10.1001/jama.293.24.3012
   Fraunholz M., 2013, Genome Announc, V1
   Friedrich R, 2003, NATURE, V425, P535, DOI 10.1038/nature01962
   Herron-Olson L, 2007, PLOS ONE, V2, DOI 10.1371/journal.pone.0001120
   Howden BP, 2010, CLIN MICROBIOL REV, V23, P99, DOI 10.1128/CMR.00042-09
   Hunt M, 2014, GENOME BIOL, V15, DOI 10.1186/gb-2014-15-3-r42
   Koren S, 2012, NAT BIOTECHNOL, V30, P692, DOI 10.1038/nbt.2280
   Kos VN, 2012, MBIO, V3, DOI 10.1128/mBio.00112-12
   Kroh HK, 2009, P NATL ACAD SCI USA, V106, P7786, DOI 10.1073/pnas.0811750106
   Kuroda M, 2001, LANCET, V357, P1225, DOI 10.1016/S0140-6736(00)04403-2
   Kurtz S, 2004, GENOME BIOL, V5, DOI 10.1186/gb-2004-5-2-r12
   Malachowa N, 2010, CELL MOL LIFE SCI, V67, P3057, DOI 10.1007/s00018-010-0389-4
   Nurk S, 2013, J COMPUT BIOL, V20, P714, DOI 10.1089/cmb.2013.0084
   Overbeek R, 2014, NUCLEIC ACIDS RES, V42, pD206, DOI 10.1093/nar/gkt1226
   Overesch G, 2011, BMC VET RES, V7, DOI 10.1186/1746-6148-7-30
   Panizzi P, 2006, J BIOL CHEM, V281, P1179, DOI 10.1074/jbc.M507956200
   Panizzi P, 2006, J BIOL CHEM, V281, P1169, DOI 10.1074/jbc.M507955200
   Panizzi P, 2004, CELL MOL LIFE SCI, V61, P2793, DOI 10.1007/s00018-004-4285-7
   Panizzi P, 2014, J NUCL CARDIOL, V21, P486, DOI 10.1007/s12350-014-9902-8
   Panizzi P, 2011, NAT MED, V17, P1142, DOI 10.1038/nm.2423
   Paterson GK, 2012, J ANTIMICROB CHEMOTH, V67, P2809, DOI 10.1093/jac/dks329
   Plano LRW, 2004, J INVEST DERMATOL, V122, P1070, DOI 10.1111/j.1523-1747.2004.22144.x
   Powers ME, 2014, PLOS PATHOG, V10, DOI 10.1371/journal.ppat.1003871
   Prevention CfDCa, 2014, ANT RES THREATS US 2, P1
   Schijffelen MJ, 2010, BMC GENOMICS, V11, DOI 10.1186/1471-2164-11-376
   TAGER M, 1965, ANN NY ACAD SCI, V128, P92, DOI 10.1111/j.1749-6632.1965.tb11632.x
   TAGER M, 1951, J EXP MED, V94, P73, DOI 10.1084/jem.94.1.73
   TAGER M, 1947, YALE J BIOL MED, V20, P41
   TAGER M, 1948, YALE J BIOL MED, V20, P485
   TAGER M, 1951, J IMMUNOL, V67, P63
   TAGER M, 1948, YALE J BIOL MED, V20, P369
   Vesth T, 2013, PLOS ONE, V8, DOI 10.1371/journal.pone.0060120
   Winstel V, 2013, NAT COMMUN, V4, DOI 10.1038/ncomms3345
   Woods CW, 2004, CLIN INFECT DIS, V38, P1188, DOI 10.1086/383027
NR 49
TC 6
Z9 7
U1 0
U2 13
PU BMC
PI LONDON
PA CAMPUS, 4 CRINAN ST, LONDON N1 9XW, ENGLAND
SN 1471-2164
J9 BMC GENOMICS
JI BMC Genomics
PD MAR 3
PY 2016
VL 17
AR 179
DI 10.1186/s12864-016-2433-8
PG 15
WC Biotechnology & Applied Microbiology; Genetics & Heredity
WE Science Citation Index Expanded (SCI-EXPANDED)
SC Biotechnology & Applied Microbiology; Genetics & Heredity
GA DF8GI
UT WOS:000371595000005
PM 26940863
OA Green Published, gold
DA 2024-08-24
ER

PT J
AU Kaplan, RL
   Cruz, AT
   Freedman, SB
   Smith, K
   Freeman, J
   Lane, RD
   Michelson, KA
   Marble, RD
   Middelberg, LK
   Bergmann, KR
   McAneney, C
   Noorbakhsh, KA
   Pruitt, C
   Shah, N
   Badaki-Makun, O
   Schnadower, D
   Thompson, AD
   Blackstone, MM
   Abramo, TJ
   Srivastava, G
   Avva, U
   Samuels-Kalow, M
   Morientes, O
   Kannikeswaran, N
   Chaudhari, PP
   Strutt, J
   Vance, C
   Haines, E
   Khanna, K
   Gerard, J
   Bajaj, L
AF Kaplan, Ron L.
   Cruz, Andrea T.
   Freedman, Stephen B.
   Smith, Kathleen
   Freeman, Julia
   Lane, Roni D.
   Michelson, Kenneth A.
   Marble, Richard D.
   Middelberg, Leah K.
   Bergmann, Kelly R.
   McAneney, Constance
   Noorbakhsh, Kathleen A.
   Pruitt, Christopher
   Shah, Nipam
   Badaki-Makun, Oluwakemi
   Schnadower, David
   Thompson, Amy D.
   Blackstone, Mercedes M.
   Abramo, Thomas J.
   Srivastava, Geetanjali
   Avva, Usha
   Samuels-Kalow, Margaret
   Morientes, Oihane
   Kannikeswaran, Nirupama
   Chaudhari, Pradip P.
   Strutt, Jonathan
   Vance, Cheryl
   Haines, Elizabeth
   Khanna, Kajal
   Gerard, James
   Bajaj, Lalit
TI Omphalitis and Concurrent Serious Bacterial Infection
SO PEDIATRICS
LA English
DT Article
ID MANAGEMENT; INFANTS; IMPACT
AB OBJECTIVE: Describe the clinical presentation, prevalence of concurrent serious bacterial infection (SBI), and outcomes among infants with omphalitis.
   METHODS: Within the Pediatric Emergency Medicine Collaborative Research Committee, 28 sites reviewed records of infants <= 90 days of age with omphalitis seen in the emergency department from January 1, 2008, to December 31, 2017. Demographic, clinical, laboratory, treatment, and outcome data were summarized.
   RESULTS: Among 566 infants (median age 16 days), 537 (95%) were well-appearing, 64 (11%) had fever at home or in the emergency department, and 143 (25%) had reported fussiness or poor feeding. Blood, urine, and cerebrospinal fluid cultures were collected in 472 (83%), 326 (58%), and 222 (39%) infants, respectively. Pathogens grew in 1.1% (95% confidence interval [CI], 0.3%-2.5%) of blood, 0.9% (95% CI, 0.2%-2.7%) of urine, and 0.9% (95% CI, 0.1%-3.2%) of cerebrospinal fluid cultures. Cultures from the site of infection were obtained in 320 (57%) infants, with 85% (95% CI, 80%-88%) growing a pathogen, most commonly methicillin-sensitive Staphylococcus aureus (62%), followed by methicillin-resistant Staphylococcus aureus (11%) and Escherichia coli (10%). Four hundred ninety-eight (88%) were hospitalized, 81 (16%) to an ICU. Twelve (2.1% [95% CI, 1.1%-3.7%]) had sepsis or shock, and 2 (0.4% [95% CI, 0.0%-1.3%]) had severe cellulitis or necrotizing soft tissue infection. There was 1 death. Serious complications occurred only in infants aged <28 days.
   CONCLUSIONS: In this multicenter cohort, mild, localized disease was typical of omphalitis. SBI and adverse outcomes were uncommon. Depending on age, routine testing for SBI is likely unnecessary in most afebrile, well-appearing infants with omphalitis.
C1 [Kaplan, Ron L.] Univ Washington, Sch Med, Dept Pediat, Seattle Childrens Hosp, Seattle, WA 98195 USA.
   [Cruz, Andrea T.] Baylor Coll Med, Dept Pediat, Houston, TX 77030 USA.
   [Freedman, Stephen B.] Univ Calgary, Cumming Sch Med, Dept Pediat, Calgary, AB, Canada.
   [Smith, Kathleen] Rady Childrens Hosp San Diego, Dept Pediat, San Diego, CA USA.
   [Freeman, Julia; Bajaj, Lalit] Univ Colorado, Dept Pediat, Childrens Hosp Colorado, Sch Med, Aurora, CO USA.
   [Lane, Roni D.] Univ Utah, Primary Childrens Hosp, Dept Pediat, Salt Lake City, UT USA.
   [Michelson, Kenneth A.] Boston Childrens Hosp, Div Emergency Med, Boston, MA USA.
   [Marble, Richard D.; Middelberg, Leah K.] Northwestern Univ, Dept Pediat, Feinberg Sch Med, Chicago, IL 60611 USA.
   [Bergmann, Kelly R.] Childrens Minnesota, Dept Pediat Emergency Med, Minneapolis, MN USA.
   [McAneney, Constance; Schnadower, David] Cincinnati Childrens Hosp Med Ctr, Dept Pediat, Cincinnati, OH 45229 USA.
   [Noorbakhsh, Kathleen A.] Univ Pittsburgh, Dept Pediat, Med Ctr, Pittsburgh, PA USA.
   [Pruitt, Christopher] Med Univ South Carolina, Dept Pediat, Charleston, SC 29425 USA.
   [Shah, Nipam] Univ Alabama Birmingham, Dept Pediat, Birmingham, AL USA.
   [Badaki-Makun, Oluwakemi] Johns Hopkins Univ, Dept Pediat, Baltimore, MD USA.
   [Schnadower, David] Washington Univ, Sch Med, Dept Pediat, St Louis, MO 63110 USA.
   [Thompson, Amy D.] Nemours Alfred I DuPont Hosp Children, Dept Pediat, Delaware, OH USA.
   [Blackstone, Mercedes M.] Childrens Hosp Philadelphia, Dept Pediat, Philadelphia, PA 19104 USA.
   [Abramo, Thomas J.] Childrens Hosp Atlanta, Pediat Emergency Med Associates, Atlanta, GA USA.
   [Srivastava, Geetanjali] Valley Childrens Hosp, Dept Pediat, Madera, CA USA.
   [Avva, Usha] Joseph M Sanzari Childrens Hosp, Dept Pediat, Hackensack Meridian Hlth, Hackensack, NJ USA.
   [Samuels-Kalow, Margaret] Massachusetts Gen Hosp, Dept Emergency Med, Boston, MA 02114 USA.
   [Morientes, Oihane] Cruces Univ Hosp, Pediat Emergency Dept, Bilbao, Spain.
   [Kannikeswaran, Nirupama] Cent Michigan Univ, Childrens Hosp Michigan, Dept Pediat, Detroit, MI USA.
   [Chaudhari, Pradip P.] Univ Southern Calif, Childrens Hosp Los Angeles, Dept Pediat, Los Angeles, CA 90007 USA.
   [Strutt, Jonathan] Univ Minnesota, Dept Pediat, Minneapolis, MN USA.
   [Vance, Cheryl] Univ Calif Davis, Davis Sch Med, Dept Emergency Med, Sacramento, CA 95817 USA.
   [Haines, Elizabeth] NYU Langone Hlth, Ronald O Perelman Dept Emergency Med, New York, NY USA.
   [Khanna, Kajal] Stanford Univ, Dept Emergency Med, Stanford, CA 94305 USA.
   [Gerard, James] St Louis Univ, Dept Pediat, Sch Med, St Louise, MO USA.
   [Middelberg, Leah K.] Ohio State Univ, Nationwide Childrens Hosp, Dept Pediat, Coll Med, Columbus, OH 43210 USA.
   [Avva, Usha] Atlantic Hlth, Chilton Med Ctr, Pompton Plains, NJ USA.
C3 Seattle Children's Hospital; University of Washington; University of
   Washington Seattle; Baylor College of Medicine; University of Calgary;
   Rady Childrens Hospital San Diego; Children's Hospital Colorado;
   University of Colorado System; University of Colorado Anschutz Medical
   Campus; Utah System of Higher Education; University of Utah; Harvard
   University; Boston Children's Hospital; Northwestern University;
   Feinberg School of Medicine; Children's Hospitals & Clinics of
   Minnesota; Cincinnati Children's Hospital Medical Center; Pennsylvania
   Commonwealth System of Higher Education (PCSHE); University of
   Pittsburgh; Medical University of South Carolina; University of Alabama
   System; University of Alabama Birmingham; Johns Hopkins University;
   Washington University (WUSTL); Nemours Alfred I. duPont Hospital for
   Children; University of Pennsylvania; Pennsylvania Medicine; Childrens
   Hospital of Philadelphia; Harvard University; Massachusetts General
   Hospital; Hospital Universitario Cruces; Central Michigan University;
   Children's Hospital of Michigan; University of Southern California;
   Children's Hospital Los Angeles; University of Minnesota System;
   University of Minnesota Twin Cities; University of California System;
   University of California Davis; NYU Langone Medical Center; Stanford
   University; Saint Louis University; University System of Ohio; Ohio
   State University; Nationwide Childrens Hospital
RP Kaplan, RL (corresponding author), Seattle Childrens Hosp, Pediat Emergency Med, 4800 Sand Point Way Northeast, Seattle, WA 98105 USA.
EM ron.kaplan@seattlechildrens.org
RI Freedman, Stephen B/H-9102-2012; Noorbakhsh, Katie/HZL-7911-2023;
   Thompson, Amy/GLS-3837-2022; Strutt, Jonathan/JWP-0793-2024; Bergmann,
   Kelly/HNR-8971-2023
OI Noorbakhsh, Katie/0000-0001-8646-4655; Michelson,
   Kenneth/0000-0003-1763-7262; Chaudhari, Pradip/0000-0002-7732-632X;
   Thompson, MD, Amy D/0000-0001-6283-8966
FU Alberta Children's Hospital Foundation Professorship in Child Health and
   Wellness
FX No funding was secured for this study. Dr Freedman is supported by the
   Alberta Children's Hospital Foundation Professorship in Child Health and
   Wellness.
CR Ameh EA, 2002, PEDIATR SURG INT, V18, P413, DOI 10.1007/s00383-002-0821-4
   BROOK I, 1982, J INFECTION, V5, P127, DOI 10.1016/S0163-4453(82)91656-5
   Brook I, 2002, J PERINAT MED, V30, P197, DOI 10.1515/JPM.2002.028
   CUSHING AH, 1985, PEDIATR INFECT DIS J, V4, P282, DOI 10.1097/00006454-198505000-00015
   Gleason JM, 2015, J UROLOGY, V193, P632, DOI 10.1016/j.juro.2014.09.004
   Güvenç H, 1997, J TROP PEDIATRICS, V43, P368, DOI 10.1093/tropej/43.6.368
   Hsieh WS, 1999, PEDIATRICS, V103, DOI 10.1542/peds.103.4.e53
   Kaplan RL, 2021, PEDIATRICS, V148, DOI 10.1542/peds.2021-051322
   Karumbi J, 2013, PEDIATR INFECT DIS J, V32, P801, DOI [10.1097/INF.0b013e31829138fd, 10.1097/INF.0b013e31828ba7ad]
   MASON WH, 1989, PEDIATR INFECT DIS J, V8, P521, DOI 10.1097/00006454-198908000-00010
   MCKENNA H, 1977, PATHOLOGY, V9, P111, DOI 10.3109/00313027709085248
   Naiditch JA, 2013, J PEDIATR SURG, V48, P2148, DOI 10.1016/j.jpedsurg.2013.02.069
   Pantell RH, 2021, PEDIATRICS, V148, DOI 10.1542/peds.2021-052228
   Ralston S, 2011, ARCH PEDIAT ADOL MED, V165, P951, DOI 10.1001/archpediatrics.2011.155
   Sawardekar KP, 2004, PEDIATR INFECT DIS J, V23, P22, DOI 10.1097/01.inf.0000105200.18110.1e
   Schnadower D, 2010, PEDIATRICS, V126, P1074, DOI 10.1542/peds.2010-0479
   Shah SS, 2000, CLIN INFECT DIS, V30, P179, DOI 10.1086/313595
   Shaikh N, 2008, PEDIATR INFECT DIS J, V27, P302, DOI 10.1097/INF.0b013e31815e4122
   Thuler LCS, 1997, PEDIATR INFECT DIS J, V16, P846, DOI 10.1097/00006454-199709000-00006
   Waltzman ML, 2001, CLIN INFECT DIS, V33, P296, DOI 10.1086/321881
NR 20
TC 2
Z9 2
U1 1
U2 2
PU AMER ACAD PEDIATRICS
PI ELK GROVE VILLAGE
PA 141 NORTH-WEST POINT BLVD,, ELK GROVE VILLAGE, IL 60007-1098 USA
SN 0031-4005
EI 1098-4275
J9 PEDIATRICS
JI Pediatrics
PD MAY
PY 2022
VL 149
IS 5
AR e2021054189
DI 10.1542/peds.2021-054189
PG 8
WC Pediatrics
WE Science Citation Index Expanded (SCI-EXPANDED)
SC Pediatrics
GA 8D3SZ
UT WOS:000918218200017
PM 35441224
DA 2024-08-24
ER

PT J
AU Feng, S
   Zhang, J
AF Feng, Shu
   Zhang, Jie
TI Clinical and Microbiological Characteristics of Type 2 Diabetes Mellitus
   Accompanied with Sepsis
SO CLINICAL LABORATORY
LA English
DT Article
DE Type 2 diabetes mellitus; sepsis; infection; drug resistance
AB Background: This study was conducted to investigate the clinical and microbiological characteristics of type 2 dia-betes mellitus (T2DM) complicated with sepsis and to provide a reasonable basis for early diagnosis and treat-ment.Methods: The clinical material of patients with T2DM complicated with sepsis enrolled from January 2019 to Feb-ruary 2022 in the Endocrinology Department of Sichuan Provincial People's Hospital were retrospectively analyz-ed.Results: A total of 36 patients were included. T2DM patients with sepsis had bad blood glucose control, long hospi-tal stays, poor nutritional status, severe infection, occult primary infection sites, and high detection rates of ESBL producing Escherichia coli and MRSA.Conclusions: Multiple complex clinical factors made it difficult for T2DM patients with sepsis to be cured or im-proved and raised great challenges for antibiotic therapy.
C1 [Feng, Shu; Zhang, Jie] Univ Elect Sci & Technol China, Sichuan Prov Peoples Hosp, Dept Lab Med, Chengdu, Peoples R China.
   [Feng, Shu; Zhang, Jie] Chinese Acad Sci, Sichuan Translat Med Res Hosp, Chengdu, Peoples R China.
   [Feng, Shu] Univ Elect Sci & Technol China, Sichuan Prov Peoples Hosp, Dept Lab Med, Chengdu 610072, Peoples R China.
   [Feng, Shu] Chinese Acad Sci, Sichuan Translat Med Res Hosp, Chengdu 610072, Peoples R China.
C3 University of Electronic Science & Technology of China; Sichuan
   Provincial People's Hospital; Chinese Academy of Sciences; Sichuan
   Provincial People's Hospital; University of Electronic Science &
   Technology of China; Chinese Academy of Sciences
RP Feng, S (corresponding author), Univ Elect Sci & Technol China, Sichuan Prov Peoples Hosp, Dept Lab Med, Chengdu 610072, Peoples R China.; Feng, S (corresponding author), Chinese Acad Sci, Sichuan Translat Med Res Hosp, Chengdu 610072, Peoples R China.
EM fengshugluck@163.com
FU National Nature Science Foundation of China [82102495]; Sichuan
   Provincial People's Hospital Foundation [202 1QN10]; Laboratory Medicine
   Research Foundation [2020GJ01]
FX This work was supported by grants from the National Nature Science
   Foundation of China (82102495) , the Sichuan Provincial People's
   Hospital Foundation (202 1QN10) , and the Laboratory Medicine Research
   Foun- dation (2020GJ01) .
CR Amer Diabet Assoc Professional Pra, 2022, DIABETES CARE, V45, pS244, DOI 10.2337/dc22-S016
   Amer Diabet Assoc Professional Pra, 2022, DIABETES CARE, V45, pS185, DOI 10.2337/dc22-S012
   Carrillo-Larco RM, 2022, J EPIDEMIOL COMMUN H, V76, P75, DOI 10.1136/jech-2020-216029
   Chinese Elderly Type 2 Diabetes Prevention and Treatment of Clinical Guidelines Writing Group, 2022, Zhonghua Nei Ke Za Zhi, V61, P12, DOI 10.3760/cma.j.cn112138-20211027-00751
   Costantini E, 2021, ACTA DIABETOL, V58, P1139, DOI 10.1007/s00592-021-01728-4
   Esper AM, 2009, CRIT CARE, V13, DOI 10.1186/cc7717
   International Diabetes Federation, 2021, DIABETES ATLAS, V10th ed.
   Lin S, 2021, ANN TRANSL MED, V9, DOI 10.21037/atm-20-4360
   Schuetz P, 2011, DIABETES CARE, V34, P771, DOI 10.2337/dc10-1185
   Sun H, 2022, DIABETES RES CLIN PR, V183, DOI 10.1016/j.diabres.2021.109119
NR 10
TC 1
Z9 1
U1 1
U2 4
PU CLIN LAB PUBL
PI HEIDELBERG
PA IM BREITSPIEL 15, HEIDELBERG, D-69126, GERMANY
SN 1433-6510
J9 CLIN LAB
JI Clin. Lab.
PY 2023
VL 69
IS 4
BP 840
EP 844
DI 10.7754/Clin.Lab.2022.220641
PG 5
WC Medical Laboratory Technology
WE Science Citation Index Expanded (SCI-EXPANDED)
SC Medical Laboratory Technology
GA F4QM6
UT WOS:000982209500025
PM 37057932
DA 2024-08-24
ER

PT J
AU Skiba-Kurek, I
   Nowak, P
   Empel, J
   Tomczak, M
   Klepacka, J
   Sowa-Sierant, I
   Zak, I
   Pomierny, B
   Karczewska, E
AF Skiba-Kurek, Iwona
   Nowak, Pawel
   Empel, Joanna
   Tomczak, Magdalena
   Klepacka, Joanna
   Sowa-Sierant, Iwona
   Zak, Iwona
   Pomierny, Bartosz
   Karczewska, Elzbieta
TI Evaluation of Biofilm Formation and Prevalence of Multidrug-Resistant
   Strains of <i>Staphylococcus epidermidis</i> Isolated from Neonates with
   Sepsis in Southern Poland
SO PATHOGENS
LA English
DT Article
DE Staphylococcus epidermidis; antibiotic resistance; MRSE; biofilm; ica
   genes; neonatal septicemia; nosocomial infections
ID COAGULASE-NEGATIVE STAPHYLOCOCCI; ANTIMICROBIAL SUSCEPTIBILITY; INFANTS;
   AUREUS; GENES
AB Staphylococcus epidermidis strains play an important role in nosocomial infections, especially in the ones associated with biofilm formation on medical devices. The paper was aimed at analyzing the mechanisms of antibiotic resistance and confirming the biofilm-forming ability among S. epidermidis strains isolated from the blood of hospitalized newborns. Genetic analysis of resistance mechanism determinants included multiplex PCR detection of mecA, ermA, ermB, ermC, msrA, and mef genes. Biofilm analysis comprised phenotypic and genotypic methods including Christensen and Freeman methods and PCR detection of the icaADB gene complex. Among the tested S. epidermidis strains, 89% of the isolates were resistant to methicillin, 67%-to erythromycin, 53%-to clindamycin, 63%-to gentamicin, and 23%-to teicoplanin, while all the strains were susceptible to vancomycin and linezolid. The mecA gene was detected in 89% of the isolates, the ermC gene was the most common and present among 56% of the strains, while the msrA gene was observed in 11% isolates. Eighty-five percent of the strains were described as biofilm-positive by phenotypic methods and carried the icaADB gene cluster. Multidrug resistance and the biofilm-forming ability in most of the strains tested may contribute to antimicrobial therapy failure (p < 0.05).
C1 [Skiba-Kurek, Iwona; Nowak, Pawel; Karczewska, Elzbieta] Jagiellonian Univ Med Coll, Fac Pharm, Dept Pharmaceut Microbiol, Med 9 St, PL-30688 Krakow, Poland.
   [Empel, Joanna; Tomczak, Magdalena] Natl Med Inst, Dept Epidemiol & Clin Microbiol, Chelmska 30-34 St, PL-00725 Warsaw, Poland.
   [Klepacka, Joanna; Sowa-Sierant, Iwona; Zak, Iwona] Univ Childrens Hosp Krakow, Dept Clin Microbiol, Wielicka 256 St, PL-30663 Krakow, Poland.
   [Pomierny, Bartosz] Jagiellonian Univ Med Coll, Fac Pharm, Dept Toxicol, Med 9 St, PL-30688 Krakow, Poland.
C3 Jagiellonian University; Collegium Medicum Jagiellonian University;
   National Medicines Institute Lekow (NIL); Jagiellonian University;
   Collegium Medicum Jagiellonian University
RP Karczewska, E (corresponding author), Jagiellonian Univ Med Coll, Fac Pharm, Dept Pharmaceut Microbiol, Med 9 St, PL-30688 Krakow, Poland.
EM iwona.skiba@uj.edu.pl; p.nowak@uj.edu.pl; j.empel@nil.gov.pl;
   m.tomczak@nil.gov.pl; jklepacka@usdk.pl; isowa@usdk.pl; izak@usdk.pl;
   bartosz.pomierny@uj.edu.pl; elzbieta.karczewska@uj.edu.pl
RI Tomczak, Magdalena/Y-7435-2019; Pomierny, Bartosz/U-5303-2018
OI Tomczak, Magdalena/0000-0002-3341-5646; Skiba-Kurek,
   Iwona/0000-0002-0533-2130; Karczewska, Elzbieta/0000-0001-7188-1077;
   Zak, Iwona/0000-0002-0140-431X; Pomierny, Bartosz/0000-0002-5352-5324
FU Jagiellonian University Medical College [N42/DBS/000164]; National
   Science Center, Poland [2018/31/N/NZ6/03339]
FX This work was financed from the Jagiellonian University Medical
   College's statutory funds (N42/DBS/000164). This article is also a
   result of research project No. 2018/31/N/NZ6/03339 financed by the
   National Science Center, Poland.
CR Al-Mulla NA, 2014, INFECT DRUG RESIST, V7, P289, DOI 10.2147/IDR.S70486
   Becker K, 2020, EXPERT REV ANTI-INFE, V18, P349, DOI 10.1080/14787210.2020.1730813
   Bhatta DR, 2021, ANTIMICROB RESIST IN, V10, DOI 10.1186/s13756-021-00901-2
   BIALKOWSKAHOBRZANSKA H, 1993, J GEN MICROBIOL, V139, P2939, DOI 10.1099/00221287-139-12-2939
   Brzychczy-Wloch M, 2013, ANN CLIN MICROB ANTI, V12, DOI 10.1186/1476-0711-12-41
   Büttner H, 2015, FRONT CELL INFECT MI, V5, DOI 10.3389/fcimb.2015.00014
   Cafiso V, 2004, CLIN MICROBIOL INFEC, V10, P1081, DOI 10.1111/j.1469-0691.2004.01024.x
   Chaieb K, 2007, JPN J INFECT DIS, V60, P183
   Chon JW, 2020, MICROORGANISMS, V8, DOI 10.3390/microorganisms8050659
   CHRISTENSEN GD, 1985, J CLIN MICROBIOL, V22, P996, DOI 10.1128/JCM.22.6.996-1006.1985
   Freitas FTD, 2021, ARCH PUBLIC HEALTH, V79, DOI 10.1186/s13690-021-00611-6
   Dong Y, 2018, VIRULENCE, V9, P621, DOI 10.1080/21505594.2017.1419117
   Dzierzanowska D., 2018, Antybiotykoterapia Praktyczna
   Ferreira AA, 2014, FOOD SCI TECH-BRAZIL, V34, P710, DOI 10.1590/1678-457X.6446
   Fessler AT, 2018, PLASMID, V99, P22, DOI 10.1016/j.plasmid.2018.06.002
   Fey PD, 2010, FUTURE MICROBIOL, V5, P917, DOI 10.2217/FMB.10.56
   Fraiha RO, 2019, REV SOC BRAS MED TRO, V52, DOI 10.1590/0037-8682-0001-2018
   França A, 2021, PATHOGENS, V10, DOI 10.3390/pathogens10020170
   FREEMAN DJ, 1989, J CLIN PATHOL, V42, P872, DOI 10.1136/jcp.42.8.872
   Friedrich AW, 2019, WIEN MED WOCHENSCHR, V169, pS25, DOI 10.1007/s10354-018-0676-5
   Fyfe C, 2016, CSH PERSPECT MED, V6, DOI 10.1101/cshperspect.a025395
   Gajewska J, 2020, PATHOGENS, V9, DOI 10.3390/pathogens9080654
   Grzebyk Monika, 2013, Medycyna Doswiadczalna i Mikrobiologia, V65, P149
   Hassoun A, 2017, CRIT CARE, V21, DOI 10.1186/s13054-017-1801-3
   Jakiel G, 2015, ANN AGR ENV MED, V22, P536, DOI 10.5604/12321966.1167730
   Juda M, 2016, MEM I OSWALDO CRUZ, V111, P155, DOI 10.1590/0074-02760150356
   Khashei Reza, 2018, BMC Res Notes, V11, P711, DOI 10.1186/s13104-018-3817-4
   Konstantinidi A, 2019, MEDICINA-LITHUANIA, V55, DOI 10.3390/medicina55080442
   Kranjec C, 2021, ANTIBIOTICS-BASEL, V10, DOI 10.3390/antibiotics10020131
   Liduma I, 2012, MED LITH, V48, P305
   Del Pozo JL, 2018, EXPERT REV ANTI-INFE, V16, P51, DOI 10.1080/14787210.2018.1417036
   Mathur T, 2006, Indian J Med Microbiol, V24, P25
   Michels R, 2021, MICROORGANISMS, V9, DOI 10.3390/microorganisms9040830
   Moles L, 2020, PLOS ONE, V15, DOI 10.1371/journal.pone.0227823
   Moryl M, 2015, POSTEP HIG MED DOSW, V69, P1485
   Najar-Peerayeh S, 2014, JUNDISHAPUR J MICROB, V7, DOI 10.5812/jjm.11188
   Oliveira Adilson, 2010, BMC Res Notes, V3, P260, DOI 10.1186/1756-0500-3-260
   Pereira EM, 2010, MICROBIOL RES, V165, P243, DOI 10.1016/j.micres.2009.03.003
   Pietruczuk-Padzik Anna, 2010, Medycyna Doswiadczalna i Mikrobiologia, V62, P1
   Sadkowska-Todys M, 2015, PRZEGL EPIDEMIOL, V69, P329
   Sánchez A, 2020, J HOSP INFECT, V105, P561, DOI 10.1016/j.jhin.2020.04.026
   Shrestha LB, 2018, INFECT DRUG RESIST, V11, P607, DOI 10.2147/IDR.S159764
   Stepanovic S, 2000, J MICROBIOL METH, V40, P175, DOI 10.1016/S0167-7012(00)00122-6
   Szczuka E., 2011, MED DOSW MIKROBIOL, V63, P1
   Szemraj M, 2019, BMC MICROBIOL, V19, DOI 10.1186/s12866-019-1496-5
   Teodoro CRS, 2012, MICROBIOL IMMUNOL, V56, P647, DOI 10.1111/j.1348-0421.2012.00481.x
   Tevell S, 2014, EUR J CLIN MICROBIOL, V33, P911, DOI 10.1007/s10096-013-2025-3
   Turlej A, 2011, POL J MICROBIOL, V60, P95, DOI 10.33073/pjm-2011-013
   Wang L, 2019, MED SCI MONITOR, V25, P8213, DOI 10.12659/MSM.917185
   Wojtyczka RD, 2014, INT J ENV RES PUB HE, V11, P4619, DOI 10.3390/ijerph110504619
   Wu H, 2015, INT J ORAL SCI, V7, P1, DOI 10.1038/ijos.2014.65
   Yin W, 2019, INT J MOL SCI, V20, DOI 10.3390/ijms20143423
   Yong YY, 2019, CRIT REV MICROBIOL, V45, P201, DOI 10.1080/1040841X.2019.1573802
   Zheng Y, 2018, ENVIRON MICROBIOL, V20, P3141, DOI 10.1111/1462-2920.14129
NR 54
TC 5
Z9 5
U1 0
U2 3
PU MDPI
PI BASEL
PA ST ALBAN-ANLAGE 66, CH-4052 BASEL, SWITZERLAND
EI 2076-0817
J9 PATHOGENS
JI Pathogens
PD JUL
PY 2021
VL 10
IS 7
AR 877
DI 10.3390/pathogens10070877
PG 16
WC Microbiology
WE Science Citation Index Expanded (SCI-EXPANDED)
SC Microbiology
GA TQ3NP
UT WOS:000678190600001
PM 34358027
OA gold, Green Published
DA 2024-08-24
ER

PT J
AU Lai, CC
   Sheng, WH
   Wang, JT
   Cheng, A
   Chuang, YC
   Chen, YC
   Chang, SC
AF Lai, Chung-Chih
   Sheng, Wang-Huei
   Wang, Jann-Tay
   Cheng, Aristine
   Chuang, Yu-Chung
   Chen, Yee-Chun
   Chang, Shan-Chwen
TI Safety and efficacy of high-dose daptomycin as salvage therapy for
   severe gram-positive bacterial sepsis in hospitalized adult patients
SO BMC INFECTIOUS DISEASES
LA English
DT Article
DE Daptomycin; High dose; Creatine phosphokinase; Treatment outcomes
ID RESISTANT STAPHYLOCOCCUS-AUREUS; SKIN-STRUCTURE INFECTIONS; IN-VITRO;
   VANCOMYCIN-INTERMEDIATE; COMPLICATED SKIN; ENDOCARDITIS; BACTEREMIA;
   PHARMACOKINETICS; TAIWAN; SUSCEPTIBILITY
AB Background: Increasing the dosage of daptomycin may be advantageous in severe infection by enhancing bactericidal activity and pharmacodynamics. However, clinical data on using daptomycin at doses above 6 mg/kg in Asian population are limited.
   Methods: A retrospective observational cohort study of all hospitalized adult patients treated with daptomycin (> 6 mg/kg) for at least 72 hours was performed in Taiwan.
   Results: A total of 67 patients (40 males) with a median age of 57 years received a median dose of 7.61 mg/kg (range, 6.03-11.53 mg/kg) of daptomycin for a median duration of 14 days (range, 3-53 days). Forty-one patients (61.2%) were in intensive care units (ICU). Sites of infections included complicated skin and soft tissue infections (n = 16), catheter-related bacteremia (n = 16), endocarditis (n = 11), primary bacteremia (n = 10), osteomyelitis and septic arthritis (n = 9), and miscellaneous (n = 5). The median Pitt bacteremia score among the 54 (80.6%) patients with bacteremia was 4. The most common pathogen was methicillin-resistant Staphylococcus aureus (n = 38). Fifty-nine patients (88.1%) were treated with daptomycin after glycopepetide use. Overall, 52 (77.6%) patients achieved clinical success. The all-cause mortality rate at 28 day was 35.8%. In multivariate analysis, the significant predictors of in-hospital mortality in 54 bacteremic patients were malignancies (P = 0.01) and ICU stay (P = 0.02). Adverse effects of daptomycin were generally well-tolerated, leading to discontinuation in 3 patients. Daptomycin-related creatine phosphokinase (CPK) elevations were observed in 4 patients, and all received doses > 8 mg/kg.
   Conclusions: Treatment with high dose daptomycin as salvage therapy was generally effective and safe in Taiwan. CPK level elevations were more frequent in patients with dose > 8 mg/kg.
C1 [Lai, Chung-Chih] Kaohsiung Med Univ Hosp, Dept Internal Med, Kaohsiung, Taiwan.
   [Sheng, Wang-Huei; Wang, Jann-Tay; Chuang, Yu-Chung; Chen, Yee-Chun; Chang, Shan-Chwen] Natl Taiwan Univ Hosp, Dept Internal Med, Taipei 100, Taiwan.
   [Cheng, Aristine] Far East Mem Hosp, Dept Internal Med, New Taipei City, Taiwan.
   [Sheng, Wang-Huei] Natl Taiwan Univ Hosp, Div Infect Dis, Dept Internal Med, Taipei 100, Taiwan.
C3 Kaohsiung Medical University; Kaohsiung Medical University Hospital;
   National Taiwan University; National Taiwan University Hospital; Far
   Eastern Memorial Hospital; National Taiwan University; National Taiwan
   University Hospital
RP Sheng, WH (corresponding author), Natl Taiwan Univ Hosp, Dept Internal Med, Taipei 100, Taiwan.
EM whsheng@ntu.edu.tw
RI Chen, Yee-Chun/AGW-7535-2022; Lai, Chung-chih/L-5775-2013; Sheng,
   Wang/JPC-7385-2023; CHUANG, YU-CHUNG/F-4627-2016
OI Chen, Yee-Chun/0000-0002-1816-9010; CHANG,
   SHAN-CHWEN/0000-0001-6505-4139; SHENG, WANG-HUEI/0000-0002-5605-7853;
   CHUANG, YU-CHUNG/0000-0003-3094-8276; Cheng,
   Aristine/0000-0002-1182-7375; WANG, JANN-TAY/0000-0002-0924-3469
CR Arbeit RD, 2004, CLIN INFECT DIS, V38, P1673, DOI 10.1086/420818
   Bassetti M, 2010, INT J ANTIMICROB AG, V36, P459, DOI 10.1016/j.ijantimicag.2010.07.011
   Benvenuto M, 2006, ANTIMICROB AGENTS CH, V50, P3245, DOI 10.1128/AAC.00247-06
   Bhavnani SM, 2010, CLIN INFECT DIS, V50, P1568, DOI 10.1086/652767
   Boucher HW, 2007, CLIN INFECT DIS, V45, P601, DOI 10.1086/520655
   Chambers HF, 2009, ANTIMICROB AGENTS CH, V53, P1463, DOI 10.1128/AAC.01307-08
   CHARLSON ME, 1987, J CHRON DIS, V40, P373, DOI 10.1016/0021-9681(87)90171-8
   Chuang YC, 2010, PLOS ONE, V5, DOI 10.1371/journal.pone.0014133
   Clinical and Laboratory Standards Institute, 2008, M100S18 CLIN LAB STA
   Falagas ME, 2007, J ANTIMICROB CHEMOTH, V60, P7, DOI 10.1093/jac/dkm137
   Feldman C, 2009, CLIN MICROBIOL INFEC, V15, P850, DOI 10.1111/j.1469-0691.2009.02901.x
   Figueroa DA, 2009, CLIN INFECT DIS, V49, P177, DOI 10.1086/600039
   Fowler VG, 2006, NEW ENGL J MED, V355, P653, DOI 10.1056/NEJMoa053783
   Huang YT, 2008, J CLIN MICROBIOL, V46, P1132, DOI 10.1128/JCM.01844-07
   Julian K, 2007, ANTIMICROB AGENTS CH, V51, P3445, DOI 10.1128/AAC.00559-07
   Katz DE, 2008, INT J CLIN PRACT, V62, P1455, DOI 10.1111/j.1742-1241.2008.01854.x
   Kullar R, 2011, PHARMACOTHERAPY, V31, P527, DOI 10.1592/phco.31.6.527
   Lai CC, 2012, J MICROBIOL IMMUNOL, V45, P52, DOI 10.1016/j.jmii.2011.09.018
   Liang SH, 2009, CHEMOTHERAPY, V55, P91, DOI 10.1159/000192392
   Lichterfeld M, 2010, INT J ANTIMICROB AG, V35, P96, DOI 10.1016/j.ijantimicag.2009.08.019
   Miller BA, 2010, CLIN INFECT DIS, V50, pE63, DOI 10.1086/652656
   Moise PA, 2009, ANN PHARMACOTHER, V43, P1211, DOI 10.1345/aph.1M085
   Moore CL, 2012, CLIN INFECT DIS, V54, P51, DOI 10.1093/cid/cir764
   Pai MP, 2007, ANTIMICROB AGENTS CH, V51, P2741, DOI 10.1128/AAC.00059-07
   Rose WE, 2008, ANTIMICROB AGENTS CH, V52, P3061, DOI 10.1128/AAC.00102-08
   Rose WE, 2007, J ANTIMICROB CHEMOTH, V60, P334, DOI 10.1093/jac/dkm170
   Rybak MJ, 2006, CLIN INFECT DIS, V42, pS35, DOI 10.1086/491712
   Sharma M, 2008, EUR J CLIN MICROBIOL, V27, P433, DOI 10.1007/s10096-007-0455-5
   Tally FP, 2000, J ANTIMICROB CHEMOTH, V46, P523, DOI 10.1093/jac/46.4.523
   Vincent JL, 2009, JAMA-J AM MED ASSOC, V302, P2323, DOI 10.1001/jama.2009.1754
   Wang JT, 2009, J CLIN MICROBIOL, V47, P2957, DOI 10.1128/JCM.00853-09
   Wu G, 2011, INT J ANTIMICROB AG, V38, P192, DOI 10.1016/j.ijantimicag.2011.03.006
NR 32
TC 30
Z9 31
U1 0
U2 7
PU BIOMED CENTRAL LTD
PI LONDON
PA 236 GRAYS INN RD, FLOOR 6, LONDON WC1X 8HL, ENGLAND
SN 1471-2334
J9 BMC INFECT DIS
JI BMC Infect. Dis.
PD FEB 4
PY 2013
VL 13
AR 66
DI 10.1186/1471-2334-13-66
PG 7
WC Infectious Diseases
WE Science Citation Index Expanded (SCI-EXPANDED)
SC Infectious Diseases
GA 096KL
UT WOS:000315402600001
PM 23379510
OA Green Submitted, gold, Green Published
DA 2024-08-24
ER

PT J
AU Radunz, S
   Juntermanns, B
   Kaiser, GM
   Treckmann, J
   Mathe, Z
   Paul, A
   Saner, FH
AF Radunz, S.
   Juntermanns, B.
   Kaiser, G. M.
   Treckmann, J.
   Mathe, Z.
   Paul, A.
   Saner, F. H.
TI Efficacy and safety of linezolid in liver transplant patients
SO TRANSPLANT INFECTIOUS DISEASE
LA English
DT Article
DE linezolid; liver transplantation; adverse events; thrombocytopenia
ID RESISTANT STAPHYLOCOCCUS-AUREUS; GRAM-POSITIVE INFECTIONS; DOUBLE-BLIND;
   VANCOMYCIN; TEICOPLANIN; PNEUMONIA
AB Bacterial infections are the main cause of death within the first year after liver transplantation, and the increased incidence of multidrug-resistant gram-positive pathogens has created a major challenge in the treatment of these patients. Linezolid, the first US Food & Drug Administration-approved oxazolidinone, offers a valuable novel treatment option for serious gram-positive infections. Linezolid is relatively non-toxic but prolonged treatment with linezolid was associated with thrombocytopenia. Here we report on the experience of linezolid treatment in adult liver transplant patients, who are at an increased risk for thrombocytopenia because of hypersplenism. From November 2003 until December 2009, we evaluated the clinical course of 46 liver transplant patients (27 male/19 female) in our surgical intensive care unit. For proven or probable gram-positive infection, all patients received linezolid 600 mg intravenously every 12 h. On clinical improvement, treatment was changed to oral linezolid 600 mg twice daily. Treatment duration was 11 +/- 7 days. Treatment indications were pneumonia (n = 8), blood stream infection (n = 30), and surgical site/abdominal infection (n = 3). Clinical cure was achieved in 43 out of 46 patients. During the course of treatment, no cases of severe thrombocytopenia occurred and a statistically significant platelet count increase was seen from day 1 (110 +/- 73/nL) to day 7 (165 +/- 116/nL) and day 14 (180 +/- 140/nL). We did not observe any further adverse events, especially no severe neurological complications (e. g., serotonin syndrome) or signs of lactate acidosis. Two patients died from uncontrolled vancomycin-resistant Enterococcus faecium sepsis with septic shock and one due to uncontrolled methicillin-resistant Staphylococcus aureus pneumonia. These deaths were considered to be unrelated to linezolid treatment, and linezolid was regarded as the optimal treatment choice in these patients. A subgroup analysis of patients treated for >14 days revealed no statistically significant differences when compared with patients on shorter treatment. In particular, no cases of thrombocytopenia occurred during longer treatment. In conclusion, linezolid is a safe and effective treatment for adult liver transplant patients with gram-positive infections.
C1 [Radunz, S.; Juntermanns, B.; Kaiser, G. M.; Treckmann, J.; Mathe, Z.; Paul, A.; Saner, F. H.] Univ Klinikum Essen, Dept Gen Visceral & Transplantat Surg, D-45122 Essen, Germany.
C3 University of Duisburg Essen
RP Saner, FH (corresponding author), Univ Klinikum Essen, Dept Gen Visceral & Transplantat Surg, Hufelandstr 55, D-45122 Essen, Germany.
EM fuat.saner@uni-due.de
RI Radunz, Sonia/AGY-1553-2022; Saner, Fuat H/W-8024-2019
OI Radunz, Sonia/0000-0002-3874-1336; 
CR Attassi K, 2002, CLIN INFECT DIS, V34, P695, DOI 10.1086/338403
   Brickner SJ, 1996, J MED CHEM, V39, P673, DOI 10.1021/jm9509556
   Cardo D, 2004, AM J INFECT CONTROL, V32, P470, DOI 10.1016/j.ajic.2004.10.001
   Cepeda JA, 2004, J ANTIMICROB CHEMOTH, V53, P345, DOI 10.1093/jac/dkh048
   El-Khoury J, 2003, Transpl Infect Dis, V5, P121, DOI 10.1034/j.1399-3062.2003.00024.x
   Fridkin SK, 2001, ANN INTERN MED, V135, P175, DOI 10.7326/0003-4819-135-3-200108070-00009
   Ibrahim EH, 2000, CHEST, V118, P146, DOI 10.1378/chest.118.1.146
   Jaksic B, 2006, CLIN INFECT DIS, V42, P597, DOI 10.1086/500139
   Kern WV, 2010, CURR OPIN INFECT DIS, V23, P346, DOI 10.1097/QCO.0b013e32833bcc8a
   Kohno S, 2007, J ANTIMICROB CHEMOTH, V60, P1361, DOI 10.1093/jac/dkm369
   Kumar A, 2006, CRIT CARE MED, V34, P1589, DOI 10.1097/01.CCM.0000217961.75225.E9
   Murray BE, 2000, NEW ENGL J MED, V342, P710, DOI 10.1056/NEJM200003093421007
   Newell KA, 1998, TRANSPLANTATION, V65, P439, DOI 10.1097/00007890-199802150-00027
   Paterson DL, 2004, CLIN INFECT DIS, V38, pS341, DOI 10.1086/382690
   Richards MJ, 1999, CRIT CARE MED, V27, P887, DOI 10.1097/00003246-199905000-00020
   Rubinstein E, 2001, CLIN INFECT DIS, V32, P402, DOI 10.1086/318486
   Saner FH, 2008, TRANSPLANTATION, V85, P1564
   Singh N, 2000, CLIN INFECT DIS, V30, P322, DOI 10.1086/313658
   Stevens DL, 2002, CLIN INFECT DIS, V34, P1481, DOI 10.1086/340353
   Tascini C, 2009, J CHEMOTHERAPY, V21, P311, DOI 10.1179/joc.2009.21.3.311
   Wilcox M, 2004, J ANTIMICROB CHEMOTH, V53, P335, DOI 10.1093/jac/dkh088
   Wunderink RG, 2003, CHEST, V124, P1789, DOI 10.1378/chest.124.5.1789
   Wunderink RG, 2003, CLIN THER, V25, P980, DOI 10.1016/S0149-2918(03)80118-2
   Wunderink RG, 2008, CHEST, V134, P1200, DOI 10.1378/chest.08-0011
NR 24
TC 15
Z9 19
U1 0
U2 4
PU WILEY
PI HOBOKEN
PA 111 RIVER ST, HOBOKEN 07030-5774, NJ USA
SN 1398-2273
EI 1399-3062
J9 TRANSPL INFECT DIS
JI Transpl. Infect. Dis.
PD AUG
PY 2011
VL 13
IS 4
BP 353
EP 358
DI 10.1111/j.1399-3062.2011.00617.x
PG 6
WC Immunology; Infectious Diseases; Transplantation
WE Science Citation Index Expanded (SCI-EXPANDED)
SC Immunology; Infectious Diseases; Transplantation
GA 804MN
UT WOS:000293658000004
PM 21355969
DA 2024-08-24
ER

PT J
AU Murray, S
   Pascoe, B
   Méric, G
   Mageiros, L
   Yahara, K
   Hitchings, MD
   Friedmann, Y
   Wilkinson, TS
   Gormley, FJ
   Mack, D
   Bray, JE
   Lamble, S
   Bowden, R
   Jolley, KA
   Maiden, MCJ
   Wendlandt, S
   Schwarz, S
   Corander, J
   Fitzgerald, JR
   Sheppard, SK
AF Murray, Susan
   Pascoe, Ben
   Meric, Guillaume
   Mageiros, Leonardos
   Yahara, Koji
   Hitchings, Matthew D.
   Friedmann, Yasmin
   Wilkinson, Thomas S.
   Gormley, Fraser J.
   Mack, Dietrich
   Bray, James E.
   Lamble, Sarah
   Bowden, Rory
   Jolley, Keith A.
   Maiden, Martin C. J.
   Wendlandt, Sarah
   Schwarz, Stefan
   Corander, Jukka
   Fitzgerald, J. Ross
   Sheppard, Samuel K.
TI Recombination-Mediated Host Adaptation by Avian <i>Staphylococcus</i>
   <i>aureus</i>
SO GENOME BIOLOGY AND EVOLUTION
LA English
DT Article
DE Staphylococcus; genomics; poultry infection; evolution; recombination
ID BY-GENE APPROACH; METHICILLIN-RESISTANT; BETA-TOXIN; GENOME; VIRULENCE;
   EMERGENCE; EVOLUTION; CC398; PIGS; IDENTIFICATION
AB Staphylococcus aureus are globally disseminated among farmed chickens causing skeletal muscle infections, dermatitis, and septicaemia. The emergence of poultry-associated lineages has involved zoonotic transmission from humans to chickens but questions remain about the specific adaptations that promote proliferation of chicken pathogens. We characterized genetic variation in a population of genome-sequenced S. aureus isolates of poultry and humanorigin. Genealogical analysis identified a dominant poultry-associated sequence cluster within the CC5 clonal complex. Poultry and human CC5 isolates were significantly distinct from each other and more recombination events were detected in the poultry isolates. We identified 44 recombination events in 33 genes along the branch extending to the poultry-specific CC5 cluster, and 47 genes were found more often in CC5 poultry isolates compared with those from humans. Many of these gene sequences were common in chicken isolates from other clonal complexes suggesting horizontal gene transfer among poultry associated lineages. Consistent with functional predictions for putative poultry-associated genes, poultry isolates showed enhanced growth at 42 degrees C and greater erythrocyte lysis on chicken blood agar in comparison with human isolates. By combining phenotype information with evolutionary analyses of staphylococcal genomes, we provide evidence of adaptation, following a human-to-poultry host transition. This has important implications for the emergence and dissemination of new pathogenic clones associated with modern agriculture.
C1 [Murray, Susan; Mageiros, Leonardos; Yahara, Koji; Hitchings, Matthew D.; Friedmann, Yasmin; Wilkinson, Thomas S.] Swansea Univ, Med Sch, Swansea, W Glam, Wales.
   [Pascoe, Ben; Meric, Guillaume; Sheppard, Samuel K.] Univ Bath, Milner Ctr Evolut, Dept Biol & Biochem, Bath, Avon, England.
   [Pascoe, Ben; Sheppard, Samuel K.] MRC CLIMB Consortium, Swansea, W Glam, Wales.
   [Yahara, Koji] Kurume Univ, Biostat Ctr, Fukuoka, Japan.
   [Gormley, Fraser J.] Brewdog PLC, Balmacassie Ind Estate, Ellon, Aberdeenshire, England.
   [Mack, Dietrich] Inst Med Diagnost GmbH, Biosci Labor Ingelheim, Ingelheim, Germany.
   [Bray, James E.; Jolley, Keith A.; Maiden, Martin C. J.; Sheppard, Samuel K.] Univ Oxford, Dept Zool, Oxford, England.
   [Lamble, Sarah; Bowden, Rory] Wellcome Trust Ctr Human Genet, Oxford, England.
   [Wendlandt, Sarah; Schwarz, Stefan] Friedrich Loeffler Inst, Inst Farm Anim Genet, Neustadt, Germany.
   [Corander, Jukka] Univ Helsinki, Dept Math & Stat, Helsinki, Finland.
   [Corander, Jukka] Univ Oslo, Dept Biostat, Oslo, Norway.
   [Fitzgerald, J. Ross] Univ Edinburgh, Roslin Inst & Ctr Infect Dis, Edinburgh, Midlothian, Scotland.
   [Wendlandt, Sarah] Hannover Med Sch MHH, Ctr Lab Med, Lab Anim Sci, Hannover, Germany.
C3 Swansea University; University of Bath; Kurume University; University of
   Oxford; University of Oxford; Wellcome Centre for Human Genetics;
   Friedrich Loeffler Institute; University of Helsinki; University of
   Oslo; University of Edinburgh; Hannover Medical School
RP Sheppard, SK (corresponding author), Univ Bath, Milner Ctr Evolut, Dept Biol & Biochem, Bath, Avon, England.; Sheppard, SK (corresponding author), MRC CLIMB Consortium, Swansea, W Glam, Wales.; Sheppard, SK (corresponding author), Univ Oxford, Dept Zool, Oxford, England.
EM s.k.sheppard@bath.ac.uk
RI Méric, Guillaume/AAD-2364-2019; Pascoe, Ben/AAD-2728-2019; Pascoe,
   Ben/C-2253-2009; Jolley, Keith/ABE-8587-2020; Maiden,
   Martin/N-6805-2019; Maiden, Martin Christopher James/C-5055-2014; Méric,
   Guillaume/R-3947-2017; Wilkinson, Thomas/C-5237-2013
OI Méric, Guillaume/0000-0001-6288-9958; Pascoe, Ben/0000-0001-6376-5121;
   Jolley, Keith/0000-0002-0751-0287; Maiden, Martin Christopher
   James/0000-0001-6321-5138; Wilkinson, Thomas/0000-0003-0397-6079;
   Fitzgerald, Ross/0000-0002-9233-8468; Friedmann,
   Yasmin/0000-0002-7416-9867; Murray, Susan/0000-0002-3310-651X; Bowden,
   Rory/0000-0001-8596-0366; BRAY, JAMES/0000-0003-3554-4254
FU Medical Research Council [MR/L015080/1]; Food Standards Agency
   [FS246004]; Biotechnology and Biological Sciences Research Council
   [BB/I02464X/1]; Biotechnology and Biological Sciences Research Council
   (UK) [ISP3: BB/J004227/1]; Health & Care Research Wales [HF-14-13];
   German Federal Ministry of Education and Research (BMBF) [01KI1301D]; 
   [BB/K00638X/1]; BBSRC [BB/I02464X/1, BBS/E/D/20231761, BB/K00638X/1,
   BBS/E/D/20002173, BB/I013873/1] Funding Source: UKRI; MRC [G0801929,
   MR/L015080/1] Funding Source: UKRI
FX S.M. and B.P. contributed equally to this work. This work is funded by
   grants from the Medical Research Council (MR/L015080/1), the Food
   Standards Agency (FS246004) and the Biotechnology and Biological
   Sciences Research Council (BB/I02464X/1). J.R.F. was supported by a
   project grant (BB/K00638X/1) and institute strategic grant funding
   (ISP3: BB/J004227/1) from the Biotechnology and Biological Sciences
   Research Council (UK). G.M. is supported by a Health & Care Research
   Wales (formerly NISCHR) fellowship grant (HF-14-13). S.W. and S.S. are
   supported by the German Federal Ministry of Education and Research
   (BMBF), grant number 01KI1301D (MedVet-Staph 2). Whole genome sequencing
   was performed at the Wellcome Trust Centre for Human Genetics with
   additional isolates sequenced at the Edinburgh Genomics facility at the
   Roslin Institute. We would like to thank Llinos G. Harris for extraction
   of isolate DNA; and Lance Price for providing access to S. aureus
   genomes of poultry origin. High performance computing was conducted on
   HPC Wales and MRC CLIMB.
CR Abdalrahman LS, 2015, INT J ENV RES PUB HE, V12, P6148, DOI 10.3390/ijerph120606148
   Abdelbary MMH, 2014, PLOS ONE, V9, DOI 10.1371/journal.pone.0088083
   Anukool U, 2011, INT J ANTIMICROB AG, V38, P86, DOI 10.1016/j.ijantimicag.2011.02.018
   Aziz RK, 2008, BMC GENOMICS, V9, DOI 10.1186/1471-2164-9-75
   Bonar E, 2016, FRONT CELL INFECT MI, V6, DOI 10.3389/fcimb.2016.00051
   BRAMLEY AJ, 1989, INFECT IMMUN, V57, P2489, DOI 10.1128/IAI.57.8.2489-2494.1989
   Bystron J, 2010, VET MICROBIOL, V144, P498, DOI 10.1016/j.vetmic.2010.01.029
   Castillo-Ramírez S, 2012, GENOME BIOL, V13, DOI 10.1186/gb-2012-13-12-r126
   Cheng L, 2013, MOL BIOL EVOL, V30, P1224, DOI 10.1093/molbev/mst028
   Cheung GYC, 2012, MICROBES INFECT, V14, P380, DOI 10.1016/j.micinf.2011.11.013
   Didelot X, 2007, GENETICS, V175, P1251, DOI 10.1534/genetics.106.063305
   Didelot X, 2010, TRENDS MICROBIOL, V18, P315, DOI 10.1016/j.tim.2010.04.002
   Duchêne S, 2016, MICROB GENOMICS, V2, DOI 10.1099/mgen.0.000094
   EHRLICH SD, 1977, P NATL ACAD SCI USA, V74, P1680, DOI 10.1073/pnas.74.4.1680
   Enright MC, 1999, TRENDS MICROBIOL, V7, P482, DOI 10.1016/S0966-842X(99)01609-1
   Enright MC, 2000, J CLIN MICROBIOL, V38, P1008, DOI 10.1128/JCM.38.3.1008-1015.2000
   Everitt RG, 2014, NAT COMMUN, V5, DOI 10.1038/ncomms4956
   Feil EJ, 2003, J BACTERIOL, V185, P3307, DOI 10.1128/JB.185.11.3307-3316.2003
   Foster TJ, 1998, TRENDS MICROBIOL, V6, P484, DOI 10.1016/S0966-842X(98)01400-0
   Gill SR, 2005, J BACTERIOL, V187, P2426, DOI 10.1128/JB.187.7.2426-2438.2005
   Guinane CM, 2008, J INFECT DIS, V197, P205, DOI 10.1086/524689
   Guinane CM, 2010, GENOME BIOL EVOL, V2, P454, DOI 10.1093/gbe/evq031
   Hasman H, 2010, VET MICROBIOL, V141, P326, DOI 10.1016/j.vetmic.2009.09.025
   Herron-Olson L, 2007, PLOS ONE, V2, DOI 10.1371/journal.pone.0001120
   Hiramatsu K, 2001, TRENDS MICROBIOL, V9, P486, DOI 10.1016/S0966-842X(01)02175-8
   Hsu LY, 2015, GENOME BIOL, V16, DOI 10.1186/s13059-015-0643-z
   Jolley KA, 2010, BMC BIOINFORMATICS, V11, DOI 10.1186/1471-2105-11-595
   Jusko M, 2014, J INNATE IMMUN, V6, P31, DOI 10.1159/000351458
   Katoh K, 2002, NUCLEIC ACIDS RES, V30, P3059, DOI 10.1093/nar/gkf436
   Kuroda H, 2007, FEMS MICROBIOL LETT, V268, P98, DOI 10.1111/j.1574-6968.2006.00568.x
   Lewis HC, 2008, EMERG INFECT DIS, V14, P1383, DOI 10.3201/eid1409.071576
   Lowder BV, 2010, VIRULENCE, V1, P283, DOI 10.4161/viru.1.4.11838
   Lowder BV, 2009, P NATL ACAD SCI USA, V106, P19545, DOI 10.1073/pnas.0909285106
   Maiden MCJ, 2013, NAT REV MICROBIOL, V11, P728, DOI 10.1038/nrmicro3093
   Malachowa N, 2010, CELL MOL LIFE SCI, V67, P3057, DOI 10.1007/s00018-010-0389-4
   Marttinen P, 2012, NUCLEIC ACIDS RES, V40, DOI 10.1093/nar/gkr928
   McNally A, 2013, GENOME BIOL EVOL, V5, P699, DOI 10.1093/gbe/evt038
   Méric G, 2015, GENOME BIOL EVOL, V7, P1313, DOI 10.1093/gbe/evv066
   Méric G, 2014, PLOS ONE, V9, DOI 10.1371/journal.pone.0092798
   Monecke S, 2013, VET MICROBIOL, V162, P806, DOI 10.1016/j.vetmic.2012.10.018
   Mwangi MM, 2007, P NATL ACAD SCI USA, V104, P9451, DOI 10.1073/pnas.0609839104
   Nübel U, 2008, P NATL ACAD SCI USA, V105, P14130, DOI 10.1073/pnas.0804178105
   Peacock SJ, 2002, INFECT IMMUN, V70, P4987, DOI 10.1128/IAI.70.9.4987-4996.2002
   Peton V, 2014, INFECT GENET EVOL, V21, P602, DOI 10.1016/j.meegid.2013.08.011
   Price LB, 2012, MBIO, V3, DOI 10.1128/mBio.00305-11
   Price MN, 2010, PLOS ONE, V5, DOI 10.1371/journal.pone.0009490
   Salgado-Pabón W, 2014, J INFECT DIS, V210, P784, DOI 10.1093/infdis/jiu146
   Senghore M, 2016, APPL ENVIRON MICROB, V82
   Shepheard MA, 2013, PLOS ONE, V8, DOI 10.1371/journal.pone.0062369
   Sheppard SK, 2013, P NATL ACAD SCI USA, V110, P11923, DOI 10.1073/pnas.1305559110
   Sheppard SK, 2012, GENES-BASEL, V3, P261, DOI 10.3390/genes3020261
   Singh VK, 2007, MICROBIOL-SGM, V153, P3162, DOI 10.1099/mic.0.2007/009506-0
   Takeuchi S, 1999, VET MICROBIOL, V67, P195, DOI 10.1016/S0378-1135(99)00034-6
   Takeuchi S, 2002, VET MICROBIOL, V89, P201, DOI 10.1016/S0378-1135(02)00171-2
   Urwin R, 2003, TRENDS MICROBIOL, V11, P479, DOI 10.1016/j.tim.2003.08.006
   Verkade E, 2014, PLOS ONE, V9, DOI 10.1371/journal.pone.0100823
   Viana D, 2015, NAT GENET, V47, P361, DOI 10.1038/ng.3219
   Viana D, 2010, MOL MICROBIOL, V77, P1583, DOI 10.1111/j.1365-2958.2010.07312.x
   Ward MJ, 2014, APPL ENVIRON MICROB, V80, P7275, DOI 10.1128/AEM.01777-14
   Weinert LA, 2012, BIOL LETTERS, V8, P829, DOI 10.1098/rsbl.2012.0290
   Wendlandt S, 2014, J ANTIMICROB CHEMOTH, V69, P2000, DOI 10.1093/jac/dku067
   Wendlandt S, 2014, VET MICROBIOL, V171, P382, DOI 10.1016/j.vetmic.2014.01.009
   Wertheim HFL, 2005, LANCET INFECT DIS, V5, P751, DOI 10.1016/S1473-3099(05)70295-4
   Wiedenbeck J, 2011, FEMS MICROBIOL REV, V35, P957, DOI 10.1111/j.1574-6976.2011.00292.x
   Yahara K, 2017, ENVIRON MICROBIOL, V19, P361, DOI 10.1111/1462-2920.13628
   Yan XM, 2016, INT J MED MICROBIOL, V306, P722, DOI 10.1016/j.ijmm.2016.08.001
   Zerbino DR, 2008, GENOME RES, V18, P821, DOI 10.1101/gr.074492.107
NR 67
TC 35
Z9 37
U1 0
U2 8
PU OXFORD UNIV PRESS
PI OXFORD
PA GREAT CLARENDON ST, OXFORD OX2 6DP, ENGLAND
SN 1759-6653
J9 GENOME BIOL EVOL
JI Genome Biol. Evol.
PD APR
PY 2017
VL 9
IS 4
BP 830
EP 842
DI 10.1093/gbe/evx037
PG 13
WC Evolutionary Biology; Genetics & Heredity
WE Science Citation Index Expanded (SCI-EXPANDED)
SC Evolutionary Biology; Genetics & Heredity
GA FC3RC
UT WOS:000406755800002
PM 28338786
OA Green Published, Green Submitted, Green Accepted, gold
DA 2024-08-24
ER

PT J
AU Forsblom, E
   Kakriainen, A
   Ruotsalainen, E
   Järvinen, A
AF Forsblom, E.
   Kakriainen, A.
   Ruotsalainen, E.
   Jarvinen, A.
TI Comparison of patient characteristics, clinical management, infectious
   specialist consultation, and outcome in men and women with
   methicillin-sensitive <i>Staphylococcus aureus</i> bacteremia: a
   propensity-score adjusted retrospective study
SO INFECTION
LA English
DT Article
DE S. aureus bacteremia; Infectious specialist consultation; Deep infection
   foci; Prognosis; Sex
ID GENDER-DIFFERENCES; SEVERE SEPSIS; DISEASE CONSULTATION; MORTALITY;
   COMMUNITY; RESISTANT
AB Background Sex-related treatment inequalities are suggested to explain outcome differences between men and women in Staphylococcus aureus bacteremia (SAB). We compared patient characteristics, clinical management, infectious specialist consultation (ISC) and outcome in men and women with SAB.
   Methods Multicenter retrospective study of methicillin-sensitive (MS-) SAB patients categorized according to sex and ISC consultation provided within 7 days of diagnosis.
   Results Altogether 617 SAB patients were included in the analysis: 62% males and 38% females. Male sex was associated less often to nosocomial bacteremia (OR 0.69, 95% CI 0.50-0.96, p = 0.029) and more often to alcoholism (OR 2.25, 95% CI 1.31-3.87, p = 0.003). No sex-related differences were seen in basic or immunologic laboratory tests, illness severity, intensive care unit treatment or thromboembolic events. ISC was provided to most patients (94%) irrespective of sex. No differences were seen in clinical management of men or women: Transthoracic or -esophageal echocardiography (61% vs. 65%), deep infection (77% vs. 72%), infection removal (30% vs. 27%) and anti-staphylococcal antibiotics as first-line treatment (54% vs. 51%). However, male sex was connected to more frequent adjunctive rifampicin treatment (52% vs. 41%, p = 0.025). No difference in 28- or 90-day mortality (13% vs. 13% and 18% vs. 20%) or SAB relapse (0% vs. 1%) was observed between men and women. Propensity-score adjusted Cox proportional analysis gave no connection of sex to mortality within 90 days.
   Conclusion Patient characteristics, clinical management, ISC guidance, bacteremia relapse, and outcome did not differ in men and women with MS-SAB.
C1 [Forsblom, E.; Kakriainen, A.; Ruotsalainen, E.; Jarvinen, A.] Univ Helsinki, Cent Hosp, Aurora Hosp, Div Infect Dis,Dept Med,Inflammat Ctr,Helsinki Un, Nordenskioldinkatu 26,Bldg 3,POB 348, Hus Helsinki 00029, Finland.
C3 University of Helsinki; Helsinki University Central Hospital
RP Forsblom, E (corresponding author), Univ Helsinki, Cent Hosp, Aurora Hosp, Div Infect Dis,Dept Med,Inflammat Ctr,Helsinki Un, Nordenskioldinkatu 26,Bldg 3,POB 348, Hus Helsinki 00029, Finland.
EM erik.forsblom@helsinki.fi
FU Medical Society of Finland; Perklens Foundation; Maud Kuistila
   Foundation
FX The study has been supported by grants from The Medical Society of
   Finland, the Perklens Foundation and the Maud Kuistila Foundation. The
   funders had no role in study design, data collection and analysis,
   decision to publish, or preparation of the manuscript.
CR Adrie C, 2007, CHEST, V132, P1786, DOI 10.1378/chest.07-0420
   Allard C, 2008, CLIN MICROBIOL INFEC, V14, P421, DOI 10.1111/j.1469-0691.2008.01965.x
   Ammerlaan H, 2009, CLIN INFECT DIS, V49, P997, DOI 10.1086/605555
   Angele MK, 2014, VIRULENCE, V5, P12, DOI 10.4161/viru.26982
   Braquet P, 2016, CLIN MICROBIOL INFEC, V22, DOI 10.1016/j.cmi.2016.07.034
   Cosgrove SE, 2003, CLIN INFECT DIS, V36, P53, DOI 10.1086/345476
   Forsblom E, 2013, CLIN INFECT DIS, V56, P527, DOI 10.1093/cid/cis889
   Honda H, 2010, AM J MED, V123, P631, DOI 10.1016/j.amjmed.2010.01.015
   Humphreys H, 2015, CLIN INFECT DIS, V61, P1708, DOI 10.1093/cid/civ576
   Kang CI, 2011, INT J INFECT DIS, V15, pE58, DOI 10.1016/j.ijid.2010.09.012
   Lamagni TL, 2011, J HOSP INFECT, V77, P16, DOI 10.1016/j.jhin.2010.07.015
   Leibovici L, 2001, AM J MED, V111, P120, DOI 10.1016/S0002-9343(01)00771-9
   Madsen TE, 2014, ACAD EMERG MED, V21, P1499, DOI 10.1111/acem.12546
   Madsen TE, 2014, J CRIT CARE, V29, DOI 10.1016/j.jcrc.2014.01.002
   Mansur N, 2012, GENDER MED, V9, P463, DOI 10.1016/j.genm.2012.10.009
   Martin L, 2015, BMC INFECT DIS, V15, DOI 10.1186/s12879-015-1296-y
   MCCABE WR, 1962, ARCH INTERN MED, V110, P847, DOI 10.1001/archinte.1962.03620240029006
   Mejer N, 2012, BMC INFECT DIS, V12, DOI 10.1186/1471-2334-12-260
   Pietropaoli AP, 2010, GENDER MED, V7, P422, DOI 10.1016/j.genm.2010.09.005
   Raine R, 2002, J EPIDEMIOL COMMUN H, V56, P418, DOI 10.1136/jech.56.6.418
   Rieg S, 2009, J INFECTION, V59, P232, DOI 10.1016/j.jinf.2009.07.015
   ROSENBAUM PR, 1983, BIOMETRIKA, V70, P41, DOI 10.1093/biomet/70.1.41
   Ruotsalainen E, 2006, J INTERN MED, V259, P179, DOI 10.1111/j.1365-2796.2005.01598.x
   Saunderson RB, 2015, CLIN MICROBIOL INFEC, V21, P779, DOI 10.1016/j.cmi.2015.05.026
   Schröder W, 2016, J ANTIMICROB CHEMOTH, V71, P1800, DOI 10.1093/jac/dkw054
   Smit J, 2017, CLIN MICROBIOL INFEC, V23, P27, DOI 10.1016/j.cmi.2016.06.002
   Tacconelli E, 2017, CLIN MICROBIOL INFEC, V23, P23, DOI 10.1016/j.cmi.2016.09.011
   Thwaites GE, 2018, LANCET, V391, P668, DOI 10.1016/S0140-6736(17)32456-X
   Yahav D, 2016, EUR J CLIN MICROBIOL, V35, P785, DOI 10.1007/s10096-016-2598-8
NR 29
TC 8
Z9 8
U1 0
U2 2
PU SPRINGER HEIDELBERG
PI HEIDELBERG
PA TIERGARTENSTRASSE 17, D-69121 HEIDELBERG, GERMANY
SN 0300-8126
EI 1439-0973
J9 INFECTION
JI Infection
PD DEC
PY 2018
VL 46
IS 6
BP 837
EP 845
DI 10.1007/s15010-018-1216-3
PG 9
WC Infectious Diseases
WE Science Citation Index Expanded (SCI-EXPANDED)
SC Infectious Diseases
GA HB3EK
UT WOS:000450932200009
PM 30194636
DA 2024-08-24
ER

PT J
AU Taiwo, SS
   Fadiora, SO
   Fayemiwo, SA
AF Taiwo, Samuel S.
   Fadiora, Solomon O.
   Fayemiwo, Samuel A.
TI High antimicrobial resistance among bacterial isolates of blood stream
   infections (BSI) in a Nigerian University Teaching Hospital
SO WORLD JOURNAL OF MICROBIOLOGY & BIOTECHNOLOGY
LA English
DT Article
DE antibiotic; resistance pattern; bacterial isolate; blood stream
   infection; Nigeria
ID CRITICALLY-ILL PATIENTS; ANTIBIOTIC SUSCEPTIBILITY; ATTRIBUTABLE
   MORTALITY; NEONATAL SEPTICEMIA; EPIDEMIOLOGY; SENSITIVITY; BACTEREMIA;
   TROPICS; PATTERN; SEPSIS
AB The antimicrobial resistance profile of 220 bacteria isolated from 1,006 episodes of blood stream infections (BSI) between January 2004 and December 2005 in a University Teaching Hospital, Southwestern Nigeria, were analyzed. Gram positive bacteria constituted 47.3% while Gram negative constituted 52.7%. The most common organisms were Staphylococcus aureus (37.3%), Klebsiella (30%), Pseudomonas (8.2%), Proteus (6.4%), Escherichia coli (5.5%) and coagulase negative staphylococci (4.6%). The cumulative resistance of all the bacteria isolates to ampicillin was 79%, gentamicin 51%, ceftazidime 11% and ciprofloxacin 6%. About 85% of the Gram positive bacteria were resistant to penicillinG, 79% to methicillin and 37% to erythromycin while 74% of the Gram negative bacteria were resistant to cotrimoxazole, 69% to tetracycline and 38% to chloramphenicol. Among the 7 antibiotics tested for each group, 7 patterns of antibiotic resistance were observed for each; 6 were multi-drug pattern with number of antibiotics ranging from 2 to 7. This study demonstrates high antimicrobial resistance among clinical bacterial isolates of BSI to commonly prescribed antibiotics most especially penicillinG, ampicillin, methicillin, cotrimoxazole, tetracycline and gentamicin. Based on the result of this study, it is suggested that the combination of ampicillin and gentamicin normally employed for empirical treatment of BSI in our hospital should be stopped.
C1 [Taiwo, Samuel S.; Fayemiwo, Samuel A.] Ladoke Akintola Univ Technol, Dept Med Microbiol & Parasitol, Coll Hlth Sci, Osogbo, Nigeria.
   [Fadiora, Solomon O.] Ladoke Akintola Univ Technol, Dept Surg, Coll Hlth Sci, Osogbo, Nigeria.
RP Taiwo, SS (corresponding author), Ladoke Akintola Univ Technol, Dept Med Microbiol & Parasitol, Coll Hlth Sci, PMB 4400, Osogbo, Nigeria.
EM samtaiwo2003@yahoo.com
RI Taiwo, Samuel/GVS-7342-2022; Fayemiwo, Samuel/G-2096-2018
OI Fayemiwo, Samuel/0000-0001-8937-3353
CR ALAUSA KO, 1977, SCAND J INFECT DIS, V9, P181, DOI 10.3109/inf.1977.9.issue-3.05
   ALAUSA KO, 1978, SCAND J INFECT DIS, V10, P295
   ALAUSA OK, 1984, NIGERIAN MED J, V14, P55
   [Anonymous], 2004, AFR J CLIN EXP MICRO
   [Anonymous], 2003, AFR HLTH
   ATOYEBI OA, 1996, NIGER POSTGRAD MED J, V3, P46
   Barrow G. I., 1993, COWAN STEEL MANUAL I
   BAUER AW, 1966, AM J CLIN PATHOL, V45, P493
   CHEESBROUGH M, 2000, MED LAB MANUAL TROPI, V2
   Clinical and Laboratory Standards Institute, 2007, M100S17 CLSI
   DAINI OA, 2005, AFR J CLIN EXP MICRO, V6, P15
   DiGiovine B, 1999, AM J RESP CRIT CARE, V160, P976, DOI 10.1164/ajrccm.160.3.9808145
   EGAH DZ, 2000, AFR J CLIN EXP MICRO, V1, P39
   Egri-Okwaji M T, 1998, West Afr J Med, V17, P136
   Hugonnet S, 2004, EMERG INFECT DIS, V10, P76, DOI 10.3201/eid1001.030407
   KAWAKAMI S, 2000, J JAPANESE ASS INFEC, V74, P24
   KESAH CN, 1997, NIG J MED, V7, P286
   Lateef A, 2004, WORLD J MICROB BIOT, V20, P167, DOI 10.1023/B:WIBI.0000021752.29468.4e
   LEPAGE P, 1987, LANCET, V1, P1458
   Martin GS, 2003, NEW ENGL J MED, V348, P1546, DOI 10.1056/NEJMoa022139
   National Committee for Clinical Laboratory Standards, 1997, M2A6 NCCLS
   Njokanma CF, 1994, NIG J PAEDIAT, V21, P47
   NWABUISI C, 2000, NIGERIAN J MED, V9, P86
   ODUGBEMI T, 1981, NIGER MED PRACT, V1, P4
   Okesola AO, 1999, J HOSP INFECT, V41, P74, DOI 10.1016/S0195-6701(99)90041-5
   OKOLO AA, 1985, ANN TROP PAEDIATR, V5, P123, DOI 10.1080/02724936.1985.11748376
   OMENE JA, 1979, TROP GEOGR MED, V31, P35
   ONILE BA, 1985, NIG MED PRACT, V9, P93
   Osinupebi O A, 2003, Afr J Med Med Sci, V32, P311
   PETIT PLC, 1991, E AFR MED J, V68, P500
   PETIT PLC, 1995, E AFR MED J, V72, P116
   PHILLIPS I, 1990, J ANTIMICROB CHEMOTH, V25, P59, DOI 10.1093/jac/25.suppl_C.59
   PITTET D, 1994, JAMA-J AM MED ASSOC, V271, P1598, DOI 10.1001/jama.271.20.1598
   Prescott L.M., 1999, MICROBIOLOGY, VFourth, P678
   Rello J, 2000, AM J RESP CRIT CARE, V162, P1027, DOI 10.1164/ajrccm.162.3.9911093
   Shears P, 2001, T ROY SOC TROP MED H, V95, P127, DOI 10.1016/S0035-9203(01)90134-8
   Silva J, 2000, ANTIMICROB AGENTS CH, V44, P997, DOI 10.1128/AAC.44.4.997-1003.2000
   SMITH RL, 1991, CHEST, V100, P164, DOI 10.1378/chest.100.1.164
   SWENSON JM, 1986, J CLIN MICROBIOL, V24, P749, DOI 10.1128/JCM.24.5.749-752.1986
   TAIWO SS, 2006, J NIGER INFECT CONTR, V5, P11
   Tobih JE, 2006, TROP DOCT, V36, P165, DOI 10.1258/004947506777978109
NR 41
TC 3
Z9 4
U1 0
U2 5
PU SPRINGER
PI NEW YORK
PA 233 SPRING ST, NEW YORK, NY 10013 USA
SN 0959-3993
EI 1573-0972
J9 WORLD J MICROB BIOT
JI World J. Microbiol. Biotechnol.
PD FEB
PY 2008
VL 24
IS 2
BP 231
EP 236
DI 10.1007/s11274-007-9461-0
PG 6
WC Biotechnology & Applied Microbiology
WE Science Citation Index Expanded (SCI-EXPANDED)
SC Biotechnology & Applied Microbiology
GA 252WF
UT WOS:000252476900012
DA 2024-08-24
ER

PT J
AU Kaplan, RL
   Cruz, AT
   Michelson, KA
   McAneney, C
   Blackstone, MM
   Pruitt, CM
   Shah, N
   Noorbakhsh, KA
   Abramo, TJ
   Marble, RD
   Middelberg, L
   Smith, K
   Kannikeswaran, N
   Schnadower, D
   Srivastava, G
   Thompson, AD
   Lane, RD
   Freeman, JF
   Bergmann, KR
   Morientes, O
   Gerard, J
   Badaki-Makun, O
   Avva, U
   Chaudhari, PP
   Freedman, SB
   Samuels-Kalow, M
   Haines, E
   Strutt, J
   Khanna, K
   Vance, C
   Bajaj, L
AF Kaplan, Ron L.
   Cruz, Andrea T.
   Michelson, Kenneth A.
   McAneney, Constance
   Blackstone, Mercedes M.
   Pruitt, Christopher M.
   Shah, Nipam
   Noorbakhsh, Kathleen A.
   Abramo, Thomas J.
   Marble, Richard D.
   Middelberg, Leah
   Smith, Kathleen
   Kannikeswaran, Nirupama
   Schnadower, David
   Srivastava, Geetanjali
   Thompson, Amy D.
   Lane, Roni D.
   Freeman, Julia F.
   Bergmann, Kelly R.
   Morientes, Oihane
   Gerard, James
   Badaki-Makun, Oluwakemi
   Avva, Usha
   Chaudhari, Pradip P.
   Freedman, Stephen B.
   Samuels-Kalow, Margaret
   Haines, Elizabeth
   Strutt, Jonathan
   Khanna, Kajal
   Vance, Cheryl
   Bajaj, Lalit
TI Neonatal Mastitis and Concurrent Serious Bacterial Infection
SO PEDIATRICS
LA English
DT Article
ID CHILDHOOD; INFANTS; IMPACT
AB OBJECTIVES Describe the clinical presentation, prevalence, and outcomes of concurrent serious bacterial infection (SBI) among infants with mastitis. METHODS Within the Pediatric Emergency Medicine Collaborative Research Committee, 28 sites reviewed records of infants aged <= 90 days with mastitis who were seen in the emergency department between January 1, 2008, and December 31, 2017. Demographic, clinical, laboratory, treatment, and outcome data were summarized. RESULTS Among 657 infants (median age 21 days), 641 (98%) were well appearing, 138 (21%) had history of fever at home or in the emergency department, and 63 (10%) had reported fussiness or poor feeding. Blood, urine, and cerebrospinal fluid cultures were collected in 581 (88%), 274 (42%), and 216 (33%) infants, respectively. Pathogens grew in 0.3% (95% confidence interval [CI] 0.04-1.2) of blood, 1.1% (95% CI 0.2-3.2) of urine, and 0.4% (95% CI 0.01-2.5) of cerebrospinal fluid cultures. Cultures from the site of infection were obtained in 335 (51%) infants, with 77% (95% CI 72-81) growing a pathogen, most commonly methicillin-resistant Staphylococcus aureus (54%), followed by methicillin-susceptible S aureus (29%), and unspecified S aureus (8%). A total of 591 (90%) infants were admitted to the hospital, with 22 (3.7%) admitted to an ICU. Overall, 10 (1.5% [95% CI 0.7-2.8]) had sepsis or shock, and 2 (0.3% [95% CI 0.04-1.1]) had severe cellulitis or necrotizing soft tissue infection. None received vasopressors or endotracheal intubation. There were no deaths. CONCLUSIONS In this multicenter cohort, mild localized disease was typical of neonatal mastitis. SBI and adverse outcomes were rare. Evaluation for SBI is likely unnecessary in most afebrile, well-appearing infants with mastitis.
C1 [Kaplan, Ron L.] Univ Washington, Sch Med, Dept Pediat, Seattle, WA 98195 USA.
   [Kaplan, Ron L.] Seattle Childrens Hosp, 4800 Sand Point Way NE,MB 7-520, Seattle, WA 98105 USA.
   [Cruz, Andrea T.] Baylor Coll Med, Dept Pediat, Houston, TX 77030 USA.
   [Michelson, Kenneth A.] Boston Childrens Hosp, Div Emergency Med, Boston, MA USA.
   [McAneney, Constance] Cincinnati Childrens Hosp Med Ctr, Dept Pediat, Cincinnati, OH 45229 USA.
   [Blackstone, Mercedes M.] Univ Penn, Childrens Hosp Philadelphia, Dept Pediat, Philadelphia, PA 19104 USA.
   [Blackstone, Mercedes M.] Univ Penn, Perelman Sch Med, Philadelphia, PA 19104 USA.
   [Pruitt, Christopher M.] Med Univ South Carolina, Dept Pediat, Coll Med, Charleston, SC 29425 USA.
   [Shah, Nipam] Univ Alabama Birmingham, Sch Med, Dept Pediat, Birmingham, AL USA.
   [Shah, Nipam] Childrens Hosp Alabama, Birmingham, AL USA.
   [Noorbakhsh, Kathleen A.] Univ Pittsburgh, Med Ctr, Sch Med, Dept Pediat, Pittsburgh, PA USA.
   [Abramo, Thomas J.] Childrens Hosp Atlanta, Pediat Emergency Med Associates, Atlanta, GA USA.
   [Marble, Richard D.; Middelberg, Leah] Northwestern Univ, Ann & Robert H Lurie Childrens Hosp Chicago, Chicago, IL 60611 USA.
   [Marble, Richard D.; Middelberg, Leah] Northwestern Univ, Dept Pediat, Feinberg Sch Med, Chicago, IL 60611 USA.
   [Smith, Kathleen] Univ Calif San Diego, Sch Med, Dept Pediat, San Diego, CA 92103 USA.
   [Smith, Kathleen] Rady Childrens Hosp San Diego, San Diego, CA USA.
   [Kannikeswaran, Nirupama] Cent Michigan Univ, Coll Med, Dept Pediat, Detroit, MI USA.
   [Kannikeswaran, Nirupama] Childrens Hosp Michigan, Detroit, MI 48201 USA.
   [Schnadower, David] Washington Univ, Sch Med, Dept Pediat, St Louis, MO 63110 USA.
   [Srivastava, Geetanjali] Valley Children Hosp, Madera, CA USA.
   [Thompson, Amy D.] Nemours Alfred I duPont Hosp Children, Wilmington, DE USA.
   [Lane, Roni D.] Univ Utah, Sch Med, Dept Pediat, Salt Lake City, UT USA.
   [Lane, Roni D.] Primary Children Hosp, Salt Lake City, UT USA.
   [Shah, Nipam] Univ Colorado, Sch Med, Children Hosp Colorado, Aurora, CO USA.
   [Freeman, Julia F.; Bajaj, Lalit] Univ Colorado, Sch Med, Dept Pediat, Aurora, CO USA.
   [Bergmann, Kelly R.] Childrens Minnesota, Dept Pediat Emergency Med, Minneapolis, MN USA.
   [Morientes, Oihane] Cruces Univ Hosp, Pediat Emergency Dept, Bilbao, Spain.
   [Gerard, James] St Louis Univ, Sch Med, Dept Pediat, St Louis, MO 63104 USA.
   [Gerard, James] SSM Hlth Cardinal Glennon Childrens Hosp, St Louis, MO USA.
   [Badaki-Makun, Oluwakemi] Johns Hopkins Univ, Dept Pediat, Baltimore, MD 21218 USA.
   [Avva, Usha] Hackensack Univ, Hackensack Meridian Hlth, Med Ctr, Joseph M Sanzari Children & Hosp,Dept Pediat, Hackensack, NJ USA.
   [Chaudhari, Pradip P.] Univ Southern Calif, Kerk Sch Med, Dept Pediat, Los Angeles, CA 90007 USA.
   [Chaudhari, Pradip P.] Childrens Hosp Los Angeles, Los Angeles, CA 90027 USA.
   [Freedman, Stephen B.] Univ Calgary, Cumming Sch Med, Dept Pediat, Edmonton, AB, Canada.
   [Freedman, Stephen B.] Univ Calgary, Cumming Sch Med, Dept Emergency Med, Edmonton, AB, Canada.
   [Freedman, Stephen B.] Alberta Childrens Prov Gen Hosp, Edmonton, AB, Canada.
   [Samuels-Kalow, Margaret] Massachusetts Gen Hosp, Dept Emergency Med, Boston, MA 02114 USA.
   [Haines, Elizabeth] NYU, Grossman Sch Med, Ronald O Perelman Dept Emergency Med, New York, NY USA.
   [Haines, Elizabeth] New York Univ Langone Hlth, New York, NY USA.
   [Strutt, Jonathan] Univ Minnesota, Dept Pediat, Minneapolis, MN 55455 USA.
   [Khanna, Kajal] Stanford Univ, Sch Med, Dept Emergency Med, Stanford, CA 94305 USA.
   [Vance, Cheryl] Univ Calif Davis, Sch Med, Dept Pediat & Emergency Med, Sacramento, CA 95817 USA.
   [Middelberg, Leah] Ohio State Univ, Coll Med, Dept Pediat, Columbus, OH 43210 USA.
   [Middelberg, Leah] Nationwide Childrens Hosp, Columbus, OH USA.
   [Schnadower, David] Univ Cincinnati, Cincinnati Childrens Hosp Med Ctr, Div Emergency Med, Cincinnati, OH USA.
   [Schnadower, David] Univ Cincinnati, Coll Med, Dept Pediat, Cincinnati, OH USA.
C3 University of Washington; University of Washington Seattle; Seattle
   Children's Hospital; Baylor College of Medicine; Harvard University;
   Boston Children's Hospital; Cincinnati Children's Hospital Medical
   Center; University of Pennsylvania; Pennsylvania Medicine; Childrens
   Hospital of Philadelphia; University of Pennsylvania; Medical University
   of South Carolina; University of Alabama System; University of Alabama
   Birmingham; Pennsylvania Commonwealth System of Higher Education
   (PCSHE); University of Pittsburgh; Ann & Robert H. Lurie Children's
   Hospital of Chicago; Northwestern University; Northwestern University;
   Feinberg School of Medicine; University of California System; University
   of California San Diego; Rady Childrens Hospital San Diego; Central
   Michigan University; Children's Hospital of Michigan; Washington
   University (WUSTL); Nemours Alfred I. duPont Hospital for Children; Utah
   System of Higher Education; University of Utah; University of Colorado
   System; University of Colorado Anschutz Medical Campus; Children's
   Hospital Colorado; University of Colorado System; University of Colorado
   Anschutz Medical Campus; Children's Hospitals & Clinics of Minnesota;
   Hospital Universitario Cruces; Saint Louis University; Johns Hopkins
   University; Hackensack University Medical Center; University of Southern
   California; Children's Hospital Los Angeles; University of Calgary;
   University of Calgary; University of Calgary; Alberta Childrens
   Hospital; Harvard University; Massachusetts General Hospital; New York
   University; New York University; University of Minnesota System;
   University of Minnesota Twin Cities; Stanford University; University of
   California System; University of California Davis; University System of
   Ohio; Ohio State University; University System of Ohio; Ohio State
   University; Nationwide Childrens Hospital; Cincinnati Children's
   Hospital Medical Center; University System of Ohio; University of
   Cincinnati; University System of Ohio; University of Cincinnati
RP Kaplan, RL (corresponding author), Seattle Childrens Hosp, 4800 Sand Point Way NE,MB 7-520, Seattle, WA 98105 USA.; Kaplan, RL (corresponding author), Univ Washington, Sch Med, Dept Pediat Emergency Med, 4800 Sand Point Way NE,MB 7-520, Seattle, WA 98105 USA.
EM ron.kaplan@seattlechildrens.org
RI Bergmann, Kelly/HNR-8971-2023; Noorbakhsh, Katie/HZL-7911-2023;
   Freedman, Stephen B/H-9102-2012; Strutt, Jonathan/JWP-0793-2024; Cruz,
   Andrea/GWQ-5824-2022; Thompson, Amy/GLS-3837-2022
OI Noorbakhsh, Katie/0000-0001-8646-4655; Thompson, MD, Amy
   D/0000-0001-6283-8966; Michelson, Kenneth/0000-0003-1763-7262;
   Chaudhari, Pradip/0000-0002-7732-632X
FU Alberta Children's Hospital Foundation Professorship in Child Health and
   Wellness
FX Stephen Freedman is supported by the Alberta Children's Hospital
   Foundation Professorship in Child Health and Wellness.
CR Al Ruwaili N, 2012, J CLIN NEONATOL, V1, P207, DOI 10.4103/2249-4847.105997
   Bodemer C, 1997, J PEDIATR-US, V131, P466, DOI 10.1016/S0022-3476(97)80080-7
   BROOK I, 1991, PEDIATR INFECT DIS J, V10, P785, DOI 10.1097/00006454-199110000-00014
   EFRAT M, 1995, ISRAEL J MED SCI, V31, P558
   Faden H, 2005, PEDIATR INFECT DIS J, V24, P1113, DOI 10.1097/01.inf.0000190031.59905.9f
   Hsieh WS, 1999, PEDIATRICS, V103, DOI 10.1542/peds.103.4.e53
   Montague EC, 2013, PEDIATR INFECT DIS J, V32, P1295, DOI 10.1097/INF.0b013e3182a06448
   Ralston S, 2011, ARCH PEDIAT ADOL MED, V165, P951, DOI 10.1001/archpediatrics.2011.155
   RUDOY RC, 1975, AM J DIS CHILD, V129, P1031, DOI 10.1001/archpedi.1975.02120460019005
   Schnadower D, 2010, PEDIATRICS, V126, P1074, DOI 10.1542/peds.2010-0479
   Shaikh N, 2008, PEDIATR INFECT DIS J, V27, P302, DOI 10.1097/INF.0b013e31815e4122
   Stricker T, 2005, ACTA PAEDIATR, V94, P166, DOI 10.1080/08035250410022576
   Thuler LCS, 1997, PEDIATR INFECT DIS J, V16, P846, DOI 10.1097/00006454-199709000-00006
   WALSH M, 1986, CLIN PEDIATR, V25, P395, DOI 10.1177/000992288602500802
   Waltzman ML, 2001, CLIN INFECT DIS, V33, P296, DOI 10.1086/321881
NR 15
TC 5
Z9 5
U1 0
U2 1
PU AMER ACAD PEDIATRICS
PI ELK GROVE VILLAGE
PA 141 NORTH-WEST POINT BLVD,, ELK GROVE VILLAGE, IL 60007-1098 USA
SN 0031-4005
EI 1098-4275
J9 PEDIATRICS
JI Pediatrics
PD JUL
PY 2021
VL 148
IS 1
AR e2021051322
DI 10.1542/peds.2021-051322
PG 7
WC Pediatrics
WE Science Citation Index Expanded (SCI-EXPANDED)
SC Pediatrics
GA TP5YX
UT WOS:000677676000039
PM 34187909
DA 2024-08-24
ER

PT J
AU Xue, XY
   Chen, XQ
   Mao, XG
   Hou, Z
   Zhou, Y
   Bai, H
   Meng, JR
   Da, F
   Sang, GJ
   Wang, YK
   Luo, XX
AF Xue, Xiaoyan
   Chen, Xiaoqing
   Mao, Xinggang
   Hou, Zheng
   Zhou, Ying
   Bai, Hui
   Meng, Jingru
   Da, Fei
   Sang, Guojun
   Wang, Yukun
   Luo, Xiaoxing
TI Amino-Terminated Generation 2 Poly(amidoamine) Dendrimer as a Potential
   Broad-Spectrum, Nonresistance-Inducing Antibacterial Agent
SO AAPS JOURNAL
LA English
DT Article
DE antibacterial activity; antibiotic resistance; extended-spectrum beta
   lactamase-producing Escherichia coli; methicillin-resistant
   Staphylococcus aureus; PAMAM dendrimers
ID POLYAMIDOAMINE PAMAM DENDRIMERS; IN-VITRO; DELIVERY; INFECTION; MODEL
AB The treatment of septicemia caused by antibiotic-resistant bacteria is a great challenge in the clinic. Because traditional antibiotics inevitably induce bacterial resistance, which is responsible for many treatment failures, there is an urgent need to develop novel antibiotic drugs. Amino-terminated Poly(amidoamine) dendrimers (PAMAM-NH2) are reported to have antibacterial activities. However, previous studies focused on high generations of PAMAM-NH2, which have been found to exhibit high toxicities. The present study aimed to clarify whether low generations of PAMAM-NH2 could be used as novel antibacterial agents. We found that generation 2 (G2.0) PAMAM-NH2 showed significant antibacterial effects against antibiotic-sensitive and antibiotic-resistant strains but exhibited little toxicity to human gastric epithelial cells and did not induce antibiotic resistance in bacteria. Scanning and transmission electron microscopy analyses suggested that G2.0 PAMAM-NH2 might inhibit the growth of bacteria by destroying their cell membranes. The administration of G2.0 PAMAM-NH2 dose-dependently improved the animal survival rate of mice infected with extended-spectrum beta lactamase-producing Escherichia coli (ESBL-EC) and of animals infected with a combination of ESBL-EC and methicillin-resistant Staphylococcus aureus. A treatment regimen of 10 mg/kg of G2.0 PAMAM-NH2 starting 12 h before inoculation followed by 10 mg/kg at 0.5 h after inoculation rescued 100% of singly infected mice and 60% of multiply infected mice. The protective effects were associated with the reduction of the bacterial titers in the blood and with the morphological amelioration of infected tissues. These findings demonstrate that the G2.0 PAMAM-NH2 is a potential broad-spectrum and nonresistance-inducing antibiotic agent with relatively low toxicity.
C1 [Xue, Xiaoyan; Chen, Xiaoqing; Hou, Zheng; Zhou, Ying; Bai, Hui; Meng, Jingru; Da, Fei; Sang, Guojun; Wang, Yukun; Luo, Xiaoxing] Fourth Mil Med Univ, Sch Pharm, Dept Pharmacol, Xian 710032, Shaanxi Provinc, Peoples R China.
   [Mao, Xinggang] Fourth Mil Med Univ, Xijing Hosp, Dept Neurosurg, Xian 710032, Shaanxi Provinc, Peoples R China.
C3 Air Force Military Medical University; Air Force Military Medical
   University
RP Luo, XX (corresponding author), Fourth Mil Med Univ, Sch Pharm, Dept Pharmacol, 169 Changle W Rd, Xian 710032, Shaanxi Provinc, Peoples R China.
EM xxluo3@fmmu.edu.cn
RI Wang, Yukun/GRJ-5930-2022; Hou, Zheng/AAE-5173-2020; wang,
   yukun/IYJ-1976-2023; Mao, Xing-gang/F-9698-2013; Wang,
   Yukun/J-9454-2018; wangwangwang, yuanyaunyuan/HHN-6432-2022; Mao,
   Xing-gang/GQP-3339-2022
OI Mao, Xing-gang/0000-0001-8505-1904; Mao, Xing-gang/0000-0001-8505-1904;
   Hou, Zheng/0000-0002-0358-7869
FU National Fund for Natural Science, China [30973666]
FX This research was supported by grants from the National Fund for Natural
   Science, China (No. 30973666). The authors would like to thank Prof.
   Liping Zhao (Shang Hai Jiao Tong University, Shanghai, China) for the
   bacterial strain E. coli MG1655 and Na Chai, Ph.D., (Xijing Affiliated
   Hospital, Fourth Military Medical University, Xi'an, China) for the
   endothelial cell line.
CR Beg S, 2011, CNS NEUROL DISORD-DR, V10, P576, DOI 10.2174/187152711796235023
   Calabretta MK, 2007, BIOMACROMOLECULES, V8, P1807, DOI 10.1021/bm0701088
   Cao WQ, 2011, BIOMACROMOLECULES, V12, P2697, DOI 10.1021/bm200487h
   Castonguay A, 2012, NEW J CHEM, V36, P199, DOI 10.1039/c1nj20481e
   Cheng YY, 2007, EUR J MED CHEM, V42, P1032, DOI 10.1016/j.ejmech.2006.12.035
   Eichler M, 2011, BIOMATERIALS, V32, P9168, DOI 10.1016/j.biomaterials.2011.08.063
   Fischbach MA, 2009, SCIENCE, V325, P1089, DOI 10.1126/science.1176667
   Gajbhiye V, 2009, J PHARM PHARMACOL, V61, P989, DOI 10.1211/jpp/61.08.0002
   Ghosh S, 2011, NANOSCALE, V3, P1139, DOI 10.1039/c0nr00610f
   GILLES H-J, 1974, European Journal of Toxicology and Environmental Hygiene, V7, P77
   Gyssens IC, 2011, INT J ANTIMICROB AG, V38, P11, DOI 10.1016/j.ijantimicag.2011.09.002
   Han LA, 2011, BIOMATERIALS, V32, P1242, DOI 10.1016/j.biomaterials.2010.09.070
   Jean SS, 2011, INT J ANTIMICROB AG, V37, P291, DOI 10.1016/j.ijantimicag.2011.01.009
   Kumar A, 2011, J DRUG TARGET, V19, P770, DOI 10.3109/1061186X.2011.568061
   Lopez AI, 2009, MOL BIOSYST, V5, P1148, DOI 10.1039/b904746h
   Malik N, 2000, J CONTROL RELEASE, V65, P133, DOI 10.1016/S0168-3659(99)00246-1
   McNerny DQ, 2010, WIRES NANOMED NANOBI, V2, P249, DOI 10.1002/wnan.79
   Mintzer MA, 2012, MOL PHARMACEUT, V9, P342, DOI 10.1021/mp2005033
   Nanjwade BK, 2009, EUR J PHARM SCI, V38, P185, DOI 10.1016/j.ejps.2009.07.008
   Neelgund GM, 2011, J NANOSCI NANOTECHNO, V11, P3621, DOI 10.1166/jnn.2011.3756
   Ortega P, 2008, ORG BIOMOL CHEM, V6, P3264, DOI 10.1039/b809569h
   Radzishevsky IS, 2007, NAT BIOTECHNOL, V25, P657, DOI 10.1038/nbt1309
   Reynolds R, 2003, J ANTIMICROB CHEMOTH, V52, P925, DOI 10.1093/jac/dkg462
   Roberts JC, 1996, J BIOMED MATER RES, V30, P53, DOI 10.1002/(SICI)1097-4636(199601)30:1<53::AID-JBM8>3.0.CO;2-Q
   Rozgonyi F, 2009, CURR MED CHEM, V16, P3996, DOI 10.2174/092986709789352295
   Sadekar S, 2012, ADV DRUG DELIVER REV, V64, P571, DOI 10.1016/j.addr.2011.09.010
   Samad A, 2009, CURR PHARM DESIGN, V15, P2958, DOI 10.2174/138161209789058200
   Ulrich R, 2004, PERCEPT PSYCHOPHYS, V66, P517, DOI 10.3758/BF03194898
   Wang B, 2010, INT J PHARMACEUT, V395, P298, DOI 10.1016/j.ijpharm.2010.05.030
   Wang JL, 2010, PLOS ONE, V5, DOI 10.1371/journal.pone.0009489
   Wang L, 2011, ACS APPL MATER INTER, V3, P2885, DOI 10.1021/am2004398
   Xue XY, 2012, DRUG CHEM TOXICOL, V35, P199, DOI 10.3109/01480545.2011.589848
NR 32
TC 46
Z9 52
U1 0
U2 55
PU SPRINGER
PI NEW YORK
PA 233 SPRING ST, NEW YORK, NY 10013 USA
SN 1550-7416
J9 AAPS J
JI AAPS J.
PD JAN
PY 2013
VL 15
IS 1
BP 132
EP 142
DI 10.1208/s12248-012-9416-8
PG 11
WC Pharmacology & Pharmacy
WE Science Citation Index Expanded (SCI-EXPANDED)
SC Pharmacology & Pharmacy
GA 063RJ
UT WOS:000313017300014
PM 23135925
OA Green Published
DA 2024-08-24
ER

PT J
AU Scaletti, ER
   Luckner, SR
   Krause, KL
AF Scaletti, Emma R.
   Luckner, Sylvia R.
   Krause, Kurt L.
TI Structural features and kinetic characterization of alanine racemase
   from <i>Staphylococcus aureus</i> (Mu50)
SO ACTA CRYSTALLOGRAPHICA SECTION D-STRUCTURAL BIOLOGY
LA English
DT Article
ID CRYSTAL-STRUCTURE; BACILLUS-STEAROTHERMOPHILUS; PSEUDOMONAS-AERUGINOSA;
   SALMONELLA-TYPHIMURIUM; ESCHERICHIA-COLI; LINEZOLID RESISTANCE;
   PURIFICATION; ENZYME; EPIDEMIOLOGY; INFECTIONS
AB Staphylococcus aureus is an opportunistic Gram-positive bacterium which causes a wide variety of diseases ranging from minor skin infections to potentially fatal conditions such as pneumonia, meningitis and septicaemia. The pathogen is a leading cause of nosocomial acquired infections, a problem that is exacerbated by the existence of methicillin-and glycopeptide antibiotic-resistant strains which can be challenging to treat. Alanine racemase (Alr) is a pyridoxal-5'-phosphate-dependent enzyme which catalyzes reversible racemization between enantiomers of alanine. As D-alanine is an essential component of the bacterial cell-wall peptidoglycan, inhibition of Alr is lethal to prokaryotes. Additionally, while ubiquitous amongst bacteria, this enzyme is absent in humans and most eukaryotes, making it an excellent antibiotic drug target. The crystal structure of S. aureus alanine racemase (Alr(Sas)), the sequence of which corresponds to that from the highly antibiotic-resistant Mu50 strain, has been solved to 2.15 angstrom resolution. Comparison of the Alr(Sas) structure with those of various alanine racemases demonstrates a conserved overall fold, with the enzyme sharing most similarity to those from other Gram-positive bacteria. Structural examination indicates that the active-site binding pocket, dimer interface and active-site entryway of the enzyme are potential targets for structure-aided inhibitor design. Kinetic constants were calculated in this study and are reported here. The potential for a disulfide bond in this structure is noted. This structural and biochemical information provides a template for future structure-based drug-development efforts targeting Alr(Sas).
C1 [Scaletti, Emma R.; Luckner, Sylvia R.; Krause, Kurt L.] Univ Otago, Dept Biochem, Dunedin, New Zealand.
C3 University of Otago
RP Krause, KL (corresponding author), Univ Otago, Dept Biochem, Dunedin, New Zealand.
EM kurt.krause@otago.ac.nz
RI Krause, Kurt/N-4886-2014
OI Krause, Kurt/0000-0002-3525-1112; Scaletti Hutchinson,
   Emma/0000-0002-8741-8981
FU University of Otago; Robert A. Welch Foundation; L<SUP>2</SUP>
   Diagnostics Ltd (New Haven, Connecticut, USA); National Institutes of
   Health; Thrash Foundation; Maurice Wilkins Centre for Molecular
   Biodiscovery
FX We wish to thank Dr Torsten Kleffmann and the Centre for Protein
   Research (University of Otago) for technical guidance with mass
   spectrometry. This work was supported by funding from the University of
   Otago, the Robert A. Welch Foundation, L<SUP>2</SUP> Diagnostics Ltd
   (New Haven, Connecticut, USA), the National Institutes of Health, the
   Thrash Foundation and the Maurice Wilkins Centre for Molecular
   Biodiscovery. Expert scientific assistance is acknowledged from
   Professor Michael Benedik, Texas A&M University and Dr Ulrich Strych,
   University of Houston.
CR Adams PD, 2010, ACTA CRYSTALLOGR D, V66, P213, DOI 10.1107/S0907444909052925
   Au K, 2008, ACTA CRYSTALLOGR F, V64, P327, DOI 10.1107/S1744309108007252
   Battye TGG, 2011, ACTA CRYSTALLOGR D, V67, P271, DOI 10.1107/S0907444910048675
   Boggetto N, 2002, BIOL CHEM, V383, P1321, DOI 10.1515/BC.2002.150
   BRUMFITT W, 1989, NEW ENGL J MED, V320, P1188, DOI 10.1056/NEJM198905043201806
   Chang S, 2003, NEW ENGL J MED, V348, P1342, DOI 10.1056/NEJMoa025025
   Cheng YQ, 2000, J BIOL CHEM, V275, P4906, DOI 10.1074/jbc.275.7.4906
   COPIE V, 1988, BIOCHEMISTRY-US, V27, P4966, DOI 10.1021/bi00414a002
   Couñago RM, 2009, BMC STRUCT BIOL, V9, DOI 10.1186/1472-6807-9-53
   Echevarria K, 2005, J ANTIMICROB CHEMOTH, V55, P599, DOI 10.1093/jac/dki058
   Emsley P, 2004, ACTA CRYSTALLOGR D, V60, P2126, DOI 10.1107/S0907444904019158
   ESAKI N, 1986, BIOCHEMISTRY-US, V25, P3261, DOI 10.1021/bi00359a027
   Evans P, 2006, ACTA CRYSTALLOGR D, V62, P72, DOI 10.1107/S0907444905036693
   FARACI WS, 1989, BIOCHEMISTRY-US, V28, P431, DOI 10.1021/bi00428a004
   Fenn TD, 2003, BIOCHEMISTRY-US, V42, P5775, DOI 10.1021/bi027022d
   FINLAND M, 1979, REV INFECT DIS, V1, P4
   Fluit AC, 2001, EUR J CLIN MICROBIOL, V20, P188, DOI 10.1007/s10096-001-8078-8
   French G, 2003, J ANTIMICROB CHEMOTH, V51, P45, DOI 10.1093/jac/dkg253
   Fridkin SK, 2001, CLIN INFECT DIS, V32, P108, DOI 10.1086/317542
   Fujita E, 1997, COMP BIOCHEM PHYS A, V116, P83, DOI 10.1016/S0300-9629(96)00120-X
   GALAKATOS NG, 1987, BIOCHEMISTRY-US, V26, P8475, DOI 10.1021/bi00399a066
   Giacometti A, 2000, J CLIN MICROBIOL, V38, P918, DOI 10.1128/JCM.38.2.918-922.2000
   Golemi D, 2001, P NATL ACAD SCI USA, V98, P14280, DOI 10.1073/pnas.241442898
   Gorwitz RJ, 2008, J INFECT DIS, V197, P1226, DOI 10.1086/533494
   Grosse-Kunstleve RW, 2002, J APPL CRYSTALLOGR, V35, P126, DOI 10.1107/S0021889801017824
   Hayden MK, 2005, J CLIN MICROBIOL, V43, P5285, DOI 10.1128/JCM.43.10.5285-5287.2005
   Hiramatsu K, 1997, J ANTIMICROB CHEMOTH, V40, P135, DOI 10.1093/jac/40.1.135
   HOFFMANN K, 1994, J BIOL CHEM, V269, P12710
   Im H, 2011, BMC MICROBIOL, V11, DOI 10.1186/1471-2180-11-116
   INAGAKI K, 1986, BIOCHEMISTRY-US, V25, P3268, DOI 10.1021/bi00359a028
   Jernigan JA, 1995, INFECT CONT HOSP EP, V16, P686
   JEVONS MP, 1961, BRIT MED J, V1, P124, DOI 10.1136/bmj.1.5219.124-a
   Ju JS, 2011, J BIOCHEM, V149, P83, DOI 10.1093/jb/mvq120
   Klevens RM, 2007, JAMA-J AM MED ASSOC, V298, P1763, DOI 10.1001/jama.298.15.1763
   Kluytmans J, 1997, CLIN MICROBIOL REV, V10, P505, DOI 10.1128/CMR.10.3.505
   Krissinel E, 2007, J MOL BIOL, V372, P774, DOI 10.1016/j.jmb.2007.05.022
   LAMBERT MP, 1972, J BACTERIOL, V109, P1156, DOI 10.1128/JB.109.3.1156-1161.1972
   LASKOWSKI RA, 1993, J APPL CRYSTALLOGR, V26, P283, DOI 10.1107/S0021889892009944
   Laupland KB, 2003, J INFECT DIS, V187, P1452, DOI 10.1086/374621
   LeMagueres P, 2005, BIOCHEMISTRY-US, V44, P1471, DOI 10.1021/bi0486583
   LeMagueres P, 2003, BIOCHEMISTRY-US, V42, P14752, DOI 10.1021/bi030165v
   Lin YH, 2006, INT J ANTIMICROB AG, V28, P345, DOI 10.1016/j.ijantimicag.2006.04.017
   Lina G, 1999, CLIN INFECT DIS, V29, P1128, DOI 10.1086/313461
   Lowy FD, 1998, NEW ENGL J MED, V339, P520, DOI 10.1056/NEJM199808203390806
   MATSUSHIMA O, 1992, COMP BIOCHEM PHYS A, V102, P465, DOI 10.1016/0300-9629(92)90195-V
   MATTHEWS BW, 1968, J MOL BIOL, V33, P491, DOI 10.1016/0022-2836(68)90205-2
   Mccoy AJ, 2007, J APPL CRYSTALLOGR, V40, P658, DOI 10.1107/S0021889807021206
   Morollo AA, 1999, BIOCHEMISTRY-US, V38, P3293, DOI 10.1021/bi9822729
   Murshudov GN, 2011, ACTA CRYSTALLOGR D, V67, P355, DOI 10.1107/S0907444911001314
   Neuhaus F C, 1967, Antimicrob Agents Chemother (Bethesda), V7, P304
   NEWTON RW, 1975, SCOT MED J, V20, P47, DOI 10.1177/003693307502000204
   Noda M, 2004, J BIOL CHEM, V279, P46153, DOI 10.1074/jbc.M404605200
   Nomura T, 2001, J EXP ZOOL, V289, P1, DOI 10.1002/1097-010X(20010101/31)289:1<1::AID-JEZ1>3.0.CO;2-M
   Ogston A, 1882, J Anat Physiol, V17, P24
   Patrick WM, 2002, CHEMBIOCHEM, V3, P789, DOI 10.1002/1439-7633(20020802)3:8<789::AID-CBIC789>3.0.CO;2-D
   Priyadarshi A, 2009, BBA-PROTEINS PROTEOM, V1794, P1030, DOI 10.1016/j.bbapap.2009.03.006
   Rittershain, 1878, ZENTRALBL KINDERHEIL, V2, P3
   SHANDS KN, 1980, NEW ENGL J MED, V303, P1436, DOI 10.1056/NEJM198012183032502
   Shaw JP, 1997, BIOCHEMISTRY-US, V36, P1329, DOI 10.1021/bi961856c
   Shibata K, 2000, COMP BIOCHEM PHYS B, V126, P599, DOI 10.1016/S0305-0491(00)00228-5
   Skiest DJ, 2006, J CLIN MICROBIOL, V44, P655, DOI 10.1128/JCM.44.2.655-656.2006
   Song MC, 2001, BIOORG MED CHEM LETT, V11, P2465, DOI 10.1016/S0960-894X(01)00468-1
   Spies MA, 2003, BIOCHEMISTRY-US, V42, P5099, DOI 10.1021/bi0274064
   Stamper CGF, 1998, BIOCHEMISTRY-US, V37, P10438, DOI 10.1021/bi980692s
   Strych U, 2002, J BACTERIOL, V184, P4321, DOI 10.1128/JB.184.15.4321-4325.2002
   Strych U, 2001, FEMS MICROBIOL LETT, V196, P93, DOI 10.1016/S0378-1097(01)00045-3
   Strych U, 2000, CURR MICROBIOL, V41, P290, DOI 10.1007/s002840010136
   Sun SX, 1999, BIOCHEMISTRY-US, V38, P4058, DOI 10.1021/bi982924t
   Toney MD, 2005, ARCH BIOCHEM BIOPHYS, V433, P279, DOI 10.1016/j.abb.2004.09.037
   Tsiodras S, 2001, LANCET, V358, P207, DOI 10.1016/S0140-6736(01)05410-1
   Uo T, 2001, J BACTERIOL, V183, P2226, DOI 10.1128/JB.183.7.2226-2233.2001
   WALSH CT, 1989, J BIOL CHEM, V264, P2393
   WANG E, 1978, BIOCHEMISTRY-US, V17, P1313, DOI 10.1021/bi00600a028
   WASSERMAN SA, 1983, J BACTERIOL, V153, P1439, DOI 10.1128/JB.153.3.1439-1450.1983
   Watanabe A, 1999, J BIOCHEM-TOKYO, V126, P781, DOI 10.1093/oxfordjournals.jbchem.a022517
   Watanabe A, 2002, J BIOL CHEM, V277, P19166, DOI 10.1074/jbc.M201615200
   Wilson P, 2003, J ANTIMICROB CHEMOTH, V51, P186, DOI 10.1093/jac/dkg104
   Winn MD, 2011, ACTA CRYSTALLOGR D, V67, P235, DOI 10.1107/S0907444910045749
   Wu DL, 2008, PROTEIN SCI, V17, P1066, DOI 10.1110/ps.083495908
   YEW WW, 1993, CLIN INFECT DIS, V17, P288, DOI 10.1093/clinids/17.2.288
   Yoshikawa N, 2002, COMP BIOCHEM PHYS B, V133, P445, DOI 10.1016/S1096-4959(02)00187-2
NR 81
TC 21
Z9 28
U1 0
U2 12
PU INT UNION CRYSTALLOGRAPHY
PI CHESTER
PA 2 ABBEY SQ, CHESTER, CH1 2HU, ENGLAND
SN 2059-7983
J9 ACTA CRYSTALLOGR D
JI Acta Crystallogr. Sect. D-Struct. Biol.
PD JAN
PY 2012
VL 68
BP 82
EP 92
DI 10.1107/S0907444911050682
PN 1
PG 11
WC Biochemical Research Methods; Biochemistry & Molecular Biology;
   Biophysics; Crystallography
WE Science Citation Index Expanded (SCI-EXPANDED)
SC Biochemistry & Molecular Biology; Biophysics; Crystallography
GA 866UX
UT WOS:000298412300009
PM 22194336
OA Green Published, hybrid
DA 2024-08-24
ER

PT J
AU Nguyen, NTQ
   Doan, TNM
   Sato, K
   Tkaczyk, C
   Sellman, BR
   Diep, BA
AF Nguyen, Nhu T. Q.
   Doan, Thien N. M.
   Sato, Kei
   Tkaczyk, Christine
   Sellman, Bret R.
   Diep, Binh An
TI Monoclonal antibodies neutralizing alpha-hemolysin, bicomponent
   leukocidins, and clumping factor A protected against <i>Staphylococcus
   aureus</i>-induced acute circulatory failure in a mechanically
   ventilated rabbit model of hyperdynamic septic shock
SO FRONTIERS IN IMMUNOLOGY
LA English
DT Article
DE Staphylococcus aureus; mechanical ventilated rabbit model; hyperdynamic
   septic shock; neutralizing monoclonal antibodies; alpha-toxin;
   Panton-Valentine leukocidin; leukocidin; clumping factor A
ID METHICILLIN-RESISTANT; FLUID RESPONSIVENESS; SEVERE SEPSIS; MURINE
   MODEL; VACCINE; INFECTIONS; TOXIN; HYPOCAPNIA; PREVENTION; PNEUMONIA
AB Background: Patients with septic shock caused by Staphylococcus aureus have mortality rates exceeding 50%, despite appropriate antibiotic therapy. Our objectives were to establish a rabbit model of S. aureus septic shock and to determine whether a novel immunotherapy can prevent or halt its natural disease progression.Methods: Anesthetized rabbits were ventilated with lung-protective low-tidal volume, instrumented for advanced hemodynamic monitoring, and characterized for longitudinal changes in acute myocardial dysfunction by echocardiography and sepsis-associated biomarkers after S. aureus intravenous challenge. To demonstrate the potential utility of this hyperdynamic septic shock model for preclinical drug development, rabbits were randomized for prophylaxis with anti-Hla/Luk/ClfA monoclonal antibody combination that neutralizes alpha-hemolysin (Hla), the bicomponent pore-forming leukocidins (Luk) including Panton-Valentine leukocidin, leukocidin ED, and gamma-hemolysin, and clumping factor A (ClfA), or an irrelevant isotype-matched control IgG (c-IgG), and then challenged with S. aureus.Results: Rabbits challenged with S. aureus, but not those with saline, developed a hyperdynamic state of septic shock characterized by elevated cardiac output (CO), increased stroke volume (SV) and reduced systemic vascular resistance (SVR), which was followed by a lethal hypodynamic state characterized by rapid decline in mean arterial pressure (MAP), increased central venous pressure, reduced CO, reduced SV, elevated SVR, and reduced left-ventricular ejection fraction, thereby reproducing the hallmark clinical features of human staphylococcal septic shock. In this model, rabbits pretreated with anti-Hla/Luk/ClfA mAb combination had 69% reduction in mortality when compared to those pretreated with c-IgG (P<0.001). USA300-induced acute circulatory failure-defined as >70% decreased in MAP from pre-infection baseline-occurred in only 20% (2/10) of rabbits pretreated with anti-Hla/Luk/ClfA mAb combination compared to 100% (9/9) of those pretreated with c-IgG. Prophylaxis with anti-Hla/Luk/ClfA mAb combination halted progression to lethal hypodynamic shock, as evidenced by significant protection against the development of hyperlactatemia, hypocapnia, hyperkalemia, leukopenia, neutropenia, monocytopenia, lymphopenia, as well as biomarkers associated with acute myocardial injury.Conclusion: These results demonstrate the potential utility of a mechanically ventilated rabbit model that reproduced hallmark clinical features of hyperdynamic septic shock and the translational potential of immunotherapy targeting S. aureus virulence factors for the prevention of staphylococcal septic shock.
C1 [Nguyen, Nhu T. Q.; Doan, Thien N. M.; Sato, Kei; Diep, Binh An] Univ Calif San Francisco, Dept Med, Div HIV Infect Dis & Global Med, San Francisco, CA 94118 USA.
   [Tkaczyk, Christine; Sellman, Bret R.] AstraZeneca, Early Vaccines & Immune Therapies, Gaithersburg, MD USA.
C3 University of California System; University of California San Francisco;
   AstraZeneca
RP Diep, BA (corresponding author), Univ Calif San Francisco, Dept Med, Div HIV Infect Dis & Global Med, San Francisco, CA 94118 USA.
EM binh.diep@ucsf.edu
RI Nguyen, Tuan/AAC-8994-2021
FU The authors declare financial support was received for the research,
   authorship, and/or publication of this article. Development of the
   mechanically ventilated rabbit model of septic shock was funded in part
   by the US Food and Drug Administration contract [HHSF223201710112C]; US
   Food and Drug Administration; AstraZeneca
FX The authors declare financial support was received for the research,
   authorship, and/or publication of this article. Development of the
   mechanically ventilated rabbit model of septic shock was funded in part
   by the US Food and Drug Administration contract number HHSF223201710112C
   to BD. The FDA was not involved in the study design, collection,
   analysis, interpretation of data, the writing of this article or the
   decision to submit it for publication. The preclinical efficacy of the
   monoclonal antibody combination was funded by AstraZeneca.
CR ABRAHAM E, 1984, CHEST, V85, P75, DOI 10.1378/chest.85.1.75
   BLAIR E, 1971, ARCH INTERN MED, V127, P731, DOI 10.1001/archinte.127.4.731
   BLAIR E, 1970, AM J SURG, V119, P433, DOI 10.1016/0002-9610(70)90146-7
   Botros Mona, 2013, Clin Biochem Rev, V34, P117
   Byrne JM, 2021, ANTIMICROB AGENTS CH, V65, DOI 10.1128/AAC.01983-20
   Calis J, 2013, NEW ENGL J MED, V369, P2062, DOI 10.1056/NEJMc1312359
   CARROLL GC, 1982, AM J PHYSIOL, V243, pR131, DOI 10.1152/ajpregu.1982.243.1.R131
   CLOWES GHA, 1966, ANN SURG, V163, P866, DOI 10.1097/00000658-196606000-00008
   Cohen TS, 2016, SCI TRANSL MED, V8, DOI 10.1126/scitranslmed.aad9922
   Diep BA, 2017, ANTIMICROB AGENTS CH, V61, DOI 10.1128/AAC.02456-16
   Diep BA, 2016, ANTIMICROB AGENTS CH, V60, P6333, DOI 10.1128/AAC.01213-16
   Diep BA, 2010, P NATL ACAD SCI USA, V107, P5587, DOI 10.1073/pnas.0912403107
   Diep BA, 2008, PLOS ONE, V3, DOI 10.1371/journal.pone.0003198
   Evans L, 2021, INTENS CARE MED, V47, P1181, DOI [10.1097/CCM.0000000000005337, 10.1007/s00134-021-06506-y]
   Farkas JD, 2020, J THORAC DIS, V12, pS16, DOI 10.21037/jtd.2019.12.63
   Fattom AI, 1996, INFECT IMMUN, V64, P1659, DOI 10.1128/IAI.64.5.1659-1665.1996
   Fattom A, 2015, HUM VACC IMMUNOTHER, V11, P632, DOI 10.4161/hv.34414
   Foster TJ, 2014, NAT REV MICROBIOL, V12, P49, DOI 10.1038/nrmicro3161
   Fowler VG, 2014, CLIN MICROBIOL INFEC, V20, P66, DOI 10.1111/1469-0691.12570
   Fowler VG, 2013, JAMA-J AM MED ASSOC, V309, P1368, DOI 10.1001/jama.2013.3010
   François B, 2021, LANCET INFECT DIS, V21, P1313, DOI 10.1016/S1473-3099(20)30995-6
   Garcia-Alvarez M, 2014, CRIT CARE, V18, DOI 10.1186/s13054-014-0503-3
   Hellman J, 2019, SHOCK, V51, P33, DOI 10.1097/SHK.0000000000001209
   Hollenberg SM, 2001, AM J RESP CRIT CARE, V164, P891, DOI 10.1164/ajrccm.164.5.2010073
   Hua L, 2014, ANTIMICROB AGENTS CH, V58, P1108, DOI 10.1128/AAC.02190-13
   Hunter JD, 2010, BRIT J ANAESTH, V104, P3, DOI 10.1093/bja/aep339
   Joshi A, 2012, HUM VACC IMMUNOTHER, V8, DOI [10.4161/hv.8.3.18946, 10.4161/hv.18946]
   Kim HK, 2010, VACCINE, V28, P6382, DOI 10.1016/j.vaccine.2010.02.097
   Klevens RM, 2007, JAMA-J AM MED ASSOC, V298, P1763, DOI 10.1001/jama.298.15.1763
   Kourtis AP, 2019, MMWR-MORBID MORTAL W, V68, P214, DOI 10.15585/mmwr.mm6809e1
   Kuklin NA, 2006, INFECT IMMUN, V74, P2215, DOI 10.1128/IAI.74.4.2215-2223.2006
   Le VTM, 2016, ANTIMICROB AGENTS CH, V60, P5640, DOI 10.1128/AAC.00710-16
   Löffler B, 2010, PLOS PATHOG, V6, DOI 10.1371/journal.ppat.1000715
   Mao YJ, 2021, ANTIMICROB AGENTS CH, V65, DOI 10.1128/AAC.01832-20
   Marik PE, 2009, CRIT CARE MED, V37, P2642, DOI 10.1097/CCM.0b013e3181a590da
   MAZZARA JT, 1974, AM J MED, V56, P450, DOI 10.1016/0002-9343(74)90475-6
   Merx MW, 2007, CIRCULATION, V116, P793, DOI 10.1161/CIRCULATIONAHA.106.678359
   Michard F, 2002, CHEST, V121, P2000, DOI 10.1378/chest.121.6.2000
   Miller LS, 2020, FEMS MICROBIOL REV, V44, P123, DOI 10.1093/femsre/fuz030
   NATANSON C, 1986, J CLIN INVEST, V78, P259, DOI 10.1172/JCI112559
   Nguyen HB, 2004, CRIT CARE MED, V32, P1637, DOI 10.1097/01.CCM.0000132904.35713.A7
   Nguyen NTQ, 2021, ANTIMICROB AGENTS CH, V65, DOI 10.1128/AAC.02724-20
   Ortines RV, 2019, ANTIMICROB AGENTS CH, V63, DOI 10.1128/AAC.00346-19
   Ranieri VM, 2012, JAMA-J AM MED ASSOC, V307, P2526, DOI 10.1001/jama.2012.5669
   Release AN., 2018, Arsanis provides update following completion of planned interim analysis of phase 2 clinical trial of ASN100
   Sampedro GR, 2017, J INFECT DIS, V215, pS64, DOI 10.1093/infdis/jiw581
   Shinefield H, 2002, NEW ENGL J MED, V346, P491, DOI 10.1056/NEJMoa011297
   Spaan AN, 2017, NAT REV MICROBIOL, V15, P435, DOI 10.1038/nrmicro.2017.27
   Thomer L, 2016, ANNU REV PATHOL-MECH, V11, P343, DOI 10.1146/annurev-pathol-012615-044351
   Tkaczyk C, 2017, ANTIMICROB AGENTS CH, V61, DOI [10.1128/AAC.00629-17, 10.1128/aac.00629-17]
   Tkaczyk C, 2012, CLIN VACCINE IMMUNOL, V19, P377, DOI 10.1128/CVI.05589-11
   Tkaczyk C, 2022, MSPHERE, V7, DOI 10.1128/msphere.00130-22
   van Hal SJ, 2012, CLIN MICROBIOL REV, V25, P362, DOI 10.1128/CMR.05022-11
   Vieillard-Baron A, 2008, CRIT CARE MED, V36, P1701, DOI 10.1097/CCM.0b013e318174db05
   Vu TTT, 2020, ANTIMICROB AGENTS CH, V64, DOI 10.1128/AAC.02220-19
   WILSON RF, 1965, ARCH SURG-CHICAGO, V91, P121
   Zanotti-Cavazzoni SL, 2009, INTENS CARE MED, V35, P748, DOI 10.1007/s00134-008-1360-9
NR 57
TC 1
Z9 1
U1 2
U2 3
PU FRONTIERS MEDIA SA
PI LAUSANNE
PA AVENUE DU TRIBUNAL FEDERAL 34, LAUSANNE, CH-1015, SWITZERLAND
SN 1664-3224
J9 FRONT IMMUNOL
JI Front. Immunol.
PD SEP 15
PY 2023
VL 14
AR 1260627
DI 10.3389/fimmu.2023.1260627
PG 15
WC Immunology
WE Science Citation Index Expanded (SCI-EXPANDED)
SC Immunology
GA T0SE6
UT WOS:001075165700001
PM 37781371
OA gold, Green Published
DA 2024-08-24
ER

PT J
AU Tótoli, EG
   Garg, S
   Salgado, HRN
AF Totoli, Eliane Gandolpho
   Garg, Sanjay
   Nunes Salgado, Herida Regina
TI Daptomycin: Physicochemical, Analytical, and Pharmacological Properties
SO THERAPEUTIC DRUG MONITORING
LA English
DT Review
DE daptomycin; cyclic lipopeptides; analytical methods; resistant strains;
   antimicrobial
ID RESISTANT STAPHYLOCOCCUS-AUREUS; SINGLE-DOSE PHARMACOKINETICS;
   LIQUID-CHROMATOGRAPHY; HUMAN PLASMA; SURVEILLANCE PROGRAM;
   ENTEROCOCCUS-FAECIUM; MASS-SPECTROMETRY; UV DETECTION; VANCOMYCIN;
   VALIDATION
AB Daptomycin is the first approved member of a new class of antimicrobials, the cyclic lipopeptides, and presents selective action against gram-positive bacteria, including methicillin- and vancomycin-resistant strains. Considering that resistance to daptomycin is rare, the drug has become very important for current clinical practice. This review covers daptomycin's physicochemical characteristics, antibacterial spectrum, mechanism of action, pharmacokinetics, clinical applications, side effects, drug interactions, and the analytical methods used to measure daptomycin in pharmaceutical products and biologic samples. Special attention has been given to therapeutic drug monitoring reports, as studies have shown its highly variable pharmacokinetics in specific circumstances, such as in patients suffering from critical illness, morbid obesity, severe sepsis, and kidney injury. For the same reason, methods described for therapeutic drug monitoring of daptomycin in the special patient population have been reviewed. In addition, the review presents a discussion of environmentally friendly analytical methods for daptomycin, which are necessary to reduce the impact of our activities on the environment. However, it was observed that there is a gap in the literature in this regard and further research involving the development of green methodologies for the analysis of daptomycin is necessary. The review will be useful to the clinical community in assisting with the responsible use of daptomycin, which is critical to prevent the emergence of resistant strains.
C1 [Totoli, Eliane Gandolpho; Nunes Salgado, Herida Regina] Univ Estadual Paulista, Sch Pharmaceut Sci, BR-14801902 Araraquara, Brazil.
   [Garg, Sanjay] Univ S Australia, Ctr Pharmaceut Innovat & Dev, Adelaide, SA 5001, Australia.
C3 Universidade Estadual Paulista; University of South Australia
RP Tótoli, EG (corresponding author), Univ Estadual Paulista, Rodovia Araraquara Jau,Km 1, BR-14801902 Araraquara, Brazil.
EM eliane.totoli@gmail.com
RI Salgado, Herida/AAB-9837-2022; Garg, Sanjay/IUQ-1041-2023
OI Salgado, Herida/0000-0002-0385-340X; Garg, Sanjay/0000-0001-7253-2629
FU PACD-FCFAr-UNESP (Araraquara, Brazil); FAPESP (Sao Paulo, Brazil); CNPq
   (Brasilia, Brazil)
FX Supported by PACD-FCFAr-UNESP (Araraquara, Brazil), FAPESP (Sao Paulo,
   Brazil), and CNPq (Brasilia, Brazil).
CR Abdel-Rahman SM, 2008, PEDIATR INFECT DIS J, V27, P330, DOI 10.1097/INF.0b013e318160edfc
   [Anonymous], CUB PHARM
   [Anonymous], 2011, 21 INFORMATIONAL SUP
   [Anonymous], WORLDW COMM DAPT
   [Anonymous], 2011, MARTINDALE COMPLETE
   [Anonymous], REV PANAM INFECTOL
   [Anonymous], 1993, INT PROGR CHEM SAF I
   [Anonymous], 2003, ICHINTERNATIONAL C H
   [Anonymous], 2013, PHYS CHEM
   [Anonymous], ADV ANAL CHEM
   [Anonymous], FUJIAN FENXI CESHI
   Baietto L, 2014, J PHARMACEUT BIOMED, V88, P66, DOI 10.1016/j.jpba.2013.08.022
   Baietto L, 2010, ANAL BIOANAL CHEM, V396, P791, DOI 10.1007/s00216-009-3263-1
   Bakshi M, 2002, J PHARMACEUT BIOMED, V28, P1011, DOI 10.1016/S0731-7085(02)00047-X
   Bazoti FN, 2011, J PHARMACEUT BIOMED, V56, P78, DOI 10.1016/j.jpba.2011.04.019
   Bell JM, 2010, PATHOLOGY, V42, P470, DOI 10.3109/00313025.2010.493869
   Bohm N, 2014, ANTIMICROB AGENTS CH, V58, P4902, DOI 10.1128/AAC.03157-14
   Brunton L L. e., 2012, As bases farmacologicas da terapeuticade de Goodman Gilman
   Bubalo JS, 2009, ANTIMICROB AGENTS CH, V53, P428, DOI 10.1128/AAC.00943-08
   Cafiso V, 2014, INT J ANTIMICROB AG, V43, P26, DOI 10.1016/j.ijantimicag.2013.10.001
   Chitnis S, 2013, INDIAN J MED RES, V137, P191
   Christ AP, 2014, ANAL METHODS-UK, V6, P1242, DOI 10.1039/c3ay41797b
   Cielecka-Piontek J, 2013, CHROMATOGRAPHIA, V76, P1429, DOI 10.1007/s10337-013-2434-6
   Di Paolo A, 2013, INT J ANTIMICROB AG, V42, P250, DOI 10.1016/j.ijantimicag.2013.06.006
   Dvorchik B, 2004, J CLIN PHARMACOL, V44, P612, DOI 10.1177/0091270004265646
   Dvorchik BH, 2003, ANTIMICROB AGENTS CH, V47, P1318, DOI 10.1128/AAC.47.4.1318-1323.2003
   Echevarria K, 2005, J ANTIMICROB CHEMOTH, V55, P599, DOI 10.1093/jac/dki058
   Eisenstein BI, 2010, CLIN INFECT DIS, V50, pS10, DOI 10.1086/647938
   ELIOPOULOS GM, 1986, ANTIMICROB AGENTS CH, V30, P532, DOI 10.1128/AAC.30.4.532
   Elzanfaly ES, 2015, J SEP SCI, V38, P757, DOI 10.1002/jssc.201401151
   Estes KS, 2010, EUR J MED RES, V15, P533, DOI 10.1186/2047-783X-15-12-533
   Falcone M, 2013, J INFECT CHEMOTHER, V19, P732, DOI 10.1007/s10156-013-0559-z
   Falcone M, 2012, J CHEMOTHERAPY, V24, P253, DOI 10.1179/1973947812Y.0000000033
   Gasch O, 2014, J ANTIMICROB CHEMOTH, V69, P568, DOI 10.1093/jac/dkt396
   Gika HG, 2010, ANAL BIOANAL CHEM, V397, P2191, DOI 10.1007/s00216-010-3639-2
   Gikas E, 2010, BIOMED CHROMATOGR, V24, P522, DOI 10.1002/bmc.1321
   Gikas E, 2010, J PHARMACEUT BIOMED, V51, P901, DOI 10.1016/j.jpba.2009.10.013
   Gould IM, 2013, INT J ANTIMICROB AG, V42, P202, DOI 10.1016/j.ijantimicag.2013.05.005
   Green Myke R, 2006, J Oncol Pharm Pract, V12, P179, DOI 10.1177/1078155206069165
   Grégoire C, 2012, ANTIMICROB AGENTS CH, V56, P6430, DOI 10.1128/AAC.01787-12
   Guimaraes DO, 2010, QUIM NOVA, V33, P667, DOI 10.1590/S0100-40422010000300035
   Hancock REW, 2005, LANCET INFECT DIS, V5, P209, DOI 10.1016/S1473-3099(05)70051-7
   Hayden MK, 2005, J CLIN MICROBIOL, V43, P5285, DOI 10.1128/JCM.43.10.5285-5287.2005
   Hidron AI, 2008, J ANTIMICROB CHEMOTH, V61, P1394, DOI 10.1093/jac/dkn105
   Jung D, 2004, CHEM BIOL, V11, P949, DOI 10.1016/j.chembiol.2004.04.020
   Kaya S, 2013, J INFECT CHEMOTHER, V19, P698, DOI 10.1007/s10156-012-0546-9
   King ST, 2014, SCAND J INFECT DIS, V46, P537, DOI 10.3109/00365548.2014.901555
   KIRSCH LE, 1989, PHARM RES-DORDR, V6, P387, DOI 10.1023/A:1015927330908
   Klibanov Olga M, 2014, Ann Pharmacother, V48, P652, DOI 10.1177/1060028014523731
   Kogawa AC, 2014, WJPPS, V3, P283
   Kullar R, 2014, PHARMACOTHERAPY, V34, P582, DOI 10.1002/phar.1413
   Kullar R, 2011, ANTIMICROB AGENTS CH, V55, P3505, DOI 10.1128/AAC.01741-10
   Martens-Lobenhoffer J, 2008, J CHROMATOGR B, V875, P546, DOI 10.1016/j.jchromb.2008.09.019
   Miller BA, 2010, CLIN INFECT DIS, V50, pE63, DOI 10.1086/652656
   Moreno A. H., 2012, ADV ANAL CHEM, V2, P6, DOI DOI 10.5923/J.PC.20120201.02
   Muangsiri W, 2005, INT J PHARMACEUT, V289, P133, DOI 10.1016/j.ijpharm.2004.11.004
   Munoz-Price LS, 2005, CLIN INFECT DIS, V41, P565, DOI 10.1086/432121
   Naito T, 2014, BIOMED CHROMATOGR, V28, P317, DOI 10.1002/bmc.3023
   Nolasco Felipe Rufine, 2006, Eng. Sanit. Ambient., V11, P118, DOI 10.1590/S1413-41522006000200004
   Oleson FB, 2004, CHEM-BIOL INTERACT, V150, P137, DOI 10.1016/j.cbi.2004.08.004
   Olszowy P, 2010, J PHARMACEUT BIOMED, V53, P1022, DOI 10.1016/j.jpba.2010.07.002
   Pea F, 2014, INFECTION, V42, P207, DOI 10.1007/s15010-013-0511-2
   Pea Federico, 2011, Ann Pharmacother, V45, pe37, DOI 10.1345/aph.1P745
   Picazo JJ, 2011, REV ESP QUIM, V24, P107
   Polillo M, 2010, THER DRUG MONIT, V32, P200, DOI 10.1097/FTD.0b013e3181d3f5cb
   Ribeiro RLV, 2004, J BRAZIL CHEM SOC, V15, P300, DOI 10.1590/S0103-50532004000200022
   Sabol K, 2005, ANTIMICROB AGENTS CH, V49, P1664, DOI 10.1128/AAC.49.4.1664-1665.2005
   Sader HS, 2014, INT J ANTIMICROB AG, V43, P465, DOI 10.1016/j.ijantimicag.2014.01.018
   Sakoulas G, 2006, ANTIMICROB AGENTS CH, V50, P1581, DOI 10.1128/AAC.50.4.1581-1585.2006
   Sanseverino AM, 2000, QUIM NOVA, V23, P102, DOI 10.1590/S0100-40422000000100018
   Schneider T, 2014, INT J MED MICROBIOL, V304, P37, DOI 10.1016/j.ijmm.2013.08.009
   Seaton RA, 2013, J ANTIMICROB CHEMOTH, V68, P1642, DOI 10.1093/jac/dkt067
   Shaaban H, 2015, TALANTA, V132, P739, DOI 10.1016/j.talanta.2014.09.050
   Shea K, 2008, ANN PHARMACOTHER, V42, P722, DOI 10.1345/aph.1K561
   Silveira GP, 2006, QUIM NOVA, V29, P844, DOI 10.1590/S0100-40422006000400037
   Silverman JA, 2005, J INFECT DIS, V191, P2149, DOI 10.1086/430352
   Silverman JA, 2003, ANTIMICROB AGENTS CH, V47, P2538, DOI 10.1128/AAC.47.8.2538-2544.2003
   Skiest DJ, 2006, J CLIN MICROBIOL, V44, P655, DOI 10.1128/JCM.44.2.655-656.2006
   Stroup JS, 2010, ANN PHARMACOTHER, V44, P746, DOI 10.1345/aph.1M650
   Szultka M, 2013, J CHROMATOGR B, V940, P66, DOI 10.1016/j.jchromb.2013.09.009
   The European Committee on Antimicrobial Susceptibility Testing (EUCAST, 2014, BREAKP TABL INT MICS
   Tobin CM, 2008, J ANTIMICROB CHEMOTH, V62, P1462, DOI 10.1093/jac/dkn414
   Totoli EG, 2012, PHYS CHEM, V2, P103, DOI DOI 10.5923/J.PC.20120206.04
   Totoli EG, 2014, WJPPS, P1928
   Traczewski MM, 2009, ANTIMICROB AGENTS CH, V53, P1735, DOI 10.1128/AAC.01022-08
   Van Bambeke F, 2008, TRENDS PHARMACOL SCI, V29, P124, DOI 10.1016/j.tips.2007.12.004
   Verdier MC, 2011, CLIN CHEM LAB MED, V49, P69, DOI 10.1515/CCLM.2011.005
   Welch CJ, 2010, TRAC-TREND ANAL CHEM, V29, P667, DOI 10.1016/j.trac.2010.03.008
   Wenisch JM, 2012, J ANTIMICROB CHEMOTH, V67, P977, DOI 10.1093/jac/dkr551
   WOODWORTH JR, 1992, ANTIMICROB AGENTS CH, V36, P318, DOI 10.1128/AAC.36.2.318
   World Health Organization, 2007, QUAL ASS PHARM COMP
   Wright GD, 2011, CHEM COMMUN, V47, P4055, DOI 10.1039/c0cc05111j
NR 92
TC 20
Z9 22
U1 2
U2 41
PU LIPPINCOTT WILLIAMS & WILKINS
PI PHILADELPHIA
PA TWO COMMERCE SQ, 2001 MARKET ST, PHILADELPHIA, PA 19103 USA
SN 0163-4356
EI 1536-3694
J9 THER DRUG MONIT
JI Ther. Drug Monit.
PD DEC
PY 2015
VL 37
IS 6
BP 699
EP 710
DI 10.1097/FTD.0000000000000222
PG 12
WC Medical Laboratory Technology; Pharmacology & Pharmacy; Toxicology
WE Science Citation Index Expanded (SCI-EXPANDED)
SC Medical Laboratory Technology; Pharmacology & Pharmacy; Toxicology
GA CX3JI
UT WOS:000365594600002
PM 26020161
DA 2024-08-24
ER

PT J
AU Dragomir, C
   Manea, AM
   Enatescu, VR
   Lacatusu, AAM
   Lacatusu, A
   Henry, OI
   Boia, M
   Ilie, C
AF Dragomir, Cristina
   Manea, Aniko-Maria
   Enatescu, Virgil Radu
   Lacatusu, Alina Adriana Mara
   Lacatusu, Adrian
   Henry, Osakwe Ifeanyi
   Boia, Marioara
   Ilie, Constantin
TI Left heart hypoplasia operated using double pulmonary arterial banding
   with double arterial duct stenting: A case report
SO EXPERIMENTAL AND THERAPEUTIC MEDICINE
LA English
DT Article
DE catheterisation; left heart hypoplasia; persistent arterial duct;
   postcardiotomy syndrome; pulmonary arteries banding
AB Hypoplastic left heart syndrome is a heterogeneous group of congenital cardiac malformations which associates hypoplastic/aplastic left ventricle, mitral and aortic valve, hypoplastic/atresia and severe aortic artery coarctation, and represents a medical-surgical emergency. We present a case of a newborn hospitalised in three clinics (two clinics from Timisoara and one from Vienna), and operated for hypoplastic left heart syndrome, without aortic coarctation, using a mixed technique cardiovascular repair surgery. The initial therapeutic conduct included maintaining the permeability of the arterial canal with prostaglandin E1. At the Vienna General Hospital, at the age of 17 days, bilateral banding of the pulmonary artery was performed and, at the age of 20 days, during the cardiac catheterisation, the Rashkind procedure (balloon atrial septostomy) was performed, with two stents being implanted in the arterial canal. Postoperative complications were postcardiotomy syndrome, pneumonia with Enterococcus faecalis and Stenotrophomonas maltophilia, sepsis with methicillin-resistant Staphylococcus aureus, coagulopathy, mixed anaemia, and metabolic acidosis. The patient died 1 month after the intervention due to cardiorespiratory arrest, bilateral congestive heart failure, left heart hypoplasia with shunt through the arterial canal and pulmonary artery banding, multiorgan failure, and severe secondary haemorrhagic disease. In conclusion, the initial cardiac surgical reconstruction consisted of a mixed technique, and anticoagulant medical treatment with heparin, antibiotics (bacterial endocarditis prophylaxis to be performed throughout life); postintervention hypoxic and infectious complications resulted in multiorgan failure and death.
C1 [Dragomir, Cristina; Manea, Aniko-Maria; Boia, Marioara; Ilie, Constantin] Victor Babes Univ Med & Pharm, Discipline Neonatol & Childcare, Obstet Gynaecol Dept 12, 2 Eftimie Murgu Sq, Timisoara 300041, Romania.
   [Manea, Aniko-Maria; Boia, Marioara] Louis Turcanu Emergency Clin Hosp Children, Neonatol Prematures Dept, Timisoara 300011, Romania.
   [Enatescu, Virgil Radu] Victor Babes Univ Med & Pharm, Discipline Psychiat, Neurosci Dept 8, Timisoara 300041, Romania.
   [Lacatusu, Alina Adriana Mara; Lacatusu, Adrian] Pius Brinzeu Cty Emergency Clin Hosp, Bega Pediat Clin 2, Timisoara 300226, Romania.
   [Lacatusu, Adrian] Victor Babes Univ Med & Pharm, Pediat Discipline 2, Pediat Dept 11, Timisoara 300041, Romania.
   [Henry, Osakwe Ifeanyi] Arad Cty Emergency Clin Hosp, Pediat Surg & Orthoped Dept, Arad 310158, Romania.
   [Ilie, Constantin] Pius Brinzeu Cty Emergency Clin Hosp, Neonatol Dept, Timisoara 300226, Romania.
C3 Victor Babes University of Medicine & Pharmacy, Timisoara; Victor Babes
   University of Medicine & Pharmacy, Timisoara; Victor Babes University of
   Medicine & Pharmacy, Timisoara
RP Dragomir, C; Manea, AM (corresponding author), Victor Babes Univ Med & Pharm, Discipline Neonatol & Childcare, Obstet Gynaecol Dept 12, 2 Eftimie Murgu Sq, Timisoara 300041, Romania.
EM dr.cristinadragomir@yahoo.com; aniko180798@yahoo.com
RI Enatescu, Virgil Radu/O-5591-2014; Manea, Aniko Maria/HKM-9590-2023
OI Dragomir, Cristina/0000-0002-4746-625X
CR Alabdulgader AA., 2018, J INVASIVE CARDIOL, V1, P8
   Anderson R, 2005, HYPOPLASTIC LEFT HEA
   Beer M.H., 2006, MERCK MANUAL DIAGNOS, VEighteenth
   Cloherty J, 2017, MANUAL NEONATAL CARE
   Connor JA, 2007, ORPHANET J RARE DIS, V2, DOI 10.1186/1750-1172-2-23
   Erek E, 2014, TURK GOGUS KALP DAMA, V22, P509, DOI 10.5606/tgkdc.dergisi.2014.9144
   Freedom R, 1991, NEONATAL HEART DIS
   Gardner S.L., 2016, Merenstein and Gardner's Handbook of Neonatal Intensive Care, V8th
   Johnson S, 2016, HYPOPLASTIC LEFT HEA
   Kliegman R, 2016, NELSON TXB PEDIAT, V2
   Riddick-Grisham S, 2011, PEDIAT LIFE CARE PLA, V3
   Roeleveld PP, 2018, CARDIOL YOUNG, V28, P1275, DOI 10.1017/S104795111800135X
   Sakurai T, 2012, ANN THORAC SURG, V94, P1534, DOI 10.1016/j.athoracsur.2012.05.097
   Si MS, 2016, ANN THORAC SURG, V101, P2045, DOI 10.1016/j.athoracsur.2016.04.031
   Si MS, 2014, SURG TREATMENT PEDIA
   Wilder T, 2018, CIRCULATION, V130
NR 16
TC 1
Z9 1
U1 0
U2 5
PU SPANDIDOS PUBL LTD
PI ATHENS
PA POB 18179, ATHENS, 116 10, GREECE
SN 1792-0981
EI 1792-1015
J9 EXP THER MED
JI Exp. Ther. Med.
PD DEC
PY 2020
VL 20
IS 6
AR 193
DI 10.3892/etm.2020.9323
PG 7
WC Medicine, Research & Experimental
WE Science Citation Index Expanded (SCI-EXPANDED)
SC Research & Experimental Medicine
GA OZ9VS
UT WOS:000595267100070
PM 33101483
OA Green Published, gold
DA 2024-08-24
ER

PT J
AU Dixon, J
   Duncan, CJA
AF Dixon, Jill
   Duncan, Christopher J. A.
TI Importance of antimicrobial stewardship to the English National Health
   Service
SO INFECTION AND DRUG RESISTANCE
LA English
DT Review
DE antimicrobial resistance; antibiotics; National Health Service;
   methicillin-resistant Staphylococcus aureus; Clostridium difficile;
   prescribing
ID RESPIRATORY-TRACT INFECTIONS; ANTIBIOTIC USE; PRIMARY-CARE; DISEASES
   SOCIETY; BROAD-SPECTRUM; SEVERE SEPSIS; PROCALCITONIN; RESISTANCE;
   PROGRAM; EPIDEMIOLOGY
AB Antimicrobials are an extremely valuable resource across the spectrum of modern medicine. Their development has been associated with dramatic reductions in communicable disease mortality and has facilitated technological advances in cancer therapy, transplantation, and surgery. However, this resource is threatened by the dwindling supply of new antimicrobials and the global increase in antimicrobial resistance. There is an urgent need for antimicrobial stewardship (AMS) to protect our remaining antimicrobials for future generations. AMS emphasizes sensible, appropriate antimicrobial management for the benefit of the individual and society as a whole. Within the English National Health Service (NHS), a series of recent policy initiatives have focused on all aspects of AMS, including best practice guidelines for antimicrobial prescribing, enhanced surveillance mechanisms for monitoring antimicrobial use across primary and secondary care, and new prescribing competencies for doctors in training. Here we provide a concise summary to clarify the current position and importance of AMS within the NHS and review the evidence base for AMS recommendations. The evidence supports the impact of AMS strategies on modifying prescribing practice in hospitals, with beneficial effects on both antimicrobial resistance and the incidence of Clostridium difficile, and no evidence of increased sepsis-related mortality. There is also a promising role for novel diagnostic technologies in AMS, both in enhancing microbiological diagnosis and improving the specificity of sepsis diagnosis. More work is needed to establish an evidence base for interventions to improve public and patient education regarding the role of antibiotics in common clinical syndromes, such as respiratory tract infection. Future priorities include establishing novel approaches to antimicrobial management (eg, duration of therapy, combination regimens) to protect against resistance and working with the pharmaceutical industry to promote the development of new antimicrobials.
C1 [Dixon, Jill; Duncan, Christopher J. A.] Royal Victoria Infirm, Dept Infect Dis & Trop Med, Queen Victoria Rd, Newcastle Upon Tyne NE1 4LP, Tyne & Wear, England.
C3 Newcastle University - UK
RP Duncan, CJA (corresponding author), Royal Victoria Infirm, Dept Infect Dis & Trop Med, Queen Victoria Rd, Newcastle Upon Tyne NE1 4LP, Tyne & Wear, England.
EM chrisduncan@doctors.net.uk
RI Duncan, Christopher/A-2018-2012
OI Duncan, Christopher/0000-0003-4181-2315
CR Akkerman AE, 2005, J ANTIMICROB CHEMOTH, V56, P930, DOI 10.1093/jac/dki283
   Akkerman AE, 2005, J ANTIMICROB CHEMOTH, V56, P569, DOI 10.1093/jac/dki257
   Albrich WC, 2012, ARCH INTERN MED, V172, P715, DOI 10.1001/archinternmed.2012.770
   [Anonymous], PATH LEAST RES
   [Anonymous], ANN REPORT CHIEF MED
   [Anonymous], 2000, UK ANT RES STRAT ACT
   Arnold SR, 2005, COCHRANE DB SYST REV, V4
   Ashiru-Oredope D, 2013, J ANTIMICROB CHEMOTH, V68, P2421, DOI 10.1093/jac/dkt363
   Ashiru-Oredope D, 2012, J ANTIMICROB CHEMOTH, V67, pI51, DOI 10.1093/jac/dks202
   Barbut F, 2011, CURR OPIN INFECT DIS, V24, P370, DOI 10.1097/QCO.0b013e32834748e5
   Bolan GA, 2012, NEW ENGL J MED, V366, P485, DOI 10.1056/NEJMp1112456
   Boucher HW, 2009, CLIN INFECT DIS, V48, P1, DOI 10.1086/595011
   Cals JWL, 2007, BRIT J GEN PRACT, V57, P942, DOI 10.3399/096016407782605027
   Carlet J, 2011, LANCET, V378, P369, DOI 10.1016/S0140-6736(11)60401-7
   Cooke J, 2010, J ANTIMICROB CHEMOTH, V65, P2669, DOI 10.1093/jac/dkq367
   Costelloe Ceire, 2010, BMJ, V340, pc2096, DOI 10.1136/bmj.c2096
   Davey P, 2017, COCHRANE DB SYST REV, DOI [10.1002/14651858.CD003543.pub4, 10.1002/14651858.CD003543.pub3]
   Davies SC, 2013, LANCET, V381, P1606, DOI 10.1016/S0140-6736(13)60604-2
   Dellit TH, 2007, CLIN INFECT DIS, V44, P159, DOI 10.1086/510393
   Fauci AS, 2012, NEW ENGL J MED, V366, P454, DOI [10.1056/NEJMra1108296, 10.1056/NEJMc1204960, 10.1056/NEJMc1202013]
   Francis NA, 2009, BMJ-BRIT MED J, V339, DOI 10.1136/bmj.b2885
   Fricke WF, 2014, NAT REV GENET, V15, P49, DOI 10.1038/nrg3624
   Gaieski DF, 2010, CRIT CARE MED, V38, P1045, DOI 10.1097/CCM.0b013e3181cc4824
   Geiger K, 2013, AM J HEALTH-SYST PH, V70, P335, DOI 10.2146/ajhp110724
   Gerber JS, 2013, JAMA-J AM MED ASSOC, V309, P2345, DOI 10.1001/jama.2013.6287
   Gjelstad S, 2013, BMJ-BRIT MED J, V347, DOI 10.1136/bmj.f4403
   Guyer B, 2000, PEDIATRICS, V106, P1307, DOI 10.1542/peds.106.6.1307
   Hohn A, 2013, BMC INFECT DIS, V13, DOI 10.1186/1471-2334-13-158
   Kessel AS, 2013, BMJ-BRIT MED J, V346, DOI 10.1136/bmj.f1601
   Liew YX, 2012, EUR J CLIN MICROBIOL, V31, P3041, DOI 10.1007/s10096-012-1662-2
   McNulty CAM, 2012, J ANTIMICROB CHEMOTH, V67, P2543, DOI 10.1093/jac/dks358
   McNulty CAM, 2010, J ANTIMICROB CHEMOTH, V65, P1526, DOI 10.1093/jac/dkq126
   Minen MT, 2010, MICROB DRUG RESIST, V16, P285, DOI 10.1089/mdr.2010.0009
   Mölstad S, 2008, LANCET INFECT DIS, V8, P125, DOI 10.1016/S1473-3099(08)70017-3
   Moore M, 2013, BRIT J GEN PRACT, V63, P340, DOI 10.3399/bjgp13X668447
   Munoz-Price LS, 2013, LANCET INFECT DIS, V13, P785, DOI 10.1016/S1473-3099(13)70190-7
   Nathwani D, 2012, ANTIMICROB RESIST IN, V1, DOI 10.1186/2047-2994-1-7
   Nemeth J, 2012, J HOSP INFECT, V82, P254, DOI 10.1016/j.jhin.2012.08.017
   O'Brien DJ, 2013, CURR OPIN INFECT DIS, V26, P352, DOI 10.1097/QCO.0b013e3283631046
   Paltansing S, 2013, EMERG INFECT DIS, V19, P1206, DOI [10.3201/eid1908.130257, 10.3201/eid.1908.130257]
   Perez KK, 2013, ARCH PATHOL LAB MED, V137, P1247, DOI 10.5858/arpa.2012-0651-OA
   Pier GB, 2008, CLIN INFECT DIS, V47, P1113, DOI 10.1086/592123
   Pulcini C, 2011, CLIN MICROBIOL INFEC, V17, P80, DOI 10.1111/j.1469-0691.2010.03179.x
   Saeed K, 2011, J HOSP INFECT, V78, P289, DOI 10.1016/j.jhin.2011.03.018
   Sauer S, 2010, NAT REV MICROBIOL, V8, P74, DOI 10.1038/nrmicro2243
   Schuetz P, 2009, JAMA-J AM MED ASSOC, V302, P1059, DOI 10.1001/jama.2009.1297
   Smith R, 2013, BMJ-BRIT MED J, V346, DOI 10.1136/bmj.f1493
   Spellberg B, 2008, CLIN INFECT DIS, V47, P294, DOI 10.1086/589579
   Stockley JM, 2012, J INFECTION, V65, P377, DOI 10.1016/j.jinf.2012.08.017
   van der Velden LBJ, 2012, EUR J CLIN MICROBIOL, V31, P1561, DOI 10.1007/s10096-011-1478-5
   Wacker C, 2013, LANCET INFECT DIS, V13, P426, DOI 10.1016/S1473-3099(12)70323-7
   Wickramasinghe NH, 2012, J ANTIMICROB CHEMOTH, V67, P1108, DOI 10.1093/jac/dks018
NR 52
TC 18
Z9 19
U1 0
U2 10
PU DOVE MEDICAL PRESS LTD
PI ALBANY
PA PO BOX 300-008, ALBANY, AUCKLAND 0752, NEW ZEALAND
SN 1178-6973
J9 INFECT DRUG RESIST
JI Infect. Drug Resistance
PY 2014
VL 7
BP 145
EP 152
DI 10.2147/IDR.S39185
PG 8
WC Infectious Diseases; Pharmacology & Pharmacy
WE Science Citation Index Expanded (SCI-EXPANDED)
SC Infectious Diseases; Pharmacology & Pharmacy
GA V46LF
UT WOS:000209885000016
PM 24936131
OA Green Published, gold, Green Submitted
DA 2024-08-24
ER

PT J
AU Kayange, N
   Kamugisha, E
   Mwizamholya, DL
   Jeremiah, S
   Mshana, SE
AF Kayange, Neema
   Kamugisha, Erasmus
   Mwizamholya, Damas L.
   Jeremiah, Seni
   Mshana, Stephen E.
TI Predictors of positive blood culture and deaths among neonates with
   suspected neonatal sepsis in a tertiary hospital, Mwanza- Tanzania
SO BMC PEDIATRICS
LA English
DT Article
ID SPECTRUM BETA-LACTAMASES; ENTEROBACTERIACEAE; SEPTICEMIA; DIAGNOSIS;
   MORTALITY; IMPACT
AB Background: Neonatal sepsis is a significant cause of morbidity and mortality in neonates. Appropriate clinical diagnosis and empirical treatment in a given setting is crucial as pathogens of bacterial sepsis and antibiotic sensitivity pattern can considerably vary in different settings. This study was conducted at Bugando Medical Centre (BMC), Tanzania to determine the prevalence of neonatal sepsis, predictors of positive blood culture, deaths and antimicrobial susceptibility, thus providing essential information to formulate a policy for management of neonatal sepsis.
   Methods: This was a prospective cross sectional study involving 300 neonates admitted at BMC neonatal unit between March and November 2009. Standard data collection form was used to collect all demographic data and clinical characteristics of neonates. Blood culture was done on Brain Heart Infusion broth followed by identification of isolates using conventional methods and testing for their susceptibility to antimicrobial agents using the disc diffusion method.
   Results: Among 770 neonates admitted during the study period; 300 (38.9%) neonates were diagnosed to have neonatal sepsis by WHO criteria. Of 300 neonates with clinical neonatal sepsis 121(40%) and 179(60%) had early and late onset sepsis respectively. Positive blood culture was found in 57 (47.1%) and 92 (51.4%) among neonates with early and late onset neonatal sepsis respectively (p = 0.466). Predictors of positive blood culture in both early and late onset neonatal sepsis were inability to feed, lethargy, cyanosis, meconium stained liquor, premature rupture of the membrane and convulsion. About 49% of gram negatives isolates were resistant to third generation cephalosporins and 28% of Staphylococcus aureus were found to be Methicillin resistant Staphylococcus aureus (MRSA). Deaths occurred in 57 (19%) of neonates. Factors that predicted deaths were positive blood culture (p = 0.0001), gram negative sepsis (p = 0.0001) and infection with ESBL (p = 0.008) or MRSA (p = 0.008) isolates.
   Conclusion: Our findings suggest that lethargy, convulsion, inability to feed, cyanosis, PROM and meconium stained liquor are significantly associated with positive blood culture in both early and late onset disease. Mortality and morbidity on neonatal sepsis is high at our setting and is significantly contributed by positive blood culture with multiresistant gram negative bacteria.
C1 [Jeremiah, Seni; Mshana, Stephen E.] Weill Bugando Univ, Coll Hlth Sci, Dept Microbiol Immunol, Mwanza, Tanzania.
   [Kamugisha, Erasmus] Weill Bugando Univ, Coll Hlth Sci, Dept Biochem, Mwanza, Tanzania.
   [Kayange, Neema; Mwizamholya, Damas L.] Bugando Med Ctr, Dept Pediat & Child Hlth, Mwanza, Tanzania.
RP Mshana, SE (corresponding author), Weill Bugando Univ, Coll Hlth Sci, Dept Microbiol Immunol, Mwanza, Tanzania.
EM mshana72@yahoo.com
RI Mshana, Stephen/AAE-1900-2022
OI Seni, Jeremiah/0000-0003-2420-5329
FU WBUCHS
FX The authors would like to acknowledge the technical support provided by
   the members of the Departments of Microbiology/Immunology and Pediatrics
   and Child health. We thank Mary Louise Shushu, Dr Miriam Mirambo, Hezron
   Bassu and Bella Evans for their excellent technical assistance. This
   work was supported from research grant of WBUCHS to SEM.
CR [Anonymous], 2006, M2A9 CLIN LAB STAND
   Baron M, 1999, MANUAL CLIN MICROBIO
   Blomberg B, 2005, J CLIN MICROBIOL, V43, P745, DOI 10.1128/JCM.43.2.745-749.2005
   Bradford PA, 2001, CLIN MICROBIOL REV, V14, P933, DOI 10.1128/CMR.14.4.933-951.2001
   English M, 2004, B WORLD HEALTH ORGAN, V82, P323
   French GL, 2005, ADV DRUG DELIVER REV, V57, P1514, DOI 10.1016/j.addr.2005.04.005
   Iregbu Kenneth C, 2006, Afr Health Sci, V6, P151
   Jain A, 2003, J MED MICROBIOL, V52, P421, DOI 10.1099/jmm.0.04966-0
   Klingenberg C, 2003, ANN TROP PAEDIATR, V23, P293, DOI 10.1179/027249303225007806
   Kudawla M, 2008, J TROP PEDIATRICS, V54, P66, DOI 10.1093/tropej/fmm065
   M'Zali FH, 2000, J ANTIMICROB CHEMOTH, V45, P881, DOI 10.1093/jac/45.6.881
   Margolis P, 1999, PEDIATR INFECT DIS J, V18, pS23
   MONGA K, 1986, Indian Journal of Pediatrics, V53, P505, DOI 10.1007/BF02749536
   Mugalu J, 2006, Afr Health Sci, V6, P120
   SAEZLLORENS X, 1993, J PEDIATR-US, V123, P497, DOI 10.1016/S0022-3476(05)80942-4
   SIEGEL JD, 1981, NEW ENGL J MED, V304, P642, DOI 10.1056/NEJM198103123041105
   Singh SA, 2003, J TROP PEDIATRICS, V49, P235, DOI 10.1093/tropej/49.4.235
   *SPSS INC, 2004, SPSS INC VERS 13 0 S
   Stoll BJ, 1997, CLIN PERINATOL, V24, P1
   Tallur Shasikala S., Indian Journal of Pediatrics, V67, p, P170
   TESSIN I, 1990, ACTA PAEDIATR SCAND, V79, P1023, DOI 10.1111/j.1651-2227.1990.tb11378.x
   Tumbarello M, 2007, ANTIMICROB AGENTS CH, V51, P1987, DOI 10.1128/AAC.01509-06
   Weber MW, 2003, PEDIATR INFECT DIS J, V22, P711, DOI 10.1097/01.inf.0000078163.80807.88
   World Health Organization, 1995, REP TECHN WORK GROUP
   Yurdakok M, 1998, TURKISH J PEDIATR, V40, P17
NR 25
TC 181
Z9 188
U1 1
U2 5
PU BMC
PI LONDON
PA CAMPUS, 4 CRINAN ST, LONDON N1 9XW, ENGLAND
EI 1471-2431
J9 BMC PEDIATR
JI BMC Pediatr.
PD JUN 4
PY 2010
VL 10
AR 39
DI 10.1186/1471-2431-10-39
PG 9
WC Pediatrics
WE Science Citation Index Expanded (SCI-EXPANDED)
SC Pediatrics
GA 626GB
UT WOS:000279953200001
PM 20525358
OA Green Published, gold
DA 2024-08-24
ER

PT J
AU Xie, C
   Taylor, DM
   Howden, BP
   Charles, PGP
AF Xie, C.
   Taylor, D. McD.
   Howden, B. P.
   Charles, P. G. P.
TI Comparison of the bacterial isolates and antibiotic resistance patterns
   of elderly nursing home and general community patients
SO INTERNAL MEDICINE JOURNAL
LA English
DT Article
DE bacterial infection; nursing home; drug resistance bacterial; urinary
   tract infection; methicillin-resistant Staphylococcus aureus
ID TERM-CARE FACILITIES; URINARY-TRACT-INFECTION; STAPHYLOCOCCUS-AUREUS;
   RISK-FACTORS; ASYMPTOMATIC BACTERIURIA; LONGITUDINAL TRENDS; RESIDENTS;
   EPIDEMIOLOGY; BACTEREMIA; PREVALENCE
AB Background: Nursing home-acquired infections may differ from general community-acquired infections in bacteriology and antibiotic resistance. However, there are currently limited data on this topic in the Australian setting. Aims: To compare bacterial isolates and antibiotic resistance patterns, from pathology specimens of nursing home and community patients, and to comment on the suitability of empiric antibiotic guidelines for nursing home-acquired infection. Methods: This was a retrospective cohort study of patients, aged =65 years, who resided in either nursing homes or the general community. Patients with a hospital admission in the previous 28 days were excluded. Positive specimen cultures, collected between July 2003 and June 2008 in the Emergency Department and Outpatient Clinics of the Austin Hospital (Melbourne), were examined. The main outcome measures were the bacterial isolates, and their antibiotic resistance patterns, of patients from nursing homes and the general community. Results: Specimens of blood (638), sputum (425), urine (4044) and wound cultures (785) were examined. The bacteriology of blood culture isolates did not differ between the two groups (P= 0.3). However, the bacteriology of sputum, urine and wound cultures differed significantly between the groups (P= 0.025, P < 0.001, P= 0.004 respectively). There were also higher proportions of antibiotic resistance among some bacteria in nursing home patients, especially methicillin resistance among Staphylococcus aureus isolates across all specimen types, and resistance to several empiric antibiotics among Enterobacteriaceae isolates in urine cultures. Conclusion: Empiric antibiotic guidelines appear adequate to treat nursing home-acquired septicaemia and pneumonia. However, guidelines for urinary tract infections and wound infections may need to be refined.
C1 [Xie, C.; Taylor, D. McD.; Howden, B. P.; Charles, P. G. P.] Univ Melbourne, Dept Med, Melbourne, Vic, Australia.
   [Xie, C.; Taylor, D. McD.] Austin Hlth, Emergency Dept, Melbourne, Vic, Australia.
   [Howden, B. P.; Charles, P. G. P.] Austin Hlth, Dept Infect Dis, Melbourne, Vic, Australia.
   [Howden, B. P.] Austin Hlth, Dept Microbiol, Melbourne, Vic, Australia.
   [Charles, P. G. P.] Austin Hlth, Dept Gen Med, Melbourne, Vic, Australia.
C3 University of Melbourne; Austin Research Institute; Florey Institute of
   Neuroscience & Mental Health; Austin Research Institute; Florey
   Institute of Neuroscience & Mental Health; Austin Research Institute;
   Florey Institute of Neuroscience & Mental Health; Florey Institute of
   Neuroscience & Mental Health; Austin Research Institute
RP Taylor, DM (corresponding author), Austin Hlth, Emergency Dept, POB 5555, Heidelberg, Vic 3084, Australia.
EM david.taylor@austin.org.au
RI Howden, Benjamin/KHY-6363-2024
OI Howden, Benjamin/0000-0003-0237-1473; Charles,
   Patrick/0000-0001-6130-5295
CR [Anonymous], 2006, METH DIL ANT SUSC TE, Vseventh
   Bearman GML, 2005, ARCH MED RES, V36, P646, DOI 10.1016/j.arcmed.2005.02.005
   Benenson S, 2009, INFECT CONT HOSP EP, V30, P786, DOI 10.1086/598345
   Bonomo RA, 2000, CLIN INFECT DIS, V31, P1414, DOI 10.1086/317489
   BRADLEY SF, 1991, ANN INTERN MED, V115, P417, DOI 10.7326/0003-4819-115-6-417
   Bradley SF, 2002, CLIN INFECT DIS, V34, P211, DOI 10.1086/338150
   Bradley SF, 1999, AM J MED, V106, p48S
   Bradley Suzanne F., 1999, American Journal of Medicine, V106, p2S, DOI 10.1016/S0002-9343(98)00349-0
   Brennen C, 1998, J AM GERIATR SOC, V46, P157, DOI 10.1111/j.1532-5415.1998.tb02532.x
   Colodner R, 2008, INFECTION, V36, P41, DOI 10.1007/s15010-007-7083-y
   Crnich CJ, 2007, INFECT CONT HOSP EP, V28, P1006, DOI 10.1086/518750
   Das R, 2009, INFECT CONT HOSP EP, V30, P1116, DOI 10.1086/647981
   Elizaga ML, 2002, CLIN INFECT DIS, V34, P441, DOI 10.1086/338461
   Fallon EO, 2009, J GERONTOL A-BIOL, V64, P138, DOI 10.1093/gerona/gln020
   Funuro JP, 2008, AM J INFECT CONTROL, V36, P468, DOI [10.1016/j.ajic:2008.01.003, 10.1016/j.ajic.2008.01.003]
   Garibaldi RA, 1999, J HOSP INFECT, V43, pS9, DOI 10.1016/S0195-6701(99)90061-0
   Johnson LB, 2003, INFECT CONT HOSP EP, V24, P431, DOI 10.1086/502227
   Lesse AJ, 2006, AM J INFECT CONTROL, V34, P642, DOI 10.1016/j.ajic.2006.06.008
   Loeb M, 2004, INFECT CONT HOSP EP, V25, P985, DOI 10.1086/502331
   Loeb MB, 2003, AM J EPIDEMIOL, V157, P40, DOI 10.1093/aje/kwf173
   MAGAZINER J, 1991, J AM GERIATR SOC, V39, P1071, DOI 10.1111/j.1532-5415.1991.tb02871.x
   Manzur A, 2009, CLIN MICROBIOL INFEC, V15, P26, DOI 10.1111/j.1469-0691.2009.03093.x
   Matheï C, 2007, INFECT DIS CLIN N AM, V21, P761, DOI 10.1016/j.idc.2007.07.005
   MUDER RR, 1992, CLIN INFECT DIS, V14, P647, DOI 10.1093/clinids/14.3.647
   Muder RR, 1998, AM J MED, V105, P319, DOI 10.1016/S0002-9343(98)00262-9
   Mylotte JM, 2002, CLIN INFECT DIS, V35, P1484, DOI 10.1086/344649
   Mylotte JM, 2005, INFECT CONT HOSP EP, V26, P833, DOI 10.1086/502502
   Mylotte JM, 2001, AM J INFECT CONTROL, V29, P139, DOI 10.1067/mic.2001.114225
   Nicolle LE, 2000, CLIN INFECT DIS, V31, P757, DOI 10.1086/313996
   Nicolle LE, 1996, CLIN MICROBIOL REV, V9, P1
   Nicolle LE, 2000, CAN MED ASSOC J, V163, P285
   Nicolle LE, 2002, J AM GERIATR SOC, V50, pS230
   Nicolle LE, 2001, INFECT CONT HOSP EP, V22, P167, DOI 10.1086/501886
   Nimmo GR, 2006, MED J AUSTRALIA, V184, P384, DOI 10.5694/j.1326-5377.2006.tb00287.x
   Norman DC, 2002, J AM GERIATR SOC, V50, pS242
   Nuorti JP, 1998, NEW ENGL J MED, V338, P1861, DOI 10.1056/NEJM199806253382601
   Pop-Vicas A, 2008, J AM GERIATR SOC, V56, P1276, DOI 10.1111/j.1532-5415.2008.01787.x
   Raz Raul, 2003, J Am Med Dir Assoc, V4, pS100, DOI 10.1016/S1525-8610(04)70339-4
   Rezende NA, 2002, AM J MED SCI, V323, P117, DOI 10.1097/00000441-200203000-00001
   Richards Chesley L., 2004, International Urology and Nephrology, V36, P457, DOI 10.1007/s11255-004-4870-6
   Richards Chesley L Jr, 2003, J Am Med Dir Assoc, V4, pS110, DOI 10.1097/01.JAM.0000066025.56717.01
   Rogers MAM, 2008, AM J INFECT CONTROL, V36, P472, DOI 10.1016/j.ajic.2007.10.016
   SETIA U, 1984, ARCH INTERN MED, V144, P1633, DOI 10.1001/archinte.144.8.1633
   Smith PW, 2008, AM J INFECT CONTROL, V36, P504, DOI 10.1016/j.ajic.2008.06.001
   Smith PW, 1999, INFECT CONT HOSP EP, V20, P358, DOI 10.1086/501636
   Strausbaugh LJ, 1996, INFECT CONT HOSP EP, V17, P129
   Therapeutic Guidelines Limited and Victorian Drug Usage Advisory Committee Antibiotic Guidelines Sub-Committee, 2010, THER GUID ANT
   Toubes E, 2003, CLIN INFECT DIS, V36, P724, DOI 10.1086/368081
   Trick WE, 2001, J AM GERIATR SOC, V49, P270, DOI 10.1046/j.1532-5415.2001.4930270.x
   Viray M, 2005, INFECT CONT HOSP EP, V26, P56, DOI 10.1086/502487
   Wagenlehner FME, 2005, DRUG AGING, V22, P801, DOI 10.2165/00002512-200522100-00001
   Wright SW, 2000, AM J EMERG MED, V18, P143, DOI 10.1016/S0735-6757(00)90005-6
   Yoshikawa TT, 2002, J AM GERIATR SOC, V50, pS226
NR 53
TC 18
Z9 18
U1 1
U2 10
PU WILEY
PI HOBOKEN
PA 111 RIVER ST, HOBOKEN 07030-5774, NJ USA
SN 1444-0903
EI 1445-5994
J9 INTERN MED J
JI Intern. Med. J.
PD JUL
PY 2012
VL 42
IS 7
BP E157
EP E164
DI 10.1111/j.1445-5994.2011.02436.x
PG 8
WC Medicine, General & Internal
WE Science Citation Index Expanded (SCI-EXPANDED)
SC General & Internal Medicine
GA 975MG
UT WOS:000306514800003
PM 21241444
DA 2024-08-24
ER

PT J
AU Korol, E
   Johnston, K
   Waser, N
   Sifakis, F
   Jafri, HS
   Lo, M
   Kyaw, MH
AF Korol, Ellen
   Johnston, Karissa
   Waser, Nathalie
   Sifakis, Frangiscos
   Jafri, Hasan S.
   Lo, Mathew
   Kyaw, Moe H.
TI A Systematic Review of Risk Factors Associated with Surgical Site
   Infections among Surgical Patients
SO PLOS ONE
LA English
DT Review
ID RESISTANT STAPHYLOCOCCUS-AUREUS; POOR FUNCTIONAL STATUS;
   CARDIAC-SURGERY; MEDIASTINITIS; MICROBIOLOGY; EPIDEMIOLOGY;
   SURVEILLANCE; PREDICTORS
AB Importance: Surgical site infection (SSI) complicates 2-5% of surgeries in the United States. Severity of SSI ranges from superficial skin infection to life-threatening conditions such as severe sepsis, and SSIs are responsible for increased morbidity, mortality, and economic burden associated with surgery. Staphylococcus aureus (S. aureus) is a commonly-isolated organism for SSI, and methicillin-resistant S. aureus SSI incidence is increasing globally.
   Objective: The objective of this systematic review was to characterize risk factors for SSI within observational studies describing incidence of SSI in a real-world setting.
   Evidence Review: An initial search identified 328 titles published in 2002-2012; 57 were identified as relevant for data extraction. Extracted information included study design and methodology, reported cumulative incidence and post-surgical time until onset of SSI, and odds ratios and associated variability for all factors considered in univariate and/or multivariable analyses.
   Findings: Median SSI incidence was 3.7%, ranging from 0.1% to 50.4%. Incidence of overall SSI and S. aureus SSI were both highest in tumor-related and transplant surgeries. Median time until SSI onset was 17.0 days, with longer time-to-onset for orthopedic and transplant surgeries. Risk factors consistently identified as associated with SSI included co-morbidities, advanced age, risk indices, patient frailty, and surgery complexity. Thirteen studies considered diabetes as a risk factor in multivariable analysis; 85% found a significant association with SSI, with odds ratios ranging from 1.5-24.3. Longer surgeries were associated with increased SSI risk, with a median odds ratio of 2.3 across 11 studies reporting significant results.
   Conclusions and Relevance: In a broad review of published literature, risk factors for SSI were characterized as describing reduced fitness, patient frailty, surgery duration, and complexity. Recognition of risk factors frequently associated with SSI allows for identification of such patients with the greatest need for optimal preventive measures to be identified and pre-treatment prior to surgery.
C1 [Korol, Ellen; Johnston, Karissa; Waser, Nathalie] Oxford Outcomes, Vancouver, BC, Canada.
   [Sifakis, Frangiscos; Jafri, Hasan S.; Lo, Mathew; Kyaw, Moe H.] MedImmune, Gaithersburg, MD USA.
C3 AstraZeneca; Medimmune
RP Kyaw, MH (corresponding author), MedImmune, Gaithersburg, MD USA.
EM mkyaw11@gmail.com
RI Jafri, Hasan/D-4895-2018
OI Jafri, Hasan/0000-0003-2179-6450
FU MedImmune
FX The authors have the following interests: this study was sponsored by
   MedImmune, the employer of Frangiscos Sifakis, Hasan S. Jafri, Mathew
   Lo, Moe H. Kyaw at the time of the study. Ellen Korol, Karissa Johnston
   and Nathalie Waser are employed by Oxford Outcomes, and served as
   consultants for MedImmune in performing this research. There are no
   patents, products in development or marketed products to declare. This
   does not alter the authors' adherence to all the PLOS ONE policies on
   sharing data and materials, as detailed online in the guide for authors.
CR Ahmed D, 2011, J CARDIOVASC SURG, V52, P99
   Allpress AL, 2004, PEDIATR INFECT DIS J, V23, P231, DOI 10.1097/01.inf.0000114904.21616.ba
   Anderson DJ, 2008, INFECT CONT HOSP EP, V29, P832, DOI 10.1086/590124
   Anderson DJ, 2009, INFECT DIS CLIN N AM, V23, P53, DOI 10.1016/j.idc.2008.10.004
   [Anonymous], SEMIN INFECT CONTROL
   Apisarnthanarak A, 2003, INFECT CONT HOSP EP, V24, P31, DOI 10.1086/502112
   Asensio A, 2008, LIVER TRANSPLANT, V14, P799, DOI 10.1002/lt.21435
   Centofanti P, 2007, J CARDIOVASC SURG, V48, P641
   Chemaly RF, 2010, ANN SURG ONCOL, V17, P1499, DOI 10.1245/s10434-010-0923-5
   Chen TY, 2010, J AM GERIATR SOC, V58, P527, DOI 10.1111/j.1532-5415.2010.02719.x
   Concato J, 2012, PHARMACOEPIDEM DR S, V21, P6, DOI 10.1002/pds.3245
   Diez C, 2007, J CARDIOTHORAC SURG, V2, DOI 10.1186/1749-8090-2-23
   Dulon M, 2011, BMC INFECT DIS, V11, DOI 10.1186/1471-2334-11-138
   Erman T, 2005, SURG NEUROL, V63, P107, DOI 10.1016/j.surneu.2004.04.024
   Felippe WAB, 2007, WORLD J SURG, V31, P2293, DOI 10.1007/s00268-007-9248-3
   Gibbons C, 2011, HEALTH TECHNOL ASSES, V15, P1
   Gualis Javier, 2009, Asian Cardiovasc Thorac Ann, V17, P612, DOI 10.1177/0218492309349071
   Gummert JF, 2002, THORAC CARDIOV SURG, V50, P87, DOI 10.1055/s-2002-26691
   Harbarth S, 2008, INFECT CONT HOSP EP, V29, P890, DOI 10.1086/590193
   Kasatpibal N, 2005, AM J INFECT CONTROL, V33, P587, DOI 10.1016/j.ajic.2004.11.012
   Kaya Ekrem, 2006, Surg Infect (Larchmt), V7, P519, DOI 10.1089/sur.2006.7.519
   Kaye KS, 2008, CLIN INFECT DIS, V46, P1568, DOI 10.1086/587673
   Kaye KS, 2006, J AM GERIATR SOC, V54, P391, DOI 10.1111/j.1532-5415.2005.00651.x
   Kim ES, 2012, INFECT CONT HOSP EP, V33, P572, DOI 10.1086/665728
   Koutsoumbelis S, 2011, J BONE JOINT SURG AM, V93A, P1627, DOI 10.2106/JBJS.J.00039
   Leaper DJ, 2010, SURG INFECT, V11, P283, DOI 10.1089/sur.2010.022
   Lee J, 2006, J BONE JOINT SURG AM, V88A, P1705, DOI 10.2106/JBJS.E.01156
   Lepelletier D, 2005, INFECT CONT HOSP EP, V26, P466, DOI 10.1086/502569
   Lietard C, 2008, J NEUROSURG, V109, P729, DOI 10.3171/JNS/2008/109/10/0729
   Mawalla B, 2011, BMC SURG, V11, DOI 10.1186/1471-2482-11-21
   Moher D, 2015, SYST REV-LONDON, V4, DOI [10.1186/2046-4053-4-1, 10.1136/bmj.i4086, 10.1371/journal.pmed.1000097, 10.1016/j.ijsu.2010.07.299, 10.1136/bmj.b2535, 10.1136/bmj.b2700, 10.1016/j.ijsu.2010.02.007]
   Muilwijk J, 2006, J HOSP INFECT, V62, P319, DOI 10.1016/j.jhin.2005.08.006
   Olsen MA, 2003, J NEUROSURG, V98, P149, DOI 10.3171/spi.2003.98.2.0149
   Omeis IA, 2011, SPINE, V36, P1410, DOI 10.1097/BRS.0b013e3181f48fa9
   Omran AS, 2007, BMC INFECT DIS, V7, DOI 10.1186/1471-2334-7-112
   Owens CD, 2008, J HOSP INFECT, V70, P3, DOI 10.1016/S0195-6701(08)60017-1
   Schmidt CO, 2008, INT J PUBLIC HEALTH, V53, P165, DOI 10.1007/s00038-008-7068-3
   Sharma M, 2009, AM J INFECT CONTROL, V37, P653, DOI 10.1016/j.ajic.2008.12.012
   Strom BL, 2007, MED CARE, V45, pS13, DOI 10.1097/MLR.0b013e318041f752
   SUISSA S, 1995, EPIDEMIOLOGY, V6, P248, DOI 10.1097/00001648-199505000-00010
   Suljagic V, 2010, SURG TODAY, V40, P763, DOI 10.1007/s00595-009-4124-4
   Thanni LOA, 2004, J NATL MED ASSOC, V96, P1070
   Upton A, 2005, ANZ J SURG, V75, P198, DOI 10.1111/j.1445-2197.2005.03371.x
   Yano K, 2009, ACTA ORTHOP, V80, P486, DOI 10.3109/17453670903110675
NR 44
TC 253
Z9 275
U1 2
U2 25
PU PUBLIC LIBRARY SCIENCE
PI SAN FRANCISCO
PA 1160 BATTERY STREET, STE 100, SAN FRANCISCO, CA 94111 USA
SN 1932-6203
J9 PLOS ONE
JI PLoS One
PD DEC 18
PY 2013
VL 8
IS 12
AR e83743
DI 10.1371/journal.pone.0083743
PG 9
WC Multidisciplinary Sciences
WE Science Citation Index Expanded (SCI-EXPANDED)
SC Science & Technology - Other Topics
GA 276HL
UT WOS:000328740300118
PM 24367612
OA gold, Green Published, Green Submitted
DA 2024-08-24
ER

PT J
AU Nguyen, MP
   Crotty, MP
   Daniel, B
   Dominguez, E
AF Nguyen, M. Paul
   Crotty, Matthew P.
   Daniel, Betina
   Dominguez, Ed
TI An Evaluation of Guideline Concordance in the Management of
   Intra-Abdominal Infections
SO SURGICAL INFECTIONS
LA English
DT Article
DE intra-abdominal infections; guideline concordance; antibiotic therapy;
   antimicrobial resistance; empiric antibiotic treatment
ID COURSE ANTIMICROBIAL THERAPY; CHILDREN GUIDELINES; TREATMENT FAILURE;
   DISEASES SOCIETY; LONGER-DURATION; SEPSIS; ADULTS; DIAGNOSIS; RISK
AB Background: Optimal treatment of intra-abdominal infections (IAIs) is multifaceted, typically requiring surgical intervention and antimicrobial therapy. Treatment of IAIs aligned with the 2017 revised Surgical Infection Society (SIS) guidelines may improve patient outcomes. Here we compare clinical outcomes of patients who received guideline concordant and discordant therapy for treatment of IAIs. Patients and Methods: This was a retrospective observational study of patients admitted from January 2013 to June 2016 with IAIs. Guideline concordant treatment was based on three criteria: source control, antibiotic choice, and antibiotic duration. The primary outcome was a composite of in-hospital mortality and 30-day re-admission. Multivariable logistic regression was used to determine independent factors associated with the composite end point. Results: A total of 221 patients were included, with guideline concordant treatment occurring in 117 (53%) patients. In-hospital mortality or 30-day re-admission occurred in 15 (12.8%) patients in the guideline concordant group compared with 24 (23.1%) in the guideline discordant group (p = 0.046). Empiric antibiotic choice was the most common component of discordance to guidelines (61% of patients). In multivariable analysis, guideline concordant treatment was associated with a decrease in the composite outcome (adjusted odds ratio [aOR] = 0.461, p = 0.045). In contrast, the presence of empiric methicillin-resistant Staphylococcus aureus (MRSA)/vancomycin-resistant Enterococcus (VRE) coverage (aOR: 2.645, p = 0.030), and moderate-to-severe liver disease (aOR: 8.081, p = 0.027) were associated with an increased risk for the composite outcome. Conclusions: Concordance to recommendations from the 2017 revised SIS guidelines is of critical importance in the optimal management of IAIs and further investigation of interventions to improve concordance are warranted.
C1 [Nguyen, M. Paul; Crotty, Matthew P.; Daniel, Betina] Methodist Dallas Med Ctr, Methodist Transplant Specialists, Dept Pharm, Dallas, TX USA.
   [Dominguez, Ed] Methodist Dallas Med Ctr, Methodist Transplant Specialists, Organ Transplant Infect Dis, Dallas, TX USA.
RP Crotty, MP (corresponding author), Methodist Dallas Med Ctr, 1441 North Beckley Ave, Dallas, TX 75203 USA.
EM matthewcrotty@mhd.com
RI Dominguez, Edward A./AAL-6119-2020; Crotty, Matthew/AAM-1102-2021
OI Crotty, Matthew/0000-0002-6353-2958
CR Brown KA, 2014, PLOS ONE, V9, DOI 10.1371/journal.pone.0105454
   CDC, 2019, ANT US RES AUR MOD
   CHARLSON ME, 1987, J CHRON DIS, V40, P373, DOI 10.1016/0021-9681(87)90171-8
   Clinical and Laboratory Standards Institute, 2012, M100S22 CLSI
   Elwood NR, 2018, SURG INFECT, V19, P376, DOI 10.1089/sur.2017.235
   Hammond DA, 2017, CLIN INFECT DIS, V64, P666, DOI 10.1093/cid/ciw811
   Hassinger TE, 2017, SURG INFECT, V18, P659, DOI 10.1089/sur.2017.084
   Huang LL, 2016, INFECT CONT HOSP EP, V37, P855, DOI 10.1017/ice.2016.64
   Lopez N, 2011, WORLD J EMERG SURG, V6, DOI 10.1186/1749-7922-6-7
   Luther MK, 2018, CRIT CARE MED, V46, P12, DOI 10.1097/CCM.0000000000002769
   Mazuski JE, 2017, SURG INFECT, V18, P1, DOI 10.1089/sur.2016.261
   Montravers P, 2009, J ANTIMICROB CHEMOTH, V63, P785, DOI 10.1093/jac/dkp005
   Petite SE, 2016, PHARMACOTHERAPY, V36, P1138, DOI 10.1002/phar.1847
   Popovski Z, 2015, J ANTIMICROB CHEMOTH, V70, P1226, DOI 10.1093/jac/dku498
   Rattan R, 2016, J AM COLL SURGEONS, V222, P440, DOI 10.1016/j.jamcollsurg.2015.12.050
   Riccio LM, 2014, SURG INFECT, V15, P417, DOI 10.1089/sur.2012.077
   Rice LB, 2008, CLIN INFECT DIS, V46, P491, DOI 10.1086/526535
   Sanders JM, 2016, SURG INFECT, V17, P694, DOI 10.1089/sur.2016.095
   Sartelli M, 2017, WORLD J EMERG SURG, V12, DOI 10.1186/s13017-017-0132-7
   Sawyer RG, 2015, NEW ENGL J MED, V372, P1996, DOI 10.1056/NEJMoa1411162
   Smith SE, 2017, SURG INFECT, V18, P742, DOI 10.1089/sur.2017.011
   Solomkin JS, 2010, SURG INFECT, V11, P79, DOI 10.1089/sur.2009.9930
   Solomkin JS, 2010, CLIN INFECT DIS, V50, P133, DOI [10.1086/649554, 10.1089/sur.2009.9930]
   Sturkenboom MCJM, 2005, BRIT J CLIN PHARMACO, V60, P438, DOI 10.1111/j.1365-2125.2005.02443.x
   Tellor B, 2015, SURG INFECT, V16, P785, DOI 10.1089/sur.2014.166
   Vergidis P, 2016, PLOS ONE, V11, DOI 10.1371/journal.pone.0153247
   Vincent JL, 1996, INTENS CARE MED, V22, P707, DOI 10.1007/s001340050156
NR 27
TC 6
Z9 7
U1 0
U2 3
PU MARY ANN LIEBERT, INC
PI NEW ROCHELLE
PA 140 HUGUENOT STREET, 3RD FL, NEW ROCHELLE, NY 10801 USA
SN 1096-2964
EI 1557-8674
J9 SURG INFECT
JI Surg. Infect.
PD DEC 1
PY 2019
VL 20
IS 8
BP 650
EP 657
DI 10.1089/sur.2018.317
EA JUN 2019
PG 8
WC Infectious Diseases; Surgery
WE Science Citation Index Expanded (SCI-EXPANDED)
SC Infectious Diseases; Surgery
GA JN1AA
UT WOS:000483035700001
PM 31464573
DA 2024-08-24
ER

PT J
AU Ramsamy, Y
   Muckart, DJJ
   Han, KSS
AF Ramsamy, Y.
   Muckart, D. J. J.
   Han, K. S. S.
TI Microbiological surveillance and antimicrobial stewardship minimise the
   need for ultrabroad-spectrum combination therapy for treatment of
   nosocomial infections in a trauma intensive care unit: An audit of an
   evidence-based empiric antimicrobial policy
SO SAMJ SOUTH AFRICAN MEDICAL JOURNAL
LA English
DT Article
ID HOSPITAL-ACQUIRED PNEUMONIA; SOUTH-AFRICA; RISK-FACTORS; RESISTANCE
AB Background. Nosocomial infections are a major cause of morbidity in the critically injured, and the incidence of resistant strains of bacteria is increasing. Management requires a strategy that achieves accurate empiric cover without antibiotic overuse a goal that may be achieved by surveillance and antibiotic stewardship.
   Objectives. With the aim of minimising the use of empirical ultrabroad-spectrum combination antimicrobial prescriptions and reducing bacterial resistance, the level I Trauma Intensive Care Unit (TICU) at Inkosi Albert Luthuli Central Hospital (IALCH) in Durban employs stewardship and an antimicrobial policy based on surveillance. This study was undertaken with three aims: (i) to describe the spectrum and sensitivities of nosocomial pathogens in a level I TICU; (ii) to ascertain, based on surveillance data, how frequently initial empiric choice of antimicrobials was correct; and (iii) to determine how frequently ultrabroad-spectrum antimicrobials were prescribed and were actually necessary.
   Methods. Over a 12-month period, all critically injured patients who underwent mechanical ventilation in the TICU were identified from a prospectively gathered database. Information regarding every specimen submitted to the National Health Laboratory Services (NHLS) situated at IALCH was extracted from the laboratory computer database. For each patient, bacterial isolates and antimicrobial susceptibility were identified using standard laboratory techniques. Empiric prescriptions for presumed nosocomial sepsis were identified from the hospital's computerised patient record system and compared with culture results. Acinetobacter species were regarded as colonisers and treatment not offered unless this was the sole isolate in the presence of signs of severe sepsis.
   Results. Of 227 patients, 106 (46.6%) had 136 culture-positive isolates with a total of 323 pathogens (201 Gram-negative, 119 Gram-positive, 3 Candida albicans). There were 19 species of Gram-negative pathogens, of which 56% comprised Enterobacteriaceae. Extended spectrum beta-lactamase (ESBL) production was found in 6/31 (19%) Escherichia coli coli and 6/24 (25%) Klebsiella isolates. Staphyloccocal species accounted for 60% of the Gram-positive isolates, of which 18 were methicillin-resistant Staphylococcus aureus (MRSA). All Candida isolates were sensitive to fluconazole. One hundred and one empiric and 14 directed prescriptions were issued. Despite positive cultures, antimicrobials were not prescribed for 21 patients who had no evidence of sepsis. Excluding multidrug-resistant Acinetobacter isolates, there were 87 (93.5%) appropriate and 6 (6.5%) incorrect prescriptions. Ultrabroad-spectrum combination therapy (U-bSCT) was employed for 11 patients but was necessary in only 2.
   Conclusions. When combined with regular bacterial surveillance, antimicrobial stewardship allows accurate empiric antimicrobial prescription with minimal need for ultrabroad-spectrum combination therapy. This policy can potentially reduce the emergence of multidrug-resistant pathogens, precluding the need for broad-spectrum antimicrobials and the attendant problems of overuse.
C1 [Ramsamy, Y.; Han, K. S. S.] Univ KwaZulu Natal, Nelson R Mandela Sch Med, Dept Med Microbiol, Durban, South Africa.
   [Ramsamy, Y.; Han, K. S. S.] Natl Hlth Lab Serv, Kwa Zulu, South Africa.
   [Muckart, D. J. J.] Univ KwaZulu Natal, Nelson R Mandela Sch Med, Dept Surg, Durban, South Africa.
C3 University of Kwazulu Natal; University of Kwazulu Natal
RP Ramsamy, Y (corresponding author), Univ KwaZulu Natal, Nelson R Mandela Sch Med, Dept Med Microbiol, Durban, South Africa.
EM yogandree@gmail.com
RI SWE SWE HAN, KHINE/LBH-9723-2024
OI SWE SWE HAN, KHINE/0000-0002-4574-6258
CR Boucher HW, 2009, CLIN INFECT DIS, V48, P1, DOI 10.1086/595011
   Brink A, 2012, SAMJ S AFR MED J, V102, P599, DOI 10.7196/SAMJ.5789
   Brusselaers N, 2011, ANN INTENSIVE CARE, V1, DOI 10.1186/2110-5820-1-47
   Deresinski S, 2007, CLIN INFECT DIS, V45, pS177, DOI 10.1086/519472
   Dhillon RHP, 2012, CRIT CARE RES PRACT, V2012, DOI 10.1155/2012/625170
   Doron S, 2011, MAYO CLIN PROC, V86, P1113, DOI 10.4065/mcp.2011.0358
   Fleming SirAlexander., 1946, Penicillin: its practical application, P1
   Fraimow HS, 2011, CRIT CARE CLIN, V27, P163, DOI 10.1016/j.ccc.2010.11.002
   Kollef MH, 2006, CLIN INFECT DIS, V43, pS82, DOI 10.1086/504484
   Kollef MH, 2001, CRIT CARE MED, V29, P1473, DOI 10.1097/00003246-200107000-00029
   Lawrence KL, 2009, AM J RESP CRIT CARE, V179, P434, DOI 10.1164/rccm.200809-1394CP
   Lepak A, 2011, CRIT CARE CLIN, V27, P123, DOI 10.1016/j.ccc.2010.11.001
   Lynch JP, 2001, CHEST, V119, p373S, DOI 10.1378/chest.119.2_suppl.373S
   Mendelson M, 2012, SAMJ S AFR MED J, V102, P607, DOI 10.7196/SAMJ.5759
   Murray CK, 2008, CRIT CARE CLIN, V24, P237, DOI 10.1016/j.ccc.2007.12.005
   NHLS. Q-pulse Standard Operating Procedures, 2010, Q PULS STAND OP PROC
   Paruk F, 2012, SAMJ S AFR MED J, V102, P613, DOI 10.7196/SAMJ.5833
   Porritt AE, 1946, PENICILLIN, P105
   Rahal JJ, 1998, JAMA-J AM MED ASSOC, V280, P1233, DOI 10.1001/jama.280.14.1233
   Rosenberger LH, 2012, J AM COLL SURGEONS, V214, P747, DOI 10.1016/j.jamcollsurg.2012.01.040
   Russo TA, 2010, INFECT IMMUN, V78, P3993, DOI 10.1128/IAI.00366-10
   Wagh H., 2009, British Journal of Medical Practitioners, V2, P16
NR 22
TC 33
Z9 35
U1 0
U2 15
PU SA MEDICAL ASSOC
PI PRETORIA
PA BLOCK F CASTLE WALK CORPORATE PARK, NOSSOB STREET, ERASMUSKLOOF EXT3,
   PRETORIA, 0002, SOUTH AFRICA
SN 0256-9574
EI 2078-5135
J9 SAMJ S AFR MED J
JI SAMJ S. Afr. Med. J.
PD JUN
PY 2013
VL 103
IS 6
BP 371
EP 376
DI 10.7196/SAMJ.6459
PG 6
WC Medicine, General & Internal
WE Science Citation Index Expanded (SCI-EXPANDED)
SC General & Internal Medicine
GA 181RS
UT WOS:000321686800016
PM 23725954
OA Green Submitted, gold
DA 2024-08-24
ER

PT J
AU Souli, M
   Karaiskos, I
   Galani, L
   Maraki, S
   Perivolioti, E
   Argyropoulou, A
   Charissiadou, A
   Zachariadou, L
   Tsiplakou, S
   Papaioannou, V
   Tsorlini, H
   Katsifa, H
   Baka, V
   Pantazi, P
   Paschali, A
   Kyratsa, A
   Trikka-Graphakos, E
   Giannopoulou, P
   Vogiatzakis, E
   Moraitou, H
   Papadogeorgaki, H
   Avgerinou, H
   Panagea, T
   Pantazatou, A
   Petinaki, E
   Stamatopoulou, G
   Toutouza, M
   Karatzoglou, I
   Kontopoulou, K
   Orfanidou, M
   Karantani, I
   Fytas, P
   Tzanetou, K
   Platsouka, E
   Kazila, P
   Chli, A
   Statiri, N
   Giamarellou, H
AF Souli, Maria
   Karaiskos, Ilias
   Galani, Lambrini
   Maraki, Sofia
   Perivolioti, Efstathia
   Argyropoulou, Athina
   Charissiadou, Athina
   Zachariadou, Levantia
   Tsiplakou, Sofia
   Papaioannou, Vassiliki
   Tsorlini, Helen
   Katsifa, Helen
   Baka, Vasiliki
   Pantazi, Paraskevi
   Paschali, Angeliki
   Kyratsa, Anna
   Trikka-Graphakos, Eleftheria
   Giannopoulou, Panagiota
   Vogiatzakis, Evangelos
   Moraitou, Helen
   Papadogeorgaki, Helen
   Avgerinou, Helen
   Panagea, Theofano
   Pantazatou, Angeliki
   Petinaki, Efthymia
   Stamatopoulou, Giannoula
   Toutouza, Marina
   Karatzoglou, Ioanna
   Kontopoulou, Konstantina
   Orfanidou, Maria
   Karantani, Irene
   Fytas, Panteleimon
   Tzanetou, Konstantina
   Platsouka, Evangelia
   Kazila, Polyzo
   Chli, Anastasia
   Statiri, Ntina
   Giamarellou, Helen
TI Nationwide surveillance of resistance rates of <i>Staphylococcus
   aureus</i> clinical isolates from Greek hospitals, 2012-2013
SO INFECTIOUS DISEASES
LA English
DT Article
DE Meticillin-resistant Staphylococcus aureus; heterogeneously vancomycin-
   intermediate Staphylococcus aureus; ceftaroline; linezolid; daptomycin;
   trimethoprim/sulfamethoxazole
ID INFECTIOUS-DISEASES SOCIETY; MINIMUM INHIBITORY CONCENTRATION;
   VANCOMYCIN SUSCEPTIBILITY; PRACTICE GUIDELINES;
   TRIMETHOPRIM/SULFAMETHOXAZOLE; DAPTOMYCIN; AMERICA
AB Purpose To evaluate the in vitro efficacy of several anti-staphylococcal agents against a nationwide collection of contemporary Staphylococcus aureus clinical isolates from several healthcare centres in Greece. Methods Thirty hospitals throughout Greece (18 in Attica) provided all clinical isolates of S.aureus from April 2012 to May 2013 to a central lab to be re-submitted to susceptibility testing. The MICs were evaluated by Vitek (R) 2 with the exception of ceftaroline (OXOID M.I.C. Evaluator). Vancomycin and daptomycin MICs were also evaluated by Etest (R). Heterogeneously vancomycin-intermediate strains (hVISA) were detected by the Etest (R) GRD. VISA phenotype was confirmed by PAP-AUC. Results A total of 1005 isolates (39% MRSA) were studied. Susceptibility rates were: erythromycin 66.5%, clindamycin 79.2%, SXT 98.9%, rifampicin 97.3%, fusidic acid 67%, moxifloxacin 78.8%, vancomycin 99.9%, ceftaroline 92.9% and linezolid, tigecycline and daptomycin 100%. For mupirocin, high level resistance could be excluded for 98.9% of isolates. Vancomycin Etest (R) MIC50/90 were 1.5/1.5mg/L, 58.5% of isolates exhibited a MIC>1 and 8.7% a MIC of 2mg/L, while Vitek (R) MIC50/90 were 1/1 and 3.1% showed MIC>1mg/L. One VISA strain was detected. Among the selected 175 isolates that were screened for hVISA phenotype, six (3.4%) were positive. In 315 bloodstream isolates, 64.1% had a vancomycin Etest (R) MIC>1mg/L. Conclusions This multi-centre surveillance study revealed that a significant percentage of contemporary S.aureus isolates from Greek patients have a vancomycin MIC (>1mg/L) that may compromise the clinical efficacy of the drug for the treatment of serious infections. The in vitro activity of SXT, rifampicin, mupirocin, linezolid, tigecycline, daptomycin and ceftaroline remains excellent.
C1 [Souli, Maria] Univ Athens, Sch Med, Univ Gen Hosp Attikon, Dept Internal Med 4, GR-11527 Athens, Greece.
   [Karaiskos, Ilias; Galani, Lambrini; Giamarellou, Helen] Hygeia Hosp, Dept Internal Med 6, Athens, Greece.
   [Maraki, Sofia] Univ Hosp Heraklion, Dept Clin Bacteriol Parasitol Zoonoses & Geog Med, Iraklion, Greece.
   [Perivolioti, Efstathia; Argyropoulou, Athina] Evaggelismos Hosp, Dept Clin Microbiol, Athens, Greece.
   [Charissiadou, Athina; Zachariadou, Levantia] Aghia Sophia Childrens Hosp, Dept Microbiol, Athens, Greece.
   [Tsiplakou, Sofia; Papaioannou, Vassiliki] KAT Hosp, Dept Microbiol, Athens, Greece.
   [Tsorlini, Helen; Katsifa, Helen] G Papanikolaou Gen Hosp Thessaloniki, Dept Bacteriol, Microbiol Lab, Thessaloniki, Greece.
   [Baka, Vasiliki; Pantazi, Paraskevi] Korgialenio Benakio Hellen Red Cross Hosp, Dept Microbiol, Athens, Greece.
   [Paschali, Angeliki; Kyratsa, Anna] Gen Hosp Corfu, Dept Microbiol, Corfu, Greece.
   [Trikka-Graphakos, Eleftheria; Giannopoulou, Panagiota] Thriassio Gen Hosp, Dept Clin Microbiol, Elefsina, Greece.
   [Vogiatzakis, Evangelos; Moraitou, Helen] Sotiria Chest Dis Hosp Athens, Microbiol Biochem Lab, Athens, Greece.
   [Vogiatzakis, Evangelos; Moraitou, Helen] Sotiria Chest Dis Hosp Athens, Natl Reference Lab Mycobacteria, Athens, Greece.
   [Papadogeorgaki, Helen; Avgerinou, Helen] A Syggros Univ Hosp Skin & Venereal Dis, Dept Microbiol, Athens, Greece.
   [Panagea, Theofano] Sismanogleio A Fleming Gen Hosp, Dept Microbiol, Athens, Greece.
   [Pantazatou, Angeliki] Laikon Gen Hosp, Dept Microbiol, Athens, Greece.
   [Petinaki, Efthymia] Univ Hosp Larissa, Dept Microbiol, Thessalia, Greece.
   [Stamatopoulou, Giannoula] Gen Hosp Xanthi, Microbiol Lab, Xanthi, Thrace, Greece.
   [Toutouza, Marina] Hippokrat Gen Hosp Athens, Dept Microbiol, Athens, Greece.
   [Karatzoglou, Ioanna] Gen Hosp Kavala, Dept Microbiol, Kavala, Greece.
   [Kontopoulou, Konstantina] G Gennimatas Gen Hosp Thessaloniki, Dept Microbiol, Thessaloniki, Greece.
   [Orfanidou, Maria] G Gennimatas Gen Hosp Athens, Microbiol Lab, Athens, Greece.
   [Karantani, Irene] Hygeia Hosp, Microbiol Lab, Athens, Greece.
   [Fytas, Panteleimon] Agios Pavlos Gen Hosp Thessaloniki, Microbiol Lab, Thessaloniki, Greece.
   [Tzanetou, Konstantina] Alexandra Gen Hosp Athens, Dept Microbiol, Athens, Greece.
   [Platsouka, Evangelia] Gen Hosp Nea Ionia Konstantopouleio Patision, Dept Microbiol, Athens, Greece.
   [Kazila, Polyzo] Theageneio Canc Hosp Thessaloniki, Dept Microbiol, Thessaloniki, Greece.
   [Chli, Anastasia] Gen Hosp Drama, Microbiol Lab, Drama, Greece.
   [Statiri, Ntina] Gen Hosp Rhodes, Dept Microbiol, Rhodes, Greece.
C3 University Hospital Attikon; Athens Medical School; National &
   Kapodistrian University of Athens; Hygeia Hospital; University Hospital
   of Heraklion; The Aghia Sophia Children's Hospital; George Papanikolaou
   General Hospital of Thessaloniki; Laiko General Hospital; General
   University Hospital of Larissa; Hygeia Hospital; Alexandra Hospital
RP Souli, M (corresponding author), Univ Gen Hosp Attikon, Dept Internal Med 4, 1 Rimini Str, Athens 12462, Greece.
EM msouli@med.uoa.gr
RI Karaiskos, Ilias/V-1232-2018
OI Karaiskos, Ilias/0000-0002-2226-0239; Karantani,
   Eirini/0000-0002-9636-6642; Giamarellou, Helen/0000-0002-7387-5065
FU Hellenic Society of Chemotherapy
FX The authors wish to thank Grigorios Totos, Aliki Vogiatzi, Christina
   Vogiatzi, Antoula Kandyli, Efstratios Psomas and Christina Ramfou for
   their contribution. Part of these data was presented in 23rd European
   Congress of Clinical Microbiology and Infectious Diseases, 2013, Berlin,
   Germany (absrt. P1506). The study received funding from the Hellenic
   Society of Chemotherapy.
CR [Anonymous], 2013, Point prevalence survey of healthcare associated infections and antimicrobial use in European acute care hospitals, DOI DOI 10.2900/86011
   Avery LM, 2012, ANTIMICROB AGENTS CH, V56, P5990, DOI 10.1128/AAC.01046-12
   Campbell ML, 2012, ANN PHARMACOTHER, V46, P1587, DOI 10.1345/aph.1R211
   Casalta JP, 2013, INT J ANTIMICROB AG, V42, P190, DOI 10.1016/j.ijantimicag.2013.05.002
   Clinical and Laboratory Standards Institute, 2014, CLSI Document M100-S18
   Gould IM, 2011, INT J ANTIMICROB AG, V37, P202, DOI 10.1016/j.ijantimicag.2010.10.030
   Harbarth S, 2015, J ANTIMICROB CHEMOTH, V70, P264, DOI 10.1093/jac/dku352
   Howden BP, 2010, CLIN MICROBIOL REV, V23, P99, DOI 10.1128/CMR.00042-09
   Kalil AC, 2014, JAMA-J AM MED ASSOC, V312, P1552, DOI 10.1001/jama.2014.6364
   Keel RA, 2010, DIAGN MICR INFEC DIS, V68, P326, DOI 10.1016/j.diagmicrobio.2010.08.006
   Liu C, 2011, CLIN INFECT DIS, V52, pE18, DOI 10.1093/cid/ciq146
   Mendes RE, 2012, J ANTIMICROB CHEMOTH, V67, P1321, DOI 10.1093/jac/dks069
   Mohr JF, 2007, CLIN INFECT DIS, V44, P1536, DOI 10.1086/518451
   Moise PA, 2009, LANCET INFECT DIS, V9, P617, DOI 10.1016/S1473-3099(09)70200-2
   Plachouras D, 2010, EUROSURVEILLANCE, V15, P12
   Rybak Michael, 2009, Am J Health Syst Pharm, V66, P82, DOI [10.2146/ajhp080434, 10.1086/600877]
   Rybak MJ, 2013, J CLIN MICROBIOL, V51, P2077, DOI 10.1128/JCM.00448-13
   Sievert DM, 2013, INFECT CONT HOSP EP, V34, P1, DOI 10.1086/668770
   Stevens DL, 2014, CLIN INFECT DIS, V59, pE10, DOI [10.1093/cid/ciu444, 10.1093/cid/ciu296]
   van Hal SJ, 2012, CLIN INFECT DIS, V54, P755, DOI 10.1093/cid/cir935
   van Hal SJ, 2013, CLIN INFECT DIS, V56, P1779, DOI 10.1093/cid/cit178
   van Hal SJ, 2011, ANTIMICROB AGENTS CH, V55, P405, DOI 10.1128/AAC.01133-10
   Wootton M, 2001, J ANTIMICROB CHEMOTH, V47, P399, DOI 10.1093/jac/47.4.399
   Zimmerli W, 2012, FEMS IMMUNOL MED MIC, V65, P158, DOI 10.1111/j.1574-695X.2012.00938.x
NR 24
TC 9
Z9 10
U1 0
U2 24
PU TAYLOR & FRANCIS LTD
PI ABINGDON
PA 2-4 PARK SQUARE, MILTON PARK, ABINGDON OR14 4RN, OXON, ENGLAND
SN 2374-4235
EI 2374-4243
J9 INFECT DIS-NOR
JI Infect. Dis.
PD APR 2
PY 2016
VL 48
IS 4
BP 287
EP 292
DI 10.3109/23744235.2015.1110858
PG 6
WC Infectious Diseases
WE Science Citation Index Expanded (SCI-EXPANDED)
SC Infectious Diseases
GA DB6GW
UT WOS:000368613600007
PM 26635179
DA 2024-08-24
ER

PT J
AU Fakhry, SM
   MacLeod, K
   Shen, Y
   Garland, JM
   Wyse, RJ
   McLean, L
   Wilson, NY
   Morse, JL
   Watts, DD
AF Fakhry, Samir M.
   MacLeod, Kimberly
   Shen, Yan
   Garland, Jeneva M.
   Wyse, Ransom J.
   McLean, Laura
   Wilson, Nina Y.
   Morse, Jennifer L.
   Watts, Dorraine D.
TI Bacteremia in Trauma: A Contemporary Analysis of Blood Culture Results
   and Outcomes in 158,884 Patients
SO SURGICAL INFECTIONS
LA English
DT Article
DE bacteremia; outcomes; sepsis; septic shock; wounds and injuries
ID STREAM INFECTIONS
AB Background: Bacteremia is a potentially lethal complication. Limited research exists describing its incidence and associated outcomes in trauma patients. This descriptive study characterized the incidence, risk factors, and outcomes of bacteremia in trauma patients.Methods: This study used 2017-2020 system-wide Trauma Registry/Electronic Data Warehouse to select trauma activations aged >= 18 years. Blood culture information, including pathogen genera and species, was obtained from electronic laboratory records. Bacteremia positive was defined as two blood cultures within two hours of each other, growing the same organism; bacteremia negative as no growth, only one blood culture with growth, or growth of two different organisms. Bacteremia-positive and bacteremia-negative patients were compared with patients without blood cultures. Logistic regression compared blood culture results with outcomes, adjusting for age, gender, Injury Severity Score (ISS), and comorbidities.Results: Of 158,884 patients at 89 centers, 17,166 (10.8%) had blood cultures. Of those with blood cultures, 1214 were bacteremia positive (7.1%). Compared with no blood cultures, bacteremia-positive patients were more likely male, with higher ISS, and more comorbidities and intensive care unit use. Bacteremia-positive patients were more likely to die (adjusted odds ratio [aOR], 3.78; 95% confidence interval [CI], 3.17-4.51; p < 0.001) and have severe sepsis/septic shock (aOR, 114.91; 95% CI, 95.09-138.85; p < 0.001). Most common isolates were Staphylococcus epidermidis (14%), non-methicillin resistant Staphylococcus aureus (12%), and Escherichia coli (6%), with highest mortality associated with Pseudomonas aeruginosa (45%), Enterococcus faecalis (30%), and Escherichia coli (28%).Conclusions: Bacteremia in trauma is uncommon (<1%) but associated with increased resource use and poorer outcomes. Bacteremia, or suspicion thereof, identifies a high-risk population and justifies aggressive empiric intervention to maximize survival.
C1 [Fakhry, Samir M.; MacLeod, Kimberly; Shen, Yan; Garland, Jeneva M.; Wyse, Ransom J.; Wilson, Nina Y.; Morse, Jennifer L.; Watts, Dorraine D.] HCA Healthcare, Ctr Trauma & Acute Care Surg Res, Clin Serv Grp, Nashville, TN USA.
   [McLean, Laura] HCA Healthcare, Clin Serv Grp, Business Operat, Nashville, TN USA.
   [Fakhry, Samir M.] HCA Healthcare, Ctr Trauma & Acute Care Surg Res, Clin Serv Grp, 2515 Pk Plaza, Bldg 2 3 W, Nashville, TN 37203 USA.
C3 Hospital Corporation of America; Hospital Corporation of America;
   Hospital Corporation of America
RP Fakhry, SM (corresponding author), HCA Healthcare, Ctr Trauma & Acute Care Surg Res, Clin Serv Grp, 2515 Pk Plaza, Bldg 2 3 W, Nashville, TN 37203 USA.
EM samir.fakhry@hcahealthcare.com
RI Shen, Yan/JPY-1219-2023
OI Shen, Yan/0000-0002-1372-5874; McLean, Laura/0000-0002-3866-8554;
   Fakhry, Samir/0000-0002-6781-0863; Morse, Jennifer/0000-0002-4559-2316;
   Watts, Dorraine/0000-0001-8172-6994; Wyse, Ransom/0000-0003-4558-1702;
   Garland, Jeneva/0000-0003-4920-3020
FU HCA Healthcare; HCA Healthcare affiliated entity
FX This research was supported (in whole or in part) by HCA Healthcare
   and/or an HCA Healthcare affiliated entity. The views expressed in this
   publication represent those of the authors and do not necessarily
   represent the official views of HCA Healthcare or any of its affiliated
   entities.
CR Antonelli M, 1996, INTENS CARE MED, V22, P735, DOI 10.1007/BF01709514
   Centers for Disease Control and Prevention National Healthcare Safety Network, 2022, BLOODSTR INF EV CENT
   Cohen J, 2015, LANCET INFECT DIS, V15, P581, DOI 10.1016/S1473-3099(15)70112-X
   El-Masri MM, 2004, INFECT CONT HOSP EP, V25, P656, DOI 10.1086/502457
   Kozar RA, 2015, J TRAUMA ACUTE CARE, V78, P1197, DOI [10.1097/TA.0000000000000656, 10.1097/TA.0000000000000652]
   Lee HJ, 2020, EMERG MED INT, V2020, DOI 10.1155/2020/9217949
   Martin GS, 2006, CRIT CARE MED, V34, P15, DOI 10.1097/01.CCM.0000194535.82812.BA
   Mathur Purva, 2014, J Lab Physicians, V6, P22, DOI 10.4103/0974-2727.129086
   Niven DJ, 2010, J HOSP INFECT, V76, P296, DOI 10.1016/j.jhin.2010.06.004
   R Foundation for Statistical Computing Program, 2021, R LANG ENV STAT COMP
   RELLO J, 1994, INTENS CARE MED, V20, P94, DOI 10.1007/BF01707661
   Smith JW, 2011, AM SURGEON, V77, P1038
   Stutsrim AE, 2021, AM SURGEON, V87, P765, DOI 10.1177/0003134820954786
   Torio C.M., 2013, National inpatient hospital costs: the most expensive conditions by payer, 2011: statistical brief# 160
   Vincent JL, 2020, JAMA-J AM MED ASSOC, V323, P1478, DOI 10.1001/jama.2020.2717
   von Elm E, 2007, PLOS MED, V4, P1623, DOI [10.1016/S0140-6736(07)61602-X, 10.1371/journal.pmed.0040297]
NR 16
TC 3
Z9 4
U1 0
U2 2
PU MARY ANN LIEBERT, INC
PI NEW ROCHELLE
PA 140 HUGUENOT STREET, 3RD FL, NEW ROCHELLE, NY 10801 USA
SN 1096-2964
EI 1557-8674
J9 SURG INFECT
JI Surg. Infect.
PD NOV 1
PY 2022
VL 23
IS 9
BP 809
EP 816
DI 10.1089/sur.2022.228
EA OCT 2022
PG 8
WC Infectious Diseases; Surgery
WE Science Citation Index Expanded (SCI-EXPANDED)
SC Infectious Diseases; Surgery
GA 6D2ER
UT WOS:000875117600001
PM 36269633
DA 2024-08-24
ER

PT J
AU Hall, MW
   Geyer, SM
   Guo, CY
   Panoskaltsis-Mortari, A
   Jouvet, P
   Ferdinands, J
   Shay, DK
   Nateri, J
   Greathouse, K
   Sullivan, R
   Tran, T
   Keisling, S
   Randolph, AG
AF Hall, Mark W.
   Geyer, Susan M.
   Guo, Chao-Yu
   Panoskaltsis-Mortari, Angela
   Jouvet, Philippe
   Ferdinands, Jill
   Shay, David K.
   Nateri, Jyotsna
   Greathouse, Kristin
   Sullivan, Ryan
   Tram Tran
   Keisling, Shannon
   Randolph, Adrienne G.
CA Pediat Acute Lung Injury Sepsis
TI Innate Immune Function and Mortality in Critically Ill Children With
   Influenza: A Multicenter Study
SO CRITICAL CARE MEDICINE
LA English
DT Article
DE cytokine; immunity; immunoparalysis; influenza; pediatric;
   Staphylococcus aureus
ID COLONY-STIMULATING FACTOR; LEUKOCYTE ANTIGEN-DR; EXTRACORPOREAL
   MEMBRANE-OXYGENATION; RESPIRATORY-FAILURE SECONDARY; ORGAN DYSFUNCTION
   SYNDROME; SEVERE PANDEMIC INFLUENZA; H1N1 2009 INFECTION; IFN-GAMMA
   TREATMENT; VIRUS-INFECTION; MONOCYTE DEACTIVATION
AB Objective: To prospectively evaluate relationships among serum cytokine levels, innate immune responsiveness, and mortality in a multicenter cohort of critically ill children with influenza infection.
   Design: Prospective, multicenter, observational study.
   Setting: Fifteen pediatric ICUs among members of the Pediatric Acute Lung Injury and Sepsis Investigators network
   Patients: Patients <= 18 yrs old admitted to a PICU with community-acquired influenza infection. A control group of outpatient children was also evaluated.
   Interventions: ICU patients underwent sampling within 72 hrs of ICU admission for measurement of a panel of 31 serum cytokine levels and quantification of whole blood ex vivo lipopolysaccharide-stimulated tumor necrosis factor-alpha production capacity using a standardized stimulation protocol. Outpatient control subjects also underwent measurement of tumor necrosis factor-alpha production capacity.
   Measurements and Main Results: Fifty-two patients (44 survivors, eight deaths) were sampled. High levels of serum cytokines (granulocyte macrophage colony-stimulating factor, interleukin-6, interleukin-8, interferon-inducible protein-10, monocyte chemotactic protein-1, and macrophage inflammatory protein-1 alpha) were associated with mortality (p < 0.0016 for each comparison) as was the presence of secondary infection with Staphylococcus aureus (p = 0.007), particularly methicillin-resistant S. aureus (p < 0.0001). Nonsurvivors were immunosuppressed with leukopenia and markedly reduced tumor necrosis factor-alpha production capacity compared with outpatient control subjects (n = 21, p < 0.0001) and to ICU survivors (p < 0.0001). This association remained after controlling for multiple covariables. A tumor necrosis factor-alpha response <250 pg/mL was highly predictive of death and longer duration of ICU stay (p < 0.0001). Patients with S. aureus coinfection demonstrated the greatest degree of immunosuppression (p < 0.0001).
   Conclusions: High serum levels of cytokines can coexist with marked innate immune suppression in children with critical influenza. Severe, early innate immune suppression is highly associated with both S. aureus coinfection and mortality in this population. Multicenter innate immune function testing is feasible and can identify these high-risk children. (Crit Care Med 2013; 41:224-236)
C1 [Hall, Mark W.] Ohio State Univ, Coll Med, Dept Pediat, Nationwide Childrens Hosp, Columbus, OH 43210 USA.
   [Hall, Mark W.; Nateri, Jyotsna; Greathouse, Kristin] Nationwide Childrens Hosp, Res Inst, Columbus, OH USA.
   [Geyer, Susan M.] Ohio State Univ, Coll Med, Div Hematol, Columbus, OH 43210 USA.
   [Panoskaltsis-Mortari, Angela] Univ Minnesota, Dept Pediat Bone Marrow Transplantat Pulm & Crit, Minneapolis, MN USA.
   [Jouvet, Philippe] St Justines Childrens Hosp, Montreal, PQ, Canada.
   [Ferdinands, Jill; Shay, David K.] Ctr Dis Control & Prevent, Div Influenza, Atlanta, GA USA.
   [Randolph, Adrienne G.] Harvard Univ, Sch Med, Boston, MA USA.
   [Sullivan, Ryan; Tram Tran; Keisling, Shannon; Randolph, Adrienne G.] Boston Childrens Hosp, Dept Anesthesia Perioperat & Pain Med, Boston, MA USA.
   [Guo, Chao-Yu] Boston Childrens Hosp, Clin Res Program, Boston, MA USA.
C3 University System of Ohio; Ohio State University; Nationwide Childrens
   Hospital; University System of Ohio; Ohio State University; Nationwide
   Childrens Hospital; Research Institute at Nationwide Children's
   Hospital; University System of Ohio; Ohio State University; University
   of Minnesota System; University of Minnesota Twin Cities; Centers for
   Disease Control & Prevention - USA; Harvard University; Harvard Medical
   School; Harvard University; Boston Children's Hospital; Harvard
   University; Boston Children's Hospital
RP Hall, MW (corresponding author), Ohio State Univ, Coll Med, Dept Pediat, Nationwide Childrens Hosp, Columbus, OH 43210 USA.
EM Mark.Hall@NationwideChil-drens.org
RI Hall, Mark W/E-3193-2011; Jouvet, Philippe A/H-3293-2018; Hall,
   Mark/JGE-5537-2023
OI Jouvet, Philippe A/0000-0001-5684-3398; Guo,
   Chao-Yu/0000-0002-9066-9933; Shay, David/0000-0001-9619-4820; Randolph,
   Adrienne/0000-0002-3084-3071
FU Centers for Disease Control and Prevention, Atlanta, GA; America's
   Health Insurance Plans Foundation; Health Respiratory Research Network
   of the Fonds de Recherche en Sante du Quebec; National Institutes of
   Health [AI084011]; Research Institute at Nationwide Children's Hospital
FX Supported, in part, by the Centers for Disease Control and Prevention,
   Atlanta, GA; America's Health Insurance Plans Foundation; the Health
   Respiratory Research Network of the Fonds de Recherche en Sante du
   Quebec; the National Institutes of Health (AI084011); and the Research
   Institute at Nationwide Children's Hospital. This work represents the
   findings of the authors and not necessarily the views of the Centers for
   Disease Control and Prevention or the National Institutes of Health.
CR Allen ML, 2006, CRIT CARE MED, V34, P2658, DOI 10.1097/01.CCM.0000240243.28129.36
   Bagdure D, 2010, PLOS ONE, V5, DOI 10.1371/journal.pone.0015173
   Bassaganya-Riera J, 2010, VIRAL IMMUNOL, V23, P343, DOI 10.1089/vim.2010.0016
   Bermejo-Martin JF, 2010, CRIT CARE, V14, DOI 10.1186/cc9259
   Bermejo-Martin JF, 2009, CRIT CARE, V13, DOI 10.1186/cc8208
   Bone RC, 1996, ANN INTERN MED, V125, P680, DOI 10.7326/0003-4819-125-8-199610150-00009
   Boomer JS, 2011, JAMA-J AM MED ASSOC, V306, P2594, DOI 10.1001/jama.2011.1829
   Cornell TT, 2012, J THORAC CARDIOV SUR, V143, P1160, DOI 10.1016/j.jtcvs.2011.09.011
   Cox CM, 2011, CLIN INFECT DIS, V52, pS69, DOI 10.1093/cid/ciq011
   Davies A, 2009, JAMA-J AM MED ASSOC, V302, P1888, DOI 10.1001/jama.2009.1535
   Docke WD, 1997, NAT MED, V3, P678, DOI 10.1038/nm0697-678
   Farias JA, 2010, INTENS CARE MED, V36, P1015, DOI 10.1007/s00134-010-1853-1
   Freed DH, 2010, CAN J ANAESTH, V57, P240, DOI 10.1007/s12630-009-9253-0
   Fumeaux T, 2002, AM J RESP CRIT CARE, V166, P1475, DOI 10.1164/rccm.200203-217OC
   Hall MW, 2007, PEDIATR RES, V62, P597, DOI 10.1203/PDR.0b013e3181559774
   Hall MW, 2011, INTENS CARE MED, V37, P525, DOI 10.1007/s00134-010-2088-x
   Heltzer ML, 2009, J LEUKOCYTE BIOL, V85, P1036, DOI 10.1189/jlb.1108710
   Ho YP, 2006, AM J GASTROENTEROL, V101, P1117, DOI 10.1111/j.1572-0241.2006.00495.x
   Itoh Y, 2009, NATURE, V460, P1021, DOI 10.1038/nature08260
   Jouvet P, 2010, PEDIATR CRIT CARE ME, V11, P603, DOI 10.1097/PCC.0b013e3181d9c80b
   Kendirli T, 2012, PEDIATR CRIT CARE ME, V13, pE11, DOI 10.1097/PCC.0b013e31820aba37
   Kim HK, 2012, CURR OPIN MICROBIOL, V15, P92, DOI 10.1016/j.mib.2011.10.012
   Kim YH, 2011, PEDIATR PULM, V46, P1233, DOI 10.1002/ppul.21496
   Kox WJ, 1997, ARCH INTERN MED, V157, P389, DOI 10.1001/archinte.157.4.389
   Kroger Andrew T., 2006, Morbidity and Mortality Weekly Report, V55, P1
   Kudva A, 2011, J IMMUNOL, V186, P1666, DOI 10.4049/jimmunol.1002194
   Lee KY, 2011, MED HYPOTHESES, V76, P64, DOI 10.1016/j.mehy.2010.08.032
   Lee N, 2011, PLOS ONE, V6, DOI 10.1371/journal.pone.0026050
   Liljefors M, 2008, CANCER IMMUNOL IMMUN, V57, P379, DOI 10.1007/s00262-007-0377-1
   Meisel C, 2009, AM J RESP CRIT CARE, V180, P640, DOI 10.1164/rccm.200903-0363OC
   Monneret G, 2006, INTENS CARE MED, V32, P1175, DOI 10.1007/s00134-006-0204-8
   Morgan CI, 2012, PEDIATR CRIT CARE ME, V13, pE140, DOI 10.1097/PCC.0b013e318228845f
   Nakos G, 2002, CRIT CARE MED, V30, P1488, DOI 10.1097/00003246-200207000-00015
   Nierhaus A, 2003, INTENS CARE MED, V29, P646, DOI 10.1007/s00134-003-1666-6
   Ohta R, 2011, MICROBIOL IMMUNOL, V55, P191, DOI 10.1111/j.1348-0421.2011.00309.x
   Ploder M, 2006, SHOCK, V25, P129, DOI 10.1097/01.shk.0000191379.62897.1d
   Pollack MM, 1996, CRIT CARE MED, V24, P743, DOI 10.1097/00003246-199605000-00004
   Presneill JJ, 2002, AM J RESP CRIT CARE, V166, P138, DOI 10.1164/rccm.2009005
   Raftogiannis M, 2010, CLIN EXP IMMUNOL, V161, P576, DOI 10.1111/j.1365-2249.2010.04208.x
   Randolph AG, 2011, PEDIATRICS, V128, pE1450, DOI 10.1542/peds.2011-0774
   Rosenbloom AJ, 2005, CHEST, V127, P2139, DOI 10.1378/chest.127.6.2139
   Small CL, 2010, J IMMUNOL, V184, P2048, DOI 10.4049/jimmunol.0902772
   Song BM, 2011, VIRAL IMMUNOL, V24, P179, DOI 10.1089/vim.2010.0125
   Takano T, 2011, EUR J CLIN MICROBIOL, V30, P117, DOI 10.1007/s10096-010-1041-9
   Tamma PD, 2010, BMC PEDIATR, V10, DOI 10.1186/1471-2431-10-72
   Tate MD, 2010, J VIROL, V84, P7569, DOI 10.1128/JVI.00291-10
   To KKW, 2010, CLIN INFECT DIS, V50, P850, DOI 10.1086/650581
   Turner DA, 2011, RESP CARE, V56, P941, DOI 10.4187/respcare.01066
   van der Sluijs KF, 2004, J IMMUNOL, V172, P7603, DOI 10.4049/jimmunol.172.12.7603
   Volk HD, 1996, INTENS CARE MED, V22, pS474, DOI 10.1007/BF01743727
   Weiss ID, 2010, J INTERF CYTOK RES, V30, P439, DOI 10.1089/jir.2009.0084
   Westendorp RGJ, 1997, LANCET, V349, P1912, DOI 10.1016/S0140-6736(05)63910-4
   Yu XL, 2011, PLOS ONE, V6, DOI 10.1371/journal.pone.0028680
   Zheng BJ, 2008, P NATL ACAD SCI USA, V105, P8091, DOI 10.1073/pnas.0711942105
NR 54
TC 128
Z9 132
U1 0
U2 16
PU LIPPINCOTT WILLIAMS & WILKINS
PI PHILADELPHIA
PA 530 WALNUT ST, PHILADELPHIA, PA 19106-3621 USA
SN 0090-3493
J9 CRIT CARE MED
JI Crit. Care Med.
PD JAN
PY 2013
VL 41
IS 1
BP 224
EP 236
DI 10.1097/CCM.0b013e318267633c
PG 13
WC Critical Care Medicine
WE Science Citation Index Expanded (SCI-EXPANDED)
SC General & Internal Medicine
GA 065LR
UT WOS:000313150300025
PM 23222256
OA Green Accepted
DA 2024-08-24
ER

PT J
AU Veliev, A
   Nakipoglu, Y
AF Veliev, Aynur
   Nakipoglu, Yasar
TI Investigation of Staphylococcus lugdunensis and Selected Coagulase
   Negative Staphylococci Isolated from Blood Culture bottles and
   Determination of their Sensitivities to Antibiotics
SO PAKISTAN JOURNAL OF MEDICAL SCIENCES
LA English
DT Article
DE PYR; ODC; Staphylococcus lugdunensis; Blood culture; Coagulase-negative
   staphylococci; Antibiotic susceptibility test
ID ANTIMICROBIAL SUSCEPTIBILITY; ENDOCARDITIS; PREVALENCE
AB Objectives: Coagulase-negative staphylococci (CNS) are commensal skin microbiota but may also cause septicemia, endocarditis, and systemic infections. Staphylococcus lugdunensis, is a member of CNS, but their antibiotic susceptibility test should be evaluated as Staphylococcus aureus not as CNS. We aimed to investigate S.lugdunensis and selected CNS strains by simple biochemical method and determination of their susceptibilities to antibiotics. Methods: A total of 251 CNS isolates were collected from blood culture bottles sent to Istanbul Faculty of Medicine Department of Medical Microbiology, between 2018 and 2019. PYR (pyrrolidonyl arylamidase) and ODC (ornithine decarboxylase) tests were performed on total of CNS isolates and API Staph was used for identification of the isolates giving positive result in both or either of these two tests. Disk diffusion method was used for the determination of antibiotic susceptibility of the isolates. S. aureus ATCC 25923 and S S.lugdunensis ATCC (R) 49576 strains were used as quality control strains in disc diffusion method, and biochemical tests, respectively. Results: Twenty three out of 251 CNS isolates were positive in each or both of PYR and ODC tests. We detected the first S.lugdunensis isolate from eye vitreous fluid of patient developed a postoperative endophthalmitis in Turkey. This isolate gave dual positive with ODC, PYR, and API Staph. Other 22 CNS isolates were from blood cultures and distributed as follows; 14 Staphylococcus haemolyticus and three Staphylococcus chromogenes isolates were PYR positive and ODC negative and five Staphylococcus epidermidis isolates were ODC positive and PYR negative. All isolates except S.lugdunensis were resistant to penicillin (95.7%) and 20 (87.0%) isolates were found to be methicillin resistant. Conclusions: ODC and PYR are cost effective tests and easily applicable for accurate identification of S.lugdunensis, and eliminating of opportinistic pathogens such as S. epidermidis, S. haemolyticus, and S. chromogenes from other CNS species in postoperative endophthalmitis and pateints with malignancies. Linezolid was very effective (100%) on four selected CNS species.
C1 [Veliev, Aynur; Nakipoglu, Yasar] Istanbul Univ, Dept Med Microbiol, Istanbul Fac Med, TR-34390 Istanbul, Turkey.
C3 Istanbul University
RP Nakipoglu, Y (corresponding author), Istanbul Univ, Dept Med Microbiol, Istanbul Fac Med, TR-34390 Istanbul, Turkey.
EM yasarnakip@yahoo.com
RI Veliev, Aynur/HMD-2974-2023
FU Research Fund of Istanbul University [33881]
FX The present work was supported by the Research Fund of Istanbul
   University with Project No. 33881.
CR [Anonymous], 2018, M100 CLSI, V28th
   Argemi X, 2019, INT J MOL SCI, V20, DOI 10.3390/ijms20051215
   Argemi X, 2017, DIAGN MICR INFEC DIS, V88, P298, DOI 10.1016/j.diagmicrobio.2017.05.002
   Becker K, 2014, CLIN MICROBIOL REV, V27, P870, DOI 10.1128/CMR.00109-13
   Bora P, 2018, J LAB PHYS, V10, P414, DOI 10.4103/JLP.JLP_55_18
   Çelebi G, 2009, MIKROBIYOL BUL, V43, P319
   Clarke B, 2018, SURV OPHTHALMOL, V63, P677, DOI 10.1016/j.survophthal.2018.02.003
   Clinical and Laboratory Standards Institute (CLSI), 2020, PERFORMANCE STANDARD, VM100, DOI DOI 10.1108/08876049410065598
   Czekaj T, 2015, MICROBIOL-SGM, V161, P2061, DOI 10.1099/mic.0.000178
   dos Santos DC, 2016, J CLIN MICROBIOL, V54, P1372, DOI 10.1128/JCM.03139-15
   Dundar D, 2012, AFR J MICROBIOL RES, V6, P2999, DOI 10.5897/AJMR12.050
   European Committee on Antimicrobial Susceptibility Testing, 2019, Breakpoint tables for interpretation of MICs and zone diameters
   Kivanç SA, 2018, MALAWI MED J, V30, P243, DOI 10.4314/mmj.v30i4.6
   Koksal F, 2009, MICROBIOL RES, V164, P404, DOI 10.1016/j.micres.2007.03.004
   Liu PY, 2010, J MICROBIOL IMMUNOL, V43, P478, DOI 10.1016/S1684-1182(10)60074-6
   Lourtet-Hascoët J, 2016, INT J INFECT DIS, V51, P56, DOI 10.1016/j.ijid.2016.08.007
   Procop GW, 2017, KONEMANS COLOR ATLAS, P670
   Shin JH, 2007, JPN J INFECT DIS, V60, P312
   Singh S, 2016, INDIAN J MED MICROBI, V34, P500, DOI 10.4103/0255-0857.195374
   Yazgi H, 2010, EURASIAN J MED, V42, P36, DOI 10.5152/eajm.2010.10
NR 20
TC 4
Z9 4
U1 1
U2 8
PU PROFESSIONAL MEDICAL PUBLICATIONS
PI SADDAR
PA PANORAMA CENTRE, RM 522, 5TH FLOOR, BLDG 2, RAJA GHAZANFAR ALI RD, PO
   BOX 8766, SADDAR, KARACHI 00000, PAKISTAN
SN 1682-024X
EI 1681-715X
J9 PAK J MED SCI
JI Pak. J. Med. Sci.
PD MAR-APR
PY 2022
VL 38
IS 3
BP 657
EP 662
DI 10.12669/pjms.38.3.4738
PG 6
WC Medicine, General & Internal
WE Science Citation Index Expanded (SCI-EXPANDED)
SC General & Internal Medicine
GA ZP8EE
UT WOS:000766650500038
PM 35480513
OA gold, Green Published
DA 2024-08-24
ER

PT J
AU Sulemankhil, I
   Ganopolsky, JG
   Dieni, CA
   Dan, AF
   Jones, ML
   Prakash, S
AF Sulemankhil, Imran
   Ganopolsky, Jorge Gabriel
   Dieni, Christopher Anthony
   Dan, Andrei Florin
   Jones, Mitchell Lawrence
   Prakash, Satya
TI Prevention and Treatment of Virulent Bacterial Biofilms with an
   Enzymatic Nitric Oxide-Releasing Dressing
SO ANTIMICROBIAL AGENTS AND CHEMOTHERAPY
LA English
DT Article
ID RESISTANT STAPHYLOCOCCUS-AUREUS; PSEUDOMONAS-AERUGINOSA BIOFILMS;
   CATHETER-RELATED INFECTIONS; ANTIMICROBIAL ACTIVITY;
   ANTIBIOTIC-RESISTANCE; SILICA NANOPARTICLES; HYDROGEN-PEROXIDE;
   IN-VITRO; SKIN; EFFICACY
AB The use of percutaneous medical devices often results in nosocomial infections. Attachment of microorganisms to the surfaces of these medical devices triggers biofilm formation, which presents significant complications to the health of a patient and may lead to septicemia, thromboembolism, or endocarditis if not correctly treated. Although several antimicrobials are commonly used for prevention of biofilm formation, they have limited efficacy against formed biofilms. In this study, we report the use of an enzymatic, gaseous nitric oxide (gNO)-releasing dressing for the prevention and treatment of Acinetobacter baumannii, methicillin-resistant Staphylococcus aureus, and Pseudomonas aeruginosa biofilms. Results show that the bactericidal activity against biofilms of the test strains was dependent on time and rate of gNO release from the dressing. Following 6 h of treatment, gNO-releasing dressings significantly inhibited the growth of test strains relative to vehicle control dressings, demonstrating eradication of bacterial concentrations of up to 10(5) CFU/cm(2). Complete cell death was observed for both prevention of biofilm formation and treatment of 24-h-grown biofilms after 6 h of treatment with the gNO-releasing dressings. Further, gNO-releasing dressings were more efficient against formed biofilms than other antimicrobial agents currently used. These results demonstrate that the gNO-releasing dressing can produce sufficient levels of gNO over a therapeutically relevant duration for maximal bactericidal effects against virulent bacterial strains known to cause nosocomial infections.
C1 [Sulemankhil, Imran; Dan, Andrei Florin; Jones, Mitchell Lawrence; Prakash, Satya] McGill Univ, Fac Med, Dept Biomed Engn, Montreal, PQ, Canada.
   [Ganopolsky, Jorge Gabriel; Dieni, Christopher Anthony; Jones, Mitchell Lawrence] Micropharma Ltd, Montreal, PQ, Canada.
C3 McGill University
RP Prakash, S (corresponding author), McGill Univ, Fac Med, Dept Biomed Engn, Montreal, PQ, Canada.
EM satya.prakash@mcgill.ca
RI Dieni, Christopher Anthony/H-2833-2019
OI Dieni, Christopher Anthony/0000-0003-1883-5623; /0000-0002-4902-2353
FU Industrial Research Assistance Program of the National Research Council
   of Canada; Micropharma Ltd.
FX We acknowledge financial support from the Industrial Research Assistance
   Program of the National Research Council of Canada and from Micropharma
   Ltd.
CR Anstead Gregory M., 2007, V391, P227
   Bae YJ, 2008, J KOREAN MED SCI, V23, P526, DOI 10.3346/jkms.2008.23.3.526
   Balin AK, 2002, DERMATOL SURG, V28, P210, DOI 10.1046/j.1524-4725.2002.01161.x
   Barraud N, 2006, J BACTERIOL, V188, P7344, DOI 10.1128/JB.00779-06
   Barraud N, 2009, MICROB BIOTECHNOL, V2, P370, DOI 10.1111/j.1751-7915.2009.00098.x
   Bester E, 2010, APPL ENVIRON MICROB, V76, P1189, DOI 10.1128/AEM.01719-09
   Bouza E, 2002, CLIN MICROBIOL INFEC, V8, P265, DOI 10.1046/j.1469-0691.2002.00385.x
   Brooun A, 2000, ANTIMICROB AGENTS CH, V44, P640, DOI 10.1128/AAC.44.3.640-646.2000
   Cals-Grierson MM, 2004, NITRIC OXIDE-BIOL CH, V10, P179, DOI 10.1016/j.niox.2004.04.005
   Carpenter AW, 2012, CHEM SOC REV, V41, P3742, DOI 10.1039/c2cs15273h
   Costerton JW, 1984, REV INFECT DIS S3, V6, pS608
   DeQueiroz GA, 2007, J APPL MICROBIOL, V103, P794, DOI 10.1111/j.1365-2672.2007.03299.x
   Edwards R, 2004, CURR OPIN INFECT DIS, V17, P91, DOI 10.1097/00001432-200404000-00004
   Engelsman AF, 2009, ACTA BIOMATER, V5, P1905, DOI 10.1016/j.actbio.2009.01.041
   Fang FC, 1997, J CLIN INVEST, V99, P2818, DOI 10.1172/JCI119473
   Francolini I., 2003, Reviews in Environmental Science and Bio/Technology, V2, P307, DOI 10.1023/B:RESB.0000040469.26208.83
   Fukuto J.M., 2000, Nitric Oxide: Biology and Pathobiology, Academic Press, San Diego, California, P23, DOI DOI 10.1016/B978-012370420-7/50003-4
   Ghaffari A, 2006, NITRIC OXIDE-BIOL CH, V14, P21, DOI 10.1016/j.niox.2005.08.003
   Gorwitz RJ, 2008, PEDIATR INFECT DIS J, V27, P1, DOI 10.1097/INF.0b013e31815819bb
   GREEN LC, 1982, ANAL BIOCHEM, V126, P131, DOI 10.1016/0003-2697(82)90118-X
   Hall-Stoodley L, 2004, NAT REV MICROBIOL, V2, P95, DOI 10.1038/nrmicro821
   Hall-Stoodley L, 2009, CELL MICROBIOL, V11, P1034, DOI 10.1111/j.1462-5822.2009.01323.x
   Hetrick EM, 2008, ACS NANO, V2, P235, DOI 10.1021/nn700191f
   Hetrick EM, 2006, CHEM SOC REV, V35, P780, DOI 10.1039/b515219b
   Hetrick EM, 2009, BIOMATERIALS, V30, P2782, DOI 10.1016/j.biomaterials.2009.01.052
   Jardeleza C, 2011, INT FORUM ALLERGY RH, V1, P438, DOI 10.1002/alr.20083
   Jones M, 2012, INT WOUND J, V9, P330, DOI 10.1111/j.1742-481X.2011.00889.x
   Jones ML, 2010, APPL MICROBIOL BIOT, V87, P509, DOI 10.1007/s00253-010-2490-x
   Juedes MJ, 1996, MUTAT RES-FUND MOL M, V349, P51, DOI 10.1016/0027-5107(95)00152-2
   Lancaster JR, 1997, NITRIC OXIDE-BIOL CH, V1, P18, DOI 10.1006/niox.1996.0112
   Major TA, 2010, ANTIMICROB AGENTS CH, V54, P4671, DOI 10.1128/AAC.00379-10
   Meyer B, 2003, INT BIODETER BIODEGR, V51, P249, DOI 10.1016/S0964-8305(03)00047-7
   Miller CC, 2004, J CUTAN MED SURG, V8, P233, DOI 10.1007/s10227-004-0106-8
   Möller MN, 2007, IUBMB LIFE, V59, P243, DOI 10.1080/15216540701311147
   Nordmann P, 2007, CURR OPIN MICROBIOL, V10, P436, DOI 10.1016/j.mib.2007.07.004
   O'Grady NP, 2002, AM J INFECT CONTROL, V30, P476, DOI 10.1067/mic.2002.129427
   O'Toole G, 2000, ANNU REV MICROBIOL, V54, P49, DOI 10.1146/annurev.micro.54.1.49
   Park SY, 1999, INT J FOOD MICROBIOL, V46, P231, DOI 10.1016/S0168-1605(98)00197-4
   Phillips PL, 2010, ADV WOUND CARE, V1, P299, DOI 10.1089/awc.2009.0059
   Privett BJ, 2010, BIOFOULING, V26, P973, DOI 10.1080/08927014.2010.534552
   Raulli R., 2002, RRD MICROBIOL 1, V6, P177
   Regev-Shoshani G, 2010, ANTIMICROB AGENTS CH, V54, P273, DOI 10.1128/AAC.00511-09
   Sandal I, 2007, J BACTERIOL, V189, P8179, DOI 10.1128/JB.00479-07
   Stamler J S, 1995, Curr Top Microbiol Immunol, V196, P19
   Stewart PS, 2001, LANCET, V358, P135, DOI 10.1016/S0140-6736(01)05321-1
   STICKLER D, 1991, EUR J CLIN MICROBIOL, V10, P416, DOI 10.1007/BF01968021
   Sutherland IW, 2001, MICROBIOL-UK, V147, P3, DOI 10.1099/00221287-147-1-3
   Thompson R, 2009, BRIT MED J, DOI [10.1136/bcr.08.2008.0606, DOI 10.1136/BCR.08.2008.0606]
   VazquezTorres A, 1996, INFECT IMMUN, V64, P3127, DOI 10.1128/IAI.64.8.3127-3133.1996
   Weigel LM, 2007, ANTIMICROB AGENTS CH, V51, P231, DOI 10.1128/AAC.00576-06
   Zacharia IG, 2005, ANN BIOMED ENG, V33, P214, DOI 10.1007/s10439-005-8980-9
NR 51
TC 42
Z9 51
U1 0
U2 28
PU AMER SOC MICROBIOLOGY
PI WASHINGTON
PA 1752 N ST NW, WASHINGTON, DC 20036-2904 USA
SN 0066-4804
J9 ANTIMICROB AGENTS CH
JI Antimicrob. Agents Chemother.
PD DEC
PY 2012
VL 56
IS 12
BP 6095
EP 6103
DI 10.1128/AAC.01173-12
PG 9
WC Microbiology; Pharmacology & Pharmacy
WE Science Citation Index Expanded (SCI-EXPANDED)
SC Microbiology; Pharmacology & Pharmacy
GA 036TA
UT WOS:000311052900003
PM 22948868
OA Green Published, Bronze
DA 2024-08-24
ER

PT J
AU Meehl, M
   Herbert, S
   Götz, F
   Cheung, A
AF Meehl, Michael
   Herbert, Silvia
   Goetz, Friedrich
   Cheung, Ambrose
TI Interaction of the GraRS two-component system with the VraFG ABC
   transporter to support vancomycin-intermediate resistance in
   <i>Staphylococcus aureus</i>
SO ANTIMICROBIAL AGENTS AND CHEMOTHERAPY
LA English
DT Article
ID ANTIMICROBIAL PEPTIDES; GLYCOPEPTIDE-RESISTANCE; LIPOTEICHOIC ACID;
   POSITIVE BACTERIA; BACILLUS-SUBTILIS; HISTIDINE KINASES; TEICHOIC-ACIDS;
   STRAINS MU3; IDENTIFICATION; GENES
AB Current treatment for serious infections caused by methicillin-resistant Staphylococcus aureus relies heavily upon the glycopeptide antibiotic vancomycin. Unfortunately, this practice has led to an intermediate resistance phenotype that is particularly difficult to treat in invasive staphylococcal diseases, such as septicemia and its metastatic complications, including endocarditis. Although the vancomycin-intermediate resistance phenotype has been linked to abnormal cell wall structures and autolytic rates, the corresponding genetic changes have not been fully elucidated. Previously, whole-genome array studies listed numerous genes that are overexpressed in vancomycin - intermediate sensitive strains, including graRS (SACOL0716 to -0717), encoding a two-component regulatory system (TCRS), as well as the adjacent vraFG (SACOL0718 to -0720), encoding an ATP-binding cassette (ABC) transporter; but the exact contribution of these genes to increased vancomycin resistance has not been defined. In this study, we showed that isogenic strains with mutations in genes encoding the GraRS TCRS and the VraFG ABC transporter are hypersensitive to vancomycin as well as polymyxin B. Moreover, GraRS regulates the expression of the adjacent VraFG pump, reminiscent of gram-positive bacteriocin-immunity regulons. Mutations of graRS and vraFG also led to increased autolytic rates and a more negative net surface charge, which may explain, in part, to their increased sensitivity to cationic antimicrobial peptides. Taken together, these data reveal an important genetic mediator to the vancomycin-intermediate S. aureus phenotype and may hold clues to the selective pressures on staphylococci upon exposure to selective cationic peptide antibiotics used in clinical practice.
C1 Dartmouth Med Sch, Dept Microbiol & Immunol, Hanover, NH 03755 USA.
   Univ Tubingen, Tubingen, Germany.
C3 Dartmouth College; Eberhard Karls University of Tubingen
RP Cheung, A (corresponding author), Dartmouth Med Sch, Dept Microbiol & Immunol, Hanover, NH 03755 USA.
EM Ambrose.Cheung@Dartmouth.edu
FU NIAID NIH HHS [AI56114, AI37142, R01 AI056114, R01 AI037142] Funding
   Source: Medline
CR Arnaud M, 2004, APPL ENVIRON MICROB, V70, P6887, DOI 10.1128/AEM.70.11.6887-6891.2004
   Bader MW, 2005, CELL, V122, P461, DOI 10.1016/j.cell.2005.05.030
   Boyle-Vavra S, 2003, ANTIMICROB AGENTS CH, V47, P2036, DOI 10.1128/AAC.47.6.2036-2039.2003
   Boyle-Vavra S, 2001, ANTIMICROB AGENTS CH, V45, P280, DOI 10.1128/AAC.45.1.280-287.2001
   Chatterjee C, 2005, CHEM REV, V105, P633, DOI 10.1021/cr030105v
   Clinical and Laboratory Standards Institute, 2006, METH DIL ANT SUSC TE, V7
   Cosgrove SE, 2004, CLIN INFECT DIS, V39, P539, DOI 10.1086/422458
   Cui L, 2003, J CLIN MICROBIOL, V41, P5, DOI 10.1128/JCM.41.1.5-14.2003
   Cui LZ, 2006, ANTIMICROB AGENTS CH, V50, P428, DOI 10.1128/AAC.50.2.428-438.2006
   Cui LZ, 2005, ANTIMICROB AGENTS CH, V49, P3404, DOI 10.1128/AAC.49.8.3404-3413.2005
   Davidson AL, 2004, ANNU REV BIOCHEM, V73, P241, DOI 10.1146/annurev.biochem.73.011303.073626
   Evans ME, 1999, ANN PHARMACOTHER, V33, P960, DOI 10.1345/aph.18426
   Finan R. A., 2001, International Journal of Speech Technology, V4, P45, DOI 10.1023/A:1009652732313
   Forsyth RA, 2002, MOL MICROBIOL, V43, P1387, DOI 10.1046/j.1365-2958.2002.02832.x
   Garcia C, 1998, IMMUNOLOGY, V94, P160, DOI 10.1046/j.1365-2567.1998.00493.x
   Gill SR, 2005, J BACTERIOL, V187, P2426, DOI 10.1128/JB.187.7.2426-2438.2005
   Hamilton A, 2006, INFECT IMMUN, V74, P6179, DOI 10.1128/IAI.00895-06
   Hanaki H, 1998, J ANTIMICROB CHEMOTH, V42, P315, DOI 10.1093/jac/42.3.315
   Hanaki H, 1998, J ANTIMICROB CHEMOTH, V42, P199, DOI 10.1093/jac/42.2.199
   Ingavale SS, 2003, MOL MICROBIOL, V48, P1451, DOI 10.1046/j.1365-2958.2003.03503.x
   Joseph P, 2002, J MOL MICROB BIOTECH, V4, P503
   Kiriukhin MY, 2001, J BACTERIOL, V183, P3506, DOI 10.1128/JB.183.11.3506-3514.2001
   KREISWIRTH BN, 1983, NATURE, V305, P709, DOI 10.1038/305709a0
   Kuroda M, 2000, BIOCHEM BIOPH RES CO, V269, P485, DOI 10.1006/bbrc.2000.2277
   Kuroda M, 2001, LANCET, V357, P1225, DOI 10.1016/S0140-6736(00)04403-2
   LAPORTE DC, 1977, BIOCHEMISTRY-US, V16, P1642, DOI 10.1021/bi00627a019
   Maglott D, 2005, NUCLEIC ACIDS RES, V33, pD54, DOI 10.1093/nar/gki031
   Manna AC, 2004, J BACTERIOL, V186, P5267, DOI 10.1128/JB.186.16.5267-5280.2004
   Mascher T, 2003, MOL MICROBIOL, V50, P1591, DOI 10.1046/j.1365-2958.2003.03786.x
   Mascher T, 2006, FEMS MICROBIOL LETT, V264, P133, DOI 10.1111/j.1574-6968.2006.00444.x
   McAleese F, 2006, J BACTERIOL, V188, P1120, DOI 10.1128/JB.188.3.1120-1133.2006
   Mongodin E, 2003, J BACTERIOL, V185, P4638, DOI 10.1128/JB.185.15.4638-4643.2003
   Nascimento JD, 2005, RES MICROBIOL, V156, P837, DOI 10.1016/j.resmic.2005.04.009
   Nelson JL, 2007, ANTIMICROB AGENTS CH, V51, P616, DOI 10.1128/AAC.01057-06
   Peschel A, 2000, ANTIMICROB AGENTS CH, V44, P2845, DOI 10.1128/AAC.44.10.2845-2847.2000
   Peschel A, 1999, J BIOL CHEM, V274, P8405, DOI 10.1074/jbc.274.13.8405
   Pieper R, 2006, PROTEOMICS, V6, P4246, DOI 10.1002/pmic.200500764
   Pietiäinen M, 2005, MICROBIOL-SGM, V151, P1577, DOI 10.1099/mic.0.27761-0
   RECSEI P, 1986, MOL GEN GENET, V202, P58, DOI 10.1007/BF00330517
   REYNOLDS PE, 1989, EUR J CLIN MICROBIOL, V8, P943, DOI 10.1007/BF01967563
   SCHENK S, 1992, FEMS MICROBIOL LETT, V94, P133
   Scherl A, 2006, BMC GENOMICS, V7, DOI 10.1186/1471-2164-7-296
   Scott MG, 1999, INFECT IMMUN, V67, P6445
   Seidman C., 1997, Current Protocols in Molecular Biology
   Sieradzki K, 1999, J BACTERIOL, V181, P7566, DOI 10.1128/JB.181.24.7566-7570.1999
   Sieradzki K, 2006, ANTIMICROB AGENTS CH, V50, P527, DOI 10.1128/AAC.50.2.527-533.2006
   Sieradzki R, 1999, J BIOL CHEM, V274, P18942, DOI 10.1074/jbc.274.27.18942
   STORM DR, 1977, ANNU REV BIOCHEM, V46, P723, DOI 10.1146/annurev.bi.46.070177.003451
   Tenover FC, 2005, CURR OPIN INFECT DIS, V18, P300, DOI 10.1097/01.qco.0000171923.62699.0c
   Utaida S, 2006, ANTIMICROB AGENTS CH, V50, P1541, DOI 10.1128/AAC.50.4.1541-1545.2006
   van der Heide T, 2002, EMBO REP, V3, P938, DOI 10.1093/embo-reports/kvf201
   Weidenmaier C, 2004, NAT MED, V10, P243, DOI 10.1038/nm991
   West AH, 2001, TRENDS BIOCHEM SCI, V26, P369, DOI 10.1016/S0968-0004(01)01852-7
NR 53
TC 173
Z9 212
U1 3
U2 18
PU AMER SOC MICROBIOLOGY
PI WASHINGTON
PA 1752 N ST NW, WASHINGTON, DC 20036-2904 USA
SN 0066-4804
EI 1098-6596
J9 ANTIMICROB AGENTS CH
JI Antimicrob. Agents Chemother.
PD AUG
PY 2007
VL 51
IS 8
BP 2679
EP 2689
DI 10.1128/AAC.00209-07
PG 11
WC Microbiology; Pharmacology & Pharmacy
WE Science Citation Index Expanded (SCI-EXPANDED)
SC Microbiology; Pharmacology & Pharmacy
GA 196ZZ
UT WOS:000248523700004
PM 17502406
OA Green Published
DA 2024-08-24
ER

PT J
AU Le, NK
   Wertheim, HF
   Vu, PD
   Khu, DTK
   Le, HT
   Hoang, BTN
   Vo, VT
   Lam, YM
   Vu, DTV
   Nguyen, TH
   Thai, TQ
   Nilsson, LE
   Rydell, U
   Nguyen, KV
   Nadjm, B
   Clarkson, L
   Hanberger, H
   Larsson, M
AF Ngai Kien Le
   Wertheim, H. F.
   Phu Dinh Vu
   Dung Thi Khanh Khu
   Hai Thanh Le
   Bich Thi Ngoc Hoang
   Vu Thanh Vo
   Yen Minh Lam
   Dung Tien Viet Vu
   Thu Hoai Nguyen
   Tung Quang Thai
   Nilsson, Lennart E.
   Rydell, Ulf
   Kinh Van Nguyen
   Nadjm, Behzad
   Clarkson, Louise
   Hanberger, Hakan
   Larsson, Mattias
TI High prevalence of hospital-acquired infections caused by gram-negative
   carbapenem resistant strains in Vietnamese pediatric ICUs A multi-centre
   point prevalence survey
SO MEDICINE
LA English
DT Article
DE hospital-acquired infections; ICU; pediatric; Vietnam
ID KLEBSIELLA-PNEUMONIAE; NEONATAL INFECTIONS; ESCHERICHIA-COLI; COUNTRIES;
   BURDEN
AB There is scarce information regarding hospital-acquired infections (HAIs) among children in resource-constrained settings. This study aims to measure prevalence of HAIs in Vietnamese pediatric hospitals.
   Monthly point prevalence surveys (PPSs) in 6 pediatric intensive care units (ICUs) in 3 referral hospitals during 1 year.
   A total of 1363 cases (1143 children) were surveyed, 59.9% male, average age 11 months. Admission sources were: other hospital 49.3%, current hospital 36.5%, and community 15.3%. Reasons for admission were: infectious disease (66%), noninfectious (20.8%), and surgery/trauma (11.3%). Intubation rate was 47.8%, central venous catheter 29.4%, peripheral venous catheter 86.2%, urinary catheter 14.6%, and hemodialysis/filtration 1.7%. HAI was diagnosed in 33.1% of the cases: pneumonia (52.2%), septicemia (26.4%), surgical site infection (2%), and necrotizing enterocolitis (2%). Significant risk factors for HAI included age under 7 months, intubation and infection at admission. Microbiological findings were reported in 212 cases (43%) with 276 isolates: 50 Klebsiella pneumoniae, 46 Pseudomonas aeruginosa, and 39 Acinetobacter baumannii, with carbapenem resistance detected in 55%, 71%, and 65%, respectively. Staphylococcus aureus was cultured in 18 cases, with 81% methicillin-resistant Staphylococcus aureus. Most children (87.6%) received antibiotics, with an average of 1.6 antibiotics per case. Colistin was administered to 96 patients, 93% with HAI and 49% with culture confirmed carbapenem resistance.
   The high prevalence of HAI with carbapenem resistant gram-negative strains and common treatment with broad-spectrum antibiotics and colistin suggests that interventions are needed to prevent HAI and to optimize antibiotic use.
C1 [Ngai Kien Le; Dung Thi Khanh Khu; Hai Thanh Le; Bich Thi Ngoc Hoang; Thu Hoai Nguyen] Natl Hosp Pediat, Hanoi, Vietnam.
   [Wertheim, H. F.; Dung Tien Viet Vu; Nadjm, Behzad; Larsson, Mattias] Univ Oxford, Clin Res Unit, Hanoi, Vietnam.
   [Wertheim, H. F.; Dung Tien Viet Vu; Nadjm, Behzad; Larsson, Mattias] Univ Oxford, Ctr Trop Med, Nuffield Dept Med, Oxford OX1 2JD, England.
   [Wertheim, H. F.] Radboudumc, RCI, Dept Med Microbiol, Nijmegen, Netherlands.
   [Phu Dinh Vu] Natl Hosp Trop Dis, Hanoi, Vietnam.
   [Vu Thanh Vo; Tung Quang Thai] HCMC, Childrens Hosp 1, Hanoi, Vietnam.
   [Yen Minh Lam; Kinh Van Nguyen] HCMC, Hosp Trop Dis, Hanoi, Vietnam.
   [Nilsson, Lennart E.; Rydell, Ulf; Hanberger, Hakan] Linkoping Univ, S-58183 Linkoping, Sweden.
   [Clarkson, Louise; Larsson, Mattias] Karolinska Inst, Stockholm, Sweden.
C3 University of Oxford; University of Oxford; Radboud University Nijmegen;
   National Hospital of Tropical Diseases; Linkoping University; Karolinska
   Institutet
RP Le, NK (corresponding author), Natl Hosp Pediat, Hanoi, Vietnam.; Larsson, M (corresponding author), Karolinska Inst, Stockholm, Sweden.
EM lekienngai@gmail.com; mattias.larsson@ki.se
RI Wertheim, Heiman FL/F-3338-2016; Nguyen, Ngoc Nguyen/AAO-7237-2020;
   Larsson, Mattias/C-6434-2017
OI Nguyen, Ngoc Nguyen/0000-0002-0999-1176; Nadjm,
   Behzad/0000-0002-7704-3629; Larsson, Mattias/0000-0002-0514-7445
FU Swedish International Development Agency (Sida); Wellcome Trust (UK);
   Global Antibiotic Resistance Partnership (GARP)
FX The VINARES project was mainly funded by the Swedish International
   Development Agency (Sida) with additional funding from Wellcome Trust
   (UK), and the Global Antibiotic Resistance Partnership (GARP).
CR Allegranzi B, 2011, LANCET, V377, P228, DOI 10.1016/S0140-6736(10)61458-4
   [Anonymous], 2011, Report on the Burden of Endemic Health Care-Associated Infection Worldwide
   Askarian Mehrdad, 2012, J Infect Public Health, V5, P169, DOI 10.1016/j.jiph.2011.12.004
   Bialvaei AZ, 2015, CURR MED RES OPIN, V31, P707, DOI 10.1185/03007995.2015.1018989
   European Center for Disease Prevention and Control (ECDC), 2012, Point prevalence survey of healthcare-associated infections and antimicrobial use in European acute care hospitals: full-scale survey and codebook
   Falagas ME, 2014, ANTIMICROB AGENTS CH, V58, P654, DOI 10.1128/AAC.01222-13
   Hanberger H, 2014, UPSALA J MED SCI, V119, P154, DOI 10.3109/03009734.2014.909911
   The HC, 2015, EMBO MOL MED, V7, P227, DOI 10.15252/emmm.201404767
   HUGHES JM, 1988, CHEMOTHERAPY, V34, P553, DOI 10.1159/000238624
   Huynh BT, 2015, BMC INFECT DIS, V15, DOI 10.1186/s12879-015-0843-x
   Isozumi R, 2012, EMERG INFECT DIS, V18, P1383, DOI 10.3201/eid1808.111816
   Kiratisin P, 2012, INT J ANTIMICROB AG, V39, P311, DOI 10.1016/j.ijantimicag.2012.01.002
   Lee J, 2007, J ANTIMICROB CHEMOTH, V60, P629, DOI 10.1093/jac/dkm225
   Litzow JM, 2009, INFECT CONT HOSP EP, V30, P543, DOI 10.1086/597512
   Markogiannakis A, 2013, FUTURE MICROBIOL, V8, P1147, DOI 10.2217/fmb.13.71
   Murni IK, 2015, ARCH DIS CHILD, V100, P454, DOI 10.1136/archdischild-2014-307297
   Nguyen KV, 2013, BMC PUBLIC HEALTH, V13, DOI 10.1186/1471-2458-13-1158
   Pawa A K, 1997, Indian Pediatr, V34, P297
   Rosenthal VD, 2014, AM J INFECT CONTROL, V42, P942, DOI 10.1016/j.ajic.2014.05.029
   Roy S, 2010, INDIAN J MED MICROBI, V28, P416, DOI 10.4103/0255-0857.71814
   Tran HT, 2015, J PERINATOL, V35, P846, DOI 10.1038/jp.2015.78
   Hoang TH, 2013, J CLIN MICROBIOL, V51, P373, DOI 10.1128/JCM.02322-12
   Van TD, 2014, J GLOB ANTIMICROB RE, V2, P318, DOI 10.1016/j.jgar.2014.05.003
   Thu TA, 2011, INFECT CONT HOSP EP, V32, P1039, DOI 10.1086/661915
   Vincent JL, 2000, INTENS CARE MED, V26, pS3, DOI 10.1007/s001340051111
   Phu VD, 2016, PLOS ONE, V11, DOI 10.1371/journal.pone.0147544
   Wertheim HFL, 2013, PLOS MED, V10, DOI 10.1371/journal.pmed.1001429
   Yao B, 2015, INT J INFECT DIS, V37, P107, DOI 10.1016/j.ijid.2015.06.023
   Zaidi AKM, 2005, LANCET, V365, P1175, DOI 10.1016/S0140-6736(05)71881-X
NR 29
TC 42
Z9 47
U1 0
U2 9
PU LIPPINCOTT WILLIAMS & WILKINS
PI PHILADELPHIA
PA TWO COMMERCE SQ, 2001 MARKET ST, PHILADELPHIA, PA 19103 USA
SN 0025-7974
EI 1536-5964
J9 MEDICINE
JI Medicine (Baltimore)
PD JUL
PY 2016
VL 95
IS 27
AR e4099
DI 10.1097/MD.0000000000004099
PG 7
WC Medicine, General & Internal
WE Science Citation Index Expanded (SCI-EXPANDED)
SC General & Internal Medicine
GA DS1QW
UT WOS:000380372400052
PM 27399106
OA Green Published, gold
DA 2024-08-24
ER

PT J
AU Mixon, M
   Dietrich, S
   Floren, M
   Rogoszewski, R
   Kane, L
   Nudell, N
   Spears, L
AF Mixon, Mark
   Dietrich, Scott
   Floren, Michael
   Rogoszewski, Ryan
   Kane, Lindsay
   Nudell, Nikiah
   Spears, Lindsey
TI Time to antibiotic administration: Sepsis alerts called in emergency
   department versus in the field via emergency medical services
SO AMERICAN JOURNAL OF EMERGENCY MEDICINE
LA English
DT Article
ID CLOSTRIDIUM-DIFFICILE INFECTION; SEPTIC SHOCK; MORTALITY; OUTCOMES; RISK
AB Introduction: The Severe Sepsis and Septic Shock Early Management Bundle (SEP-1) identifies patients with "severe sepsis" and mandates antibiotics within a specific time window. Rapid time to administration of antibiotics may improve patient outcomes. The goal of this investigation was to compare time to antibiotic administration when sepsis alerts are called in theemergency department (ED) with those called in the field by emergency medical services (EMS).
   Methods: This was a multi-center, retrospective review of patients designated as sepsis alerts in ED or via EMS in the field, presenting to four community emergency departments over a six-month period.
   Results: 507 patients were included, 419 in the ED alert group and 88 in the field alert group. Mean time to antibiotic administration was significantly faster in the field alert group when compared to the ED alert group (48.5 min vs 64.5 min, p < 0.001). Patients were more likely to receive antibiotics within 60 min of ED arrival in the field alert group (59.1% vs 44%, p = 0.01). Secondary outcomes including mortality, hospital length of stay, intensive care unit length of stay, sepsis diagnosis on admission, Clostridioides difficile infection rates, fluid bolus utilization, anti-MRSA antibiotic utilization rates, and anti-Pseudomonal antibiotic utilization rates were not found to be significantly different.
   Conclusions: Sepsis alerts called in the field via EMS may decrease time to antibiotics and increase the likelihood of antibiotic administration occurring within 60 min of arrival when compared to those called in the ED. (C) 2020 Elsevier Inc. All rights reserved.
C1 [Mixon, Mark; Dietrich, Scott; Rogoszewski, Ryan; Spears, Lindsey] UCHlth North Dept Pharm, 1024 S Lemay Ave, Ft Collins, CO 80524 USA.
   [Floren, Michael; Kane, Lindsay] Misericordia Univ, Dept Math, 301 Lake St, Dallas, PA 18612 USA.
   [Nudell, Nikiah] UCHlth Emergency Med Serv, 3509 S Mason St, Ft Collins, CO 80525 USA.
C3 Misericordia University
RP Mixon, M (corresponding author), Poudre Valley Hosp, Dept Pharm, 1024 S Lemay Ave, Ft Collins, CO 80524 USA.
EM Mark.Mixon@uchealth.org
RI Nudell, Nikiah/F-7550-2016
OI Nudell, Nikiah/0000-0002-2414-2025
CR Alam N, 2018, LANCET RESP MED, V6, P40, DOI 10.1016/S2213-2600(17)30469-1
   Carignan A, 2008, CLIN INFECT DIS, V46, P1838, DOI 10.1086/588291
   CDC, 2019, ANTIBIOTIC RESISTANC, DOI DOI 10.15620/CDC:82532
   Chitnis AS, 2013, JAMA INTERN MED, V173, P1359, DOI 10.1001/jamainternmed.2013.7056
   Dantes RB, 2018, CLIN INFECT DIS, V67, P1300, DOI 10.1093/cid/ciy342
   Dellinger RP, 2013, CRIT CARE MED, V41, P580, DOI 10.1097/CCM.0b013e31827e83af
   Ferrer R, 2014, CRIT CARE MED, V42, P1749, DOI 10.1097/CCM.0000000000000330
   Filbin MR, 2020, ANN EMERG MED, V75, P93, DOI 10.1016/j.annemergmed.2019.07.017
   Gerding DN, 2009, INT J ANTIMICROB AG, V33, pS2, DOI 10.1016/S0924-8579(09)70008-1
   Halimi KF, 2011, CRIT CARE, V15, pS14
   Hunter CL, 2019, AM J EMERG MED, V37, P114, DOI 10.1016/j.ajem.2018.09.034
   Leisman DE, 2017, CRIT CARE MED, V45, P395, DOI 10.1097/CCM.0000000000002184
   Lindbaek M, 2019, BMJ EVID-BASED MED, V24, P119, DOI 10.1136/bmjebm-2018-110938
   Llor C, 2014, THER ADV DRUG SAF, V5, P229, DOI 10.1177/2042098614554919
   Maitland K, 2011, NEW ENGL J MED, V364, P2483, DOI 10.1056/NEJMoa1101549
   Marik P, 2016, BRIT J ANAESTH, V116, P339, DOI 10.1093/bja/aev349
   Marik PE, 2017, INTENS CARE MED, V43, P625, DOI 10.1007/s00134-016-4675-y
   Sepsis Task Force IDSA, 2018, CLIN INFECT DIS, P66
   Seymour CW, 2017, NEW ENGL J MED, V376, P2235, DOI 10.1056/NEJMoa1703058
   Seymour CW, 2012, AM J RESP CRIT CARE, V186, P1264, DOI 10.1164/rccm.201204-0713OC
   Singer M, 2016, JAMA-J AM MED ASSOC, V315, P801, DOI 10.1001/jama.2016.0287
   Sterling SA, 2015, CRIT CARE MED, V43, P1907, DOI 10.1097/CCM.0000000000001142
   Torio C.M., 2006, HCUP STAT BRIEFS
NR 23
TC 3
Z9 3
U1 0
U2 4
PU W B SAUNDERS CO-ELSEVIER INC
PI PHILADELPHIA
PA 1600 JOHN F KENNEDY BOULEVARD, STE 1800, PHILADELPHIA, PA 19103-2899 USA
SN 0735-6757
EI 1532-8171
J9 AM J EMERG MED
JI Am. J. Emerg. Med.
PD JUN
PY 2021
VL 44
BP 291
EP 295
DI 10.1016/j.ajem.2020.04.008
EA MAY 2021
PG 5
WC Emergency Medicine
WE Science Citation Index Expanded (SCI-EXPANDED)
SC Emergency Medicine
GA SP0HA
UT WOS:000659352600054
PM 32321681
DA 2024-08-24
ER

PT J
AU Al-Mulhim, FA
   Baragbah, MA
   Sadat-Ali, M
   Alomran, AS
   Azam, MQ
AF Al-Mulhim, Fahad A.
   Baragbah, Mohammed A.
   Sadat-Ali, Mir
   Alomran, Abdallah S.
   Azam, Md Q.
TI Prevalence of Surgical Site Infection in Orthopedic Surgery: A 5-year
   Analysis
SO INTERNATIONAL SURGERY
LA English
DT Article
DE Surgical Site Infection; Orthopedic Surgery; Trauma
ID HOSPITAL-ACQUIRED INFECTIONS; WOUND INFECTIONS; CONTAMINATION;
   REPLACEMENT; ENVIRONMENT; SEPSIS; JOINT; RATES
AB Surgical site infection (SSI) is disastrous in orthopedic practice as it is difficult to rid the bone and joint of the infection. This study was aimed to assess the prevalence of SSI in orthopedic practice and to identify risk factors associated with surgical site infections. All patients admitted to the orthopedic male and female wards between January 2006 and December 2011 were included in the study group. The data, which were collected from the medical charts and from the QuadraMed patient filing system, included age, sex, date of admission, type of admission (elective versus emergency), and classification of fractures. Analyses were made to find out the association between infection and risk factors, the chi(2) test was used. The strength of association of the single event with the variables was estimated using Relative Risk, with a 95% confidence interval and P < 0.05. A total of 79 of 3096 patients (2.55%) were included: 60 males and 19 females with the average age of 38.13 +/- 19.1 years. Fifty-three patients were admitted directly to the orthopedic wards, 14 were transferred from the surgical intensive care unit, and 12 from other surgical wards. The most common infective organism was Staphylococcus species including Methicillin Resistant Staphylococcus aureus (MRSA), 23 patients (29.11%); Acinetobacter species, 17 patients (21.5%); Pseudomonas species, 15 patients (18.9%); and Enterococcus species, 14 patients (17.7%). Fifty-two (65.8%) had emergency procedures, and in 57 patients trauma surgery was performed. Three (3.78%) patients died as a result of uncontrolled septicemia. SSI was found to be common in our practice. Emergency surgical procedures carried the greatest risk with Staphylococcus species and Acinetobacter species being the most common infecting organisms. Proper measures need to be undertaken to control infection rates by every available method; antibiotics alone may not be sufficient to win this war.
C1 [Al-Mulhim, Fahad A.; Sadat-Ali, Mir; Alomran, Abdallah S.; Azam, Md Q.] King Fahd Hosp Univ, Coll Med, Dept Orthopaed Surg, Al Khobar 31952, Saudi Arabia.
   [Baragbah, Mohammed A.] King Abdulaziz Airbase Hosp, Dhahran, Saudi Arabia.
C3 Imam Abdulrahman Bin Faisal University
RP Sadat-Ali, M (corresponding author), King Fahd Hosp Univ, POB 40071, Al Khobar 31952, Saudi Arabia.
EM drsadat@hotmail.com
CR Abdel-Fattah M. M., 2005, GER MED SCI, V3, P1
   Awad SS, 2009, AM J SURG, V198, P607, DOI 10.1016/j.amjsurg.2009.07.010
   AYLIFFE GAJ, 1991, REV INFECT DIS, V13, pS800
   Bachoura A, 2011, CLIN ORTHOP RELAT R, V469, P2621, DOI 10.1007/s11999-010-1737-2
   CULVER DH, 1991, AM J MED, V91, pS152, DOI 10.1016/0002-9343(91)90361-Z
   Fry Donald E, 2002, Surg Infect (Larchmt), V3 Suppl 1, pS37, DOI 10.1089/sur.2002.3.s1-37
   Geubbels ELPE, 2000, INFECT CONT HOSP EP, V21, P311, DOI 10.1086/501762
   HORAN TC, 1992, INFECT CONT HOSP EP, V13, P606
   KARRHOLM J, 2007, SWEDISH HIP ARTHROPL
   Khairy GA, 2011, J TAIBAH UNIV MED SC, V6, P114, DOI 10.1016/S1658-3612(11)70172-X
   LETTS RM, 1983, J BONE JOINT SURG AM, V65, P357, DOI 10.2106/00004623-198365030-00010
   LIDWELL OM, 1983, J HOSP INFECT, V4, P111, DOI 10.1016/0195-6701(83)90041-5
   LIDWELL OM, 1982, BMJ-BRIT MED J, V285, P10, DOI 10.1136/bmj.285.6334.10
   Lilani S P, 2005, Indian J Med Microbiol, V23, P249
   Maksimovic J, 2008, CROAT MED J, V49, P58, DOI 10.3325/cmj.2008.1.58
   Pittet D, 2001, J HOSP INFECT, V48, pS40, DOI 10.1016/S0195-6701(01)90012-X
   Plowman R, 2001, J HOSP INFECT, V47, P198, DOI 10.1053/jhin.2000.0881
   Polk HC, 2000, AM SURGEON, V66, P105
   Ritter MA, 1999, CLIN ORTHOP RELAT R, P103
   Scott R.D., 2009, The direct medical costs of healthcare-associated infections in U.S. hospitals and the benefits of prevention
   Tammelin A, 2012, PATIENT SAF SURG, V6, DOI 10.1186/1754-9493-6-23
   Urban Joshua A, 2006, Surg Infect (Larchmt), V7 Suppl 1, pS19, DOI 10.1089/sur.2006.7.s1-19
   Weigelt JA, 2010, AM J INFECT CONTROL, V38, P112, DOI 10.1016/j.ajic.2009.06.010
NR 23
TC 94
Z9 111
U1 1
U2 13
PU INT COLLEGE OF SURGEONS
PI CHICAGO
PA 1516 N LAKE SHORE DR, CHICAGO, IL 60610 USA
SN 0020-8868
J9 INT SURG
JI Int. Surg.
PD MAY-JUN
PY 2014
VL 99
IS 3
BP 264
EP 268
DI 10.9738/INTSURG-D-13-00251.1
PG 5
WC Surgery
WE Science Citation Index Expanded (SCI-EXPANDED)
SC Surgery
GA AI3AO
UT WOS:000336731000014
PM 24833150
OA Green Published, Bronze
DA 2024-08-24
ER

PT J
AU Sarkar, S
   Bhagat, I
   DeCristofaro, JD
   Wiswell, TE
   Spitzer, AR
AF Sarkar, S.
   Bhagat, I.
   DeCristofaro, J. D.
   Wiswell, T. E.
   Spitzer, A. R.
TI A study of the role of multiple site blood cultures in the evaluation of
   neonatal sepsis
SO JOURNAL OF PERINATOLOGY
LA English
DT Article
DE neonatal sepsis; blood culture
ID INTENSIVE-CARE; SEPTICEMIA; EXPERIENCE; BACTEREMIA; CHILDREN; INFANTS;
   VOLUME; BIRTH
AB sepsis in an ill neonate has undergone little critical evaluation. Multiple site cultures may improve pathogen detection if intermittent bacteremia occurs, or if a low density of bacteria is present in the blood. We hypothesized, however, that bacterial clearance is slower and bacteremia more continuous in septic neonates, so that a single site blood culture should be sufficient to accurately document true septicemia.
   Objective: To determine the need for multiple site blood cultures in the evaluation of neonates for sepsis.
   Design/Methods: Clinical data were prospectively collected for 216 neonates who had 269 pairs of blood cultures taken from two different peripheral sites for the evaluation of possible sepsis. A minimum of 1 ml of blood was obtained from the two peripheral sites within 15-30 min of each other. Based on prior retrospective data, we determined that 203 infants would need to have two site blood cultures to demonstrate a significant improvement in pathogen detection at an alpha of 0.05 and a beta of 0.20 (80%) power.
   Results: A total of 186 culture pairs were taken for evaluation of early-onset sepsis in 186 neonates, while 83 pairs were drawn for evaluation of late-onset sepsis in 43 neonates. In all, 21 neonates from the late-onset group were evaluated more than once, and 12 neonates were evaluated for both early- and late-onset sepsis. In all, 20 (9.2%) of 216 neonates had 22 episodes of culture-proven sepsis at a median age of 18 days. All neonates with positive cultures had the same organism with a similar sensitivity pattern obtained from the two different peripheral sites. The other 196 study neonates had negative blood cultures from both sites. The single episode of early- onset sepsis was caused by Listeria monocytogenes, while all remaining episodes were late-onset with the following organisms: Staphylococcus epidermidis (7), methicillin-resistant Staphylococcus aureus (MRSA) (3), combined MRSA and Candida albicans (2), Candida albicans alone (2), late-onset Group B beta-hemolytic Streptococcus (GBS) (2), Klebsiella pneumoniae (2), Enterococcus fecalis (1), Escherichia coli (1), and Serratia marcescens (1). Since no infant grew organisms from only one of the two sites, the data indicate that the diagnosis of sepsis would have been made correctly in all infants with a single site culture.
   Conclusions: Two site blood cultures for the initial evaluation of neonatal sepsis do not have a better yield in pathogen detection. Sepsis in neonates can be detected with no loss of accuracy with a single site blood culture with blood volume of >= 1 ml.
C1 SUNY Stony Brook, Dept Pediat, Div Neonatol, Stony Brook, NY 11794 USA.
C3 State University of New York (SUNY) System; State University of New York
   (SUNY) Stony Brook
RP Sarkar, S (corresponding author), Univ Michigan Hlth Syst, CS Mott Childrens Hosp F5790, 1500 E Med Ctr Dr, Ann Arbor, MI 48109 USA.
EM subratas@med.umich.edu
OI SARKAR, SUBRATA/0000-0002-7660-5941
CR Buttery JP, 2002, ARCH DIS CHILD-FETAL, V87, pF25, DOI 10.1136/fn.87.1.F25
   CLAUSIN C, 1982, INFECT CHILDREN, P502
   DIETZMAN DE, 1974, J PEDIATR-US, V85, P128, DOI 10.1016/S0022-3476(74)80308-2
   GOTOFF SP, 1970, J PEDIATR-US, V76, P142, DOI 10.1016/S0022-3476(70)80148-2
   Jawaheer G, 1997, ARCH DIS CHILD-FETAL, V76, pF57, DOI 10.1136/fn.76.1.F57
   KELLOGG JA, 1984, J CLIN MICROBIOL, V20, P618, DOI 10.1128/JCM.20.4.618-623.1984
   Kellogg JA, 2000, J CLIN MICROBIOL, V38, P2181
   Klein J O., 1990, Infectious diseases of the fetus and newborn, V3rd, P601
   KOVATCH AL, 1985, SEMIN PERINATOL, V9, P12
   LI J, 1994, J CLIN MICROBIOL, V32, P2829, DOI 10.1128/JCM.32.11.2829-2831.1994
   MALATHI I, 1993, ARCH DIS CHILD-FETAL, V69, P312, DOI 10.1136/adc.69.3_Spec_No.312
   PHILIP A, 1985, NEONATAL SEPSIS MENI, P79
   PHILIP AGS, 1994, PEDIATR INFECT DIS J, V13, P1098, DOI 10.1097/00006454-199412000-00005
   PHILLIPS SE, 1990, J CLIN MICROBIOL, V28, P1
   RINALDI MG, 1983, INFECT DIS MODERN TR, P138
   RONALD AR, 1985, ESSENTIALS INFECT DI, P3
   Sabui T, 1999, J PAEDIATR CHILD H, V35, P578, DOI 10.1046/j.1440-1754.1999.00429.x
   SIDEBOTTOM DG, 1988, J CLIN MICROBIOL, V26, P713, DOI 10.1128/JCM.26.4.713-718.1988
   SPRUNT K, 1973, 1973 YB PEDIAT, P15
   STEELE RW, 1986, CLIN MANUAL PEDIAT I, P113
   Stoll BJ, 1996, J PEDIATR-US, V129, P63, DOI 10.1016/S0022-3476(96)70191-9
   Struthers Simon, 2002, J Perinatol, V22, P547, DOI 10.1038/sj.jp.7210792
   Wientzen R L Jr, 1977, Curr Probl Pediatr, V8, P1, DOI 10.1016/S0045-9380(77)80005-4
   WILSON HD, 1974, PEDIATR CLIN N AM, V21, P571
   WISWELL TE, 1991, PEDIATR INFECT DIS J, V10, P365, DOI 10.1097/00006454-199105000-00004
   YAGUPSKY P, 1990, CLIN MICROBIOL REV, V3, P269, DOI 10.1128/CMR.3.3.269-279.1990
   ZAIDI AKM, 1995, J PEDIATR-US, V127, P263, DOI 10.1016/S0022-3476(95)70305-5
NR 27
TC 55
Z9 60
U1 0
U2 4
PU NATURE PUBLISHING GROUP
PI NEW YORK
PA 75 VARICK ST, 9TH FLR, NEW YORK, NY 10013-1917 USA
SN 0743-8346
EI 1476-5543
J9 J PERINATOL
JI J. Perinatol.
PD JAN
PY 2006
VL 26
IS 1
BP 18
EP 22
DI 10.1038/sj.jp.7211410
PG 5
WC Obstetrics & Gynecology; Pediatrics
WE Science Citation Index Expanded (SCI-EXPANDED)
SC Obstetrics & Gynecology; Pediatrics
GA 102KC
UT WOS:000241808700005
PM 16292335
DA 2024-08-24
ER

PT J
AU Topuz, S
   Ovali, F
AF Topuz, Sadik
   Ovali, Fahri
TI COMPARISON OF C-REACTIVE PROTEIN AND PROCALCITONIN IN THE DIAGNOSIS OF
   NEONATAL SEPSIS
SO NOBEL MEDICUS
LA Turkish
DT Article
DE Neonatal sepsis; C-reactive protein; procalcitonin
ID MARKERS
AB Objective: To determine the effectiveness of C-reactive protein and procalcitonin (PCT) in the diagnosis of neonatal sepsis.
   Material and Method: C reactive protein and procalcitonin levels were measured in babies in the first month of life, who had a suspicion of neonatal septicemia, in addition to other hematological and microbiological investigations. Babies whose blood cultures were positive or whose clinical signs were strongly suggestive of sepsis were classified as group 1 and babies whose blood cultures were negative were classified as group 2. In all patients, serum CRP and PCT levels were repeated after 72 hours.
   Results: 88 newborns were included in the study There were no demografically significant differences between two groups. In 34 babies, blood cultures were positive. Methicillin resistant coagulase negative staphylococci grew in 11 cases and methicillin resistant Staphylococcus aureus grew in 7 cases. In group 1, CRP levels were 2.64 mg/dL and 0.7 mg/dL (median) in the first and second measurements respectively In this group, PCT levels were 4.21 mg/dL and 0.48 mg/dL (median) in the first and second measurements respectively In group 2, CRP and PCT levels were below the cut-off values on both measurements, although the second measurements were significantly lower than the first measurements. For the diagnosis of sepsis, the positive predictive value of CRP was 76.2% and negative predictive value was 80.4%. The positive predictive value of PCT was 78.6% and negative predictive value was 91.3%.
   Conclusion: In the diagnosis of neonatal sepsis, PCT is a marker as valuable as CRP With treatment, PCT decreases more rapidly than CRP These findings are compatible with other studies.
C1 [Topuz, Sadik; Ovali, Fahri] Zeynep Kamil Kadin & Cocuk Hastaliklari Egitim &, Yenidogan Yogun Bakim Unitesi, Istanbul, Turkey.
C3 Istanbul Zeynep Kamil Maternity & Children's Diseases Training &
   Research Hospital
RP Ovali, F (corresponding author), Zeynep Kamil Kadin & Cocuk Hastaliklari Egitim &, Yenidogan Yogun Bakim Unitesi, Istanbul, Turkey.
EM fovali@yahoo.com
CR Becker KL, 1996, PRINCIPLES BONE BIOL, V1, P471
   Carrol ED, 2002, INT J ANTIMICROB AG, V20, P1, DOI 10.1016/S0924-8579(02)00047-X
   Chiesa C, 2004, CLIN CHEM, V50, P279, DOI 10.1373/clinchem.2003.025171
   CORONA G, 2004, ITAL J PEDIATR, V30, P240
   Du Clos TW, 2000, ANN MED, V32, P274, DOI 10.3109/07853890009011772
   Edwards M S., 2004, Krugman's infectious diseases of children, V11th, P545
   Edwards MS, 2002, NEONATAL PERINATAL M, P706
   Enguix A, 2001, INTENS CARE MED, V27, P211, DOI 10.1007/s001340000709
   Gerdes JS, 2004, PEDIATR CLIN N AM, V51, P939, DOI 10.1016/j.pcl.2004.03.009
   Guibourdenche J, 2002, ANN CLIN BIOCHEM, V39, P130, DOI 10.1258/0004563021901874
   Hatherill M, 1999, ARCH DIS CHILD, V81, P417, DOI 10.1136/adc.81.5.417
   Kocabas E, 2007, TURKISH J PEDIATR, V49, P7
   Köksal N, 2007, TURKISH J PEDIATR, V49, P21
   Meisner M, 2000, BIOCH CLIN ASPECTS, P1
   Morven S, 2002, NEONATAL PERINATAT M, P706
   Ng PC, 2006, CURR OPIN PEDIATR, V18, P125, DOI 10.1097/01.mop.0000193293.87022.4c
   Polin RA., 2005, Avery's Disease of the New Born, V8th, P551
   Stoll BJ, 2005, NELSON TXB PEDIAT, P623
NR 18
TC 5
Z9 5
U1 1
U2 3
PU NOBEL ILAC
PI UMRANIYE
PA INKILAP MAH AKCAKOCA SOK, NO 10, UMRANIYE, 34768, TURKEY
SN 1305-2381
J9 NOBEL MED
JI Nobel Med.
PD JAN-APR
PY 2012
VL 8
IS 1
BP 72
EP 76
PG 5
WC Medicine, General & Internal
WE Science Citation Index Expanded (SCI-EXPANDED)
SC General & Internal Medicine
GA 935YO
UT WOS:000303558300012
DA 2024-08-24
ER

PT J
AU Tu, JC
   Wu, GP
   Zuo, Y
   Zhao, L
   Wang, SS
AF Tu, Jiancheng
   Wu, Geping
   Zuo, Yun
   Zhao, Lei
   Wang, Shusheng
TI ZL-2, a cathelicidin-derived antimicrobial peptide, has a broad
   antimicrobial activity against gram-positive bacteria and gram-negative
   bacteria in vitro and in vivo
SO ARCHIVES OF PHARMACAL RESEARCH
LA English
DT Article
DE Antimicrobial peptides; Alloferon-1; ZL-2; Antimicrobial activity;
   Bacteremia
ID RESISTANT STAPHYLOCOCCUS-AUREUS; MULTIDRUG-RESISTANT; INFECTIONS;
   ANTIBIOTICS; COMBINATION; ANTICANCER; ANTITUMOR; COLISTIN
AB Alloferons are a group of naturally occurring peptides primarily isolated from insects that are capable of stimulating mouse and human NK cell cytotoxicity toward cancer cells. In this study, we found that a modified antibacterial peptide had a broad range of action against both gram-positive and gram-negative bacteria. A time-course experiment showed that CFU counts rapidly decreased after ZL-2 treatment, with the bacteria nearly eliminated within 4 h. We also examined the synergy between the peptide and antibiotics. The peptide ZL-2 resulted in a significant synergistic improvement in the potencies of ampicillin, erythromycin and ceftazidime against methicillin-resistant bacteria. In addition, ZL-2 had no detectable cytotoxicity in mouse spleen cells or a mouse animal model. In the mouse model by i.p. inoculation with Escherichia coli, timely treatment of i.p. injection with ZL-2 resulted in 100-fold reduction in bacteria load in blood as well as 80 % protection from death in the inoculated animals. In conclusion, we successfully identified a modified peptide with maximal bactericidal activity. This study also provides a potential therapeutic for the treatment of E. coli septicemia by increasing the activity of antimicrobials.
C1 [Tu, Jiancheng; Wu, Geping; Zuo, Yun; Wang, Shusheng] Zhangjiagang First Peoples Hosp, Suzhou 215600, Jiangsu, Peoples R China.
   [Zhao, Lei] Jilin Univ, Inst Frontier Med Sci, Changchun 130033, Jilin, Peoples R China.
C3 Jilin University
RP Wang, SS (corresponding author), Zhangjiagang First Peoples Hosp, Suzhou 215600, Jiangsu, Peoples R China.
EM wang_shushengzjg@163.com
CR Alanis AJ, 2005, ARCH MED RES, V36, P697, DOI 10.1016/j.arcmed.2005.06.009
   Angebault C, 2013, EUR J CLIN MICROBIOL, V32, P581, DOI 10.1007/s10096-012-1795-3
   Ben-David D, 2009, INFECT CONT HOSP EP, V30, P453, DOI 10.1086/596731
   Brink AJ, 2008, INT J ANTIMICROB AG, V32, P455, DOI 10.1016/j.ijantimicag.2008.05.012
   Brogden KA, 2005, NAT REV MICROBIOL, V3, P238, DOI 10.1038/nrmicro1098
   Chen HL, 2013, PLOS PATHOG, V9, DOI 10.1371/journal.ppat.1003425
   Chernysh S, 2002, P NATL ACAD SCI USA, V99, P12628, DOI 10.1073/pnas.192301899
   Chernysh Sergey I., 2000, Entomological Science, V3, P139
   Choi H, 2012, RES MICROBIOL, V163, P479, DOI 10.1016/j.resmic.2012.06.001
   Diz MSS, 2006, BBA-GEN SUBJECTS, V1760, P1323, DOI 10.1016/j.bbagen.2006.04.010
   Do N, 2014, EXP DERMATOL, V23, P326, DOI 10.1111/exd.12384
   Fox JL, 2013, NAT BIOTECHNOL, V31, P379, DOI 10.1038/nbt.2572
   Gifford JL, 2005, CELL MOL LIFE SCI, V62, P2588, DOI 10.1007/s00018-005-5373-z
   Herold BC, 1998, JAMA-J AM MED ASSOC, V279, P593, DOI 10.1001/jama.279.8.593
   Heymann DL, 2006, CELL, V124, P671, DOI 10.1016/j.cell.2006.02.009
   Hoskin DW, 2008, BBA-BIOMEMBRANES, V1778, P357, DOI 10.1016/j.bbamem.2007.11.008
   Huang TC, 2011, MAR DRUGS, V9, P1995, DOI 10.3390/md9101995
   Kawasaki H, 2008, BIOCHIMIE, V90, P1693, DOI 10.1016/j.biochi.2008.07.003
   Klevens RM, 2007, JAMA-J AM MED ASSOC, V298, P1763, DOI 10.1001/jama.298.15.1763
   Lin MC, 2012, PEPTIDES, V38, P197, DOI 10.1016/j.peptides.2012.10.003
   Markou N, 2008, CLIN THER, V30, P143, DOI 10.1016/j.clinthera.2008.01.015
   Morgan M, 2011, INJURY, V42, pS11, DOI 10.1016/S0020-1383(11)70127-9
   Pag U, 2004, J ANTIMICROB CHEMOTH, V53, P230, DOI 10.1093/jac/dkh083
   Pan CY, 2010, PEPTIDES, V31, P1449, DOI 10.1016/j.peptides.2010.05.011
   Papo N, 2005, CELL MOL LIFE SCI, V62, P784, DOI 10.1007/s00018-005-4560-2
   Sahl HG, 2005, J LEUKOCYTE BIOL, V77, P466, DOI 10.1189/jlb.0804452
   Schuch R, 2014, J INFECT DIS, V209, P1469, DOI 10.1093/infdis/jit637
   Seo MD, 2012, MOLECULES, V17, P12276, DOI 10.3390/molecules171012276
   Sheng MJ, 2014, J PEPT SCI, V20, P803, DOI 10.1002/psc.2670
   Wareham DW, 2011, J ANTIMICROB CHEMOTH, V66, P1047, DOI 10.1093/jac/dkr069
NR 30
TC 7
Z9 7
U1 0
U2 19
PU PHARMACEUTICAL SOC KOREA
PI SEOUL
PA 1489-3 SUHCHO-DONG, SUHCHO-KU, SEOUL 137-071, SOUTH KOREA
SN 0253-6269
EI 1976-3786
J9 ARCH PHARM RES
JI Arch. Pharm. Res.
PD OCT
PY 2015
VL 38
IS 10
BP 1802
EP 1809
DI 10.1007/s12272-015-0565-z
PG 8
WC Chemistry, Medicinal; Pharmacology & Pharmacy
WE Science Citation Index Expanded (SCI-EXPANDED)
SC Pharmacology & Pharmacy
GA CT6DP
UT WOS:000362902200008
PM 25636224
DA 2024-08-24
ER

PT J
AU Anisia, EI
   Ciuntu, R
   Cantemir, A
   Anton, N
   Danielescu, C
   Negru, R
   Bogdanici, CM
   Vasiluta, C
   Georgescu, SO
   Sirbu, PD
   Ciuntu, BM
AF Anisia, Elena Iuliana
   Ciuntu, Roxana
   Cantemir, Alina
   Anton, Nicoleta
   Danielescu, Ciprian
   Negru, Robert
   Bogdanici, Camelia Margareta
   Vasiluta, Ciprian
   Georgescu, Stefan Octavian
   Sirbu, Paul Dan
   Ciuntu, Bogdan Mihnea
TI The Importance of Fluconazole in Treatment of Endogenous Endophthalmitis
   in Patients Prior Treated Using Negative Pressure Therapy for Wound
   Closure Contaminated with Methicillin-resistant <i>Staphylococcus
   aureus</i>
SO REVISTA DE CHIMIE
LA English
DT Article
DE fluconazole; endogenous endophthalmitis; candida albicans; negative
   pressure therapy
ID EXPERIMENTAL DIABETES-MELLITUS; FUNGAL ENDOPHTHALMITIS; INFECTIONS;
   OUTCOMES
AB Severe infections with C. albicans should be treated promptly with antifungal agents, any delay in treatment increases the risk of endophthalmitis. The systemic Amphotericin B therapy is the gold standard in the treatment of endophthalmitis, but in the case of fungal infections it has not yet been determined. Numerous studies have shown that the use of Fluconazole is effective in the treatment of fungal endophthalmitis. In this paper, we report two cases (3 eyes) that have been presented for the same accusations of significant decrease of AV (visual acuity), ocular pain and blepharospasm suddenly installed, both of which required urgent antibiotic and intravenous antifungal treatment. Both are diagnosed with endogenous endophthalmitis and vitreous biopsy + VPP (pars plana vitrectomy) are performed, with a negative result of the vitreous culture. In both situations the treatment was with antibiotic and systemic antifungals. Postoperatively, evolution was favorable in the first case and less favorable in the second one. The prognosis depends on the virulence of the microorganisms and the time elapsed until initiation of the treatment. Also, the presence of risk factors such as diabetes, sepsis, recent abdominal surgery (C. Albicans is part of the comesary flora of the digestive tract) have influenced the prognosis decisively. Severe infections with C. albicans should be promptly treated with antifungal agents, any delay in treatment increases the risk of endophthalmitis. Even when prolonged treatment of candidemia is instituted, 3% of patients can develop endogenous endophthalmitis, so ocular evaluation is particularly important for patients immobilized in anesthesia and intensive care units.
C1 [Anisia, Elena Iuliana; Ciuntu, Roxana; Cantemir, Alina; Anton, Nicoleta; Danielescu, Ciprian; Bogdanici, Camelia Margareta] Grigore T Popa Univ Med & Pharm Iasi, Fac Gen Med, Ophthalmol Discipline, 16 Univ Str, Iasi 700115, Romania.
   [Negru, Robert] Grigore T Popa Univ Med & Pharm Iasi, Ist Med Dept, 16 Univ Str, Iasi 700115, Romania.
   [Vasiluta, Ciprian; Georgescu, Stefan Octavian; Ciuntu, Bogdan Mihnea] Grigore T Popa Univ Med & Pharm Iasi, Fac Gen Med, Surg Dept, 16 Univ Str, Iasi 700115, Romania.
   [Sirbu, Paul Dan] Grigore T Popa Univ Med & Pharm Iasi, Fac Gen Med, Dept Orthoped & Traumatol, Surg Sci 2, 16 Univ Str, Iasi 700115, Romania.
C3 Grigore T Popa University of Medicine & Pharmacy; Grigore T Popa
   University of Medicine & Pharmacy; Grigore T Popa University of Medicine
   & Pharmacy; Grigore T Popa University of Medicine & Pharmacy
RP Anton, N (corresponding author), Grigore T Popa Univ Med & Pharm Iasi, Fac Gen Med, Ophthalmol Discipline, 16 Univ Str, Iasi 700115, Romania.; Ciuntu, BM (corresponding author), Grigore T Popa Univ Med & Pharm Iasi, Fac Gen Med, Surg Dept, 16 Univ Str, Iasi 700115, Romania.; Sirbu, PD (corresponding author), Grigore T Popa Univ Med & Pharm Iasi, Fac Gen Med, Dept Orthoped & Traumatol, Surg Sci 2, 16 Univ Str, Iasi 700115, Romania.
EM dr.nicoletaanton@yahoo.com; pdsirbu@yahoo.com; bogdanmciuntu@yahoo.com
RI Negru, Robert/HDM-9550-2022; Sirbu, Paul-Dan/KBP-9023-2024; Anton,
   Nicoleta/AAT-7014-2020; Danielescu, Ciprian/GWC-1642-2022; Bogdanici,
   Camelia/AAA-7575-2022
OI Sirbu, Paul-Dan/0000-0003-2806-0649; Danielescu,
   Ciprian/0000-0002-1639-2921; 
CR AKLER ME, 1995, CLIN INFECT DIS, V20, P657, DOI 10.1093/clinids/20.3.657
   American Academy of Ophthalmology-Intraocular inflammations and uveites, 2016, BASIC CLIN SCI COURC
   Badescu L, 2012, ROM BIOTECH LETT, V17, P7397
   Badescu L, 2014, J PHYSIOL BIOCHEM, V70, P355, DOI 10.1007/s13105-013-0309-9
   Badulescu O, 2013, MEDIAT INFLAMM, V2013, DOI 10.1155/2013/169420
   Badulescu OV, 2016, REV CHIM-BUCHAREST, V67, P1382
   Gravante G, 2007, OBES SURG, V17, P1325, DOI 10.1007/s11695-007-9236-6
   HAYAM M. L., 2012, J CHIL CHEM SOC, V57, P1447
   McCallon S K, 2000, Ostomy Wound Manage, V46, P28
   Paulus YM, 2016, RETINA-J RET VIT DIS, V36, P1357, DOI 10.1097/IAE.0000000000000919
   SARAN ENYR, 2001, BRAZILLIAN J INFECT, V5, P356
   Sridhar J, 2013, J OPHTHALMIC INFLAMM, V3, DOI 10.1186/1869-5760-3-60
   Valle L, 2010, ACTA MEDICA PORT, V23, P1127
NR 13
TC 9
Z9 9
U1 0
U2 8
PU CHIMINFORM DATA S A
PI BUCHAREST
PA CALEA PLEVNEI NR 139, SECTOR 6, BUCHAREST R-77131, ROMANIA
SN 0034-7752
J9 REV CHIM-BUCHAREST
JI Rev. Chim.
PD JUL
PY 2017
VL 68
IS 7
BP 1598
EP 1601
PG 4
WC Chemistry, Multidisciplinary; Engineering, Chemical
WE Science Citation Index Expanded (SCI-EXPANDED)
SC Chemistry; Engineering
GA FF7ZJ
UT WOS:000409234600040
DA 2024-08-24
ER

PT J
AU Lerma, FA
   Astigarraga, PO
   Martínez, MP
   Ordeñana, JI
   Pueyo, MJL
AF Alvarez Lerma, F.
   Olaechea Astigarraga, P.
   Palomar Martinez, M.
   Insausti Ordenana, J.
   Lopez Pueyo, M. J.
CA Grp Estudio ENVIN-HELICS
TI Epidemiology of the primary and vascular catheter-related bacteriemias
   in critical patients admitted to an Intensive Medicine Department
SO MEDICINA INTENSIVA
LA Spanish
DT Article
DE Bacteriemia related with vascular catheter; Rates; Etiology;
   Multiresistance markers
ID BLOOD-STREAM INFECTION; CENTRAL VENOUS CATHETERS; NOSOCOMIAL INFECTIONS;
   ILL PATIENTS; VANCOMYCIN; GUIDELINES; CARE; DAPTOMYCIN; PREVENTION;
   DIAGNOSIS
AB Objective: In recent years, changes have occurred in the setting of bacteriemia related with the use of vascular catheters (BVC) and with the appearance of multiresistant gram positive cocci (MR-GPC), knowledge of the limitations regarding the antibiotics used most for their treatment (glycopeptides) and the appearance of new antibiotics active against these pathogens. This article analyzes the evolution of the rates, etiologies and markers of multiresistance of the most common pathogens in the BVC (including the primary bacteriemias) in the Spanish Intensive Medicine Departments (ICU).
   Material and methods: A multicenter, prospective, observational study of incidence, with voluntary participation, was conducted. A total of 74, 105, 112 and 121 ICUs belonging to 71, 97, 103 and 112 hospitals, respectively, collaborated including the years 2005-2008. The information included in the ENVIN-HELICS registry was used.
   Results: The rates of this complication have decreased and are now at about 5 episodes per 1,000 days of central venous catheter (CVC). One third of the episodes occur with significant systemic response (severe sepsis or septic shock). The MR-GPC were the most frequent, however Gram-negative bacilli (GNB) were identified in 30% of the cases and fungi (different species of Candida) in 6%. Staphylococcus epidermidis and coagulase-negative, methicillin-resistant staphylococci (CNS) persist in a proportion greater than 80%, while methicillin-resistance S. aureus have decreased to less than 40%.
   Conclusions: The empirical treatment in situations of extreme seriousness should consider coverage of the most frequent pathogens such as the MR-GPC and GNB and in special conditions, the fungi. (C) 2009 Elsevier Espana, S.L. and SEMICYUC. All rights reserved.
C1 [Alvarez Lerma, F.; Olaechea Astigarraga, P.; Palomar Martinez, M.; Insausti Ordenana, J.; Lopez Pueyo, M. J.; Grp Estudio ENVIN-HELICS] Hosp del Mar, Barcelona, Spain.
C3 Hospital del Mar Research Institute; Hospital del Mar
RP Lerma, FA (corresponding author), Hosp del Mar, Barcelona, Spain.
EM Falvarez@imas.imim.es
OI Socias Mir, Antonia/0000-0002-7435-8115
CR Álvarez-Lerma F., 2007, Med. Intensiva, V31, P6
   [Anonymous], Proyecto Bacteriemia Zero Seguridad del Paciente-Proyecto Bacteriemia Zero
   Appelbaum PC, 2007, INT J ANTIMICROB AG, V30, P398, DOI 10.1016/j.ijantimicag.2007.07.011
   Berenholtz SM, 2004, CRIT CARE MED, V32, P2014, DOI 10.1097/01.CCM.0000142399.70913.2F
   Blot SI, 2005, CLIN INFECT DIS, V41, P1591, DOI 10.1086/497833
   Bouza E, 2007, CLIN INFECT DIS, V44, P820, DOI 10.1086/511865
   Cardo D, 2004, AM J INFECT CONTROL, V32, P470, DOI 10.1016/j.ajic.2004.10.001
   Casey AL, 2008, LANCET INFECT DIS, V8, P763, DOI 10.1016/S1473-3099(08)70280-9
   Chaiyakunapruk N, 2002, ANN INTERN MED, V136, P792, DOI 10.7326/0003-4819-136-11-200206040-00007
   Cormican MG, 1996, DRUGS, V51, P6, DOI 10.2165/00003495-199600511-00004
   DiGiovine B, 1999, AM J RESP CRIT CARE, V160, P976, DOI 10.1164/ajrccm.160.3.9808145
   EMORI TG, 1991, AM J INFECT CONTROL, V19, P19, DOI 10.1016/0196-6553(91)90157-8
   Falagas ME, 2007, J ANTIMICROB CHEMOTH, V59, P359, DOI 10.1093/jac/dkl522
   Fraenkel D, 2006, CRIT CARE MED, V34, P668, DOI 10.1097/01.CCM.0000201404.05523.34
   GARNER JS, 1988, AM J INFECT CONTROL, V16, P128, DOI 10.1016/0196-6553(88)90053-3
   Gerberding J, 1999, AM J INFECT CONTROL, V27, P520
   Gnass SA, 2004, INFECT CONT HOSP EP, V25, P675, DOI 10.1086/502461
   Gudiol F, 2009, ENFERM INFEC MICR CL, V27, P105, DOI 10.1016/j.eimc.2008.09.003
   Hidayat LK, 2006, ARCH INTERN MED, V166, P2138, DOI 10.1001/archinte.166.19.2138
   Higuera F, 2007, INFECT CONT HOSP EP, V28, P31, DOI 10.1086/510812
   Hiramatsu K, 1997, J ANTIMICROB CHEMOTH, V40, P135, DOI 10.1093/jac/40.1.135
   KNAUS WA, 1985, CRIT CARE MED, V13, P818, DOI 10.1097/00003246-198510000-00009
   LEGALL JR, 1993, JAMA-J AM MED ASSOC, V270, P2957, DOI 10.1001/jama.270.24.2957
   León C, 2006, CRIT CARE MED, V34, P730, DOI 10.1097/01.CCM.0000202208.37364.7D
   León C, 2004, INTENS CARE MED, V30, P1891, DOI 10.1007/s00134-004-2378-2
   Lorente L, 2007, CRIT CARE MED, V35, P2424, DOI 10.1097/01.CCM.0000284589.63641.B8
   Maki DG, 2006, MAYO CLIN PROC, V81, P1159, DOI 10.4065/81.9.1159
   Mensa J, 2008, REV ESP QUIM, V21, P234
   Mermel LA, 2009, CLIN INFECT DIS, V49, P1, DOI 10.1086/599376
   *NCCLS, 1995, M10056 NCCLS, P15
   NCCLS (National Committee for Clinical Laboratory Standards), 2004, M100S14 NCCLS
   *NNIS, 1992, NNIS MAN
   O'Grady NP, 2002, CLIN INFECT DIS, V35, P1281, DOI [10.1086/344188, 10.1086/502007]
   Pronovost P, 2006, NEW ENGL J MED, V355, P2725, DOI 10.1056/NEJMoa061115
   Raad I, 2004, ANN INTERN MED, V140, P18, DOI 10.7326/0003-4819-140-1-200401060-00007
   Raad I, 2007, ANTIMICROB AGENTS CH, V51, P1656, DOI 10.1128/AAC.00350-06
   Renaud B, 2001, AM J RESP CRIT CARE, V163, P1584, DOI 10.1164/ajrccm.163.7.9912080
   Safdar N, 2004, P C C I D, V8, P1
   Sakoulas G, 2004, J CLIN MICROBIOL, V42, P2398, DOI 10.1128/JCM.42.6.2398-2402.2004
   Sievert D. M., 2002, Morbidity and Mortality Weekly Report, V51, P565
   *SOC ESP MED INT, EST NAC DEV INF NOS
   Soriano A, 2008, CLIN INFECT DIS, V46, P193, DOI 10.1086/524667
   Warren DK, 2004, CHEST, V126, P1612, DOI 10.1378/chest.126.5.1612
   Weis F, 2008, CURR OPIN INVEST DR, V9, P879
   *WHO, 2007, WORLD ALL PAT SAF SE
   ESTUDIO PREVALENCIA
NR 46
TC 9
Z9 10
U1 0
U2 7
PU ELSEVIER ESPANA SLU
PI BARCELONA
PA AV JOSEP TARRADELLAS, 20-30, 1ERA PLANTA, BARCELONA, CP-08029, SPAIN
SN 0210-5691
EI 1578-6749
J9 MED INTENSIVA
JI Med. Intensiv.
PD OCT
PY 2010
VL 34
IS 7
BP 437
EP 445
DI 10.1016/j.medin.2010.02.004
PG 9
WC Critical Care Medicine
WE Science Citation Index Expanded (SCI-EXPANDED)
SC General & Internal Medicine
GA 661LI
UT WOS:000282729400001
PM 20398961
OA Green Published
DA 2024-08-24
ER

PT J
AU Zhang, LZ
   Li, XY
   Wang, RX
AF Zhang, Lizhong
   Li, Xiaoyan
   Wang, Ruixue
TI A fatal case of pneumonia and sepsis caused by sequence type 398
   methicillin-susceptible Staphylococcus aureus carrying Pantone-Valentine
   leukocidin in China
SO JOURNAL OF INFECTION AND CHEMOTHERAPY
LA English
DT Article
DE Sequence type 398; MSSA; Panton -Valentine leukocidin
ID VIRULENCE; GENE
AB Staphylococcus aureus (S. aureus) sequence type 398 (ST398) has aroused great concern for its spread throughout the world. ST398 community-acquired MRSA (CA-MRSA) has been given greater emphasis because of its high virulence and high probability of treatment failure. Herein, A 22-year-old male was admitted to our hospital with a history of fever, chest pain and dyspnea for 2 days. A chest CT scan showed infiltrative and nodular shadows. The sequence type of the isolates from blood culture was ST398, the virulence genes detected was PVL gene (lukS-PV and lukF-PV). Despite resuscitation efforts, he died of multiple organ failure on admission 3rd day. This is the first described case of severe pneumonia and sepsis due to hematogenous spread of scalp furuncles caused by Panton-Valentine leukocidin (PVL) positive community-acquired methicillin-susceptible S. aureus (CA-MSSA) ST398 strains in an immunocompentent adult in mainland China. This report highlight the emergence CA-PVLMSSA ST398 infection and its association with life-threatening infections. Early decolonization and identification of ST398 is critical. Severe skin and soft tissue infections should be suspected for ST398 PVL-MSSA.
C1 [Zhang, Lizhong; Wang, Ruixue] Shanxi Med Univ, Shanxi Bethune Hosp, Tongji Shanxi Hosp, Shanxi Acad Med Sci,Hosp 3,Dept Lab Med, Taiyuan 030032, Peoples R China.
   [Li, Xiaoyan] Shanxi Med Univ, Shanxi Bethune Hosp, Tongji Shanxi Hosp, Shanxi Acad Med Sci,Hosp 3,Dept Resp Med, Taiyuan 030032, Peoples R China.
C3 Shanxi Medical University; Shanxi Medical University
RP Zhang, LZ (corresponding author), Shanxi Med Univ, Shanxi Bethune Hosp, Tongji Shanxi Hosp, Shanxi Acad Med Sci,Hosp 3,Dept Lab Med, Taiyuan 030032, Peoples R China.
EM 357345923@163.com
RI cheng, shu/IZE-4788-2023; Zhang, Can/JUU-9511-2023; zhang,
   yuyang/IVV-5089-2023; liu, junyang/IXD-1201-2023; wang,
   yue/ISA-4119-2023; liu, junyang/IXD-1252-2023; LI, XIAO/IQV-9318-2023;
   Zhang, Wenxiao/KCK-3295-2024; fang, yu/KCK-2014-2024; li,
   bo/JJC-2664-2023; XU, nan/KDP-0628-2024; Li, Li/IAQ-0885-2023; zhang,
   yue/JAC-3705-2023; li, yang/IQV-3559-2023; Lu, Xiaomei/IUQ-2139-2023;
   Liu, Han/HMD-9231-2023; Li, Xiaoli/JVZ-4089-2024; LI,
   XIAO/JCE-6169-2023; zhang, yu/HNS-5948-2023; ZHAO, S/IWV-4219-2023; LIU,
   HAO/JBI-9623-2023; wu, jun/ISB-8607-2023; Wang, lili/IXD-9828-2023;
   liang, YU/IYT-4334-2023
OI Liu, Han/0000-0002-5269-8477; liang, YU/0009-0007-3922-3454; Zhang,
   Lizhong/0000-0001-7252-0601
CR Armand-Lefevre L, 2005, EMERG INFECT DIS, V11, P711, DOI 10.3201/eid1105.040866
   Bouiller K, 2016, CLIN MICROBIOL INFEC, V22, P451, DOI 10.1016/j.cmi.2016.01.018
   Bouiller K, 2020, MICROORGANISMS, V8, DOI 10.3390/microorganisms8111737
   Cuny C, 2009, PLOS ONE, V4, DOI 10.1371/journal.pone.0006800
   Guo YL, 2020, FRONT CELL INFECT MI, V10, DOI 10.3389/fcimb.2020.00107
   He L, 2018, GENOME MED, V10, DOI 10.1186/s13073-018-0514-9
   Holmes NE, 2011, J INFECT DIS, V204, P340, DOI 10.1093/infdis/jir270
   Huang YC, 2020, J BIOMED SCI, V27, DOI 10.1186/s12929-019-0608-8
   Kashif A, 2019, FRONT MICROBIOL, V10, DOI 10.3389/fmicb.2019.02219
   Koyama H, 2015, J INFECT CHEMOTHER, V21, P541, DOI 10.1016/j.jiac.2015.03.013
   Li XH, 2019, BMC INFECT DIS, V19, DOI 10.1186/s12879-019-4547-5
   Lu HY, 2021, FRONT MICROBIOL, V12, DOI 10.3389/fmicb.2021.636788
   Otto M, 2013, INT J MED MICROBIOL, V303, P324, DOI 10.1016/j.ijmm.2013.02.007
   Price LB, 2012, MBIO, V3, DOI 10.1128/mBio.00305-11
   Rasigade JP, 2010, EMERG INFECT DIS, V16, P1330, DOI 10.3201/eid1608.100317
   Schijffelen MJ, 2010, BMC GENOMICS, V11, DOI 10.1186/1471-2164-11-376
   Scudiero O, 2020, ANTIBIOTICS-BASEL, V9, DOI 10.3390/antibiotics9040198
   Smith Tara C, 2015, Curr Environ Health Rep, V2, P41, DOI 10.1007/s40572-014-0034-8
   Uhlemann AC, 2017, MBIO, V8, DOI 10.1128/mBio.01375-16
   Valentin-Domelier AS, 2011, PLOS ONE, V6, DOI 10.1371/journal.pone.0028369
   Zhao X, 2020, VIRULENCE, V11, P947, DOI 10.1080/21505594.2020.1793525
NR 21
TC 0
Z9 0
U1 0
U2 6
PU ELSEVIER
PI AMSTERDAM
PA RADARWEG 29, 1043 NX AMSTERDAM, NETHERLANDS
SN 1341-321X
EI 1437-7780
J9 J INFECT CHEMOTHER
JI J. Infect. Chemother.
PD SEP
PY 2022
VL 28
IS 9
BP 1329
EP 1331
DI 10.1016/j.jiac.2022.05.011
EA JUL 2022
PG 3
WC Infectious Diseases; Pharmacology & Pharmacy
WE Science Citation Index Expanded (SCI-EXPANDED)
SC Infectious Diseases; Pharmacology & Pharmacy
GA 3A1IT
UT WOS:000827018800017
PM 35654720
DA 2024-08-24
ER

PT J
AU Tripathi, AK
   Kumari, T
   Harioudh, MK
   Yadav, PK
   Kathuria, M
   Shukla, PK
   Mitra, K
   Ghosh, JK
AF Tripathi, Amit Kumar
   Kumari, Tripti
   Harioudh, Munesh Kumar
   Yadav, Pranjal Kumar
   Kathuria, Manoj
   Shukla, P. K.
   Mitra, Kalyan
   Ghosh, Jimut Kanti
TI Identification of GXXXXG motif in Chrysophsin-1 and its implication in
   the design of analogs with cell-selective antimicrobial and
   anti-endotoxin activities
SO SCIENTIFIC REPORTS
LA English
DT Article
ID LEUCINE-ZIPPER SEQUENCE; ESCHERICHIA-COLI; TOXIC ACTIVITY; PEPTIDE;
   ANTIBACTERIAL; MELITTIN; PROLINE; MODULATION; GLYCINE; CATHELICIDIN
AB Marine fish antimicrobial peptide, chrysophsin-1 possesses versatile biological activities but its nonselective nature restricts its therapeutic possibilities. Often small alterations in structural motifs result in significant changes in the properties of concerned proteins/peptides. We have identified GXXXXG motif in chrysophsin-1. Glycine residue(s) of this motif in Chrysophsin-1 was/were replaced with alanine, valine and proline residue(s). Of these, proline-substituted Chrysophsin-1 analogs exhibited significantly reduced cytotoxicity towards mammalian cells. Further, these analogs showed broad-spectrum activity against Gram-positive, Gram-negative bacteria, Methicillin-resistant Staphylococcus aureus strains and fungi and also retained antibacterial activity in presence of physiological salts, serum and at elevated temperatures indicative of their therapeutic potential. These Chrysophsin-1 analogs also inhibited lipopolysaccharide (LPS) induced pro-inflammatory responses in THP-1 cells and in murine primary macrophages. One of these single proline-substituted Chrysophsin-1 analogs inhibited LPS-stimulated pro-inflammatory cytokine production in BALB/c mice and elicited appreciable survival of mice administered with a lethal dose of LPS in a model of severe sepsis. The data for the first time showed the implication of GXXXXG motifs in functional and biological properties of an antimicrobial peptide and could be useful to design novel anti-microbial and anti-endotoxin peptides by employing this motif.
C1 [Tripathi, Amit Kumar; Kumari, Tripti; Harioudh, Munesh Kumar; Ghosh, Jimut Kanti] CSIR Cent Drug Res Inst, Mol & Struct Biol Div, Sect 10, Sitapur Rd, Lucknow 226031, Uttar Pradesh, India.
   [Yadav, Pranjal Kumar; Shukla, P. K.] CSIR Cent Drug Res Inst, Microbiol Div, Sect 10, Sitapur Rd, Lucknow 226031, Uttar Pradesh, India.
   [Kathuria, Manoj; Mitra, Kalyan] CSIR Cent Drug Res Inst, Electron Microscopy Unit, Sect 10, Sitapur Rd, Lucknow 226031, Uttar Pradesh, India.
C3 Council of Scientific & Industrial Research (CSIR) - India; CSIR -
   Central Drug Research Institute (CDRI); Council of Scientific &
   Industrial Research (CSIR) - India; CSIR - Central Drug Research
   Institute (CDRI); Council of Scientific & Industrial Research (CSIR) -
   India; CSIR - Central Drug Research Institute (CDRI)
RP Ghosh, JK (corresponding author), CSIR Cent Drug Res Inst, Mol & Struct Biol Div, Sect 10, Sitapur Rd, Lucknow 226031, Uttar Pradesh, India.
EM jk_ghosh@cdri.res.in
RI Yadav, Pranjal Kumar/AAO-8239-2020; TRIPATHI, AMIT Kumar/GPT-0856-2022;
   Kathuria, Manoj/H-5976-2017
OI Yadav, Pranjal Kumar/0000-0002-4398-9838; TRIPATHI, AMIT
   Kumar/0000-0002-3784-8799; Kathuria, Manoj/0000-0003-2748-4140; kumari,
   Tripti/0000-0002-2638-0705
FU CSIR [BSC0120]
FX This work was supported by CSIR network project BIODISCOVERY (BSC0120).
   We are very thankful to A. L. Vishwakarma, Dr. Jagdeshwar Reddy Thota
   and R. K. Purshottam, Sophisticated Analytical Instrumentation Facility
   (SAIF), CSIR-CDRI for recording the flow cytometry profiles, MALDI-TOF
   mass spectra and assistance in purifying peptides by HPLC respectively.
CR Ahmad A, 2006, J BIOL CHEM, V281, P22029, DOI 10.1074/jbc.M602378200
   Ahmad A, 2014, AMINO ACIDS, V46, P2531, DOI 10.1007/s00726-014-1802-3
   Ahmad A, 2009, BIOCHEMISTRY-US, V48, P10905, DOI 10.1021/bi9009874
   Asthana N, 2004, J BIOL CHEM, V279, P55042, DOI 10.1074/jbc.M408881200
   Banerjee S, 2013, SCI REP-UK, V3, DOI 10.1038/srep01977
   Bechinger B, 1997, J MEMBRANE BIOL, V156, P197, DOI 10.1007/s002329900201
   Bonten M J, 2001, Lancet Infect Dis, V1, P314, DOI 10.1016/S1473-3099(01)00145-1
   Cantón E, 2009, EXPERT REV ANTI-INFE, V7, P107, DOI 10.1586/14787210.7.1.107
   Cheung RCF, 2015, MAR DRUGS, V13, P4006, DOI 10.3390/md13074006
   Choi H, 2012, BBA-GEN SUBJECTS, V1820, P1831, DOI 10.1016/j.bbagen.2012.08.012
   Chou SL, 2016, ACTA BIOMATER, V30, P78, DOI 10.1016/j.actbio.2015.11.002
   Davies J, 2010, MICROBIOL MOL BIOL R, V74, P417, DOI 10.1128/MMBR.00016-10
   FIELDS GB, 1990, INT J PEPT PROT RES, V35, P161, DOI 10.1111/j.1399-3011.1990.tb00939.x
   Ghosh C, 2014, J MED CHEM, V57, P1428, DOI 10.1021/jm401680a
   Hartmann M, 2010, ANTIMICROB AGENTS CH, V54, P3132, DOI 10.1128/AAC.00124-10
   Hoque J, 2016, J MED CHEM, V59, P10750, DOI 10.1021/acs.jmedchem.6b01435
   Hsu JC, 2011, PEPTIDES, V32, P900, DOI 10.1016/j.peptides.2011.02.013
   Iijima N, 2003, EUR J BIOCHEM, V270, P675, DOI 10.1046/j.1432-1033.2003.03419.x
   Jacob J, 1999, BIOPHYS J, V76, P1367, DOI 10.1016/S0006-3495(99)77298-X
   Jahnsen RD, 2012, J MED CHEM, V55, P7253, DOI 10.1021/jm300820a
   Jin L, 2016, J MED CHEM, V59, P1791, DOI 10.1021/acs.jmedchem.5b01264
   Kleiger G, 2002, BIOCHEMISTRY-US, V41, P5990, DOI 10.1021/bi0200763
   Lee JK, 2016, ANTIMICROB AGENTS CH, V60, P495, DOI 10.1128/AAC.01998-15
   Li E, 2012, BBA-BIOMEMBRANES, V1818, P183, DOI 10.1016/j.bbamem.2011.08.031
   Li SC, 1996, P NATL ACAD SCI USA, V93, P6676, DOI 10.1073/pnas.93.13.6676
   Lyu YF, 2016, SCI REP-UK, V6, DOI 10.1038/srep27258
   Maisetta G, 2008, PEPTIDES, V29, P1, DOI 10.1016/j.peptides.2007.10.013
   Mason AJ, 2007, BIOCHEMISTRY-US, V46, P15175, DOI 10.1021/bi701344m
   Melnyk RA, 2004, J BIOL CHEM, V279, P16591, DOI 10.1074/jbc.M313936200
   Mohanram H, 2016, BIOPOLYMERS, V106, P345, DOI 10.1002/bip.22819
   Mookherjee N, 2006, J IMMUNOL, V176, P2455, DOI 10.4049/jimmunol.176.4.2455
   NICHOLSON H, 1992, BIOPOLYMERS, V32, P1431, DOI 10.1002/bip.360321103
   Pandey BK, 2011, BIOCHEM J, V436, P609, DOI 10.1042/BJ20110056
   Papareddy P, 2013, PLOS PATHOG, V9, DOI 10.1371/journal.ppat.1003803
   Saravanan R, 2011, BBA-BIOMEMBRANES, V1808, P369, DOI 10.1016/j.bbamem.2010.10.001
   Senes A, 2000, J MOL BIOL, V296, P921, DOI 10.1006/jmbi.1999.3488
   Sessions RB, 1998, BIOPHYS J, V74, P138, DOI 10.1016/S0006-3495(98)77775-6
   Soudy R, 2011, J MED CHEM, V54, P7523, DOI 10.1021/jm200750x
   Srivastava RM, 2012, J BIOL CHEM, V287, P1980, DOI 10.1074/jbc.M111.302893
   Surbatovic M, 2015, SCI REP-UK, V5, DOI 10.1038/srep11355
   Tak PP, 2001, J CLIN INVEST, V107, P7, DOI 10.1172/JCI11830
   Teese MG, 2015, BIOCHEMISTRY-US, V54, P5125, DOI 10.1021/acs.biochem.5b00495
   Tripathi JK, 2015, SCI REP-UK, V5, DOI 10.1038/srep09127
   WALDMAN SA, 1989, INFECT IMMUN, V57, P2420, DOI 10.1128/IAI.57.8.2420-2424.1989
   Wei L, 2015, J BIOL CHEM, V290, P16633, DOI 10.1074/jbc.M115.642645
NR 45
TC 15
Z9 17
U1 0
U2 14
PU NATURE PORTFOLIO
PI BERLIN
PA HEIDELBERGER PLATZ 3, BERLIN, 14197, GERMANY
SN 2045-2322
J9 SCI REP-UK
JI Sci Rep
PD JUN 13
PY 2017
VL 7
AR 3384
DI 10.1038/s41598-017-03576-1
PG 16
WC Multidisciplinary Sciences
WE Science Citation Index Expanded (SCI-EXPANDED)
SC Science & Technology - Other Topics
GA EX3NV
UT WOS:000403140000055
PM 28611397
OA Green Published, gold
DA 2024-08-24
ER

PT J
AU Hounsom, L
   Grayson, K
   Melzer, M
AF Hounsom, Luke
   Grayson, Kate
   Melzer, Mark
TI Mortality and associated risk factors in consecutive patients admitted
   to a UK NHS trust with community acquired bacteraemia
SO POSTGRADUATE MEDICAL JOURNAL
LA English
DT Article
ID BLOOD-STREAM INFECTIONS; SEPTICEMIA; CULTURES; AFRICA; ADULTS
AB Purpose Within the UK, there is lack of contemporary data on clinical outcomes in patients admitted to hospital with severe community acquired infection. The purpose of this study was to determine outcomes and risk factors associated with mortality in consecutive patients admitted to a UK NHS trust with community acquired infections that cause bacteraemia.
   Methods From September 2007 to August 2008, demographic, clinical and microbiological data were collected on patients with laboratory confirmed bacteraemia. Multivariate logistic regression was used to determine the association between predicted variables and likelihood of death.
   Results 686 bacteraemic episodes occurred in 681 patients. The most common sites of infection were non-catheter associated urinary tract infections (140, 20.4%) and biliary tract infections (62, 9.1%). The most common organisms were Escherichia coli (238, 34.7%), Staphylococcus aureus (84, 12.2%) and Streptococcus pneumoniae (40, 5.8%). Of the E coli infections, extended spectrum beta-lactamase (ESBL) producers accounted for 21/238 (8.8%), and of the S aureus infections, methicillin resistant S aureus (MRSA) accounted for 14/84 (16.7%). 124 (18.2%, 95% CI 15.3% to 21.1%) people died within 7 days and 170 (25.0%, 95% CI 21.7% to 28.2%) within 30 days. Age (OR 2.17, 95% CI 1.54 to 3.06), Charlson comorbidity index (OR 1.21, 95% CI 1.10 to 1.34), and Pitt score (OR 1.49, 95% CI 1.32 to 1.67) were highly significantly associated with 30 day mortality (p<0.001). Delay in appropriate antibiotic treatment (OR 1.35, 95% CI 1.05 to 1.75) and an undefined site of infection (OR 2.05, 95% CI 1.19 to 3.53) were less significantly associated with 30 day mortality (p<0.05).
   Conclusion The 30 day mortality rate in consecutive patients with community acquired bacteraemic infection was 25.0%. These figures could be used as performance indicators to compare outcomes in different UK NHS trusts. With the exception of delay in appropriate antibiotic treatment, predictors of mortality at 30 days were non-modifiable.
C1 [Melzer, Mark] Havering & Redbridge Univ Hosp NHS Trust, Queens Hosp, Dept Microbiol, Romford RM7 0AG, Essex, England.
   [Grayson, Kate] Stat Design, Surrey, England.
RP Melzer, M (corresponding author), Havering & Redbridge Univ Hosp NHS Trust, Queens Hosp, Dept Microbiol, Rom Valley Way, Romford RM7 0AG, Essex, England.
EM mark.melzer@bhrhospitals.nhs.uk
CR [Anonymous], 2010, EQ EXC LIB NHS
   Cardoso T, 2007, CRIT CARE S4, V11, P42
   Castro G, 2007, CRIT CARE S4, V11, P37
   CHARLSON ME, 1987, J CHRON DIS, V40, P373, DOI 10.1016/0021-9681(87)90171-8
   Crowe M, 1998, EUR J CLIN MICROBIOL, V17, P1435
   Dellinger RP, 2004, INTENS CARE MED, V30, P536, DOI 10.1007/s00134-004-2210-z
   ELHANAN G, 1995, J ANTIMICROB CHEMOTH, V36, P681, DOI 10.1093/jac/36.4.681
   EYKYN SJ, 1990, J ANTIMICROB CHEMOTH, V25, P41, DOI 10.1093/jac/25.suppl_C.41
   Friedman ND, 2002, ANN INTERN MED, V137, P791, DOI 10.7326/0003-4819-137-10-200211190-00007
   GEERDES HF, 1992, CLIN INFECT DIS, V15, P991, DOI 10.1093/clind/15.6.991
   Hill PC, 2007, BMC INFECT DIS, V7, DOI 10.1186/1471-2334-7-2
   ISPAHANI P, 1987, Q J MED, V63, P427
   McGregor JC, 2007, CLIN INFECT DIS, V45, P329, DOI 10.1086/519283
   MICHEL MF, 1981, INFECTION, V9, P283, DOI 10.1007/BF01640992
   Nimri LF, 2004, J MED MICROBIOL, V53, P1045, DOI 10.1099/jmm.0.05503-0
   Reddy EA, 2010, LANCET INFECT DIS, V10, P417, DOI 10.1016/S1473-3099(10)70072-4
   ROBERTS FJ, 1991, REV INFECT DIS, V13, P34
   Scheckler WE, 1977, JAMA-J AM MED ASSOC, P1938
   SCHECKLER WE, 1991, AM J MED S3B, V91, P90
   Siegman-Igra Y, 2002, CLIN INFECT DIS, V34, P1431, DOI 10.1086/339809
   Tsai CL, 2007, J INFECTION, V55, P27, DOI 10.1016/j.jinf.2007.01.004
   Vallés J, 2008, J INFECTION, V56, P27, DOI 10.1016/j.jinf.2007.10.001
   WILLIAMS GT, 1976, LANCET, V2, P1291
NR 23
TC 24
Z9 29
U1 0
U2 7
PU BMJ PUBLISHING GROUP
PI LONDON
PA BRITISH MED ASSOC HOUSE, TAVISTOCK SQUARE, LONDON WC1H 9JR, ENGLAND
SN 0032-5473
EI 1469-0756
J9 POSTGRAD MED J
JI Postgrad. Med. J.
PD NOV
PY 2011
VL 87
IS 1033
BP 757
EP 762
DI 10.1136/pgmj.2010.116616
PG 6
WC Medicine, General & Internal
WE Science Citation Index Expanded (SCI-EXPANDED)
SC General & Internal Medicine
GA 844DR
UT WOS:000296728400005
PM 21798969
DA 2024-08-24
ER

PT J
AU Mir, MA
   Khurram, MF
   Khan, AH
AF Mir, Mohd Altaf
   Khurram, Mohammad Fahud
   Khan, Arshad Hafiz
TI What should be the antibiotic prescription protocol for burn patients
   admitted in the department of burns, plastic and reconstructive surgery
SO INTERNATIONAL WOUND JOURNAL
LA English
DT Article
DE Antibiotic sensitivity; Bacteremia; Blood culture; Tissue culture
ID INTENSIVE-CARE-UNIT; INFECTIONS; RESISTANCE
AB This is a prospective study with the aim to determine specific patterns of burn wound bacterial colonisation and antimicrobial resistance profiles. There is a high incidence of infections and septicaemia in post-burn patients, which, in turn, are associated with high morbidity and mortality, a fact that compelled us to undertake this study. The study was conducted over a period 11 months, from 1 August 2014 to 30 June 2015, in 50 burn patients admitted in our burn unit. Wound cultures were taken after 72 hours of admission from all the patients, and then, empirical systemic antibiotics were administered. For wound cultures; 1 cubic cm tissue was taken and placed in aerobic and anaerobic culture vials and transported to the microbiology lab under all aseptic precautions as soon as possible. At the time of fever any time after 72 hours of admission, 16 ml of blood was drawn under all aseptic precautions. Both aerobic and anaerobic blood culture vials were filled with 8 ml of blood each and transported to the microbiology lab. The results of culture and sensitivity reports of 50 patients were recorded. The data obtained was analysed using appropriate statistical analytical tests. The most common organism responsible for bacteraemia is Pseudomonas (43%). Most of the strains of organisms isolated were resistant to commonly used antibiotics in the hospital; Pseudomonas was found 100% resistant to a combination of ampicillin + sulbactum, ceftriaxone and was most often sensitive to imipenem, amikacin and vancomycin. Methicillin-resistant Staphylococcus aureus (MRSA) was also found resistant to commonly used antibiotics like ceftriaxone, ampicillin + sulbactum and ceftazidime + calvulanic acid. Linzolid and vancomycin were effective in 83% and 100% cases, respectively. We conclude that similar institution-specific studies should be conducted, and such studies will be helpful in providing useful guidelines for choosing effective empirical therapy that will have a great impact on the prevention of infection and its complications in burn patients because of bacteraemia.
C1 [Mir, Mohd Altaf; Khurram, Mohammad Fahud; Khan, Arshad Hafiz] Aligarh Muslim Univ, Dept Burns Plast & Reconstruct Surg, Jawaharlal Nehru Med Coll, Med Rd, Aligarh 202002, Uttar Pradesh, India.
C3 Aligarh Muslim University
RP Mir, MA (corresponding author), Aligarh Muslim Univ, Dept Burns Plast & Reconstruct Surg, Jawaharlal Nehru Med Coll, Med Rd, Aligarh 202002, Uttar Pradesh, India.
EM draltafmir@gmail.com
RI Mir, Mohd Altaf/AAQ-2932-2021
OI Mir, Mohd Altaf/0000-0001-8833-4125; khurram,
   mohammed/0000-0002-3452-0325
CR Agnihotri N, 2004, BURNS, V30, P241, DOI 10.1016/j.burns.2003.11.010
   Agnihotri N, 2004, ANN CLIN MICROB ANTI, V3, P3
   Bagdonas R., 2004, Lietuvos Chirurgija (Lithuanian Surgery), V2, P190
   Bang RL, 1998, BURNS, V24, P354, DOI 10.1016/S0305-4179(98)00022-9
   Dhar S., 2007, JK Science: Journal of Medical Education Research, Vol, V9, No, P182
   Fitzwater J, 2003, J TRAUMA, V54, P959, DOI 10.1097/01.TA.0000029382.26295.AB
   JONES WG, 1990, ANN SURG, V211, P399, DOI 10.1097/00000658-199004000-00004
   Khan AR, 2008, J MED SCI, V16, P64
   Lawrence J., 1994, BURNS, V18, P23
   MASON AD, 1986, ARCH SURG-CHICAGO, V121, P1027
   Nagoba B S, 1999, Indian J Med Sci, V53, P216
   Pruitt BA, 1998, WORLD J SURG, V22, P135
   Revathi G, 1998, BURNS, V24, P347, DOI 10.1016/S0305-4179(98)00009-6
   Santucci SG, 2003, J HOSP INFECT, V53, P6, DOI 10.1053/jhin.2002.1340
   Shahid M, 2005, INDIAN J MED RES, V122, P324
   Sharma BR, 2005, MED SCI LAW, V45, P161, DOI 10.1258/rsmmsl.45.2.161
   Sheng Zhiyong, 2002, Chin J Traumatol, V5, P195
   Skoll PJ, 1998, BURNS, V24, P350, DOI 10.1016/S0305-4179(98)00024-2
   Song W, 2001, BURNS, V27, P136, DOI 10.1016/S0305-4179(00)00086-3
   Tancheva D, 2005, Ann Burns Fire Disasters, V18, P74
   Vostrugina Kristina, 2006, Medicina (Kaunas), V42, P576
   Yildirim S, 2005, J BURN CARE REHABIL, V26, P488, DOI 10.1097/01.bcr.0000185454.72237.c6
   Zorgani AZM, 2002, Ann Burns Fire Disasters, V15, P179
NR 23
TC 10
Z9 13
U1 0
U2 3
PU WILEY-BLACKWELL
PI HOBOKEN
PA 111 RIVER ST, HOBOKEN 07030-5774, NJ USA
SN 1742-4801
EI 1742-481X
J9 INT WOUND J
JI Int. Wound J.
PD FEB
PY 2017
VL 14
IS 1
BP 194
EP 197
DI 10.1111/iwj.12588
PG 4
WC Dermatology; Surgery
WE Science Citation Index Expanded (SCI-EXPANDED)
SC Dermatology; Surgery
GA EJ0RX
UT WOS:000392919100028
PM 26968730
OA Green Published
DA 2024-08-24
ER

PT J
AU Bassetti, M
   De Gaudio, R
   Mazzei, T
   Morace, G
   Petrosillo, N
   Viale, P
   Bello, G
   La Face, S
   Antonelli, M
AF Bassetti, Matteo
   De Gaudio, Raffaele
   Mazzei, Teresita
   Morace, Giulia
   Petrosillo, Nicola
   Viale, Pierluigi
   Bello, Giuseppe
   La Face, Sofia
   Antonelli, Massimo
TI A survey on infection management practices in Italian ICUs
SO CRITICAL CARE
LA English
DT Article
ID INTENSIVE-CARE-UNIT; RESISTANT STAPHYLOCOCCUS-AUREUS; COMBINATION
   ANTIBIOTIC-THERAPY; ACTIVE SURVEILLANCE CULTURES; CRITICALLY-ILL;
   VANCOMYCIN; SEPSIS; BACTEREMIA; ISSUES; INDEX
AB Introduction: An online survey was conducted to characterize current infection management practices in Italian intensive care units (ICUs), including the antibacterial and antifungal drug regimens prescribed for various types of infections.
   Methods: During February and March 2011, all 450 ICUs in public hospitals in Italy were invited to take part in an online survey. The questionnaire focused on ICU characteristics, methods used to prevent, diagnose, and treat infections, and antimicrobials prescribing policies. The frequency of each reported practice was calculated as a percentage of the total number of units answering the question. The overall response rate to the questionnaire was 38.8% (175 of the 450 ICUs contacted) with homogeneous distribution across the country and in terms of unit type.
   Results: Eighty-eight percent of the responding facilities performed periodical surveillance cultures on all patients. In 71% of patients, cultures were also collected on admission. Endotracheal/bronchial aspirates were the most frequently cultured specimens at both time points. Two-thirds of the responding units had never performed screening cultures for methicillin-resistant Staphylococcus aureus. Around 67% of the ICUs reported the use of antimicrobial de-escalation strategies during the treatment phase. In general, the use of empirical antimicrobial drug regimens was appropriate. Although the rationale for the choice was not always clearly documented, the use of a combination therapy was preferred over antibiotic monotherapy. The preferred first-line agents for invasive candidiasis were fluconazole and an echinocandin (64% and 25%, respectively). Two-thirds of the ICUs monitored vancomycin serum levels and administered it by continuous infusion in 86% of cases. For certain antibiotics, reported doses were too low to ensure effective treatment of severe infections in critically ill patients; conversely, inappropriately high doses were administered for certain antifungal drugs.
   Conclusions: Although infection control policies and management practices are generally appropriate in Italian ICUs, certain aspects, such as the extensive use of multidrug empirical regimens and the inappropriate antimicrobial dosing, deserve careful management and closer investigation.
C1 [Bassetti, Matteo] Santa Maria Misericordia Univ Hosp, Dept Infect Dis, I-33100 Udine, Italy.
   [De Gaudio, Raffaele] Univ Florence, Dept Crit Care Anesthesiol & Intens Care Sect, I-50134 Florence, Italy.
   [Mazzei, Teresita] Univ Florence, Dept Preclin & Clin Pharmacol, I-50141 Florence, Italy.
   [Morace, Giulia] Univ Milan, Dept Publ Hlth, I-20133 Milan, Italy.
   [Petrosillo, Nicola] Lazzaro Spallanzani Natl Inst Infect Dis, Div Infect Dis 2, I-00149 Rome, Italy.
   [Viale, Pierluigi] Alma Mater Studiorum Univ Bologna, Dept Med & Surg Sci, I-40138 Bologna, Italy.
   [Bello, Giuseppe; Antonelli, Massimo] Univ Cattolica Sacro Cuore, Agostino Gemelli Med Ctr, Dept Intens Care & Anesthesiol, Rome, Italy.
   [La Face, Sofia] Pfizer Italia Srl, Specialty Care Med Affairs, Antiinfect & Transplant Team, I-00188 Rome, Italy.
C3 Hospital Santa Maria della Misericordia; University of Florence;
   University of Florence; University of Milan; IRCCS Lazzaro Spallanzani;
   University of Bologna; Catholic University of the Sacred Heart; IRCCS
   Policlinico Gemelli; Pfizer
RP Bassetti, M (corresponding author), Santa Maria Misericordia Univ Hosp, Dept Infect Dis, Piazzale Santa Maria Misericordia 15, I-33100 Udine, Italy.
EM mattba@tin.it
RI Bassetti, Matteo/L-3081-2019; Bello, Giuseppe/AAC-2548-2019; Petrosillo,
   Nicola/AAZ-2095-2021; Morace, Giulia/I-8809-2012; Antonelli,
   Massimo/K-9915-2016
OI Morace, Giulia/0000-0003-1696-1183; petrosillo,
   nicola/0000-0002-2585-7567; Antonelli, Massimo/0000-0003-3007-1670
FU Pfizer Inc.; Merck Serono; Novartis; GlaxoSmithKline; Gilead Sciences,
   Inc.; Sanofi-Aventis; Cephalon, Inc.; Bayer Schering Pharma; Janssen;
   Astellas Pharma Inc.; Gambro; Pfizer; Gilead; Sanofi Aventis; Myers
   Squibb; Janssen Cilag; Johnson Johnson; MSD; Carefusion; Lilly
FX MB serves on scientific advisory boards for Pfizer Inc., Merck Serono,
   Novartis, Shionogi & Co., Ltd., and Astellas Pharma Inc.; has received
   funding for travel or speaker honoraria from Pfizer Inc., Merck Serono,
   Novartis, GlaxoSmithKline, Gilead Sciences, Inc., Sanofi-Aventis,
   Cephalon, Inc., Bayer Schering Pharma, Janssen, and Astellas Pharma Inc.
   RDG has received speaker honoraria from Astellas, MSD and Pfizer, serves
   on scientific advisory boards for MSD and Pfizer and has received
   research grants from Novartis, Gambro and Pfizer. TM has received
   honoraria from Angelini, Astellas, Eli Lilly, Janseen-Cilag, Novartis,
   Pfizer, Sanofi-Aventis, Schering-Plough, Valeas and Zambon. GM has
   received honoraria from Astellas, Merck Sharpe & Dohme, Gilead and
   Pfizer. NP received fees in the speakers' bureau for Pfizer, Sanofi
[truncated: 529,403 more chars]
