# Supplementary material for: Global insights into MRSA bacteremia: a bibliometric analysis and future outlook
Source: Front Microbiol. 2025 Jan 22;15:1516584. doi: 10.3389/fmicb.2024.1516584 (PMC11794302; doi:10.3389/fmicb.2024.1516584)
Supplement: Supplementary file 1 [file Data_Sheet_1.zip › Data Sheet 1/download_500.txt]

FN Clarivate Analytics Web of Science
VR 1.0
PT J
AU Rose, AN
   Clogher, P
   Hatfield, KM
   Gokhale, RH
   See, I
   Petit, S
AF Rose, Ashley N.
   Clogher, Paula
   Hatfield, Kelly M.
   Gokhale, Runa H.
   See, Isaac
   Petit, Susan
TI Trends in methicillin-resistant <i>Staphylococcus aureus</i> bloodstream
   infections using statewide population-based surveillance and hospital
   discharge data, Connecticut, 2010-2018
SO INFECTION CONTROL AND HOSPITAL EPIDEMIOLOGY
LA English
DT Article
ID VITAL-SIGNS EPIDEMIOLOGY; UNITED-STATES; SEPSIS; BURDEN
AB We compared methicillin-resistant Staphylococcus aureus (MRSA) bloodstream infections (BSIs) captured by culture-based surveillance and MRSA septicemia hospitalizations captured by administrative coding using statewide hospital discharge data in Connecticut from 2010 to 2018. Observed discrepancies between identification methods suggest administrative coding is inappropriate for assessing trends in MRSA BSIs.
C1 [Rose, Ashley N.; Hatfield, Kelly M.; Gokhale, Runa H.; See, Isaac] Ctr Dis Control & Prevent, Div Healthcare Qual Promot, Atlanta, GA 30333 USA.
   [Clogher, Paula] Yale Univ, New Haven, CT USA.
   [Petit, Susan] Connecticut Dept Publ Hlth, Hartford, CT USA.
C3 Centers for Disease Control & Prevention - USA; Yale University
RP Rose, AN (corresponding author), Ctr Dis Control & Prevent, Div Healthcare Qual Promot, Atlanta, GA 30333 USA.
EM OUM0@cdc.gov
OI Rose, Ashley/0000-0002-6942-654X; Hatfield, Kelly/0000-0003-1035-8420
FU Centers for Disease Control and Prevention
FX This work was funded through salary funds at the Centers for Disease
   Control and Prevention.
CR Dantes R, 2013, JAMA INTERN MED, V173, P1970, DOI 10.1001/jamainternmed.2013.10423
   David MZ, 2012, INFECT CONT HOSP EP, V33, P782, DOI 10.1086/666640
   Inagaki K, 2019, CLIN INFECT DIS, V69, P2112, DOI 10.1093/cid/ciz123
   Klein EY, 2017, CLIN INFECT DIS, V65, P1921, DOI 10.1093/cid/cix640
   Klein EY, 2013, AM J EPIDEMIOL, V177, P666, DOI 10.1093/aje/kws273
   Kourtis AP, 2019, MMWR-MORBID MORTAL W, V68, P214, DOI 10.15585/mmwr.mm6809e1
   Novosad SA, 2016, MMWR-MORBID MORTAL W, V65, P864, DOI 10.15585/mmwr.mm6533e1
   Rhee C, 2017, JAMA-J AM MED ASSOC, V318, P1241, DOI 10.1001/jama.2017.13836
   Schaefer MK, 2010, INFECT CONT HOSP EP, V31, P463, DOI 10.1086/651665
   Schweizer ML, 2011, INFECT CONT HOSP EP, V32, P148, DOI 10.1086/657936
NR 10
TC 2
Z9 2
U1 0
U2 2
PU CAMBRIDGE UNIV PRESS
PI NEW YORK
PA 32 AVENUE OF THE AMERICAS, NEW YORK, NY 10013-2473 USA
SN 0899-823X
EI 1559-6834
J9 INFECT CONT HOSP EP
JI Infect. Control Hosp. Epidemiol.
PD JUN
PY 2020
VL 41
IS 6
BP 734
EP 736
AR PII S0899823X20000720
DI 10.1017/ice.2020.72
PG 3
WC Public, Environmental & Occupational Health; Infectious Diseases
WE Science Citation Index Expanded (SCI-EXPANDED)
SC Public, Environmental & Occupational Health; Infectious Diseases
GA LM5JG
UT WOS:000532283900016
PM 32279665
OA Green Accepted
DA 2024-08-24
ER

PT J
AU Ju, MH
   Huang, YY
   Xu, XF
   Qian, YY
   Bi, YM
   Liu, S
   Dong, SY
   Yuan, JY
   Lin, DF
AF Ju, Mohan
   Huang, Yueying
   Xu, Xiaofeng
   Qian, Yiyi
   Bi, Yingmin
   Liu, Shuang
   Dong, Shuaiyue
   Yuan, Jinyi
   Lin, Dongfang
TI Predictors of mortality in adult patients with methicillin-resistant
   <i>Staphylococcus aureus</i> bloodstream infection: a meta-analysis and
   systematic review
SO ANNALS OF PALLIATIVE MEDICINE
LA English
DT Review
DE Methicillin-resistant Staphylococcus aureus (MRSA); bloodstream
   infection; mortality; risk factors
ID MINIMUM INHIBITORY CONCENTRATION; VANCOMYCIN-INTERMEDIATE; RISK-FACTORS;
   BACTEREMIA; FEATURES; THERAPY; SEPSIS; IMPACT; GENE; AGR
AB Background: Cases of methicillin-resistant Staphylococcus aureus (MRSA) bloodstream infection have been increasing. Patients with MRSA bloodstream infection have a poor prognosis and high mortality rate. Identification of potential risk factors associated with MRSA bloodstream infection-related mortality may help improve patient outcomes.
   Methods: Embase, PubMed, and the Cochrane Library databases were searched to identify articles describing predictors of mortality in patients with MRSA bloodstream infections. Two investigators independently assessed articles for inclusion and data extraction.
   Results: Twenty observational studies were included in the analysis. Factors associated with higher mortality were development of severe sepsis or septic shock [odds ratio (OR): 4.56, 95% CI: 3.37-6.18], congestive heart failure (OR: 1.78, 95% CI: 1.27-2.50), liver cirrhosis (OR: 1.90, 95% CI: 1.27-2.65), malignancy (OR: 1.62, 95% CI: 1.33-1.98), infective endocarditis (OR: 2.05, 95% CI: 1.35-3.11), nosocomial infection (OR: 2.80, 95% CI: 1.41-5.55), intensive care unit admission (OR: 3.08, 95% CI: 1.49-6.36) and inappropriate empirical antimicrobial treatment (OR: 2.25, 95% CI: 1.16-4.36); removal of the eradicable foci was a protective factor (OR: 0.51, 95% CI: 0.40-0.63) The average APACHE II score at the time of diagnosis of MRSA bloodstream infection was considerably higher in patients who did not survive than in those who survived [weighted mean difference (WMD): 5.81, 95% CI: 3.03-8.59].
   Discussion: Patient condition, appropriate timing of antimicrobial treatment, surgical intervention and disease severity according to the APACHE II score are the most important risk factors for death in patients with MRSA bloodstream infections.
C1 [Ju, Mohan; Bi, Yingmin; Liu, Shuang; Yuan, Jinyi; Lin, Dongfang] Fudan Univ, Huashan Hosp, Inst Antibiot, Shanghai, Peoples R China.
   [Huang, Yueying] Fudan Univ, Huashan Hosp, Dept Emergency, Shanghai, Peoples R China.
   [Xu, Xiaofeng; Dong, Shuaiyue] Shanghai Jiao Tong Univ, Shanghai Peoples Hosp 9, Dept Craniomaxillofacial Sci, Shanghai, Peoples R China.
   [Qian, Yiyi] Fudan Univ, Zhongshan Hosp, Dept Infect Dis, Shanghai, Peoples R China.
C3 Fudan University; Fudan University; Shanghai Jiao Tong University; Fudan
   University
RP Yuan, JY; Lin, DF (corresponding author), Middle Wulumuqi Rd 12th, Shanghai, Peoples R China.
EM jinyiyuan@hotmail.com; lindongfang@fudan.edu.cn
RI Ju, Mohan/AFJ-2000-2022; huang, yueying/KIB-7568-2024; Ju,
   Mohan/AAF-4523-2022; Xu, Xiaofeng/AAK-7567-2021; Ju, Mohan/ABZ-6113-2022
OI Ju, Mohan/0000-0003-0053-6115
FU project of Huashan Hospital [HSBY2019007]; Shanghai Municipal Planning
   Commission of Science and Research Fund [20204Y0441]; National Natural
   Science Foundation of China [81573470]
FX This work was supported by the project of Huashan Hospital
   (HSBY2019007), grants from the Shanghai Municipal Planning Commission of
   Science and Research Fund (20204Y0441) and National Natural Science
   Foundation of China (81573470).
CR Adani S, 2018, ANTIMICROB AGENTS CH, V62, DOI [10.1128/AAC.02512-17, 10.1128/aac.02512-17]
   Ahmad NI, 2020, J INFECT PUBLIC HEAL, V13, P1508, DOI 10.1016/j.jiph.2020.06.018
   Bradbury T, 2009, J ARTHROPLASTY, V24, P101, DOI 10.1016/j.arth.2009.04.028
   Bratu S, 2005, EMERG INFECT DIS, V11, P808, DOI 10.3201/eid1106.040885
   Britt NS, 2016, ANTIMICROB AGENTS CH, V60, P3070, DOI 10.1128/AAC.02714-15
   Cohen PR, 2007, AM J CLIN DERMATOL, V8, P259, DOI 10.2165/00128071-200708050-00001
   Cosgrove SE, 2003, CLIN INFECT DIS, V36, P53, DOI 10.1086/345476
   Edwards AM, 2012, PLOS ONE, V7, DOI 10.1371/journal.pone.0043046
   Edwards AM, 2010, PLOS PATHOG, V6, DOI 10.1371/journal.ppat.1000964
   Fowler VG, 1998, CLIN INFECT DIS, V27, P478, DOI 10.1086/514686
   Fowler VG, 2004, J INFECT DIS, V190, P1140, DOI 10.1086/423145
   Gasch O, 2013, CLIN MICROBIOL INFEC, V19, P1049, DOI 10.1111/1469-0691.12108
   Gray B, 2013, SENSORS-BASEL, V13, P5130, DOI 10.3390/s130405130
   Hall RG, 2012, BMC INFECT DIS, V12, DOI 10.1186/1471-2334-12-104
   Honda H, 2011, BMC INFECT DIS, V11, DOI 10.1186/1471-2334-11-335
   Horne KC, 2009, ANTIMICROB AGENTS CH, V53, P3447, DOI 10.1128/AAC.01365-08
   Howden BP, 2010, CLIN MICROBIOL REV, V23, P99, DOI 10.1128/CMR.00042-09
   Hu FP, 2018, CLIN INFECT DIS, V67, pS128, DOI 10.1093/cid/ciy657
   Hu HC, 2015, BMC INFECT DIS, V15, DOI 10.1186/s12879-015-1215-2
   Isobe M, 2012, J INFECT CHEMOTHER, V18, P841, DOI 10.1007/s10156-012-0423-6
   Jang HC, 2012, PLOS ONE, V7, DOI 10.1371/journal.pone.0049136
   Jensen AG, 2002, ARCH INTERN MED, V162, P25, DOI 10.1001/archinte.162.1.25
   Jones RN, 2006, CLIN INFECT DIS, V42, pS13, DOI 10.1086/491710
   Kaasch AJ, 2014, J INFECTION, V68, P242, DOI 10.1016/j.jinf.2013.10.015
   Kawasuji H, 2020, J INFECT CHEMOTHER, V26, P588, DOI 10.1016/j.jiac.2020.01.017
   Kim T, 2019, KOREAN J INTERN MED, V34, P184, DOI 10.3904/kjim.2016.351
   Lee CH, 2013, SCI WORLD J, DOI 10.1155/2013/457435
   Lee HY, 2015, PLOS ONE, V10, DOI 10.1371/journal.pone.0136171
   Lee SC, 2013, DIAGN MICR INFEC DIS, V76, P86, DOI 10.1016/j.diagmicrobio.2013.01.017
   LEVINE DP, 1982, ANN INTERN MED, V97, P330, DOI 10.7326/0003-4819-97-3-330
   Lin SH, 2010, J ANTIMICROB CHEMOTH, V65, P1792, DOI 10.1093/jac/dkq188
   Lodise TP, 2014, CLIN INFECT DIS, V59, P666, DOI 10.1093/cid/ciu398
   Martínez ML, 2017, CRIT CARE MED, V45, P11, DOI 10.1097/CCM.0000000000002011
   Moise PA, 2007, ANTIMICROB AGENTS CH, V51, P2582, DOI 10.1128/AAC.00939-06
   Niek WK, 2020, INFECT GENET EVOL, V85, DOI 10.1016/j.meegid.2020.104567
   Park SY, 2013, INFECT CHEMOTHER, V45, P325, DOI 10.3947/ic.2013.45.3.325
   Paul M, 2010, J ANTIMICROB CHEMOTH, V65, P2658, DOI 10.1093/jac/dkq373
   RECSEI P, 1986, MOL GEN GENET, V202, P58, DOI 10.1007/BF00330517
   Rojas L, 2012, J ANTIMICROB CHEMOTH, V67, P1760, DOI 10.1093/jac/dks128
   Saiman L, 2003, CLIN INFECT DIS, V37, P1313, DOI 10.1086/379022
   SARAVOLATZ LD, 1982, ANN INTERN MED, V97, P325, DOI 10.7326/0003-4819-97-3-325
   Seah J, 2013, VIRULENCE, V4, P734, DOI 10.4161/viru.26909
   Soriano A, 2008, CLIN INFECT DIS, V46, P193, DOI 10.1086/524667
   Stang A, 2010, EUR J EPIDEMIOL, V25, P603, DOI 10.1007/s10654-010-9491-z
   Takata T, 2013, SCAND J INFECT DIS, V45, P203, DOI 10.3109/00365548.2012.723221
   Wi YM, 2012, INT J ANTIMICROB AG, V40, P108, DOI 10.1016/j.ijantimicag.2012.04.003
   Woodford N, 2011, FEMS MICROBIOL REV, V35, P736, DOI 10.1111/j.1574-6976.2011.00268.x
   Woods Christian J, 2012, Infect Control Hosp Epidemiol, V33, P1246, DOI 10.1086/668433
   Yoon YK, 2016, BMC INFECT DIS, V16, DOI 10.1186/s12879-016-1650-8
NR 49
TC 5
Z9 7
U1 0
U2 3
PU AME PUBL CO
PI SHATIN
PA FLAT-RM C 16F, KINGS WING PLAZA 1, NO 3 KWAN ST, SHATIN, HONG KONG
   00000, PEOPLES R CHINA
SN 2224-5820
EI 2224-5839
J9 ANN PALLIAT MED
JI Ann. Pallliat. Med.
PD AUG
PY 2021
VL 10
IS 8
BP 8617
EP +
DI 10.21037/apm-21-932
EA JUL 2021
PG 12
WC Health Care Sciences & Services
WE Science Citation Index Expanded (SCI-EXPANDED)
SC Health Care Sciences & Services
GA UM8RN
UT WOS:000681706400001
PM 34379986
OA gold
DA 2024-08-24
ER

PT J
AU McNicholas, S
   Talento, AF
   O'Gorman, J
   Hannan, MM
   Lynch, M
   Greene, CM
   Humphreys, H
   Fitzgerald-Hughes, D
AF McNicholas, Sinead
   Talento, Alida Fe
   O'Gorman, Joanne
   Hannan, Margaret M.
   Lynch, Maureen
   Greene, Catherine M.
   Humphreys, Hilary
   Fitzgerald-Hughes, Deirdre
TI Cytokine responses to <i>Staphylococcus aureus</i> bloodstream infection
   differ between patient cohorts that have different clinical courses of
   infection
SO BMC INFECTIOUS DISEASES
LA English
DT Article
DE Staphylococcus aureus; Bloodstream infection; Pro inflammatory cytokine;
   Renal impairment; Haemodialysis; Immune mediator; Leptin; RANTES; IL-6
ID HEMATOGENOUS COMPLICATIONS; ENDOTHELIAL-CELLS; GENE-EXPRESSION; PLASMA
   LEPTIN; SEVERE SEPSIS; INTERLEUKIN-6; IL-6; PROCALCITONIN; RESISTANCE;
   MONOCYTES
AB Background: The clinical course of Staphylococcus aureus bloodstream infection is unpredictable and bacterial virulence, host immune response and patient characteristics are among the factors that contribute to the clinical course of infection. To investigate the relationship between cytokine response and clinical outcome, circulating cytokine levels were investigated in response to S. aureus bloodstream infection in patients with different clinical courses of infection.
   Methods: A prospective study was carried out in 61 patients with S. aureus bloodstream infection and circulating levels of IL-6, GRO-gamma, RANTES and leptin were assessed over the course of the infection. Levels were compared in patients with complicated courses of infection (e.g. infective endocarditis) versus uncomplicated courses of S. aureus bloodstream infection and methicillin-resistant S. aureus Vs methicillin-susceptible S. aureus infection.
   Results: Significantly lower leptin levels (p < 0.05) and significantly higher IL-6 levels (p < 0.05) were detected at laboratory diagnosis in patients with complicated compared to uncomplicated S. aureus bloodstream infection. Significantly higher levels of GRO-gamma were associated with MRSA infection compared to MSSA infection.
   Conclusions: IL-6 may be an early inflammatory marker of complicated S. aureus bloodstream infection. Leptin may be protective against the development of a complicated S. aureus bloodstream infection.
C1 [McNicholas, Sinead; Humphreys, Hilary; Fitzgerald-Hughes, Deirdre] Beaumont Hosp, Dept Clin Microbiol, RCSI Educ & Res Ctr, Dublin 9, Ireland.
   [Talento, Alida Fe; Humphreys, Hilary] Beaumont Hosp, Dept Microbiol, Dublin 9, Ireland.
   [O'Gorman, Joanne; Hannan, Margaret M.; Lynch, Maureen] Mater Misericordiae Univ Hosp, Dept Microbiol, Dublin, Ireland.
   [Greene, Catherine M.] Royal Coll Surgeons Ireland, Dept Med, Dublin 2, Ireland.
C3 Royal College of Surgeons - Ireland; University College Dublin; Mater
   Misericordiae University Hospital; Royal College of Surgeons - Ireland
RP Fitzgerald-Hughes, D (corresponding author), Beaumont Hosp, Dept Clin Microbiol, RCSI Educ & Res Ctr, Dublin 9, Ireland.
EM dfitzgeraldhughes@rcsi.ie
RI Greene, Catherine M/D-3513-2012; Humphreys, Hilary/C-9918-2012;
   Fitzgerald-Hughes, Deirdre/D-2882-2012
OI Greene, Catherine M/0000-0003-2549-2569; Talento, Alida
   Fe/0000-0003-1271-2550; Humphreys, Hilary/0000-0002-9646-2183;
   Fitzgerald-Hughes, Deirdre/0000-0002-4843-3839
FU Pfizer Ireland [WS 376235]
FX This work was supported by Pfizer Ireland [Educational Award, No.WS
   376235].
CR Arnalich F, 1999, J INFECT DIS, V180, P908, DOI 10.1086/314963
   Berbari E, 2010, J BONE JOINT SURG AM, V92A, P2102, DOI 10.2106/JBJS.I.01199
   Bornstein SR, 1998, J CLIN ENDOCR METAB, V83, P280, DOI 10.1210/jc.83.1.280
   DAMAS P, 1992, ANN SURG, V215, P356, DOI 10.1097/00000658-199204000-00009
   Feezor RJ, 2003, INFECT IMMUN, V71, P5803, DOI 10.1128/IAI.71.10.5803-5813.2003
   Fowler VG, 2007, J INFECT DIS, V196, P738, DOI 10.1086/520088
   Fowler VG, 2005, CLIN INFECT DIS, V40, P695, DOI 10.1086/427806
   Friedman ND, 2002, ANN INTERN MED, V137, P791, DOI 10.7326/0003-4819-137-10-200211190-00007
   HACK CE, 1989, BLOOD, V74, P1704
   Hultgren OH, 2001, ARTHRITIS RES, V3, P389, DOI 10.1186/ar332
   Jekarl DW, 2013, DIAGN MICR INFEC DIS, V75, P342, DOI 10.1016/j.diagmicrobio.2012.12.011
   Kanangat S, 2007, MICROBES INFECT, V9, P408, DOI 10.1016/j.micinf.2006.12.018
   Lindsay Jodi A., 2006, Functional & Integrative Genomics, V6, P186, DOI 10.1007/s10142-005-0019-7
   Megyeri K, 2002, CYTOKINE, V19, P206, DOI 10.1006/cyto.2002.0876
   Otto M, 2010, ANNU REV MICROBIOL, V64, P143, DOI 10.1146/annurev.micro.112408.134309
   Peres AG, 2013, BURNS, V39, P380, DOI 10.1016/j.burns.2012.12.008
   Santos SS, 2012, SHOCK, V38, P18, DOI 10.1097/SHK.0b013e318257114e
   Shapiro NI, 2010, J IMMUNOL, V185, P517, DOI 10.4049/jimmunol.0903975
   Strindhall J, 2005, SCAND J IMMUNOL, V61, P57, DOI 10.1111/j.0300-9475.2005.01526.x
   Takata T, 2013, SCAND J INFECT DIS, V45, P203, DOI 10.3109/00365548.2012.723221
   Uusitalo-Seppälä R, 2011, SCAND J INFECT DIS, V43, P883, DOI 10.3109/00365548.2011.600325
   Vaudaux PE, 1998, ANTIMICROB AGENTS CH, V42, P564, DOI 10.1128/AAC.42.3.564
   Venge J, 1996, J ALLERGY CLIN IMMUN, V97, P1110, DOI 10.1016/S0091-6749(96)70265-8
   Verkaik NJ, 2010, CLIN INFECT DIS, V50, P61, DOI 10.1086/648673
   Wang JE, 2000, INFECT IMMUN, V68, P3965, DOI 10.1128/IAI.68.7.3965-3970.2000
   YAO L, 1995, INFECT IMMUN, V63, P1835, DOI 10.1128/IAI.63.5.1835-1839.1995
NR 26
TC 31
Z9 35
U1 0
U2 8
PU BIOMED CENTRAL LTD
PI LONDON
PA 236 GRAYS INN RD, FLOOR 6, LONDON WC1X 8HL, ENGLAND
SN 1471-2334
J9 BMC INFECT DIS
JI BMC Infect. Dis.
PD NOV 15
PY 2014
VL 14
AR 580
DI 10.1186/s12879-014-0580-6
PG 7
WC Infectious Diseases
WE Science Citation Index Expanded (SCI-EXPANDED)
SC Infectious Diseases
GA AU6JU
UT WOS:000345710400001
PM 25398383
OA gold, Green Published
DA 2024-08-24
ER

PT J
AU De Rosa, FG
   Corcione, S
   Motta, I
   Petrolo, A
   Filippini, C
   Pagani, N
   Fossati, L
   Cavallo, R
   Di Perri, G
AF De Rosa, Francesco Giuseppe
   Corcione, Silvia
   Motta, Ilaria
   Petrolo, Alessia
   Filippini, Claudia
   Pagani, Nicole
   Fossati, Lucina
   Cavallo, Rossana
   Di Perri, Giovanni
TI Risk factors for mortality in patients with <i>Staphylococcus aureus</i>
   bloodstream infection
SO JOURNAL OF CHEMOTHERAPY
LA English
DT Article
DE Staphylococcus aureus; Bloodstream infection; Mortality; Risk factors
ID MINIMUM INHIBITORY CONCENTRATION; VANCOMYCIN SUSCEPTIBILITY; BACTEREMIA;
   MANAGEMENT; EPIDEMIOLOGY; PREDICTORS; DIAGNOSIS; EFFICACY
AB In this two year retrospective analysis, we evaluated the epidemiology and risk factors for mortality of Staphylococcus aureus bloodstream infection (SaBSI). Methicillin-susceptible S. aureus (MSSA) was isolated in 84 (44.2%) and methicillin-resistant S. aureus (MRSA) in 106 episodes (55.8%). The mortality rate after 21 days was 16.4%. At univariate analysis older age, no removal of central venous catheter (CVC), prosthetic heart valves, severe sepsis, septic shock and high APACHE II score were significantly associated with mortality, whereas treatment duration >48 hours, appropriate targeted therapy and prolonged treatment duration were significantly associated with survival. At multivariate analysis, prosthetic valves, septic shock and fever 48 hours after the diagnosis were significantly related to mortality. In this study, the mortality was associated with clinical rather than microbiological factors.
C1 [De Rosa, Francesco Giuseppe; Corcione, Silvia; Motta, Ilaria; Petrolo, Alessia; Pagani, Nicole; Di Perri, Giovanni] Univ Turin, Infect Dis Amedeo Savoia Hosp, Dept Med Sci, Corso Svizzera 164, I-10149 Turin, Italy.
   [Filippini, Claudia] Univ Turin, Div Anaesthesia & Crit Care, City Hlth & Sci, Dept Surg Sci,Molinette Hosp, Turin, Italy.
   [Fossati, Lucina] City Hlth & Sci, Lab Microbiol & Virol, Turin, Italy.
   [Cavallo, Rossana] Univ Turin, Lab Microbiol & Virol, City Hlth & Sci, Dept Publ Hlth & Paediat Sci, Turin, Italy.
C3 University of Turin; University of Turin; A.O.U. Citta della Salute e
   della Scienza di Torino; AOU San Giovanni Battista-Molinette; A.O.U.
   Citta della Salute e della Scienza di Torino; University of Turin;
   A.O.U. Citta della Salute e della Scienza di Torino
RP De Rosa, FG (corresponding author), Univ Turin, Infect Dis Amedeo Savoia Hosp, Dept Med Sci, Corso Svizzera 164, I-10149 Turin, Italy.
EM francescogiuseppe.derosa@unito.it
RI Cavallo, Rossana/AAL-4279-2020; Di Perri, Giovanni/AAC-1882-2019; DE
   ROSA, Francesco Giuseppe/AAC-7275-2022
OI Cavallo, Rossana/0000-0001-8655-8707; DE ROSA, Francesco
   Giuseppe/0000-0001-8338-0130; Filippini, Claudia/0000-0003-0194-142X;
   corcione, silvi/0000-0003-2949-4297
CR Appleman MD, 2010, DIAGN MICR INFEC DIS, V66, P441, DOI 10.1016/j.diagmicrobio.2009.11.008
   Chu VH, 2013, CLIN INFECT DIS, V56, P536, DOI 10.1093/cid/cis895
   Corcione S, 2015, CLIN INFECT DIS, V61, P1033, DOI 10.1093/cid/civ458
   Dhand Abhay, 2012, F1000 Med Rep, V4, P4, DOI 10.3410/M4-4
   Forstner C, 2013, CLIN MICROBIOL INFEC, V19, pE291, DOI 10.1111/1469-0691.12169
   Gasch O, 2013, CLIN MICROBIOL INFEC, V19, P1049, DOI 10.1111/1469-0691.12108
   Gasch O, 2011, MEDICINE, V90, P319, DOI 10.1097/MD.0b013e31822f0b54
   Holmes NE, 2011, J INFECT DIS, V204, P340, DOI 10.1093/infdis/jir270
   Howden BP, 2010, CLIN MICROBIOL REV, V23, P99, DOI 10.1128/CMR.00042-09
   Kalil AC, 2014, JAMA-J AM MED ASSOC, V312, P1552, DOI 10.1001/jama.2014.6364
   Mermel LA, 2009, CLIN INFECT DIS, V49, P1, DOI 10.1086/599376
   Mitchell DH, 2005, INTERN MED J, V35, pS17, DOI 10.1111/j.1444-0903.2005.00977.x
   Naber CK, 2009, CLIN INFECT DIS, V48, pS231, DOI 10.1086/598189
   Sakoulas G, 2004, J CLIN MICROBIOL, V42, P2398, DOI 10.1128/JCM.42.6.2398-2402.2004
   Soriano A, 2008, CLIN INFECT DIS, V46, P193, DOI 10.1086/524667
   Turnidge JD, 2009, MED J AUSTRALIA, V191, P368, DOI 10.5694/j.1326-5377.2009.tb02841.x
   van Hal SJ, 2011, J ANTIMICROB CHEMOTH, V66, P2284, DOI 10.1093/jac/dkr280
   van Hal SJ, 2012, CLIN MICROBIOL REV, V25, P362, DOI 10.1128/CMR.05022-11
NR 18
TC 11
Z9 11
U1 0
U2 12
PU TAYLOR & FRANCIS LTD
PI ABINGDON
PA 2-4 PARK SQUARE, MILTON PARK, ABINGDON OR14 4RN, OXON, ENGLAND
SN 1120-009X
EI 1973-9478
J9 J CHEMOTHERAPY
JI J. Chemother.
PY 2016
VL 28
IS 3
BP 187
EP 190
DI 10.1179/1973947815Y.0000000076
PG 4
WC Oncology; Infectious Diseases; Pathology; Pharmacology & Pharmacy
WE Science Citation Index Expanded (SCI-EXPANDED)
SC Oncology; Infectious Diseases; Pathology; Pharmacology & Pharmacy
GA DS0KG
UT WOS:000380283700008
PM 26431371
DA 2024-08-24
ER

PT J
AU Luxner, J
   Zarfel, G
   Johler, S
   Feierl, G
   Leitner, E
   Hoenigl, M
   Grisold, AJ
AF Luxner, Josefa
   Zarfel, Gernot
   Johler, Sophia
   Feierl, Gebhard
   Leitner, Eva
   Hoenigl, Martin
   Grisold, Andrea J.
TI Genetic characterization of <i>Staphylococcus aureus</i> isolates
   causing bloodstream infections in Austria
SO DIAGNOSTIC MICROBIOLOGY AND INFECTIOUS DISEASE
LA English
DT Article
DE Staphylococcus aureus; Blood stream infection; Spa typing; Microarray;
   Virulence genes
AB A total of 112 Staphylococcus aureus bloodstream isolates were genetically characterized. Spa typing and DNA microanalysis exhibited high diversity, resulting in 64 different spa types and 9 different SplitsTree clusters. Methicillin-resistant S. aureus (MRSA) were found in 6 cases only, including the first case of life-stock-associated MRSA (MRSA ST398) in bloodstream infection in Austria. (C) 2014 Elsevier Inc. All rights reserved.
C1 [Luxner, Josefa; Zarfel, Gernot; Feierl, Gebhard; Leitner, Eva; Grisold, Andrea J.] Med Univ Graz, Inst Hyg Microbiol & Environm Med, Graz, Austria.
   [Johler, Sophia] Univ Zurich, Vetsuisse Fac, Inst Food Safety & Hyg, CH-8006 Zurich, Switzerland.
   [Hoenigl, Martin] Med Univ Graz, Sect Infect Dis & Trop Med, Graz, Austria.
C3 Medical University of Graz; University of Zurich; Medical University of
   Graz
RP Grisold, AJ (corresponding author), Med Univ Graz, Inst Hyg Microbiol & Environm Med, Graz, Austria.
EM andrea.grisold@medunigraz.at
RI Johler, Sophia/ABC-9349-2020; Hoenigl, Martin/E-8802-2010; Leitner,
   Eva/AAG-8045-2019
OI Johler, Sophia/0000-0003-4299-5651; Hoenigl, Martin/0000-0002-1653-2824;
   Leitner, Eva/0000-0001-8748-2249; Zarfel, Gernot/0000-0003-1592-4559;
   Grisold, Andrea/0000-0002-6937-521X
CR Aamot HV, 2012, J CLIN MICROBIOL, V50, P3111, DOI 10.1128/JCM.01352-12
   Albrecht N, 2011, PLOS ONE, V6, DOI 10.1371/journal.pone.0028189
   [Anonymous], CLIN MICROBIOL INFEC
   [Anonymous], 2010, CLSI Document M100-S20
   European Centre for Disease Prevention and Control, 2010, EARS NET DAT SUSC ST
   Ferry T, 2005, CLIN INFECT DIS, V41, P771, DOI 10.1086/432798
   Gagliotti C, 2011, Euro Surveill, V16
   Grisold AJ, 2009, J INFECTION, V58, P168, DOI 10.1016/j.jinf.2008.12.004
   Grisold AJ, 2010, DIAGN MICR INFEC DIS, V66, P217, DOI 10.1016/j.diagmicrobio.2009.09.006
   Huson DH, 2006, MOL BIOL EVOL, V23, P254, DOI 10.1093/molbev/msj030
   Mellmann A, 2007, BMC MICROBIOL, V7, DOI 10.1186/1471-2180-7-98
   Monecke S, 2005, CLIN MICROBIOL INFEC, V11, P825, DOI 10.1111/j.1469-0691.2005.01243.x
   Monecke S, 2011, PLOS ONE, V6, DOI 10.1371/journal.pone.0017936
   Ruppitsch W, 2006, J CLIN MICROBIOL, V44, P2442, DOI 10.1128/JCM.00113-06
   Shallcross LJ, 2013, LANCET INFECT DIS, V13, P43, DOI 10.1016/S1473-3099(12)70238-4
   Skogberg K, 2012, CLIN MICROBIOL INFEC, V18, pE170, DOI 10.1111/j.1469-0691.2012.03845.x
   van Belkum A, 2006, J CLIN MICROBIOL, V44, P1555, DOI 10.1128/JCM.44.4.1555-1557.2006
   van der Mee-Marquet N, 2007, J CLIN MICROBIOL, V45, P851, DOI 10.1128/JCM.02178-06
   van der Mee-Marquet N, 2009, J CLIN MICROBIOL, V47, P2863, DOI 10.1128/JCM.00780-09
   Wilson J, 2011, CLIN MICROBIOL INFEC, V17, P451, DOI 10.1111/j.1469-0691.2010.03262.x
NR 20
TC 6
Z9 8
U1 0
U2 6
PU ELSEVIER SCIENCE INC
PI NEW YORK
PA STE 800, 230 PARK AVE, NEW YORK, NY 10169 USA
SN 0732-8893
EI 1879-0070
J9 DIAGN MICR INFEC DIS
JI Diagn. Microbiol. Infect. Dis.
PD FEB
PY 2014
VL 78
IS 2
BP 153
EP 156
DI 10.1016/j.diagmicrobio.2013.10.010
PG 4
WC Infectious Diseases; Microbiology
WE Science Citation Index Expanded (SCI-EXPANDED)
SC Infectious Diseases; Microbiology
GA 295XM
UT WOS:000330149700011
PM 24321355
DA 2024-08-24
ER

PT J
AU Chen, X
   Wang, WK
   Han, LZ
   Liu, Y
   Zhang, H
   Tang, J
   Liu, QZ
   Huangfu, YC
   Ni, YX
AF Chen, Xu
   Wang, Wen-Kui
   Han, Li-Zhong
   Liu, Ying
   Zhang, Hong
   Tang, Jin
   Liu, Qing-Zhong
   Huangfu, Yu-Chan
   Ni, Yu-Xing
TI Epidemiological and Genetic Diversity of <i>Staphylococcus aureus</i>
   Causing Bloodstream Infection in Shanghai, 2009-2011
SO PLOS ONE
LA English
DT Article
ID METHICILLIN; RESISTANCE; CFR; SUSCEPTIBILITY; IDENTIFICATION
AB Objectives: Staphylococcus aureus or methicillin-resistant Staphylococcus aureus (MRSA) has been an important pathogen causing bloodstream infections. Our study aimed to investigate the epidemiological and genetic diversity of clinical S. aureus isolates from patients with bloodstream infection in four hospitals of Shanghai from 2009 to 2011.
   Methods: A collection of S. aureus isolates causing bloodstream infection from four hospitals in the central part of Shanghai was carried out. Antimicrobial susceptibility testings of collected isolates were performed according to the Clinical and Laboratory Standards Institute (CLSI) guidelines, and spa-type, multi-locus sequence typing, agr type and toxin gene profiling were performed to explore the molecular diversity. Moreover, MRSA strains were also characterized by Staphylococcal cassette chromosome mec (SCCmec) typing.
   Results: The drugs such as linezolid, teicoplanin and vancomycin were efficacious for treating S. aureus including MRSA bloodstream infection. Methicillin-sensitive Staphylococcus aureus (MSSA) strains displayed distinct diversity in molecular characterization and toxin genes, and three virulent MSSA strains encoding at least five toxins were detected. Five community-associated MRSA (CA-MRSA) strains were found, but the majority (88.7%) of MRSA strains belonged to two epidemic clones (ST239-MRSA-III and ST5-MRSA-II) with different toxin gene profiles among patients with bloodstream infection.
   Conclusions: Healthcare-associated MRSA (HA-MRSA) strains were still the main pathogen causing bloodstream infections in spite of the emergence of CA-MRSA strains in hospital setting.
C1 [Chen, Xu; Han, Li-Zhong; Ni, Yu-Xing] Shanghai Jiao Tong Univ, Sch Med, Ruijin Hosp, Dept Clin Microbiol, Shanghai 200030, Peoples R China.
   [Wang, Wen-Kui] Shanghai Jiao Tong Univ, Sch Med, Ruijin Hosp, Dept Burns, Shanghai 200030, Peoples R China.
   [Liu, Ying; Huangfu, Yu-Chan] Shanghai Jiao Tong Univ, Sch Med, Xinhua Hosp, Dept Clin Lab, Shanghai 200030, Peoples R China.
   [Zhang, Hong] Shanghai Jiao Tong Univ, Shanghai Childrens Hosp, Dept Clin Lab, Shanghai 200030, Peoples R China.
   [Tang, Jin] Shanghai Jiao Tong Univ, Shanghai Peoples Hosp 6, Dept Clin Lab, Shanghai 200030, Peoples R China.
   [Liu, Qing-Zhong] Shanghai Jiao Tong Univ, Shanghai Peoples Hosp 1, Dept Clin Lab, Shanghai 200030, Peoples R China.
C3 Shanghai Jiao Tong University; Shanghai Jiao Tong University; Shanghai
   Jiao Tong University; Shanghai Jiao Tong University; Shanghai Jiao Tong
   University; Shanghai Jiao Tong University
RP Han, LZ (corresponding author), Shanghai Jiao Tong Univ, Sch Med, Ruijin Hosp, Dept Clin Microbiol, Shanghai 200030, Peoples R China.
EM 13916291150@163.com
FU public welfare industry of health [201002021]; Pfizer
FX This study was supported by the research special fund for public welfare
   industry of health (No.201002021) and a grant of investigator-initiated
   research from Pfizer. The funders had no role in study design, data
   collection and analysis, decision to publish, or preparation of the
   manuscript.
CR Albur MS, 2012, EUR J CLIN MICROBIOL, V31, P295, DOI 10.1007/s10096-011-1310-2
   Bassetti M, 2012, CLIN MICROBIOL INFEC, V18, P862, DOI 10.1111/j.1469-0691.2011.03679.x
   Boyce JM, 2005, LANCET INFECT DIS, V5, P653, DOI 10.1016/S1473-3099(05)70243-7
   Chen R, 2012, CHINESE MED J-PEKING, V125, P226, DOI 10.3760/cma.j.issn.0366-6999.2012.02.012
   Chen X, 2012, BURNS, V38, P738, DOI 10.1016/j.burns.2011.12.023
   CLSI, 2012, Performance standards for antimicrobial disk susceptibility tests; approved standard, V11th
   Han LZ, 2010, EMERG INFECT DIS, V16, P731, DOI 10.3201/eid1604.081324
   Harmsen D, 2003, J CLIN MICROBIOL, V41, P5442, DOI 10.1128/JCM.41.12.5442-5448.2003
   Jarraud S, 2002, INFECT IMMUN, V70, P631, DOI 10.1128/IAI.70.2.631-641.2002
   Kim JS, 2011, AM J INFECT CONTROL, V39, P640, DOI 10.1016/j.ajic.2010.11.005
   Klevens RM, 2007, JAMA-J AM MED ASSOC, V298, P1763, DOI 10.1001/jama.298.15.1763
   Kuo SC, 2012, INT J ANTIMICROB AG, V39, P22, DOI 10.1016/j.ijantimicag.2011.08.014
   Li M, 2012, NAT MED, V18, P816, DOI 10.1038/nm.2692
   Lina G, 1999, ANTIMICROB AGENTS CH, V43, P1062, DOI 10.1128/AAC.43.5.1062
   Liu C, 2011, CLIN INFECT DIS, V52, P285, DOI [10.1093/cid/cir034, 10.1093/cid/ciq146]
   Locke JB, 2010, ANTIMICROB AGENTS CH, V54, P5352, DOI 10.1128/AAC.00714-10
   Mehndiratta PL, 2012, INDIAN J MED MICROBI, V30, P16, DOI 10.4103/0255-0857.93015
   Morell Emily A., 2010, Yale Journal of Biology and Medicine, V83, P223
   Otter JA, 2012, J HOSP INFECT, V81, P143, DOI 10.1016/j.jhin.2012.04.009
   Pérez-Roth E, 2001, J CLIN MICROBIOL, V39, P4037, DOI 10.1128/JCM.39.11.4037-4041.2001
   Rodríguez-Noriega E, 2010, INT J INFECT DIS, V14, pE560, DOI 10.1016/j.ijid.2009.08.018
   Salgado CD, 2003, CLIN INFECT DIS, V36, P131, DOI 10.1086/345436
   Shore AC, 2010, ANTIMICROB AGENTS CH, V54, P4978, DOI 10.1128/AAC.01113-10
   [宋燕 SONG Yan], 2011, [中华检验医学杂志, Chinese Journal of Laboratory Medicine], V34, P705
   Wang WY, 2012, PLOS ONE, V7, DOI 10.1371/journal.pone.0030394
   Wang Y, 2012, ANTIMICROB AGENTS CH, V56, P1485, DOI 10.1128/AAC.05827-11
   Yamada K, 2011, TOHOKU J EXP MED, V224, P61, DOI 10.1620/tjem.224.61
   Zurita J, 2010, BRAZ J INFECT DIS, V14, pS97, DOI 10.1590/S1413-86702010000800005
NR 28
TC 27
Z9 31
U1 2
U2 15
PU PUBLIC LIBRARY SCIENCE
PI SAN FRANCISCO
PA 1160 BATTERY STREET, STE 100, SAN FRANCISCO, CA 94111 USA
SN 1932-6203
J9 PLOS ONE
JI PLoS One
PD SEP 9
PY 2013
VL 8
IS 9
AR e72811
DI 10.1371/journal.pone.0072811
PG 7
WC Multidisciplinary Sciences
WE Science Citation Index Expanded (SCI-EXPANDED)
SC Science & Technology - Other Topics
GA 244QV
UT WOS:000326405300029
PM 24039803
OA Green Published, Green Submitted, gold
DA 2024-08-24
ER

PT J
AU Guilarde, AO
   Turchi, MD
   Martelli, CMT
   Primo, MGB
AF Guilarde, AO
   Turchi, MD
   Martelli, CMT
   Primo, MGB
TI <i>Staphylococcus aureus</i> bacteraemia:: incidence, risk factors and
   predictors for death in a Brazilian teaching hospital
SO JOURNAL OF HOSPITAL INFECTION
LA English
DT Article
DE Staphylococcus aureus; MRSA; bacteraemia; mortality
ID BLOOD-STREAM INFECTIONS; METHICILLIN-RESISTANT; MORTALITY; EPIDEMIOLOGY;
   METAANALYSIS; DEFINITIONS; COMMUNITY; OUTCOMES; SEPSIS; ADULTS
AB The aim of this study was to evaluate the incidence of bloodstream infection due to Staphylococcus aureus and the risk factors for mortality. The design was a two-year retrospective cohort of patients more than one year of age with clinically significant and microbiologically documented bloodstream infection due to S. aureus between January 2000 and December 2001 in a tertiary teaching hospital in midwest Brazil. One hundred and eleven patients were identified with clinically significant and microbiologically confirmed bacteraemia due to S. aureus, accounting for an infection rate of five per 1000 admissions. Nosocomial infections represented 83.8% of cases and meticillin-resistant Staphylococcus aureus (MRSA) accounted for 60.2% of cases. Overall mortality due to S. aureus bacteraemia was 35.1%. Infection due to MRSA, severity of clinical status (severe sepsis or septic shock) and inadequate initial antimicrobial therapy were identified by univariate analysis as predictors of mortality. After Cox regression analysis, severity of clinical manifestations (hazard ratio (HR) 6.86, 95% confidence interval (CI) 3.05-15.43) and inadequacy of antimicrobial therapy (HR 2.27, 95%CI 1.02-5.09) remained as risk factors for mortality. Early diagnosis of bacteraemia should be sought in order to implement adequate treatment before the onset of severe sepsis and septic shock, thus reducing the mortality rate. (c) 2006 The Hospital Infection Society. Published by Elsevier Ltd. All rights reserved.
C1 Fed Univ Goias, Inst Trop Pathol & Publ Hlth, Goiania, Go, Brazil.
   Fed Univ Goias, Univ Hosp, Goiania, Go, Brazil.
C3 Universidade Federal de Goias
RP Guilarde, AO (corresponding author), Rua C-257,Qd 597,L-6,Apto 1001,Setor Nova Suica, BR-74280200 Goiania, Go, Brazil.
EM guilardi@cultura.com.br
RI Martelli, Celina Maria Turchi/GPT-4362-2022
OI Martelli, Celina Maria Turchi/0000-0002-2491-0688
CR Blot SI, 2002, ARCH INTERN MED, V162, P2229, DOI 10.1001/archinte.162.19.2229
   BONE RC, 1992, CHEST, V101, P1644, DOI 10.1378/chest.101.6.1644
   Collignon P, 2005, EMERG INFECT DIS, V11, P554, DOI 10.3201/eid1104.040772
   Conterno LO, 1998, INFECT CONT HOSP EP, V19, P32
   Cookson BD, 2000, INFECT CONT HOSP EP, V21, P398, DOI 10.1086/501781
   Cordova SP, 2004, J HOSP INFECT, V56, P22, DOI 10.1016/j.jhin.2003.10.009
   Cosgrove SE, 2003, CLIN INFECT DIS, V36, P53, DOI 10.1086/345476
   Conterno Lucieni de Oliveira, 2002, Braz J Infect Dis, V6, P288, DOI 10.1590/S1413-86702002000600004
   Friedman ND, 2002, ANN INTERN MED, V137, P791, DOI 10.7326/0003-4819-137-10-200211190-00007
   GARNER JS, 1988, AM J INFECT CONTROL, V16, P128, DOI 10.1016/0196-6553(88)90053-3
   GERBERDING J, 2001, AM J INFECT CONTROL, V29, P404
   Harbarth S, 1998, ARCH INTERN MED, V158, P182, DOI 10.1001/archinte.158.2.182
   Harbarth S, 2002, ARCH SURG-CHICAGO, V137, P1353, DOI 10.1001/archsurg.137.12.1353
   Hurley JC, 2002, MED J AUSTRALIA, V176, P188, DOI 10.5694/j.1326-5377.2002.tb04355.x
   Ibrahim EH, 2000, CHEST, V118, P146, DOI 10.1378/chest.118.1.146
   Karchmer AW, 2000, CLIN INFECT DIS, V31, pS139, DOI 10.1086/314078
   Kleinbaum D, 1996, SURVIVAL ANAL SELF L, P83
   Martin GS, 2003, NEW ENGL J MED, V348, P1546, DOI 10.1056/NEJMoa022139
   MCCABE WR, 1962, ARCH INTERN MED, V110, P991
   Moreira M, 1998, Rev Assoc Med Bras (1992), V44, P263
   Mylotte JM, 2000, CLIN INFECT DIS, V31, P1170, DOI 10.1086/317421
   National Committee for Clinical Laboratory Standards, 2000, METH DIL ANT SUSC TE
   Pearson ML, 1996, AM J INFECT CONTROL, V24, P262
   PITTET D, 1995, ARCH INTERN MED, V155, P1177, DOI 10.1001/archinte.155.11.1177
   PITTET D, 1993, PREVENTION CONTROL N, P512
   RomeroVivas J, 1995, CLIN INFECT DIS, V21, P1417, DOI 10.1093/clinids/21.6.1417
   Sader HS, 2002, DIAGN MICR INFEC DIS, V44, P273, DOI 10.1016/S0732-8893(02)00469-8
   Selvey LA, 2000, INFECT CONT HOSP EP, V21, P645, DOI 10.1086/501707
   Soriano A, 2000, CLIN INFECT DIS, V30, P368, DOI 10.1086/313650
   Tumbarello M, 2002, J ANTIMICROB CHEMOTH, V50, P375, DOI 10.1093/jac/dkf126
   Veldhuijzen I, 2000, Euro Surveill, V5, P34
   Weinstein MP, 1997, CLIN INFECT DIS, V24, P584, DOI 10.1093/clind/24.4.584
   Whitby M, 2001, MED J AUSTRALIA, V175, P264, DOI 10.5694/j.1326-5377.2001.tb143562.x
   Wisplinghoff H, 2001, CLIN INFECT DIS, V33, P733, DOI 10.1086/322610
NR 34
TC 40
Z9 43
U1 0
U2 3
PU W B SAUNDERS CO LTD
PI LONDON
PA 32 JAMESTOWN RD, LONDON NW1 7BY, ENGLAND
SN 0195-6701
J9 J HOSP INFECT
JI J. Hosp. Infect.
PD JUL
PY 2006
VL 63
IS 3
BP 330
EP 336
DI 10.1016/j.jhin.2006.02.011
PG 7
WC Public, Environmental & Occupational Health; Infectious Diseases
WE Science Citation Index Expanded (SCI-EXPANDED)
SC Public, Environmental & Occupational Health; Infectious Diseases
GA 059WZ
UT WOS:000238764200013
PM 16713018
DA 2024-08-24
ER

PT J
AU Dolapo, O
   Dhanireddy, R
   Talati, AJ
AF Dolapo, Olajide
   Dhanireddy, Ramasubbareddy
   Talati, Ajay J.
TI Trends of <i>Staphylococcus aureus</i> bloodstream infections in a
   neonatal intensive care unit from 2000-2009
SO BMC PEDIATRICS
LA English
DT Article
DE Staphylococcus aureus; Methicillin-sensitive; Methicillin-resistant;
   Bloodstream; Pneumonia; Sepsis
ID METHICILLIN-RESISTANT; BACTEREMIA; EPIDEMIOLOGY
AB Background: Invasive methicillin-resistant Staphylococcus aureus (MRSA) and methicillin-sensitive Staphylococcus aureus (MSSA) infections are major causes of numerous neonatal intensive care unit (NICU) outbreaks. There have been increasing reports of MRSA outbreaks in various neonatal intensive care units (NICUs) over the last decade. Our objective was to review the experience of Staphylococcus aureus sepsis in our NICU in the last decade and describe the trends in the incidence of Staphylococcus aureus blood stream infections from 2000 to 2009.
   Methods: A retrospective perinatal database review of all neonates admitted to our NICU with blood cultures positive for Staphylococcus aureus from (Jan 1st 2000 to December 31st 2009) was conducted. Infants were identified from the database and data were collected regarding their clinical characteristics and co-morbidities, including shock with sepsis and mortality. Period A represents patients admitted in 2000-2003. Period B represents patients seen in 2004-2009.
   Results: During the study period, 156/11111 infants were identified with Staphylococcus aureus blood stream infection: 41/4486 (0.91%) infants in Period A and 115/6625 (1.73%) in Period B (p < 0.0004). Mean gestation at birth was 26 weeks for infants in both periods. There were more MRSA infections in Period B (24% vs. 55% p < 0.05) and they were associated with more severe outcomes. In comparing the cases of MRSA infections observed in the two periods, infants in period B notably had significantly more pneumonia cases (2.4% vs. 27%, p = 0.0005) and a significantly higher mortality rate (0% vs. 15.7%, p = 0.0038). The incidences of skin and soft tissue infections and of necrotizing enterocolitis were not significantly changed in the two periods.
   Conclusion: There was an increase in the incidence of Staphylococcus aureus infection among neonates after 2004. Although MSSA continues to be a problem in the NICU, MRSA infections were more prevalent in the past 6 years in our NICU. Increased severity of staphylococcal infections and associated rising mortality are possibly related to the increasing MRSA infections with a more virulent community-associated strain.
C1 [Dolapo, Olajide; Dhanireddy, Ramasubbareddy; Talati, Ajay J.] Univ Tennessee, Hlth Sci Ctr, Div Neonatol, Dept Pediat, Memphis, TN 38163 USA.
C3 University of Tennessee System; University of Tennessee Health Science
   Center
RP Dolapo, O (corresponding author), Univ Tennessee, Hlth Sci Ctr, Div Neonatol, Dept Pediat, Suite 201,853 Jefferson Ave, Memphis, TN 38163 USA.
EM odolapo1@uthsc.edu
RI Talati, Ajay/AGY-6999-2022; Dhanireddy, Ramasubbareddy/I-3699-2016
OI Talati, Ajay/0000-0003-1798-9970; Dhanireddy,
   Ramasubbareddy/0000-0002-8787-6499
CR Abramson MA, 1999, INFECT CONT HOSP EP, V20, P408, DOI 10.1086/501641
   BELL MJ, 1978, ANN SURG, V187, P1, DOI 10.1097/00000658-197801000-00001
   Burke RE, 2009, INFECT CONT HOSP EP, V30, P636, DOI 10.1086/597521
   Carey AJ, 2010, J PERINATOL, V30, P135, DOI 10.1038/jp.2009.119
   Carey AJ, 2006, SAN FRANC CA PED AC
   Centers for Disease Control and Prevention, 2006, METH RES STAPH AUR I
   Centers for Disease Control and Prevention (CDC), 2003, MMWR Morb Mortal Wkly Rep, V52, P88
   Chaix C, 1999, JAMA-J AM MED ASSOC, V282, P1745, DOI 10.1001/jama.282.18.1745
   FRIEDLAND IR, 1995, J PEDIATR-US, V127, P746, DOI 10.1016/S0022-3476(95)70166-4
   Healy CM, 2004, CLIN INFECT DIS, V39, P1460, DOI 10.1086/425321
   Jahamy H, 2008, SCAND J INFECT DIS, V40, P601, DOI 10.1080/00365540701877312
   Korakaki E, 2007, JPN J INFECT DIS, V60, P129
   McAdams RM, 2008, PEDIATR INT, V50, P810, DOI 10.1111/j.1442-200X.2008.02646.x
   Regev-Yochay G, 2005, EMERG INFECT DIS, V11, P453, DOI 10.3201/eid1103.040470
   Rosner B., 2000, FUNDAMENTALS BIOSTAT, V5
   Saiman L, 2003, INFECT CONT HOSP EP, V24, P317, DOI 10.1086/502217
   Saiman L, 2003, CLIN INFECT DIS, V37, P1313, DOI 10.1086/379022
   Saiman L., 2003, PREVENTION CONTROL N, P342
   Shane AL, 2012, PEDIATRICS, V129, pE914, DOI 10.1542/peds.2011-0966
   Watson J., 2006, Morbidity and Mortality Weekly Report, V55, P329
NR 20
TC 27
Z9 28
U1 0
U2 7
PU BMC
PI LONDON
PA CAMPUS, 4 CRINAN ST, LONDON N1 9XW, ENGLAND
EI 1471-2431
J9 BMC PEDIATR
JI BMC Pediatr.
PD MAY 9
PY 2014
VL 14
AR 121
DI 10.1186/1471-2431-14-121
PG 6
WC Pediatrics
WE Science Citation Index Expanded (SCI-EXPANDED)
SC Pediatrics
GA AH2ZS
UT WOS:000335991500001
PM 24886471
OA Green Published, gold
DA 2024-08-24
ER

PT J
AU Su, JW
   Wang, YX
   Zhong, WP
   Wang, MZ
   Wang, YH
AF Su, Jianwei
   Wang, Yixuan
   Zhong, Wanping
   Wang, Mengzhi
   Wang, Yanhong
TI A retrospective study on the effect of statins on mortality and
   antimicrobial resistance among patients with Staphylococcus aureus
   bloodstream infection
SO ARCHIVES OF MEDICAL SCIENCE
LA English
DT Article
DE methicillin-resistant Staphylococcus aureus; bloodstream infection;
   statins; mortality rates; antibiotic resistance
AB Introduction: There is insufficient evidence in statin on the treatment of Staphylococcus aureus (SA) infection, we observe and analyze the clinical outcomes and antibiotic resistance of SA bloodstream infections in patients who received statins. Methods: A retrospective study was carried out in SA bloodstream infection of hospitalized patients from January 2018 to August 2023. The 30-day attributable mortality, 30-day all-cause mortality and clinical data of patients who received statins and non-statins were compared. Results: A total of 74 patients with SA bloodstream infection were included, 32 (43.2%) patients received treatment with statins and 42 (56.8%) with non-statins. The incidence of methicillin-resistant SA (MRSA) was significantly lower in the statins group (15.6% vs. 38.1%, p = 0.034), however, no significant differences were observed in the mortality rate (p = 0.410). Conclusions: This study revealed the superiority of statins in reducing incidence of MRSA among SA bloodstream infection patients, but statins do not improve the 30-day mortality rate.
C1 [Su, Jianwei; Zhong, Wanping; Wang, Yanhong] Dongguan Tungwah Hosp, Dept Clin Pharm, Dongguan, Guangdong, Peoples R China.
   [Wang, Yixuan; Wang, Mengzhi] Changan Hosp Dongguan, Dept Pharm, Dongguan, Guangdong, Peoples R China.
RP Wang, YH (corresponding author), Dongguan Tungwah Hosp, Dept Clin Pharm, Dongguan, Guangdong, Peoples R China.; Wang, MZ (corresponding author), Changan Hosp Dongguan, Dept Pharm, Dongguan, Guangdong, Peoples R China.
EM wangmengzhi168@126.com; 1594653364@qq.com
RI Su, Jianwei/I-3504-2014
CR Chen YL, 2022, EUR J OBSTET GYN R B, V268, P74, DOI 10.1016/j.ejogrb.2021.11.013
   Clinical and Laboratory Standards Institute, 2015, M-100 Performance standards for antimicrobial susceptibility testing
   Fernandez R, 2006, INTENS CARE MED, V32, P160, DOI 10.1007/s00134-005-2743-9
   Gajdács M, 2019, ANTIBIOTICS-BASEL, V8, DOI 10.3390/antibiotics8020052
   García-Fernández E, 2017, CELL, V171, P1354, DOI 10.1016/j.cell.2017.10.012
   Horan TC, 2008, AM J INFECT CONTROL, V36, P309, DOI 10.1016/j.ajic.2008.03.002
   Jayalath VH, 2022, JAMA NETW OPEN, V5, DOI 10.1001/jamanetworkopen.2022.42676
   Jenkins TC, 2008, CLIN INFECT DIS, V46, P1000, DOI 10.1086/529190
   Kim DS, 2022, J CANCER RES CLIN, V148, P2855, DOI 10.1007/s00432-022-04075-1
   Liappis AP, 2001, CLIN INFECT DIS, V33, P1352, DOI 10.1086/323334
   López-Cortés LE, 2013, PLOS ONE, V8, DOI 10.1371/journal.pone.0082958
   Machuca J, 2022, ENFERM INFEC MICR CL, V40, P214, DOI [10.1016/j.eimc.2021.10.001, 10.1016/j.eimce.2021.10.006]
   Masana L, 2022, EUR HEART J-CARD PHA, V8, P157, DOI 10.1093/ehjcvp/pvaa128
   Oesterle A, 2017, CIRC RES, V120, P229, DOI 10.1161/CIRCRESAHA.116.308537
   Prasad HSN, 2019, MICROB PATHOGENESIS, V127, P106, DOI 10.1016/j.micpath.2018.11.038
   Schneider SM, 2020, DIAGN MICR INFEC DIS, V98, DOI 10.1016/j.diagmicrobio.2020.115170
   van Hal SJ, 2012, CLIN MICROBIOL REV, V25, P362, DOI 10.1128/CMR.05022-11
   Yang KC, 2007, AM J EMERG MED, V25, P494, DOI 10.1016/j.ajem.2006.09.011
NR 18
TC 0
Z9 0
U1 0
U2 0
PU TERMEDIA PUBLISHING HOUSE LTD
PI POZNAN
PA KLEEBERGA 2, POZNAN, 61-615, POLAND
SN 1734-1922
EI 1896-9151
J9 ARCH MED SCI
JI Arch. Med. Sci.
PY 2024
VL 20
IS 2
BP 675
EP 678
DI 10.5114/aoms/187004
PG 4
WC Medicine, General & Internal
WE Science Citation Index Expanded (SCI-EXPANDED)
SC General & Internal Medicine
GA QV5D0
UT WOS:001223648100018
PM 38757026
OA gold, Green Published
DA 2024-08-24
ER

PT J
AU Chen, CJ
   Hsueh, PR
   Su, LH
   Chiu, CH
   Lin, TY
   Huang, YC
AF Chen, Chih-Jung
   Hsueh, Po-Ren
   Su, Lin-Hui
   Chiu, Cheng-Hsun
   Lin, Tzou-Yien
   Huang, Yhu-Chering
TI Change in the molecular epidemiology of methicillin-resistant
   <i>Staphylococcus aureus</i> bloodstream infections in Taiwan
SO DIAGNOSTIC MICROBIOLOGY AND INFECTIOUS DISEASE
LA English
DT Article
DE Methicillin-resistant Staphylococcus aureus; Community-associated
   infections; Bloodstream infections; Taiwan
ID CARE-ASSOCIATED INFECTION; CHILDREN
AB A multiresistant community-associated methicillin-resistant Staphylococcus aureus clone (sequence type 59) established itselfas a significant cause of nosocomial bloodstream infections soon after emergence in the communities. Multiresistance might be one of the characteristics that could have contributed to its quick adaptation to hospital environments. (C) 2009 Elsevier Inc. All rights reserved.
C1 [Chen, Chih-Jung; Chiu, Cheng-Hsun; Lin, Tzou-Yien; Huang, Yhu-Chering] Chang Gung Mem Hosp, Div Pediat Infect Dis, Dept Pediat, Tao Yuan 333, Taiwan.
   [Su, Lin-Hui] Chang Gung Mem Hosp, Dept Clin Pathol, Tao Yuan 333, Taiwan.
   [Chen, Chih-Jung] Chang Gung Univ, Coll Med, Grad Inst Clin Med Sci, Tao Yuan 333, Taiwan.
   [Su, Lin-Hui; Chiu, Cheng-Hsun; Lin, Tzou-Yien; Huang, Yhu-Chering] Chang Gung Mem Hosp, Pediat Res Ctr, Tao Yuan 333, Taiwan.
   [Hsueh, Po-Ren] Natl Taiwan Univ Hosp, Dept Lab Med, Taipei 100, Taiwan.
C3 Chang Gung Memorial Hospital; Chang Gung Memorial Hospital; Chang Gung
   University; Chang Gung Memorial Hospital; National Taiwan University;
   National Taiwan University Hospital
RP Huang, YC (corresponding author), Chang Gung Mem Hosp, Div Pediat Infect Dis, Dept Pediat, Tao Yuan 333, Taiwan.
EM uchuang@adm.cgmh.org.tw
RI Hsueh, Po-Ren/ABE-1594-2021
OI HSUEH, PO-REN/0000-0002-7502-9225
CR Chen Chih-Jung, 2005, Journal of Microbiology Immunology and Infection, V38, P376
   Chen CJ, 2005, PEDIATR INFECT DIS J, V24, P40, DOI 10.1097/01.inf.0000148926.11227.1c
   Chen FJ, 2005, EMERG INFECT DIS, V11, P1761, DOI 10.3201/eid1111.050367
   Davis SL, 2006, INFECT CONT HOSP EP, V27, P1025, DOI 10.1086/507918
   Gonzalez BE, 2006, INFECT CONT HOSP EP, V27, P1051, DOI 10.1086/507923
   Huang YC, 2008, CLIN MICROBIOL INFEC, V14, P1167, DOI 10.1111/j.1469-0691.2008.02115.x
   Huang YC, 2004, J CLIN MICROBIOL, V42, P307, DOI 10.1128/JCM.42.1.307-310.2004
   Lina G, 1999, CLIN INFECT DIS, V29, P1128, DOI 10.1086/313461
   Lo WT, 2006, EMERG INFECT DIS, V12, P1267, DOI 10.3201/eid1708.051570
   Maree CL, 2007, EMERG INFECT DIS, V13, P236, DOI 10.3201/eid1302.060781
   Wang CC, 2004, CLIN INFECT DIS, V39, P481, DOI 10.1086/422642
NR 11
TC 30
Z9 35
U1 0
U2 0
PU ELSEVIER SCIENCE INC
PI NEW YORK
PA 360 PARK AVE SOUTH, NEW YORK, NY 10010-1710 USA
SN 0732-8893
EI 1879-0070
J9 DIAGN MICR INFEC DIS
JI Diagn. Microbiol. Infect. Dis.
PD OCT
PY 2009
VL 65
IS 2
BP 199
EP 201
DI 10.1016/j.diagmicrobio.2009.05.020
PG 3
WC Infectious Diseases; Microbiology
WE Science Citation Index Expanded (SCI-EXPANDED)
SC Infectious Diseases; Microbiology
GA 499XP
UT WOS:000270260400021
PM 19748434
DA 2024-08-24
ER

PT J
AU Luzum, M
   Sebolt, J
   Chopra, V
AF Luzum, Matthew
   Sebolt, Jonathan
   Chopra, Vineet
TI Catheter-Associated Urinary Tract Infection, <i>Clostridioides
   difficile</i> Colitis, Central Line-Associated Bloodstream Infection,
   and Methicillin-Resistant <i>Staphylococcus aureus</i>
SO MEDICAL CLINICS OF NORTH AMERICA
LA English
DT Article
DE Central line-associated bloodstream infection (CLABSI);
   Catheter-associated urinary tract infection (CAUTI); Clostridioides
   difficile colitis; Hospital-acquired infection; Methicillin-resistant
   Staphylococcus aureus; Bloodstream infection; Urinary tract infection
ID CLINICAL-PRACTICE GUIDELINES; CARE-ASSOCIATED INFECTIONS; DISEASES
   SOCIETY; BACTERICIDAL ACTIVITY; UNITED-STATES; VANCOMYCIN; ADULTS;
   AMERICA; PREVENTION; DIAGNOSIS
AB Hospital-acquired infections increase cost, morbidity, and mortality for patients across the United States and the world. Principal among these infections are central line-associated bloodstream infection, catheter-associated urinary tract infection, Clostridioides difficile, and methicillin-resistant Staphylococcus aureus colonization and infections. This article provides succinct summaries of the background, epidemiology, diagnosis, and treatment of these conditions. In addition, novel prevention strategies, including those related to recent national interventions, are reviewed.
C1 [Luzum, Matthew; Sebolt, Jonathan; Chopra, Vineet] Univ Michigan, Div Hosp Med, Dept Med, 2800 Plymouth Rd,Bldg 16 432W, Ann Arbor, MI 48109 USA.
C3 University of Michigan System; University of Michigan
RP Chopra, V (corresponding author), Univ Michigan, Div Hosp Med, Dept Med, 2800 Plymouth Rd,Bldg 16 432W, Ann Arbor, MI 48109 USA.
EM vineetc@umich.edu
FU VA National Center for Patient Safety, Health Services Research and
   Development; Agency for Healthcare Research and Quality
FX None declared for all coauthors. Dr V Chopra is supported by grants from
   the VA National Center for Patient Safety, Health Services Research and
   Development and the Agency for Healthcare Research and Quality.
CR [Anonymous], 2018, NAT HEALTHC SAF NETW
   Balsells E, 2019, J GLOB HEALTH, V9, DOI 10.7189/jogh.09.010407
   Calfee DP, 2014, INFECT CONT HOSP EP, V35, P772, DOI [10.1086/676534, 10.1017/S0899823X00193882]
   Chambers HF, 2009, NAT REV MICROBIOL, V7, P629, DOI 10.1038/nrmicro2200
   Cohen SH, 2010, INFECT CONT HOSP EP, V31, P431, DOI 10.1086/651706
   Deshpande A, 2015, INFECT CONT HOSP EP, V36, P452, DOI 10.1017/ice.2014.88
   ERIKSEN NHR, 1995, EPIDEMIOL INFECT, V115, P51, DOI 10.1017/S0950268800058118
   Gould CV, 2010, INFECT CONT HOSP EP, V31, P319, DOI 10.1086/651091
   Hidron AI, 2008, INFECT CONT HOSP EP, V29, P996, DOI 10.1086/591861
   Hiramatsu K, 1997, J ANTIMICROB CHEMOTH, V40, P135, DOI 10.1093/jac/40.1.135
   Hollenbeak CS, 2018, AM J INFECT CONTROL, V46, P751, DOI 10.1016/j.ajic.2018.01.015
   Hooton TM, 2010, CLIN INFECT DIS, V50, P625, DOI 10.1086/650482
   Horan TC, 2008, AM J INFECT CONTROL, V36, P309, DOI 10.1016/j.ajic.2008.03.002
   Huang SS, 2003, CLIN INFECT DIS, V36, P281, DOI 10.1086/345955
   Iversen K, 2019, NEW ENGL J MED, V380, P415, DOI 10.1056/NEJMoa1808312
   Kalil AC, 2016, CLIN INFECT DIS, V63, P575, DOI [10.1093/cid/ciw504, 10.1093/cid/ciw353]
   Khanna S, 2012, MAYO CLIN PROC, V87, P1106, DOI 10.1016/j.mayocp.2012.07.016
   KNOX R, 1960, BRIT MED J, V2, P690, DOI 10.1136/bmj.2.5200.690
   Kumar A, 2006, CRIT CARE MED, V34, P1589, DOI 10.1097/01.CCM.0000217961.75225.E9
   Lee AS, 2018, NAT REV DIS PRIMERS, V4, DOI 10.1038/nrdp.2018.33
   Li HK, 2019, NEW ENGL J MED, V380, P425, DOI 10.1056/NEJMoa1710926
   Liu C, 2011, CLIN INFECT DIS, V52, P285, DOI [10.1093/cid/cir034, 10.1093/cid/ciq146]
   Lowy FD, 1998, NEW ENGL J MED, V339, P520, DOI 10.1056/NEJM199808203390806
   MAKI DG, 1977, NEW ENGL J MED, V296, P1305, DOI 10.1056/NEJM197706092962301
   McDonald LC, 2018, CLIN INFECT DIS, V66, pE1, DOI [10.1093/cid/cix1085, 10.1093/cid/ciy149]
   Meddings J, 2019, ANN INTERN MED, V171, pS30, DOI 10.7326/M18-3471
   Mermel LA, 2009, CLIN INFECT DIS, V49, P1, DOI 10.1086/599376
   Metlay JP, 2019, AM J RESP CRIT CARE, V200, pE45, DOI 10.1164/rccm.201908-1581ST
   Moise PA, 2008, J ANTIMICROB CHEMOTH, V61, P85, DOI 10.1093/jac/dkm445
   Moise PA, 2007, ANTIMICROB AGENTS CH, V51, P2582, DOI 10.1128/AAC.00939-06
   Patel PK, 2019, ANN INTERN MED, V171, pS16, DOI 10.7326/M18-3469
   Popovich KJ, 2019, ANN INTERN MED, V171, pS59, DOI 10.7326/M18-3468
   Rohde JM, 2019, ANN INTERN MED, V171, pS45, DOI 10.7326/M18-3444
   Rupp ME, 2018, INFECT DIS CLIN N AM, V32, P765, DOI 10.1016/j.idc.2018.06.002
   Sakoulas G, 2004, J CLIN MICROBIOL, V42, P2398, DOI 10.1128/JCM.42.6.2398-2402.2004
   Shekelle P G, 2013, Evid Rep Technol Assess (Full Rep), P1
   Siempos II, 2009, CRIT CARE MED, V37, P2283, DOI 10.1097/CCM.0b013e3181a02a67
   Sievert DM, 2013, INFECT CONT HOSP EP, V34, P1, DOI 10.1086/668770
   Srinivasan A., 2011, Morbidity and Mortality Weekly Report, V60, P243, DOI 10.1016/j.annemergmed.2011.07.035
   Tunkel AR, 2017, CLIN INFECT DIS, V64, P701, DOI 10.1093/cid/cix152
   Umscheid CA, 2011, INFECT CONT HOSP EP, V32, P101, DOI 10.1086/657912
   Weigel LM, 2003, SCIENCE, V302, P1569, DOI 10.1126/science.1090956
   Wenzel RP, 2001, EMERG INFECT DIS, V7, P174, DOI 10.3201/eid0702.010203
   Wertheim HFL, 2005, LANCET INFECT DIS, V5, P751, DOI 10.1016/S1473-3099(05)70295-4
   WILLIAMS RE, 1963, BACTERIOL REV, V27, P56, DOI 10.1128/MMBR.27.1.56-71.1963
NR 45
TC 11
Z9 16
U1 0
U2 13
PU W B SAUNDERS CO-ELSEVIER INC
PI PHILADELPHIA
PA 1600 JOHN F KENNEDY BOULEVARD, STE 1800, PHILADELPHIA, PA 19103-2899 USA
SN 0025-7125
EI 1557-9859
J9 MED CLIN N AM
JI Med. Clin. N. Am.
PD JUL
PY 2020
VL 104
IS 4
BP 663
EP +
DI 10.1016/j.mcna.2020.02.004
PG 19
WC Medicine, General & Internal
WE Science Citation Index Expanded (SCI-EXPANDED)
SC General & Internal Medicine
GA LW1WM
UT WOS:000538936900009
PM 32505259
DA 2024-08-24
ER

PT J
AU Jenkins, TC
   McCollister, BD
   Sharma, R
   McFann, KK
   Madinger, NE
   Barron, M
   Bessesen, M
   Price, CS
   Burman, WJ
AF Jenkins, Timothy C.
   McCollister, Bruce D.
   Sharma, Rohini
   McFann, Kim K.
   Madinger, Nancy E.
   Barron, Michelle
   Bessesen, Mary
   Price, Connie S.
   Burman, William J.
TI Epidemiology of Healthcare-Associated Bloodstream Infection Caused by
   USA300 Strains of Methicillin-Resistant <i>Staphylococcus aureus</i> in
   3 Affiliated Hospitals
SO INFECTION CONTROL AND HOSPITAL EPIDEMIOLOGY
LA English
DT Article
ID PANTON-VALENTINE LEUKOCIDIN; FIELD GEL-ELECTROPHORESIS; UNITED-STATES;
   EMERGENCE; PNEUMONIA; CLONE; DISEASE; GENES
AB OBJECTIVE. To describe the epidemiology of bloodstream infection caused by USA300 strains of methicillin-resistant Staphylococcus aureus (MRSA), which are traditionally associated with cases of community-acquired infection, in the healthcare setting.
   DESIGN. Retrospective cohort study.
   SETTING. Three academically affiliated hospitals in Denver, Colorado.
   METHODS. Review of cases of S. aureus bloodstream infection during the period from 2003 through 2007. Polymerase chain reaction was used to identify MRSA USA300 isolates.
   RESULTS. A total of 330 cases of MRSA bloodstream infection occurred during the study period, of which 286 (87%) were healthcare-associated. The rates of methicillin resistance among the S. aureus isolates recovered did not vary during the study period and were similar among the 3 hospitals. However, the percentages of cases of healthcare-associated MRSA bloodstream infection due to USA300 strains varied substantially among the 3 hospitals: 62%, 19%, and 36% (P <.001) for community-onset cases and 33%, 3%, and 33% (P = .005) for hospital-onset cases, in hospitals A, B, and C, respectively. In addition, the number of cases of healthcare-associated MRSA bloodstream infection caused by USA300 strains increased during the study period at 2 of the 3 hospitals. At each hospital, USA300 strains were most common among cases of community-associated infection and were least common among cases of hospital-onset infection. Admission to hospital A (a safety-net hospital), injection drug use, and human immunodeficiency virus infection were independent risk factors for healthcare-associated MRSA bloodstream infection due to USA300 strains.
   CONCLUSIONS. The prevalence of USA300 strains among cases of healthcare-associated MRSA bloodstream infection varied dramatically among geographically clustered hospitals. USA300 strains are replacing traditional healthcare-related strains of MRSA in some healthcare settings. Our data suggest that the prevalence of USA300 strains in the community is the dominant factor affecting the prevalence of this strain type in the healthcare setting.
C1 [Jenkins, Timothy C.; Price, Connie S.; Burman, William J.] Univ Colorado, Div Infect Dis, Denver Hlth, Denver, CO 80202 USA.
   [Jenkins, Timothy C.; McCollister, Bruce D.; Sharma, Rohini; McFann, Kim K.; Madinger, Nancy E.; Barron, Michelle; Bessesen, Mary; Price, Connie S.; Burman, William J.] Univ Colorado, Dept Med, Div Infect Dis, Denver, CO 80202 USA.
   [Bessesen, Mary] Denver Vet Affairs Med Ctr, Div Infect Dis, Denver, CO USA.
C3 Denver Health Medical Center; University of Colorado System; University
   of Colorado Denver; University of Colorado System; University of
   Colorado Anschutz Medical Campus; University of Colorado Denver; US
   Department of Veterans Affairs; Veterans Health Administration (VHA);
   Veterans Affairs Medical Center - Denver
RP Jenkins, TC (corresponding author), Denver Hlth Med Ctr, 660 Bannock St, Denver, CO 80204 USA.
EM timothy.jenkins@dhha.org
OI Bessesen, Mary/0000-0001-9305-1293
FU Division of Infectious Diseases at the University of Colorado Denver
FX Financial support. We were supported by the Division of Infectious
   Diseases at the University of Colorado Denver.
CR Bocchini CE, 2006, PEDIATRICS, V117, P433, DOI 10.1542/peds.2005-0566
   Bonnstetter KK, 2007, J CLIN MICROBIOL, V45, P141, DOI 10.1128/JCM.01228-06
   Boucher HW, 2008, CLIN INFECT DIS, V46, pS344, DOI 10.1086/533590
   Clancy MJ, 2005, SOUTH MED J, V98, P1069, DOI 10.1097/01.smj.0000184800.83171.f7
   Diep BA, 2006, LANCET, V367, P731, DOI 10.1016/S0140-6736(06)68231-7
   Diep BA, 2008, ANN INTERN MED, V148, P249, DOI 10.7326/0003-4819-148-4-200802190-00204
   Francis JS, 2005, CLIN INFECT DIS, V40, P100, DOI 10.1086/427148
   Gillet Y, 2002, LANCET, V359, P753, DOI 10.1016/S0140-6736(02)07877-7
   Goering RV, 2007, J CLIN MICROBIOL, V45, P1981, DOI 10.1128/JCM.00273-07
   Gonzalez BE, 2006, INFECT CONT HOSP EP, V27, P1051, DOI 10.1086/507923
   Klevens RM, 2007, JAMA-J AM MED ASSOC, V298, P1763, DOI 10.1001/jama.298.15.1763
   Kourbatova EV, 2005, AM J INFECT CONTROL, V33, P385, DOI 10.1016/j.ajic.2005.06.006
   Lina G, 1999, CLIN INFECT DIS, V29, P1128, DOI 10.1086/313461
   Liu C, 2008, CLIN INFECT DIS, V46, P1637, DOI 10.1086/587893
   McDougal LK, 2003, J CLIN MICROBIOL, V41, P5113, DOI 10.1128/JCM.41.11.5113-5120.2003
   Moran GJ, 2006, NEW ENGL J MED, V355, P666, DOI 10.1056/NEJMoa055356
   Naimi TS, 2003, JAMA-J AM MED ASSOC, V290, P2976, DOI 10.1001/jama.290.22.2976
   Popovich KJ, 2008, CLIN INFECT DIS, V46, P787, DOI 10.1086/528716
   Saiman L, 2003, CLIN INFECT DIS, V37, P1313, DOI 10.1086/379022
   Seybold U, 2006, CLIN INFECT DIS, V42, P647, DOI 10.1086/499815
   TENOVER FC, 1995, J CLIN MICROBIOL, V33, P2233, DOI 10.1128/JCM.33.9.2233-2239.1995
NR 21
TC 49
Z9 53
U1 0
U2 3
PU UNIV CHICAGO PRESS
PI CHICAGO
PA 1427 E 60TH ST, CHICAGO, IL 60637-2954 USA
SN 0899-823X
J9 INFECT CONT HOSP EP
JI Infect. Control Hosp. Epidemiol.
PD MAR
PY 2009
VL 30
IS 3
BP 233
EP 241
DI 10.1086/595963
PG 9
WC Public, Environmental & Occupational Health; Infectious Diseases
WE Science Citation Index Expanded (SCI-EXPANDED)
SC Public, Environmental & Occupational Health; Infectious Diseases
GA 406XL
UT WOS:000263328100005
PM 19199535
DA 2024-08-24
ER

PT J
AU Wu, TG
   Huang, XM
   Xiao, XD
AF Wu, Tian-ge
   Huang, Xiao-meng
   Xiao, Xiao-dan
TI Derivation and Validation of a Risk Score for Methicillin-Resistant
   <i>Staphylococcus aureus </i>Bloodstream Infection
SO CLINICAL LABORATORY
LA English
DT Article
DE methicillin-resistant S. aureus; bloodstream infection; methicillin
   sensitive S. aureus; prediction model
ID BLOOD-STREAM INFECTIONS; CLINICAL-OUTCOMES; CARE; EPIDEMIOLOGY;
   BACTEREMIA; MRSA
AB Background: Compared with methicillin sensitive Staphylococcus aureus (MSSA), the prognosis of patients with methicillin resistant Staphylococcus aureus (MRSA) bloodstream infection is poor. Therefore, the construction of MRSA and MSSA identification model has certain value for the selection of antibiotics and treatment outcome control. This study aimed to derive and validate a simple risk prediction model for MRSA bloodstream infection in Chinese patients.Methods: Three hundred and thirty-five patients with Staphylococcus aureus (S. aureus) bloodstream infection were retrospectively analyzed and divided into three groups. The first group was used for the risk score derivation (n = 163), the second group was used for internal validation (n = 80), and the third group was used for external validation (n = 92). According to the odds ratio (OR) obtained from multivariate logistic regression, the risk prediction model for MRSA bloodstream infection was established, and the prediction efficiency of the model in three cohorts were evaluated.Results: Hospital stay before BSI >= 7 days, hospital acquired BSI, infection source >= 2 sites, indwelling gastric tube before BSI and carbapenems used before BSI and after admission were independent influencing factors of MRSA in the derivation group, the above influencing factors were scored 3, 5, 4, 3, and 3, respectively. The derivation, in-ternal and external validation groups showed adequate discrimination (the AUCs were 0.788, 0.780, and 0.742, respectively) and good calibration (H-L tests were chi(2) = 3.896, p = 0.306; chi(2) = 4.221, p = 0.298; and chi(2) = 3.974, p = 0.352, respectively). The risk scores were further divided into very low-risk (score 0 -3), low-risk (score 4 -7), high-risk (score 8 -12), and very high-risk (score >= 13) layers.Conclusions: The simple risk score model for predicting MRSA bloodstream infection has good predictive effect, high predictive accuracy, and good clinical applicability, which can help clinicians choose sensitive antibiotics and reduce the adverse prognosis of patients.
C1 [Wu, Tian-ge; Xiao, Xiao-dan] Univ Hlth & Rehabil Sci, Qingdao Hosp, Qingdao Municipal Hosp, Dept Clin Lab, Qingdao 266071, Peoples R China.
   [Huang, Xiao-meng] Qingdao Univ, Qingdao Hiser Hosp, Qingdao Tradit Chinese Med Hosp, Dept Blood Transfus, Qingdao, Peoples R China.
C3 University of Health & Rehabilitation Sciences; Qingdao Municipal
   Hospital; Qingdao University
RP Xiao, XD (corresponding author), Univ Hlth & Rehabil Sci, Qingdao Hosp, Qingdao Municipal Hosp, Dept Clin Lab, Qingdao 266071, Peoples R China.
EM 1312347745@qq.com
CR Abbasi SH, 2023, J PHARM PRACT, V36, P1142, DOI 10.1177/08971900221094269
   Campanella TA, 2020, INFECT DRUG RESIST, V13, P4297, DOI 10.2147/IDR.S224228
   Naves KSC, 2012, REV SOC BRAS MED TRO, V45, P189, DOI 10.1590/S0037-86822012000200010
   Casey JA, 2013, EPIDEMIOL INFECT, V141, P1166, DOI 10.1017/S0950268812001872
   Chaturvedi P, 2021, TROP DOCT, V51, P44, DOI 10.1177/0049475520977043
   Crandall H, 2020, PLOS ONE, V15, DOI 10.1371/journal.pone.0238991
   Fortuin-de Smidt MC, 2015, INT J INFECT DIS, V30, P41, DOI 10.1016/j.ijid.2014.10.011
   Gao YM, 2014, CLIN EXP NEPHROL, V18, P892, DOI 10.1007/s10157-014-0942-9
   Gu FF, 2020, SCI REP-UK, V10, DOI 10.1038/s41598-020-63248-5
   Hassoun A, 2017, CRIT CARE, V21, DOI 10.1186/s13054-017-1801-3
   Holland TL, 2018, JAMA-J AM MED ASSOC, V320, P1249, DOI 10.1001/jama.2018.13155
   Horan TC, 2008, AM J INFECT CONTROL, V36, P309, DOI 10.1016/j.ajic.2008.03.002
   Horváth A, 2020, ANN CLIN MICROB ANTI, V19, DOI 10.1186/s12941-020-00357-z
   Inagaki K, 2019, CLIN INFECT DIS, V69, P2112, DOI 10.1093/cid/ciz123
   Jokinen E, 2018, EUR J CLIN MICROBIOL, V37, P937, DOI 10.1007/s10096-018-3210-1
   Kanamori H, 2020, OPEN FORUM INFECT DI, V7, DOI 10.1093/ofid/ofaa508
   Kourtis AP, 2019, MMWR-MORBID MORTAL W, V68, P214, DOI 10.15585/mmwr.mm6809e1
   Kwiecinski JM, 2020, CURR OPIN MICROBIOL, V53, P51, DOI 10.1016/j.mib.2020.02.005
   Lakhundi S, 2018, CLIN MICROBIOL REV, V31, DOI [10.1128/CMR.00020-18, 10.1128/cmr.00020-18]
   Libert M, 2008, J HOSP INFECT, V68, P17, DOI 10.1016/j.jhin.2007.08.021
   Mao P, 2019, INFECT DRUG RESIST, V12, P3709, DOI 10.2147/IDR.S223536
   Mao S, 2022, Zhonghua Wei Zhong Bing Ji Jiu Yi Xue, V1, P67
   Mazzanti S, 2021, PLOS ONE, V16, DOI 10.1371/journal.pone.0252165
   Messina JA, 2020, INFECT DRUG RESIST, V13, P3023, DOI 10.2147/IDR.S259185
   Reyes DCV, 2017, INTENS CRIT CARE NUR, V43, P12, DOI 10.1016/j.iccn.2017.05.006
   Tian B S, 2023, Zhonghua Yu Fang Yi Xue Za Zhi, V57, P241, DOI 10.3760/cma.j.cn112150-20220221-00161
   Tong SYC, 2015, CLIN MICROBIOL REV, V28, P603, DOI 10.1128/CMR.00134-14
   Turner NA, 2019, NAT REV MICROBIOL, V17, P203, DOI 10.1038/s41579-018-0147-4
   Walaszek Michal, 2018, Przegl Epidemiol, V72, P33
   Wi YM, 2018, EPIDEMIOL INFECT, V146, P1326, DOI [10.1017/S0950268818001255, 10.1017/s0950268818001255]
NR 30
TC 0
Z9 0
U1 1
U2 3
PU CLIN LAB PUBL
PI HEIDELBERG
PA IM BREITSPIEL 15, HEIDELBERG, D-69126, GERMANY
SN 1433-6510
J9 CLIN LAB
JI Clin. Lab.
PY 2023
VL 69
IS 9
BP 1818
EP 1830
DI 10.7754/Clin.Lab.2023.230113
PG 13
WC Medical Laboratory Technology
WE Science Citation Index Expanded (SCI-EXPANDED)
SC Medical Laboratory Technology
GA U6KS8
UT WOS:001085879000004
PM 37702692
DA 2024-08-24
ER

PT J
AU Nguyen, DB
   See, I
   Gualandi, N
   Shugart, A
   Lines, C
   Bamberg, W
   Dumyati, G
   Harrison, LH
   Dumyati, G
   Harrison, LH
   Lesher, L
   Nadle, J
   Petit, S
   Ray, SM
   Schaffner, W
   Townes, J
   Njord, L
   Sievert, D
   Thompson, ND
   Patel, PR
AF Nguyen, Duc B.
   See, Isaac
   Gualandi, Nicole
   Shugart, Alicia
   Lines, Christi
   Bamberg, Wendy
   Dumyati, Ghinwa
   Harrison, Lee H.
   Dumyati, Ghinwa
   Harrison, Lee H.
   Lesher, Lindsey
   Nadle, Joelle
   Petit, Susan
   Ray, Susan M.
   Schaffner, William
   Townes, John
   Njord, Levi
   Sievert, Dawn
   Thompson, Nicola D.
   Patel, Priti R.
TI Completeness of Methicillin-Resistant <i>Staphylococcus aureus</i>
   Bloodstream Infection Reporting From Outpatient Hemodialysis Facilities
   to the National Healthcare Safety Network, 2013
SO INFECTION CONTROL AND HOSPITAL EPIDEMIOLOGY
LA English
DT Article
ID SURVEILLANCE
AB Reports of bloodstream infections caused by methicillin-resistant Staphylococcus aureus among chronic hemodialysis patients to 2 Centers for Disease Control and Prevention surveillance systems (National Healthcare Safety Network Dialysis Event and Emerging Infections Program) were compared to evaluate completeness of reporting. Many methicillin-resistant S. aureus bloodstream infections identified in hospitals were not reported to National Healthcare Safety Network Dialysis Event.
C1 [Nguyen, Duc B.; See, Isaac; Gualandi, Nicole; Shugart, Alicia; Lines, Christi; Sievert, Dawn; Thompson, Nicola D.; Patel, Priti R.] Ctr Dis Control & Prevent, Div Healthcare Qual Promot, Atlanta, GA 30329 USA.
   [Gualandi, Nicole] Atlanta Res & Educ Fdn, Atlanta, GA USA.
   [Bamberg, Wendy] Colorado Dept Publ Hlth & Environm, Denver, CO USA.
   [Dumyati, Ghinwa] Univ Rochester, Med Ctr, Rochester, NY 14642 USA.
   [Harrison, Lee H.] Maryland Emerging Infect Program, Baltimore, MD USA.
   [Harrison, Lee H.] Johns Hopkins Bloomberg Sch Publ Hlth, Baltimore, MD USA.
   [Lesher, Lindsey] Minnesota Dept Hlth, St Paul, MN USA.
   [Nadle, Joelle] Calif Emerging Infect Program, Oakland, CA USA.
   [Petit, Susan] Connecticut Dept Publ Hlth, Hartford, CT USA.
   [Ray, Susan M.] Georgia Emerging Infect Program, Atlanta, GA USA.
   [Ray, Susan M.] Emory Univ, Sch Med, Atlanta, GA USA.
   [Schaffner, William] Vanderbilt Univ, Sch Med, 221 Kirkland Hall, Nashville, TN 37212 USA.
   [Townes, John] Oregon Hlth & Sci Univ, Portland, OR 97201 USA.
   [Njord, Levi] DaVita Healthcare Partners, Denver, CO USA.
C3 Centers for Disease Control & Prevention - USA; Colorado Department of
   Public Health & Environment; University of Rochester; Johns Hopkins
   University; Johns Hopkins Bloomberg School of Public Health; Minnesota
   Department of Health (MHD); California Emerging Infections Program;
   Emory University; Vanderbilt University; Oregon Health & Science
   University; DaVita
RP Nguyen, DB (corresponding author), Ctr Dis Control & Prevent, 1600 Clifton Rd MS-A35, Atlanta, GA 30329 USA.
EM vif8@cdc.gov
RI Schaffner, William/KMA-4097-2024
OI Schaffner, William/0000-0002-1375-8078; Ray, Susan/0000-0002-6327-088X;
   Shugart, Alicia/0000-0002-7304-7294
FU Centers for Disease Control and Prevention's EIP Cooperative Agreement
   [CA: U50CK000201, CO: U50CK000194, CT: U50CK000195, GA: U50CK000196, MD:
   U50CK000203, MN: U50CK000204, NY: U50CK000199, OR: U50CK000197, TN:
   U50CK000198]
FX Centers for Disease Control and Prevention's EIP Cooperative Agreement
   (CA: U50CK000201, CO: U50CK000194, CT: U50CK000195, GA: U50CK000196, MD:
   U50CK000203, MN: U50CK000204, NY: U50CK000199, OR: U50CK000197, TN:
   U50CK000198).
CR Centers for Disease Control and Prevention, 2014, DIAL EV PROT
   Fridkin SK, 2015, EMERG INFECT DIS, V21, P1578, DOI 10.3201/eid2109.150512
   Hoxworth T, 2013, 2013 ANN CSTE C JUN
   Klevens RM, 2007, JAMA-J AM MED ASSOC, V298, P1763, DOI 10.1001/jama.298.15.1763
   Reilly JB, 2013, JT COMM J QUAL PATIE, V39, P70, DOI 10.1016/S1553-7250(13)39010-2
   Talbot TR, 2013, ANN INTERN MED, V159, P631, DOI 10.7326/0003-4819-159-9-201311050-00011
   Thompson ND, 2014, IDWEEK 2014 OCT 8 12
NR 7
TC 10
Z9 10
U1 1
U2 2
PU CAMBRIDGE UNIV PRESS
PI NEW YORK
PA 32 AVENUE OF THE AMERICAS, NEW YORK, NY 10013-2473 USA
SN 0899-823X
EI 1559-6834
J9 INFECT CONT HOSP EP
JI Infect. Control Hosp. Epidemiol.
PD FEB
PY 2016
VL 37
IS 2
BP 205
EP 207
DI 10.1017/ice.2015.265
PG 3
WC Public, Environmental & Occupational Health; Infectious Diseases
WE Science Citation Index Expanded (SCI-EXPANDED)
SC Public, Environmental & Occupational Health; Infectious Diseases
GA DC3WT
UT WOS:000369150400013
PM 26554448
OA Green Accepted
DA 2024-08-24
ER

PT J
AU Moore, CL
   Osaki-Kiyan, P
   Perri, M
   Donabedian, S
   Haque, NZ
   Chen, A
   Zervos, MJ
AF Moore, Carol L.
   Osaki-Kiyan, Paola
   Perri, MaryBeth
   Donabedian, Susan
   Haque, Nadia Z.
   Chen, Anne
   Zervos, Marcus J.
TI USA600 (ST45) Methicillin-Resistant <i>Staphylococcus aureus</i>
   Bloodstream Infections in Urban Detroit
SO JOURNAL OF CLINICAL MICROBIOLOGY
LA English
DT Article
ID STRAINS; SUSCEPTIBILITY; DISSEMINATION; POLYMORPHISM; HOSPITALS;
   OUTCOMES; MRSA
C1 [Moore, Carol L.; Zervos, Marcus J.] Henry Ford Hosp, Div Infect Dis, Detroit, MI 48220 USA.
C3 Henry Ford Health System; Henry Ford Hospital
RP Moore, CL (corresponding author), Henry Ford Hosp, Div Infect Dis, 2799 W Grand Blvd, Detroit, MI 48220 USA.
EM mzervos1@hfhs.org
FU Henry Ford Hospital
FX Support for this study was provided by Henry Ford Hospital.
CR Abdel-Haq N, 2009, EUR J CLIN MICROBIOL, V28, P547, DOI 10.1007/s10096-008-0658-4
   [Anonymous], 1999, Methods for determining bactericidal activity of antimicrobial agents; approved guideline M26-A, V19
   Bae IG, 2009, J INFECT DIS, V200, P1355, DOI 10.1086/606027
   Chua T, 2008, J CLIN MICROBIOL, V46, P2345, DOI 10.1128/JCM.00154-08
   Clinical and Laboratory Standards Institute (CLSI), 2007, PERF STAND ANT SUSC
   DONABEDIAN SM, 2009, CLIN MICROBIOL INFEC, V15, pS540
   Hiramatsu K, 1997, LANCET, V350, P1670, DOI 10.1016/S0140-6736(97)07324-8
   Horan TC, 2004, HOSP EPIDEMIOLOGY IN, P1672
   Howden BP, 2004, CLIN INFECT DIS, V38, P521, DOI 10.1086/381202
   Klevens RM, 2007, JAMA-J AM MED ASSOC, V298, P1763, DOI 10.1001/jama.298.15.1763
   Klevens RM, 2006, EMERG INFECT DIS, V12, P1991
   KNAUS WA, 1985, CRIT CARE MED, V13, P818, DOI 10.1097/00003246-198510000-00009
   Lodise Thomas P., 2003, Clinical Infectious Diseases, V36, P1418, DOI 10.1086/375057
   Moise-Broder PA, 2004, CLIN INFECT DIS, V38, P1700, DOI 10.1086/421092
   Musta AC, 2009, J CLIN MICROBIOL, V47, P1640, DOI 10.1128/JCM.02135-08
   Sader HS, 2009, J ANTIMICROB CHEMOTH, V64, P1024, DOI 10.1093/jac/dkp319
   Simor AE, 2002, J INFECT DIS, V186, P652, DOI 10.1086/342292
   Soriano A, 2008, CLIN INFECT DIS, V46, P193, DOI 10.1086/524667
   Tenover FC, 2008, J CLIN MICROBIOL, V46, P2837, DOI 10.1128/JCM.00480-08
   Wannet WJB, 2004, J CLIN MICROBIOL, V42, P3077, DOI 10.1128/JCM.42.7.3077-3082.2004
   Witte W, 2001, INT J MED MICROBIOL, V291, P57, DOI 10.1078/1438-4221-00116
   Witte Wolfgang, 1997, Clin Microbiol Infect, V3, P414, DOI 10.1111/j.1469-0691.1997.tb00277.x
   Wootton M, 2007, J CLIN MICROBIOL, V45, P329, DOI 10.1128/JCM.01508-06
NR 23
TC 34
Z9 37
U1 0
U2 3
PU AMER SOC MICROBIOLOGY
PI WASHINGTON
PA 1752 N ST NW, WASHINGTON, DC 20036-2904 USA
SN 0095-1137
EI 1098-660X
J9 J CLIN MICROBIOL
JI J. Clin. Microbiol.
PD JUN
PY 2010
VL 48
IS 6
BP 2307
EP 2310
DI 10.1128/JCM.00409-10
PG 4
WC Microbiology
WE Science Citation Index Expanded (SCI-EXPANDED)
SC Microbiology
GA 602DG
UT WOS:000278118100060
PM 20335422
OA Green Published
DA 2024-08-24
ER

PT J
AU Tacconelli, E
   Cataldo, MA
AF Tacconelli, Evelina
   Cataldo, Maria A.
TI Antimicrobial therapy of <i>Staphylococcus</i> <i>aureus</i> bloodstream
   infection
SO EXPERT OPINION ON PHARMACOTHERAPY
LA English
DT Review
DE bloodstream infection; daptomycin; linezolid; methicillin-resistant;
   Staphylococcus aureus; methicillin-susceptible Staphylococcus aureus;
   quinupristin-dalfopristin; teicoplanin; tigecycline; vancomycin
ID GRAM-POSITIVE BACTERIA; IN-VITRO ACTIVITY; 2 DOUBLE-BLIND;
   METHICILLIN-RESISTANT; RISK-FACTORS; QUINUPRISTIN-DALFOPRISTIN; MRSA
   INFECTIONS; EXPERIMENTAL ENDOCARDITIS; VANCOMYCIN-INTERMEDIATE;
   ANTIBIOTIC-TREATMENT
AB Staphylococcus aureus bloodstream infection (BSI) contributes significantly to the morbidity and mortality of in-patients. The optimal therapy for methicillin-susceptible S. aureus BSI consists of penicillins. The efficacy of these drugs is well documented from several published data and supported from a long clinical experience. Methicillin-resistant S. aureus (MRSA) strains are responsible for the majority of nosocomial BSI and are recovered with increasing frequency at hospital admission. Although glycopeptides still represent the drugs of choice, there are several concerns on the treatment of MRSA BSI: reports of clinical failure with vancomycin treatment, regardless of the in vitro susceptibility; increasing reports of MRSA strains with reduced vancomycin susceptibility; difficulty in therapeutic dosage monitoring of teicoplanin; lack of evidence on the efficacy of combination therapy. Recently, new drugs have been introduced in the therapeutic arsenal for MRSA infections, but their clinical use is not yet clearly established for BSI. The review summarises evidence on present therapeutic options for the treatment of S. aureus BSI.
C1 Univ Cattolica Sacro Cuore, Ist Malattie Infett, I-00168 Rome, Italy.
C3 Catholic University of the Sacred Heart; IRCCS Policlinico Gemelli
RP Tacconelli, E (corresponding author), Univ Cattolica Sacro Cuore, Ist Malattie Infett, Largo F Vito 8, I-00168 Rome, Italy.
EM etacconelli@rm.unicatt.it
RI cataldo, maria adriana/K-3638-2018; Tacconelli, Evelina/AAC-8200-2019
CR Andrade-Baiocchi S, 2003, DIAGN MICR INFEC DIS, V45, P149, DOI 10.1016/S0732-8893(02)00511-4
   [Anonymous], 2005, AM J RESP CRIT CARE, V171, P388, DOI 10.1164/rccm.200405-644ST
   Baddour LM, 2005, CIRCULATION, V111, pE394, DOI 10.1161/CIRCULATIONAHA.105.165564
   Bader MS, 2006, INFECT CONT HOSP EP, V27, P1219, DOI 10.1086/507924
   Bal AM, 2005, EXPERT OPIN PHARMACO, V6, P2257, DOI 10.1517/14656566.6.13.2257
   Barcia-Macay M, 2006, J ANTIMICROB CHEMOTH, V58, P1177, DOI 10.1093/jac/dkl424
   Berrington A, 2001, J ANTIMICROB CHEMOTH, V48, P597, DOI 10.1093/jac/48.5.597
   Bhavnani SM, 2006, ANTIMICROB AGENTS CH, V50, P994, DOI 10.1128/AAC.50.3.994-1000.2006
   Birmingham MC, 2003, CLIN INFECT DIS, V36, P159, DOI 10.1086/345744
   Blondeau Joseph M, 2002, Expert Opin Pharmacother, V3, P1341
   Bogdanovich T, 2005, ANTIMICROB AGENTS CH, V49, P4210, DOI 10.1128/AAC.49.10.4210-4219.2005
   Bozdogan B, 2003, J ANTIMICROB CHEMOTH, V52, P864, DOI 10.1093/jac/dkg457
   Burnie J, 2000, CLIN INFECT DIS, V31, P684, DOI 10.1086/314035
   CALAIN P, 1987, J INFECT DIS, V155, P187, DOI 10.1093/infdis/155.2.187
   Furtado GHC, 2006, AM J INFECT CONTROL, V34, P447, DOI 10.1016/j.ajic.2005.08.015
   *CDC, 1994, FED REGISTER, V59, P25758
   Chang FY, 2003, MEDICINE, V82, P333, DOI 10.1097/01.md.0000091184.93122.09
   Chang S, 2003, NEW ENGL J MED, V348, P1342, DOI 10.1056/NEJMoa025025
   CLSI, 2006, informational supplement M100-S16, V26
   Cosgrove SE, 2003, CLIN INFECT DIS, V36, P53, DOI 10.1086/345476
   Cosgrove SE, 2005, INFECT CONT HOSP EP, V26, P166, DOI 10.1086/502522
   Cunha BA, 2005, CLIN MICROBIOL INFEC, V11, P33, DOI 10.1111/j.1469-0691.2005.01162.x
   Denis O, 2006, ANTIMICROB AGENTS CH, V50, P2680, DOI 10.1128/AAC.00272-06
   DONOWITZ GR, 1988, NEW ENGL J MED, V318, P419
   DRAGHI DC, 2006, P 46 INT C ANT AG CH
   Drew RH, 2000, J ANTIMICROB CHEMOTH, V46, P775, DOI 10.1093/jac/46.5.775
   Ellis MW, 2005, CURR OPIN INFECT DIS, V18, P496, DOI 10.1097/01.qco.0000186850.54040.fc
   Entenza JM, 2002, ANTIMICROB AGENTS CH, V46, P171, DOI 10.1128/AAC.46.1.171-177.2002
   Fowler VG, 2006, NEW ENGL J MED, V355, P653, DOI 10.1056/NEJMoa053783
   Fuchs PC, 2000, ANTIMICROB AGENTS CH, V44, P2880, DOI 10.1128/AAC.44.10.2880-2882.2000
   Gang RK, 1999, BURNS, V25, P640, DOI 10.1016/S0305-4179(99)00045-5
   Gemmell CG, 2006, J ANTIMICROB CHEMOTH, V57, P589, DOI 10.1093/jac/dkl017
   González C, 1999, CLIN INFECT DIS, V29, P1171, DOI 10.1086/313440
   Guilarde AO, 2006, J HOSP INFECT, V63, P330, DOI 10.1016/j.jhin.2006.02.011
   Harding I, 2000, J ANTIMICROB CHEMOTH, V45, P835, DOI 10.1093/jac/45.6.835
   Hershberger E, 2004, CLIN INFECT DIS, V38, P92, DOI 10.1086/380125
   Hiramatsu K, 2001, Lancet Infect Dis, V1, P147, DOI 10.1016/S1473-3099(01)00091-3
   Hiramatsu K, 1997, J ANTIMICROB CHEMOTH, V40, P135, DOI 10.1093/jac/40.1.135
   Hoban DJ, 2005, DIAGN MICR INFEC DIS, V52, P215, DOI 10.1016/j.diagmicrobio.2005.06.001
   Howden BP, 2005, INTERN MED J, V35, pS136, DOI 10.1111/j.1444-0903.2005.00986.x
   Iwamoto T, 2003, BIOL PHARM BULL, V26, P876
   JENKINS SG, 2006, CLIN UPDATES INFECT, V7, P1
   Khatib R, 2006, SCAND J INFECT DIS, V38, P7, DOI 10.1080/00365540500372846
   Kim SH, 2004, J ANTIMICROB CHEMOTH, V54, P489, DOI 10.1093/jac/dkh366
   KOEK GH, 1994, LIVER, V14, P225
   Kollef MH, 2004, INTENS CARE MED, V30, P388, DOI 10.1007/s00134-003-2088-1
   Lee Su Young, 2006, Expert Opin Pharmacother, V7, P1381, DOI 10.1517/14656566.7.10.1381
   Lefort A, 2000, ANTIMICROB AGENTS CH, V44, P3017, DOI 10.1128/AAC.44.11.3017-3021.2000
   Lefort A, 2004, ANTIMICROB AGENTS CH, V48, P1061, DOI 10.1128/AAC.48.3.1061-1064.2004
   Leuthner KD, 2006, J ANTIMICROB CHEMOTH, V58, P338, DOI 10.1093/jac/dkl235
   LEVINE DP, 1991, ANN INTERN MED, V115, P674, DOI 10.7326/0003-4819-115-9-674
   Lewis JS, 2005, CLIN INFECT DIS, V40, P280, DOI 10.1086/426894
   Lin SW, 2006, ANN PHARMACOTHER, V40, P449, DOI 10.1345/aph.1G158
   Lodise Thomas P., 2003, Clinical Infectious Diseases, V36, P1418, DOI 10.1086/375057
   MARKOWITZ N, 1992, ANN INTERN MED, V117, P390, DOI 10.7326/0003-4819-117-5-390
   Marty FM, 2006, J CLIN MICROBIOL, V44, P595, DOI 10.1128/JCM.44.2.595-597.2006
   Meagher AK, 2005, CLIN INFECT DIS, V41, pS333, DOI 10.1086/431674
   Mercier RC, 1997, ANTIMICROB AGENTS CH, V41, P1307, DOI 10.1128/AAC.41.6.1307
   Mitchell DH, 2005, INTERN MED J, V35, pS17, DOI 10.1111/j.1444-0903.2005.00977.x
   Moise-Broder PA, 2004, CLIN INFECT DIS, V38, P1700, DOI 10.1086/421092
   Munoz-Price LS, 2006, SCAND J INFECT DIS, V38, P1081, DOI 10.1080/00365540600833135
   Oliveira DC, 2002, LANCET INFECT DIS, V2, P180, DOI 10.1016/S1473-3099(02)00227-X
   Oztoprak N, 2006, AM J INFECT CONTROL, V34, P1, DOI 10.1016/j.ajic.2005.07.005
   Pace JL, 2006, BIOCHEM PHARMACOL, V71, P968, DOI 10.1016/j.bcp.2005.12.005
   Paterson DL, 2006, CURR OPIN PHARMACOL, V6, P486, DOI 10.1016/j.coph.2006.07.001
   Potoski BA, 2006, CLIN INFECT DIS, V43, P165, DOI 10.1086/505114
   Raad I, 2005, CLIN INFECT DIS, V40, P374, DOI 10.1086/427283
   Rand KH, 2004, ANTIMICROB AGENTS CH, V48, P2871, DOI 10.1128/AAC.48.8.2871-2875.2004
   Ross JE, 2005, DIAGN MICR INFEC DIS, V52, P53, DOI 10.1016/j.diagmicrobio.2004.12.013
   Rubinovitch B, 2001, J HOSP INFECT, V47, P9, DOI 10.1053/jhin.2000.0873
   Sader HS, 2005, DIAGN MICR INFEC DIS, V52, P181, DOI 10.1016/j.diagmicrobio.2005.05.005
   Sakoulas G, 2004, J CLIN MICROBIOL, V42, P2398, DOI 10.1128/JCM.42.6.2398-2402.2004
   SANDE MA, 1976, J LAB CLIN MED, V88, P118
   SANDE MA, 1980, ANN INTERN MED, V92, P390, DOI 10.7326/0003-4819-92-3-390
   Sato Masaki, 2006, Journal of Infection and Chemotherapy, V12, P185, DOI 10.1007/s10156-006-0446-y
   Scheetz M, 2005, J ANTIMICROB CHEMOTH, V55, P398, DOI 10.1093/jac/dkh554
   Schentag JJ, 1998, CLIN INFECT DIS, V26, P1204, DOI 10.1086/520287
   Schwaber MJ, 2003, EMERG INFECT DIS, V9, P657
   Scotton PG, 2002, INFECTION, V30, P161, DOI 10.1007/s15010-002-2117-y
   Senneville E, 2004, J ANTIMICROB CHEMOTH, V54, P798, DOI 10.1093/jac/dkh409
   Sgarabotto D, 2002, SCAND J INFECT DIS, V34, P122, DOI 10.1080/00365540110077245
   Shaw JP, 2005, ANTIMICROB AGENTS CH, V49, P195, DOI 10.1128/AAC.49.1.195-201.2005
   Shelburne SA, 2004, ANTIMICROB AGENTS CH, V48, P4016, DOI 10.1128/AAC.48.10.4016-4019.2004
   Shorr AF, 2005, J ANTIMICROB CHEMOTH, V56, P923, DOI 10.1093/jac/dki355
   Streit JM, 2004, DIAGN MICR INFEC DIS, V48, P137, DOI 10.1016/j.diagmicrobio.2003.09.004
   Stryjewski ME, 2006, ANTIMICROB AGENTS CH, V50, P862, DOI 10.1128/AAC.50.3.862-867.2006
   Styers David, 2006, Ann Clin Microbiol Antimicrob, V5, P2
   Tacconelli E, 2006, J HOSP INFECT, V64, P251, DOI 10.1016/j.jhin.2006.07.001
   Tacconelli E, 2004, CLIN INFECT DIS, V39, P964, DOI 10.1086/423961
   Tacconelli E, 2004, J ANTIMICROB CHEMOTH, V53, P474, DOI 10.1093/jac/dkh107
   TALBOT GH, 1997, P 20 INT C CHEM ICC
   Wood MJ, 1996, J ANTIMICROB CHEMOTH, V37, P209, DOI 10.1093/jac/37.2.209
   Wunderink RG, 2003, CHEST, V124, P1789, DOI 10.1378/chest.124.5.1789
   Wyllie DH, 2006, BRIT MED J, V333, P281, DOI 10.1136/bmj.38834.421713.2F
   Wysocki M, 2001, ANTIMICROB AGENTS CH, V45, P2460, DOI 10.1128/AAC.45.9.2460-2467.2001
NR 95
TC 11
Z9 13
U1 0
U2 5
PU TAYLOR & FRANCIS LTD
PI ABINGDON
PA 2-4 PARK SQUARE, MILTON PARK, ABINGDON OR14 4RN, OXON, ENGLAND
SN 1465-6566
EI 1744-7666
J9 EXPERT OPIN PHARMACO
JI Expert Opin. Pharmacother.
PD OCT
PY 2007
VL 8
IS 15
BP 2505
EP 2518
DI 10.1517/14656566.8.15.2505
PG 14
WC Pharmacology & Pharmacy
WE Science Citation Index Expanded (SCI-EXPANDED)
SC Pharmacology & Pharmacy
GA 224DK
UT WOS:000250426000005
PM 17931086
DA 2024-08-24
ER

PT J
AU Kourtis, AP
   Hatfield, K
   Baggs, J
   Mu, Y
   See, I
   Epson, E
   Nadle, J
   Kainer, MA
   Dumyati, G
   Petit, S
   Ray, SM
   Ham, D
   Capers, C
   Ewing, H
   Coffin, N
   McDonald, LC
   Jernigan, J
   Cardo, D
AF Kourtis, Athena P.
   Hatfield, Kelly
   Baggs, James
   Mu, Yi
   See, Isaac
   Epson, Erin
   Nadle, Joelle
   Kainer, Marion A.
   Dumyati, Ghinwa
   Petit, Susan
   Ray, Susan M.
   Ham, David
   Capers, Catherine
   Ewing, Heather
   Coffin, Nicole
   McDonald, L. Clifford
   Jernigan, John
   Cardo, Denise
CA Emerging Infections Program
TI <i>Vital Signs:</i> Epidemiology and Recent Trends in
   Methicillin-Resistant and in Methicillin-Susceptible <i>Staphylococcus
   aureus</i> Bloodstream Infections - United States
SO MMWR-MORBIDITY AND MORTALITY WEEKLY REPORT
LA English
DT Article
ID SEPSIS; SYSTEM; RISK
AB Introduction: Staphylococcus aureus is one of the most common pathogens in health care facilities and in the community, and can cause invasive infections, sepsis, and death. Despite progress in preventing methicillin - resistant S. aureus (MRSA) infections in health care settings, assessment of the problem in both health care and community settings is needed. Further, the epidemiology of methicillin-susceptible S. aureus (MSSA) infections is not well described at the national level.
   Methods: Data from the Emerging Infections Program (EIP) MRSA population surveillance (2005-2016) and from the Premier and Caner Electronic Health Record databases (2012-2017) were analyzed to describe trends in incidence of hospital-onset and community-onset MRSA and MSSA bloodstream infections and to estimate the overall incidence of S. aureus bloodstream infections in the United States and associated in-hospital mortality.
   Results: In 2017, an estimated 119,247 S. aureus bloodstream infections with 19,832 associated deaths occurred. During; 2005-2012 rates of hospital-onset MRSA bloodstream infection decreased by 17.1% annually, but the decline slowed during 2013-2016. Community-onset MRSA declined less markedly (6.9 0 ) annually during 2005-2016), mostly related to declines in health care-associated infections. Hospital onset MSSA has not significantly changed (p = 0.11) , and community-onset MSSA infections have slightly increased (3.9% per year, p<0.0001) from 2012 to 2017.
   Conclusions and Implications for Public Health Practice: Despite reductions in incidence of MRSA bloodstream infections since 2005, S. aureus infections account fur significant morbidity and mortality in the United States. To reduce the incidence of these infections further, health care facilities should take steps to fully implement CDC recommendations for prevention of device- and procedure-associated infections and for interruption of transmission. New and novel prevention strategies are also needed.
C1 [Kourtis, Athena P.; Hatfield, Kelly; Baggs, James; Mu, Yi; See, Isaac; Ham, David; Capers, Catherine; Ewing, Heather; Coffin, Nicole; McDonald, L. Clifford; Jernigan, John; Cardo, Denise] CDC, Div Healthcare Qual Promot, Natl Ctr Emerging & Zoonot Infect Dis, Atlanta, GA 30333 USA.
   [Epson, Erin] Calif Dept Hlth, Oakland, CA USA.
   [Nadle, Joelle] Calif Emerging Infect Program, Oakland, CA USA.
   [Kainer, Marion A.] Tennessee Emerging Infect Program, Nashville, TN USA.
   [Dumyati, Ghinwa] Univ Rochester, Med Ctr, New York Rochester Emerging Infect Program, Rochester, NY 14642 USA.
   [Petit, Susan] Connecticut Emerging Infect Program, New Haven, CT USA.
   [Ray, Susan M.] Georgia Emerging Infect Program, Atlanta, GA USA.
C3 Centers for Disease Control & Prevention - USA; California Department of
   Public Health; California Emerging Infections Program; University of
   Rochester
RP Kourtis, AP (corresponding author), CDC, Div Healthcare Qual Promot, Natl Ctr Emerging & Zoonot Infect Dis, Atlanta, GA 30333 USA.
EM apk3@dc.gov
RI McDonald, Lawrence/ITV-3856-2023
OI McDonald, Lawrence/0000-0003-3044-5572; Kainer,
   Marion/0000-0001-7678-8744; Jernigan, John/0000-0001-8163-925X; Ray,
   Susan/0000-0002-6327-088X
CR [Anonymous], 2017, AHA ANN SURV DAT
   Boucher HW, 2008, CLIN INFECT DIS, V46, pS344, DOI 10.1086/533590
   CDC, 2017, DAT SUMM HAIS US ASS
   CDC, 2017, 2016 NAT STAT HEALTH
   CDC, 2016, METH RES STAPH AUR M
   CDC. Healthcare Infection Control Practices Advisory Committee (HICPAC), 2018, GUID DOC
   Centers for Disease Control and Prevention (CDC), 2005, MMWR Morb Mortal Wkly Rep, V54, P1013
   Chambers HF, 2009, NAT REV MICROBIOL, V7, P629, DOI 10.1038/nrmicro2200
   Dantes R, 2013, JAMA INTERN MED, V173, P1970, DOI 10.1001/jamainternmed.2013.10423
   DeShazo JP, 2015, BMC HEALTH SERV RES, V15, DOI 10.1186/s12913-015-1025-7
   Epstein L, 2016, MMWR-MORBID MORTAL W, V65, P342, DOI 10.15585/mmwr.mm6513a2
   Huang SS, 2019, NEW ENGL J MED, V380, P638, DOI 10.1056/NEJMoa1716771
   Jackson KA, 2018, MMWR-MORBID MORTAL W, V67, P625, DOI 10.15585/mmwr.mm6722a2
   Jain R, 2011, NEW ENGL J MED, V364, P1419, DOI 10.1056/NEJMoa1007474
   Jones M, 2019, MMWR MORB MORTAL WKL, V68
   Jones M, 2014, CLIN INFECT DIS, V58, P32, DOI 10.1093/cid/cit668
   Klein EY, 2019, CLIN INFECT DIS, V68, P22, DOI 10.1093/cid/ciy399
   Klevens RM, 2007, JAMA-J AM MED ASSOC, V298, P1763, DOI 10.1001/jama.298.15.1763
   Landrum ML, 2012, JAMA-J AM MED ASSOC, V308, P50, DOI 10.1001/jama.2012.7139
   Magill SS, 2018, NEW ENGL J MED, V379, P1732, DOI 10.1056/NEJMoa1801550
   Miller LG, 2007, CLIN INFECT DIS, V44, P471, DOI 10.1086/511033
   Perlin JB, 2013, J HEALTHC QUAL, V35, P57, DOI 10.1111/jhq.12008
   Premier, 2018, PREM HEALTHC DAT WHI
   Pronovost P, 2006, NEW ENGL J MED, V355, P2725, DOI 10.1056/NEJMoa061115
   Rhee C, 2017, JAMA-J AM MED ASSOC, V318, P1241, DOI 10.1001/jama.2017.13836
   See I, 2016, CHANGES INCIDENCE ST
   See I, 2017, CLIN INFECT DIS, V64, P597, DOI 10.1093/cid/ciw808
   Srinivasan A., 2011, Morbidity and Mortality Weekly Report, V60, P243, DOI 10.1016/j.annemergmed.2011.07.035
   US Department of Health and Human Services, 2010, NAT ACT PLAN RED HLT
   Volkow ND, 2014, NEW ENGL J MED, V370, P2063, DOI 10.1056/NEJMp1402780
   Wang JL, 2008, CLIN INFECT DIS, V46, P799, DOI 10.1086/527389
   Weiner LM, 2016, INFECT CONT HOSP EP, V37, P1105, DOI 10.1017/ice.2016.139
NR 32
TC 439
Z9 506
U1 7
U2 70
PU CENTERS  DISEASE CONTROL & PREVENTION
PI ATLANTA
PA 1600 CLIFTON RD, ATLANTA, GA 30333 USA
SN 0149-2195
EI 1545-861X
J9 MMWR-MORBID MORTAL W
JI MMWR-Morb. Mortal. Wkly. Rep.
PD MAR 8
PY 2019
VL 68
IS 9
BP 214
EP 219
DI 10.15585/mmwr.mm6809e1
PG 6
WC Public, Environmental & Occupational Health
WE Science Citation Index Expanded (SCI-EXPANDED)
SC Public, Environmental & Occupational Health
GA HO7HR
UT WOS:000461113300002
PM 30845118
OA Green Submitted, Green Published, gold
DA 2024-08-24
ER

PT J
AU Shorr, AF
   Tabak, YP
   Killian, AD
   Gupta, V
   Liu, LZ
   Kollef, MH
AF Shorr, Andrew F.
   Tabak, Ying P.
   Killian, Aaron D.
   Gupta, Vikas
   Liu, Larry Z.
   Kollef, Marin H.
TI Healthcare-associated bloodstream infection: A distinct entity? Insights
   from a large US database
SO CRITICAL CARE MEDICINE
LA English
DT Article
ID INADEQUATE ANTIMICROBIAL TREATMENT; STAPHYLOCOCCUS-AUREUS BACTEREMIA;
   RISK-FACTORS; ANTIBIOTIC-TREATMENT; PATIENT OUTCOMES; NOSOCOMIAL
   INFECTIONS; METHICILLIN-RESISTANT; SECULAR TRENDS; UNITED-STATES;
   MORTALITY
AB Objective. To gain a better understanding of the epidemiology, microbiology, and outcomes of early-onset, culture-positive, community-acquired, healthcare-associated, and hospital-acquired bloodstream infections.
   Design: We analyzed a large U.S. database (Cardinal Health, MediQual, formerly, MedisGroups) to identify patients with bacterial or fungal bloodstream isolates from 2002 to 2003.
   Setting. The data set included administrative and clinical variables (physiologic, laboratory, culture, and other clinical) from 59 hospitals. Bloodstream infections were identified in those hospitals collecting clinical and culture data for at least the first 5 days of admission.
   Patients. Patients with bloodstream infection within 2 days of admission were classified as having community-acquired bloodstream infection. Those with a prior hospitalization within 30 days, transfer from another facility, ongoing chemotherapy, or long-term hemodialysis were classified as having healthcare-associated bloodstream infection. Bloodstream infections that developed after day 2 of admission were classified as hospital-acquired bloodstream infection. A total of 6,697 patents were identified as having bloodstream infection.
   Interventions. None.
   Measurements and Main Results: Healthcare-associated bloodstream infection accounted for more than half (55.3%) of all bloodstream infections. Nearly two thirds (62.3%) of hospitalized patients with bloodstream infection suffered from either hospital-acquired bloodstream infection or healthcare-associated bloodstream infection and had higher morbidity and mortality rates than those with community-acquired bloodstream infection. Of all bloodstream infection pathogens, fungal organisms were associated with the highest crude mortality, longest length of stay in hospital, and greatest total charges. Of all bacterial bloodstream infections, methicillin-resistant Staphylococcus aureus was associated with the highest crude mortality rate (22.5%), the longest mean length of stay (11.1 +/- 10.7 days), and the highest median total charges ($36,109). After we controlled for confounding factors, methicillin-resistant S. aureus was associated with the highest independent mortality risk (odds ratio 2.70; confidence interval 2.03-3.58). S. aureus was the most commonly encountered pathogen in all types of early-onset bacteremia.
   Conclusions. Healthcare-associated bloodstream infection constitutes a distinct entity of bloodstream infection with its unique epidemiology, microbiology, and outcomes. Methicillin-resistant Staphylococcus aureus carries the highest relative mortality risk among all pathogens.
C1 Washington Hosp Ctr, Washington, DC 20010 USA.
   Cardinal Hlth Clin Res Grp, Marlborough, MA USA.
   Pfizer Inc, New York, NY USA.
   Washington Univ, Sch Med, St Louis, MO USA.
C3 MedStar Washington Hospital Center; Cardinal Health Inc; Pfizer;
   Washington University (WUSTL)
RP Shorr, AF (corresponding author), Washington Hosp Ctr, Washington, DC 20010 USA.
RI Tabak, Ying/AAB-2387-2020
OI Gupta, Vikas/0000-0001-5291-5446
CR BECKSAGUE CM, 1993, J INFECT DIS, V167, P1247, DOI 10.1093/infdis/167.5.1247
   Cosgrove SE, 2003, CLIN INFECT DIS, V36, P53, DOI 10.1086/345476
   Cosgrove SE, 2005, INFECT CONT HOSP EP, V26, P166, DOI 10.1086/502522
   Diekema DJ, 2002, INT J ANTIMICROB AG, V20, P412, DOI 10.1016/S0924-8579(02)00204-2
   Du B, 2002, INTENS CARE MED, V28, P1718, DOI 10.1007/s00134-002-1521-1
   Edmond MB, 1999, CLIN INFECT DIS, V29, P239, DOI 10.1086/520192
   Fine MJ, 1997, NEW ENGL J MED, V336, P243, DOI 10.1056/NEJM199701233360402
   Friedman ND, 2002, ANN INTERN MED, V137, P791, DOI 10.7326/0003-4819-137-10-200211190-00007
   GARNER JS, 1988, AM J INFECT CONTROL, V16, P128, DOI 10.1016/0196-6553(88)90053-3
   Gastmeier P, 2005, INFECTION, V33, P50, DOI 10.1007/s15010-005-3186-5
   Gerberding J, 2000, AM J INFECT CONTROL, V28, P429, DOI 10.1067/mic.2000.110544
   Gudlaugsson O, 2003, CLIN INFECT DIS, V37, P1172, DOI 10.1086/378745
   Hiramatsu K, 2005, CHEST, V128, P3784, DOI 10.1378/chest.128.6.3784
   Hoo GWS, 2005, CHEST, V128, P2778, DOI 10.1378/chest.128.4.2778
   Ibrahim EH, 2000, CHEST, V118, P146, DOI 10.1378/chest.118.1.146
   IEZZONI LI, 1991, MED CARE, V29, P210, DOI 10.1097/00005650-199103000-00003
   IEZZONI LI, 1988, JAMA-J AM MED ASSOC, V260, P3159, DOI 10.1001/jama.260.21.3159
   Kang CI, 2005, ANTIMICROB AGENTS CH, V49, P760, DOI 10.1128/AAC.49.2.760-766.2005
   Kollef MH, 2000, CLIN INFECT DIS, V31, pS131, DOI 10.1086/314079
   Kollef MH, 1999, CHEST, V115, P462, DOI 10.1378/chest.115.2.462
   Kollef MH, 1998, CHEST, V113, P412, DOI 10.1378/chest.113.2.412
   Kollef MH, 2005, CHEST, V128, P3854, DOI 10.1378/chest.128.6.3854
   Krobot K, 2004, EUR J CLIN MICROBIOL, V23, P682, DOI 10.1007/s10096-004-1199-0
   LEIBOVICI L, 1992, J INTERN MED, V231, P371, DOI 10.1111/j.1365-2796.1992.tb00946.x
   LEIBOVICI L, 1995, JAMA-J AM MED ASSOC, V274, P807, DOI 10.1001/jama.274.10.807
   Leibovici L, 2000, J HOSP INFECT, V44, P31, DOI 10.1053/jhin.1999.0661
   Leibovici L, 1998, J INTERN MED, V244, P379
   Lodise Thomas P., 2003, Clinical Infectious Diseases, V36, P1418, DOI 10.1086/375057
   McDonald JR, 2005, ARCH INTERN MED, V165, P308, DOI 10.1001/archinte.165.3.308
   Micek ST, 2005, ANTIMICROB AGENTS CH, V49, P1306, DOI 10.1128/AAC.49.4.1306-1311.2005
   Morgan J, 2005, INFECT CONT HOSP EP, V26, P540, DOI 10.1086/502581
   Morin CA, 2001, J INFECT DIS, V184, P1029, DOI 10.1086/323459
   PITTET D, 1995, ARCH INTERN MED, V155, P1177, DOI 10.1001/archinte.155.11.1177
   Rello J, 2002, CHEST, V122, P2115, DOI 10.1378/chest.122.6.2115
   Richards MJ, 1999, CRIT CARE MED, V27, P887, DOI 10.1097/00003246-199905000-00020
   Siegman-Igra Y, 2002, CLIN INFECT DIS, V34, P1431, DOI 10.1086/339809
   SILBER JH, 1995, JAMA-J AM MED ASSOC, V274, P317, DOI 10.1001/jama.274.4.317
   Tambyah PA, 2003, INFECT CONT HOSP EP, V24, P436, DOI 10.1086/502228
   Wisplinghoff H, 2004, CLIN INFECT DIS, V39, P309, DOI 10.1086/421946
NR 39
TC 223
Z9 249
U1 1
U2 6
PU LIPPINCOTT WILLIAMS & WILKINS
PI PHILADELPHIA
PA TWO COMMERCE SQ, 2001 MARKET ST, PHILADELPHIA, PA 19103 USA
SN 0090-3493
EI 1530-0293
J9 CRIT CARE MED
JI Crit. Care Med.
PD OCT
PY 2006
VL 34
IS 10
BP 2588
EP 2595
DI 10.1097/01.CCM.0000239121.09533.09
PG 8
WC Critical Care Medicine
WE Science Citation Index Expanded (SCI-EXPANDED)
SC General & Internal Medicine
GA 088EZ
UT WOS:000240795700011
PM 16915117
DA 2024-08-24
ER

PT J
AU Chaiwarith, R
   Pacharasupa, P
   Sirisanthana, T
AF Chaiwarith, Romanee
   Pacharasupa, Phongsathon
   Sirisanthana, Thira
TI EPIDEMIOLOGY, CLINICAL CHARACTERISTICS AND TREATMENT OUTCOMES OF
   HEALTHCARE-ASSOCIATED METHICILLIN-RESISTANT <i>STAPHYLOCOCCUS AUREUS</i>
   BLOODSTREAM INFECTIONS AT CHIANG MAT UNIVERSITY HOSPITAL: A
   RETROSPECTIVE STUDY
SO SOUTHEAST ASIAN JOURNAL OF TROPICAL MEDICINE AND PUBLIC HEALTH
LA English
DT Article
DE healthcare-associated infection; methicillin-resistant Staphylococcus
   aureus; bloodstream infections; epidemiology; outcome
ID RISK-FACTORS; MRSA; PREVALENCE; BACTEREMIA; MORTALITY; IMPACT
AB The prevalence of methicillin-resistant Staphylococcus aureus (MRSA) varies widely by region and healthcare setting. The prevalence of MRSA among S. aureus bloodstream infections increased from 23% in 2007 to 43% in 2011 at our hospital. We conducted this retrospective study among patients with MRSA to determine mortality rate of MRSA bloodstream infections (BSIs) and the risk factors for death in those patients at Chiang Mai University Hospital from January 1, 2007 to December 31, 2011. One hundred seventy-nine patients with 184 episodes of MRSA BSIs were enrolled. Ninety-eight patients (54.8%) were male and the mean age was 53.4 +/- 25.3 years. The median length of time from admission to diagnosis was 27.5 days (IQR 15, 43.5). One-hundred six patients had BSI with other sites of infection: pneumonia (78 episodes, 42.4%), skin and soft tissue infections (15 episodes, 8.2%), urinary tract infections (13 episodes, 7.1%) and infective endocarditis (4 episodes, 2.2%). The mortality rate was 53.1% (95 patients). Risk factors for death on multivariate analysis were: concurrent pulmonary infection (OR 2.65; 95% CI: 1.27-5.51, p=0.009), having a central venous catheter (OR 8.85; 95% CI: 2.31-33.88, p=0.001), having a urinary catheter (OR 8.52; 95% CI: 2.60-27.89, p <0.001) and having a prothrombin time longer than 1.5 times the upper limit of normal (OR 3.85; 95% CI: 1.68-8.81, p=0.001). MRSA bloodstream infections caused significant mortality particularly among those patients with concurrent pulmonary infections.
C1 [Chaiwarith, Romanee; Pacharasupa, Phongsathon; Sirisanthana, Thira] Chiang Mai Univ, Fac Med, Dept Med, Chiang Mai 50200, Thailand.
   [Sirisanthana, Thira] Chiang Mai Univ, Fac Med, Dept Med, Res Inst Hlth Sci, Chiang Mai 50200, Thailand.
C3 Chiang Mai University; Chiang Mai University
RP Chaiwarith, R (corresponding author), Chiang Mai Univ, Fac Med, Dept Med, Div Infect Dis, Chiang Mai 50200, Thailand.
EM rchaiwar@gmail.com
OI Chaiwarith, Romanee/0000-0002-1241-5954
CR [Anonymous], 2005, AM J RESP CRIT CARE, V171, P388, DOI 10.1164/rccm.200405-644ST
   [Anonymous], SEVENTEENTH INFORMAT
   [Anonymous], PERCENT SUSCEPTIBILI
   [Anonymous], CDC NHSN SURVEILLANC
   Bishara J, 2012, INT J INFECT DIS, V16, pE457, DOI 10.1016/j.ijid.2012.02.009
   Carnicer-Pont D, 2006, EPIDEMIOL INFECT, V134, P1167, DOI 10.1017/S0950268806006327
   Naves KSC, 2012, REV SOC BRAS MED TRO, V45, P189, DOI 10.1590/S0037-86822012000200010
   Casey JA, 2013, EPIDEMIOL INFECT, V141, P1166, DOI 10.1017/S0950268812001872
   Castillo JS, 2012, REV PANAM SALUD PUBL, V32, P343, DOI 10.1590/S1020-49892012001100004
   de Kraker MEA, 2011, ANTIMICROB AGENTS CH, V55, P1598, DOI 10.1128/AAC.01157-10
   Ferry T, 2007, BRIT MED J, V335, P947, DOI 10.1136/bmj.39373.465903.BE
   Freixas Nuria, 2012, Enferm Infecc Microbiol Clin, V30 Suppl 3, P39, DOI 10.1016/S0213-005X(12)70095-2
   Gasch O, 2013, CLIN MICROBIOL INFEC, V19, P1049, DOI 10.1111/1469-0691.12108
   Goff DA, 2007, J MED MICROBIOL, V56, P1189, DOI 10.1099/jmm.0.46710-0
   Kramer A, 2010, GMS HYG INFECT CONTR, V5, DOI 10.3205/dgkh000144
   Landrum ML, 2012, JAMA-J AM MED ASSOC, V308, P50, DOI 10.1001/jama.2012.7139
   Laupland KB, 2008, J INFECT DIS, V198, P336, DOI 10.1086/589717
   LAW MR, 1988, EPIDEMIOL INFECT, V101, P623, DOI 10.1017/S0950268800029496
   Lawes T, 2012, BMJ OPEN, V2, DOI 10.1136/bmjopen-2011-000797
   Mekviwattanawong Sripetcharat, 2006, J Med Assoc Thai, V89 Suppl 5, pS106
   Moreillon P., 2005, MANDELL DOUGLAS BENN, V6th, P2321
   Nimmo GR, 2007, COMMUN DIS INTELL, V31, P288
   O'Donoghue MM, 2004, EPIDEMIOL INFECT, V132, P1091, DOI 10.1017/S0950268804002870
   Park SY, 2011, INFECTION, V39, P141, DOI 10.1007/s15010-011-0100-1
   Ponce-de-León A, 2010, REV INVEST CLIN, V62, P553
   Santos HB, 2010, BMC INFECT DIS, V10, DOI 10.1186/1471-2334-10-328
   Washio M, 1997, J Epidemiol, V7, P167
NR 27
TC 6
Z9 7
U1 0
U2 5
PU SOUTHEAST ASIAN MINISTERS EDUC ORGANIZATION
PI BANGKOK
PA SEAMEO-TROPMED, 420-6 RAJVITHI RD,, BANGKOK 10400, THAILAND
SN 0125-1562
J9 SE ASIAN J TROP MED
JI Southeast Asian J. Trop. Med. Public Health
PD JUL
PY 2014
VL 45
IS 4
BP 897
EP 905
PG 9
WC Public, Environmental & Occupational Health; Infectious Diseases;
   Tropical Medicine
WE Science Citation Index Expanded (SCI-EXPANDED)
SC Public, Environmental & Occupational Health; Infectious Diseases;
   Tropical Medicine
GA CC1DY
UT WOS:000350082600016
PM 25427359
DA 2024-08-24
ER

PT J
AU Chesdachai, S
   Kline, S
   Helmin, D
   Rajasingham, R
AF Chesdachai, Supavit
   Kline, Susan
   Helmin, Derrek
   Rajasingham, Radha
TI The Effect of Infectious Diseases Consultation on Mortality in
   Hospitalized Patients With Methicillin-Resistant <i>Staphylococcus
   aureus</i>, <i>Candida</i>, and <i>Pseudomonas</i> Bloodstream
   Infections
SO OPEN FORUM INFECTIOUS DISEASES
LA English
DT Article
DE bacteremia; bloodstreams infections; infectious diseases consultation
ID BACTEREMIA
AB We evaluated the association between infectious disease consultation and bloodstream infection outcomes, including methicillin-resistant Staphylococcus aureus, Candida, and Pseudomonas. No infectious diseases consultation was associated with over 4-fold increased hazard of death at 3 months and 6-fold increased hazard of death in hospital.
C1 [Chesdachai, Supavit; Kline, Susan; Rajasingham, Radha] Univ Minnesota, Dept Med, Div Infect Dis & Int Med, Box 736 UMHC, Minneapolis, MN 55455 USA.
   [Helmin, Derrek] Univ Minnesota, Med Ctr Fairview, Dept Infect Prevent, Minneapolis, MN USA.
C3 University of Minnesota System; University of Minnesota Twin Cities;
   University of Minnesota System; University of Minnesota Twin Cities
RP Rajasingham, R (corresponding author), 689 23rd Ave SE,MRF 4-105, Minneapolis, MN 55455 USA.
EM radha@umn.edu
RI Chesdachai, Supavit/AAU-3727-2021; Chesdachai, Supavit/AFL-7816-2022
OI Chesdachai, Supavit/0000-0003-3507-6411
FU National Institute of Allergy and Infectious Diseases [K23AI138851]
FX R. R. is funded by the National Institute of Allergy and Infectious
   Diseases (K23AI138851).
CR Al-Hasan MN, 2008, AM J MED, V121, P702, DOI 10.1016/j.amjmed.2008.03.029
   Burn J, 2018, OPEN HEART, V5, DOI 10.1136/openhrt-2017-000712
   Goto M, 2013, CLIN MICROBIOL INFEC, V19, P501, DOI 10.1111/1469-0691.12195
   Mejia-Chew C, 2019, LANCET INFECT DIS, V19, P1336, DOI 10.1016/S1473-3099(19)30405-0
   Rieg S, 2016, INFECTION, V44, P159, DOI 10.1007/s15010-016-0883-1
   Vogel M, 2016, J INFECTION, V72, P19, DOI 10.1016/j.jinf.2015.09.037
NR 6
TC 19
Z9 19
U1 0
U2 8
PU OXFORD UNIV PRESS INC
PI CARY
PA JOURNALS DEPT, 2001 EVANS RD, CARY, NC 27513 USA
SN 2328-8957
J9 OPEN FORUM INFECT DI
JI Open Forum Infect. Dis.
PD JAN
PY 2020
VL 7
IS 1
AR ofaa010
DI 10.1093/ofid/ofaa010
PG 3
WC Immunology; Infectious Diseases; Microbiology
WE Science Citation Index Expanded (SCI-EXPANDED)
SC Immunology; Infectious Diseases; Microbiology
GA KY8XZ
UT WOS:000522860700008
PM 31993451
OA gold, Green Published
DA 2024-08-24
ER

PT J
AU Buonomini, AR
   Riva, E
   Di Bonaventura, G
   Gherardi, G
AF Buonomini, Anna Rita
   Riva, Elisabetta
   Di Bonaventura, Giovanni
   Gherardi, Giovanni
TI Rapid Detection of Methicillin-Resistant <i>Staphylococcus aureus</i>
   Directly from Blood for the Diagnosis of Bloodstream Infections: A
   Mini-Review
SO DIAGNOSTICS
LA English
DT Review
DE Staphylococcus aureus; methicillin resistance; bloodstream infections;
   rapid tests
ID PENICILLIN-BINDING PROTEIN; MEDIATED ISOTHERMAL AMPLIFICATION; GENEOHM
   STAPHSR ASSAY; MALDI-TOF MS; S. AUREUS; ANTIMICROBIAL SUSCEPTIBILITY;
   DISEASES CONSULTATION; MASS-SPECTROMETRY; MOLECULAR-CLONING;
   IDENTIFICATION
AB Staphylococcus aureus represents a major human pathogen able to cause a number of infections, especially bloodstream infections (BSI). Clinical use of methicillin has led to the emergence of methicillin-resistant S. aureus (MRSA) and MRSA-BSI have been reported to be associated with high morbidity and mortality. Clinical diagnosis of BSI is based on the results from blood culture that, although considered the gold standard method, is time-consuming. For this reason, rapid diagnostic tests to identify the presence of methicillin-susceptible S. aureus (MSSA) and MRSA isolates directly in blood cultures are being used with increasing frequency to rapidly commence targeted antimicrobial therapy, also in the light of antimicrobial stewardship efforts. Here, we review and report the most common rapid non-molecular and molecular methods currently available to detect the presence of MRSA directly from blood.
C1 [Buonomini, Anna Rita; Riva, Elisabetta; Gherardi, Giovanni] Campus Biomed Univ, Dept Med, Via Alvaro del Portillo 200, I-00128 Rome, Italy.
   [Di Bonaventura, Giovanni] G DAnnunzio Univ Chieti Pescara, Dept Med Oral & Biotechnol Sci, Via Vestini 31, I-66100 Chieti, Italy.
   [Di Bonaventura, Giovanni] G DAnnunzio Univ Chieti Pescara, Ctr Adv Studies & Technol CAST, Via Luigi Polacchi 11, I-66100 Chieti, Italy.
C3 University Campus Bio-Medico - Rome Italy; G d'Annunzio University of
   Chieti-Pescara; G d'Annunzio University of Chieti-Pescara
RP Gherardi, G (corresponding author), Campus Biomed Univ, Dept Med, Via Alvaro del Portillo 200, I-00128 Rome, Italy.
EM a.buonomini@unicampus.it; e.riva@unicampus.it; g.dibonaventura@unich.it;
   g.gherardi@unicampus.it
RI Buonomini, Anna Rita/AAC-7325-2022; Di Bonaventura,
   Giovanni/AAK-5850-2020; RIVA, ELISABETTA/H-7729-2016
OI Buonomini, Anna Rita/0000-0001-7503-2742; Di Bonaventura,
   Giovanni/0000-0001-5850-2810; Gherardi, Giovanni/0000-0001-6010-3157;
   RIVA, ELISABETTA/0000-0002-6870-8780
CR Aitken SL, 2015, DIAGN MICR INFEC DIS, V81, P4, DOI 10.1016/j.diagmicrobio.2014.09.025
   Banerjee R, 2015, CLIN INFECT DIS, V61, P1071, DOI 10.1093/cid/civ447
   Bauer KA, 2010, CLIN INFECT DIS, V51, P1074, DOI 10.1086/656623
   Blaschke AJ, 2012, DIAGN MICR INFEC DIS, V74, P349, DOI 10.1016/j.diagmicrobio.2012.08.013
   Blondeau JM, 2018, FUTURE MICROBIOL, V13, P1625, DOI 10.2217/fmb-2018-0228
   Buchan BW, 2015, J CLIN MICROBIOL, V53, P804, DOI 10.1128/JCM.03108-14
   Carretto E, 2013, J CLIN MICROBIOL, V51, P131, DOI 10.1128/JCM.02103-12
   Clancy CJ, 2018, J ANTIMICROB CHEMOTH, V73, P2, DOI 10.1093/jac/dky050
   Clerc O, 2014, CLIN MICROBIOL INFEC, V20, P355, DOI 10.1111/1469-0691.12329
   De Angelis G, 2018, J ANTIMICROB CHEMOTH, V73, P20, DOI 10.1093/jac/dky049
   Delerue T, 2019, EUR J CLIN MICROBIOL, V38, P1319, DOI 10.1007/s10096-019-03556-5
   Delport JA, 2016, J MED MICROBIOL, V65, P626, DOI 10.1099/jmm.0.000285
   Dhiman N, 2013, J CLIN MICROBIOL, V51, P2939, DOI 10.1128/JCM.01087-13
   Diekema DJ, 2001, CLIN INFECT DIS, V32, pS114, DOI 10.1086/320184
   Dubourg G, 2018, CLIN MICROBIOL INFEC, V24, P935, DOI 10.1016/j.cmi.2018.03.031
   Dupieux C, 2020, J CLIN MICROBIOL, V58, DOI 10.1128/JCM.01346-19
   Eby JC, 2018, CLIN INFECT DIS, V66, P64, DOI 10.1093/cid/cix727
   Ellem JA, 2015, J CLIN MICROBIOL, V53, P3900, DOI 10.1128/JCM.02155-15
   Fitzgerald C, 2016, J CLIN PATHOL, V69, P1025, DOI 10.1136/jclinpath-2015-203436
   Florio W, 2018, CRIT REV MICROBIOL, V44, P351, DOI 10.1080/1040841X.2017.1407745
   Francois P, 2011, FEMS IMMUNOL MED MIC, V62, P41, DOI 10.1111/j.1574-695X.2011.00785.x
   Frye AM, 2012, J CLIN MICROBIOL, V50, P127, DOI 10.1128/JCM.06169-11
   Gaieski DF, 2010, CRIT CARE MED, V38, P1045, DOI 10.1097/CCM.0b013e3181cc4824
   García-Alvarez L, 2011, LANCET INFECT DIS, V11, P595, DOI 10.1016/S1473-3099(11)70126-8
   Giacobbe DR, 2020, CLIN MICROBIOL INFEC, V26, P713, DOI 10.1016/j.cmi.2019.09.023
   Goldmeyer J, 2008, J CLIN MICROBIOL, V46, P1534, DOI 10.1128/JCM.02234-07
   HARTMAN BJ, 1984, J BACTERIOL, V158, P513, DOI 10.1128/JB.158.2.513-516.1984
   Heraud S, 2015, ANN LAB MED, V35, P454, DOI 10.3343/alm.2015.35.4.454
   HIRAMATSU K, 1992, FEBS LETT, V298, P133, DOI 10.1016/0014-5793(92)80039-J
   Idelevich EA, 2019, CLIN MICROBIOL INFEC, V25, P1347, DOI 10.1016/j.cmi.2019.04.025
   Idelevich EA, 2014, CLIN MICROBIOL INFEC, V20, P1001, DOI 10.1111/1469-0691.12640
   Idelevich EA, 2016, CLIN INFECT DIS, V62, P268, DOI 10.1093/cid/civ824
   Ishikawa H, 2011, J INFECT CHEMOTHER, V17, P214, DOI 10.1007/s10156-010-0104-2
   Jordana-Lluch E, 2015, PLOS ONE, V10, DOI 10.1371/journal.pone.0140865
   Katayama Y, 2000, ANTIMICROB AGENTS CH, V44, P1549, DOI 10.1128/AAC.44.6.1549-1555.2000
   Kourtis AP, 2019, MMWR-MORBID MORTAL W, V68, P214, DOI 10.15585/mmwr.mm6809e1
   Lakhundi S, 2018, CLIN MICROBIOL REV, V31, DOI [10.1128/CMR.00020-18, 10.1128/cmr.00020-18]
   Lamy B, 2020, CLIN MICROBIOL INFEC, V26, P142, DOI 10.1016/j.cmi.2019.11.017
   Lodise TP, 2003, CLIN INFECT DIS, V36, P1418, DOI 10.1086/375057
   Lowy FD, 1998, NEW ENGL J MED, V339, P520, DOI 10.1056/NEJM199808203390806
   Mancini N, 2014, J CLIN MICROBIOL, V52, P1242, DOI 10.1128/JCM.00142-14
   Marchaim D, 2010, CLIN MICROBIOL INFEC, V16, P747, DOI 10.1111/j.1469-0691.2009.02934.x
   Marschal M, 2017, J CLIN MICROBIOL, V55, P2116, DOI [10.1128/jcm.00181-17, 10.1128/JCM.00181-17]
   MATSUHASHI M, 1986, J BACTERIOL, V167, P975, DOI 10.1128/jb.167.3.975-980.1986
   Maxson T, 2017, PLOS ONE, V12, DOI 10.1371/journal.pone.0183899
   May LS, 2015, INFECT CONT HOSP EP, V36, P1423, DOI 10.1017/ice.2015.202
   Messacar K, 2017, J CLIN MICROBIOL, V55, P715, DOI 10.1128/JCM.02264-16
   Mizusawa M, 2020, EXPERT REV ANTI-INFE, V18, P759, DOI 10.1080/14787210.2020.1760842
   Notomi T, 2000, NUCLEIC ACIDS RES, V28, DOI 10.1093/nar/28.12.e63
   Opota O, 2015, CLIN MICROBIOL INFEC, V21, P323, DOI 10.1016/j.cmi.2015.02.005
   Opota O, 2015, CLIN MICROBIOL INFEC, V21, P313, DOI 10.1016/j.cmi.2015.01.003
   Palavecino EL, 2020, METHODS MOL BIOL, V2069, P29, DOI 10.1007/978-1-4939-9849-4_2
   Parta M, 2010, INFECT CONT HOSP EP, V31, P1043, DOI 10.1086/656248
   Peker N, 2018, CLIN MICROBIOL INFEC, V24, P944, DOI 10.1016/j.cmi.2018.05.007
   Périllaud C, 2019, DIAGN MICR INFEC DIS, V93, P14, DOI 10.1016/j.diagmicrobio.2018.07.016
   Pilmis B, 2019, J ANTIMICROB CHEMOTH, V74, P3063, DOI 10.1093/jac/dkz271
   Qian Q, 2007, J CLIN MICROBIOL, V45, P2267, DOI 10.1128/JCM.00369-07
   Rello J, 2018, CLIN MICROBIOL INFEC, V24, P1264, DOI 10.1016/j.cmi.2018.03.011
   Robinson JO, 2012, EUR J CLIN MICROBIOL, V31, P2421, DOI 10.1007/s10096-012-1585-y
   Rödel J, 2017, EUR J CLIN MICROBIOL, V36, P1033, DOI 10.1007/s10096-016-2888-1
   Sánchez-Carrillo C, 2019, EUR J CLIN MICROBIOL, V38, P1665, DOI 10.1007/s10096-019-03595-y
   Spencer DH, 2011, AM J CLIN PATHOL, V136, P690, DOI 10.1309/AJCP07UGYOKBVVNC
   Stamper PD, 2007, J CLIN MICROBIOL, V45, P2191, DOI 10.1128/JCM.00552-07
   Tenover FC, 2019, J CLIN MICROBIOL, V57, DOI 10.1128/JCM.01195-19
   Thampi N, 2015, AM J INFECT CONTROL, V43, P739, DOI 10.1016/j.ajic.2015.01.031
   Timbrook TT, 2017, CLIN INFECT DIS, V64, P15, DOI 10.1093/cid/ciw649
   Tissari P, 2010, LANCET, V375, P224, DOI 10.1016/S0140-6736(09)61569-5
   Tissot F, 2014, J INFECTION, V69, P226, DOI 10.1016/j.jinf.2014.05.004
   UTSUI Y, 1985, ANTIMICROB AGENTS CH, V28, P397, DOI 10.1128/AAC.28.3.397
   van Hal SJ, 2012, CLIN MICROBIOL REV, V25, P362, DOI 10.1128/CMR.05022-11
   Verroken A, 2015, EUR J CLIN MICROBIOL, V34, P405, DOI 10.1007/s10096-014-2242-4
   Wertheim HFL, 2005, LANCET INFECT DIS, V5, P751, DOI 10.1016/S1473-3099(05)70295-4
   Whitby M, 2001, MED J AUSTRALIA, V175, P264, DOI 10.5694/j.1326-5377.2001.tb143562.x
   Wilson ML, 2020, CLIN MICROBIOL INFEC, V26, P319, DOI 10.1016/j.cmi.2019.08.002
   Wojewoda CM, 2013, J CLIN MICROBIOL, V51, P2072, DOI 10.1128/JCM.00831-13
   Wolk DM, 2009, J CLIN MICROBIOL, V47, P823, DOI 10.1128/JCM.01884-08
   Zhang B, 2019, J MICROBIOL METH, V159, P34, DOI 10.1016/j.mimet.2019.02.007
NR 77
TC 9
Z9 9
U1 3
U2 22
PU MDPI
PI BASEL
PA ST ALBAN-ANLAGE 66, CH-4052 BASEL, SWITZERLAND
EI 2075-4418
J9 DIAGNOSTICS
JI Diagnostics
PD OCT
PY 2020
VL 10
IS 10
AR 830
DI 10.3390/diagnostics10100830
PG 11
WC Medicine, General & Internal
WE Science Citation Index Expanded (SCI-EXPANDED)
SC General & Internal Medicine
GA OL5JH
UT WOS:000585375600001
PM 33076535
OA gold, Green Published
DA 2024-08-24
ER

PT J
AU Reddy, K
   Whitelaw, A
AF Reddy, Kessendri
   Whitelaw, Andrew
TI Can the Xpert MRSA/SA BC assay be used as an antimicrobial stewardship
   tool? A prospective assay validation and descriptive impact assessment
   study in a South African setting
SO BMC INFECTIOUS DISEASES
LA English
DT Article
DE Staphylococcus aureus; Xpert MRSA; SA BC; Staphylococcal bloodstream
   infection; Antimicrobial stewardship
ID STAPHYLOCOCCUS-AUREUS; S. AUREUS; CULTURE; SUSCEPTIBILITY; BACTEREMIA
AB BackgroundPositive blood cultures showing Gram positive cocci in clusters signifies either Staphylococcus aureus or the less-virulent coagulase-negative staphylococci. Rapid identification and methicillin susceptibility determination with the Xpert MRSA/SA BC assay can improve management of S. aureus bloodstream infection and reduce inappropriate antibiotic use.MethodsWe prospectively evaluated the Xpert MRSA/SA BC assay in comparison with culture, on samples referred to our laboratory in the Western Cape, South Africa. We interviewed attending clinicians upon culture result availability, to assess antibiotic choices and estimate potential impact of the assay.ResultsOf the 231 samples included, there was 100% concordance between the Xpert MRSA/SA BC assay and culture (methicillin-resistant S. aureus 15/15, methicillin-susceptible S. aureus 42/42, coagulase-negative staphylococci 170/170). Time to final result could be reduced by approximately 30h with the assay. Of the 178 patients with adequate antibiotic history, optimisation of antistaphylococcal therapy could have occurred more than 1 day sooner in 68.9% with S. aureus bloodstream infection (31/45, 95% CI 53.2-81.4%). Six of the 11 patients with methicillin-resistant S. aureus bloodstream infection (54.5%) could have received anti-MRSA cover sooner. Fifty-four days of antibiotic therapy could have been spared, equating to 0.3days (95% CI, 0.2-0.4) saved per patient, driven by broad-spectrum beta-lactams (32days, in 18.0% of the cohort).ConclusionThis assay has potential as an antimicrobial stewardship tool; costing and impact on clinical outcome in patients with S. aureus bloodstream infection should be assessed.
C1 [Reddy, Kessendri; Whitelaw, Andrew] Stellenbosch Univ, Div Med Microbiol & Immunol, Fac Med & Hlth Sci, Dept Pathol,Natl Hlth Lab Serv Tygerberg, Cape Town, South Africa.
C3 Stellenbosch University; University of Cape Town
RP Reddy, K (corresponding author), Stellenbosch Univ, Div Med Microbiol & Immunol, Fac Med & Hlth Sci, Dept Pathol,Natl Hlth Lab Serv Tygerberg, Cape Town, South Africa.
EM kessendri@yahoo.com
OI Whitelaw, Andrew/0000-0001-9070-5247
FU NHLS Research Trust
FX Funding for this study was provided by the NHLS Research Trust, and we
   received cartridge donations and a loan instrument placement from
   Cepheid. The funders/donors had no role in the design, conduct and
   reporting of this study, and were not involved in the decision to
   publish the results of this study.
CR Abdulgader SM, 2020, INT J INFECT DIS, V91, P111, DOI 10.1016/j.ijid.2019.11.032
   Abrahams MS, 2015, SAMJ S AFR MED J, V105, P1039, DOI [10.7196/SAMJ.2015.v105i12.9442, 10.7196/SAMJ.2015.V105I12.9442]
   [Anonymous], 2016, Performance standards for antimicrobial susceptibility testing, V26th
   Brown J, 2010, PHARMACOECONOMICS, V28, P567, DOI 10.2165/11533020-000000000-00000
   Buchan BW, 2015, J CLIN MICROBIOL, V53, P804, DOI 10.1128/JCM.03108-14
   del Rio A, 2009, CLIN INFECT DIS, V48, pS246, DOI 10.1086/598187
   Diaz R, 2016, DIAGN MICR INFEC DIS, V84, P135, DOI 10.1016/j.diagmicrobio.2015.10.014
   GARNER JS, 1988, AM J INFECT CONTROL, V16, P128, DOI 10.1016/0196-6553(88)90053-3
   Kelley PG, 2011, DIAGN MICR INFEC DIS, V70, P404, DOI 10.1016/j.diagmicrobio.2011.02.006
   Lee GH, 2018, J CLIN MICROBIOL, V56, DOI 10.1128/JCM.00530-18
   Parta M, 2010, INFECT CONT HOSP EP, V31, P1043, DOI 10.1086/656248
   Paul M, 2011, CLIN MICROBIOL INFEC, V17, P1581, DOI 10.1111/j.1469-0691.2010.03425.x
   Perovic O, 2017, EUR J CLIN MICROBIOL, V36, P2519, DOI 10.1007/s10096-017-3096-3
   Spencer DH, 2011, AM J CLIN PATHOL, V136, P690, DOI 10.1309/AJCP07UGYOKBVVNC
   Stanford Antimicrobial Stewardship Safety and Sustainability Program, 2019, STANF HLTH CAR ANT D
   Tenover FC, 2019, J CLIN MICROBIOL, V57, DOI 10.1128/JCM.01195-19
   Yossepowitch O, 2014, DIAGN MICR INFEC DIS, V78, P352, DOI 10.1016/j.diagmicrobio.2014.01.001
NR 17
TC 8
Z9 8
U1 0
U2 1
PU BMC
PI LONDON
PA CAMPUS, 4 CRINAN ST, LONDON N1 9XW, ENGLAND
EI 1471-2334
J9 BMC INFECT DIS
JI BMC Infect. Dis.
PD FEB 15
PY 2021
VL 21
IS 1
AR 177
DI 10.1186/s12879-021-05857-7
PG 9
WC Infectious Diseases
WE Science Citation Index Expanded (SCI-EXPANDED)
SC Infectious Diseases
GA QK3AL
UT WOS:000620253200003
PM 33588782
OA Green Submitted, gold, Green Published
DA 2024-08-24
ER

PT J
AU Grothe, C
   Belasco, AGD
   Bittencourt, ARD
   Vianna, LAC
   Sesso, RDC
   Barbosa, DA
AF Grothe, Cibele
   da Silva Belasco, Angelica Goncalves
   de Cassia Bittencourt, Ana Rita
   Carneiro Vianna, Lucila Amaral
   Cintra Sesso, Ricardo de Castro
   Barbosa, Dulce Aparecida
TI Incidence of Bloodstream Infection Among Patients on Hemodialysis by
   central Venous Catheter
SO REVISTA LATINO-AMERICANA DE ENFERMAGEM
LA English
DT Article
DE Catheterization; Renal Dialysis, Staphylococcus aureus
ID STAPHYLOCOCCUS-AUREUS BACTEREMIA; VASCULAR ACCESS; ENDOCARDITIS;
   MORTALITY
AB This study evaluated the incidence and risk factors of bloodstream infection (BSI) among patients with a double-lumen central venous catheter (CVC) for hemodialysis (HD) and identified the microorganisms isolated from the bloodstream. A follow-up included all patients (n=156) who underwent hemodialysis by double-lumen CVC at the Federal University of Sao Paulo - UNIFESP, Brazil, over a one-year period. From the group of patients; 94 presented BSI, of whom 39 had positive cultures at the central venous catheter insertion location. Of the 128 microorganisms isolated from the bloodstream, 53 were S. aureus, 30 were methicillin-sensitive and 23 were methicillin-resistant. Complications related to BSI included 35 cases of septicemia and 27 cases of endocarditis, of which 15 cases progressed to death. The incidence of BSI among these patients was shown to be very high, and this BSI progressed rapidly to the condition of severe infection with a high mortality rate.
C1 [Grothe, Cibele] Univ Fed Sao Paulo, Secretaria Pos Grad, Dept Enfermagem, BR-04024002 Sao Paulo, Brazil.
C3 Universidade Federal de Sao Paulo (UNIFESP)
RP Grothe, C (corresponding author), Univ Fed Sao Paulo, Secretaria Pos Grad, Dept Enfermagem, Rua Napoleao de Barros 754, BR-04024002 Sao Paulo, Brazil.
EM abelasco@denf.epm.br; lvianna@reitoria.epm.br; rsesso@nefro.epm.br
RI Belasco, Angélica Silva/AAC-7185-2020; Sesso, Ricardo C C/B-4767-2013;
   Vianna, Lucila/D-8518-2012; Barbosa, Dulce Aparecida/G-7295-2011;
   Barbosa, Dulce/P-7672-2019
OI Belasco, Angélica Silva/0000-0002-0307-6225; Barbosa, Dulce
   Aparecida/0000-0002-9912-4446; 
CR Arduino Matthew J, 2005, Nephrol News Issues, V19, P46
   *BETH NAT I HLTH, 2007, US REN DAT SYST
   Mesiano ERAB, 2007, REV LAT-AM ENFERM, V15, P453, DOI 10.1590/S0104-11692007000300014
   *CDCP, 2004, MMWR-MORBID MORTAL W, V53, P767
   Chand DH, 2005, AM J KIDNEY DIS, V45, P303, DOI 10.1053/j.ajkd.2004.10.017
   De Cicco M, 2003, J Vasc Access, V4, P83
   Doulton T, 2003, KIDNEY INT, V64, P720, DOI 10.1046/j.1523-1755.2003.00136.x
   Engemann JJ, 2005, INFECT CONT HOSP EP, V26, P534, DOI 10.1086/502580
   *ESRD, ESRD INC PREV
   Gonçalves EAP, 2004, ARTIF ORGANS, V28, P1043, DOI 10.1111/j.1525-1594.2004.00016.x
   Grothe C, 2009, NEPHROL NURS J, V36, P632
   Grothe Cibele, 2009, Nephrol Nurs J, V36, P613
   Horan TC, 2008, AM J INFECT CONTROL, V36, P309, DOI 10.1016/j.ajic.2008.03.002
   Jensen AG, 2003, DAN MED BULL, V50, P423
   Kim HS, 2005, J KOREAN MED SCI, V20, P313, DOI 10.3346/jkms.2005.20.2.313
   Naumovic RT, 2004, INT J ARTIF ORGANS, V27, P848, DOI 10.1177/039139880402701006
   Polkinghorne KR, 2004, J AM SOC NEPHROL, V15, P477, DOI 10.1097/01.ASN.0000109668.05157.05
   Saxena AK, 2005, SWISS MED WKLY, V135, P127
   Vanholder R, 2003, ACTA CLIN BELG, V58, P342, DOI 10.1179/acb.2003.58.6.002
   Yoon HJ, 2005, YONSEI MED J, V46, P496, DOI 10.3349/ymj.2005.46.4.496
NR 20
TC 24
Z9 29
U1 0
U2 3
PU UNIV SAO PAULO, ESCOLA DE ENFERMAGEM DE RIBEIRAO PRETO
PI RIBEIRAO PRETO
PA AV BANDEIRANTES, 3900, RIBEIRAO PRETO, SP 14040-902  A, BRAZIL
SN 1518-8345
J9 REV LAT-AM ENFERM
JI Rev. Latino-Am. Enfermagem
PD JAN-FEB
PY 2010
VL 18
IS 1
BP 73
EP 80
DI 10.1590/S0104-11692010000100012
PG 8
WC Nursing
WE Science Citation Index Expanded (SCI-EXPANDED); Social Science Citation Index (SSCI)
SC Nursing
GA 578PZ
UT WOS:000276307400012
PM 20428700
OA gold, Green Published
DA 2024-08-24
ER

PT J
AU Baker, AW
   Durkin, MJ
   Dicks, KV
   Lewis, SS
   Moehring, RW
   Chen, LF
   Sexton, DJ
   Anderson, DJ
AF Baker, Arthur W.
   Durkin, Michael J.
   Dicks, Kristen V.
   Lewis, Sarah S.
   Moehring, Rebekah W.
   Chen, Luke F.
   Sexton, Daniel J.
   Anderson, Deverick J.
TI Methicillin-Resistant <i>Staphylococcus aureus</i> Bloodstream Infection
   Surveillance: National Healthcare Safety Network's Laboratory-Identified
   Event Reporting versus Traditional Laboratory-Confirmed Bloodstream
   Infection Surveillance
SO INFECTION CONTROL AND HOSPITAL EPIDEMIOLOGY
LA English
DT Article
AB Hospitals must report cases of methicillin-resistant Staphylococcus aureus bloodstream infection (BSI) using a new laboratory-identified (LabID) event reporting module. BSI rates obtained using LabID differ from rates of BSI obtained from traditional surveillance (concordance of healthcare facility onset cases, 61%-76%) because definitions used to report LabID events are inconsistent with traditional BSI definitions.
C1 [Baker, Arthur W.; Durkin, Michael J.; Dicks, Kristen V.; Lewis, Sarah S.; Moehring, Rebekah W.; Chen, Luke F.; Sexton, Daniel J.; Anderson, Deverick J.] Duke Univ, Med Ctr, Dept Med, Div Infect Dis, Durham, NC 27710 USA.
   [Baker, Arthur W.; Durkin, Michael J.; Dicks, Kristen V.; Lewis, Sarah S.; Moehring, Rebekah W.; Chen, Luke F.; Sexton, Daniel J.; Anderson, Deverick J.] Duke Infect Control Outreach Network, Durham, NC USA.
   [Baker, Arthur W.; Durkin, Michael J.; Dicks, Kristen V.; Lewis, Sarah S.; Moehring, Rebekah W.; Chen, Luke F.; Sexton, Daniel J.; Anderson, Deverick J.] Duke Program Infect Prevent & Healthcare Epidemio, Durham, NC USA.
   [Moehring, Rebekah W.] Durham Vet Affairs Med Ctr, Durham, NC USA.
C3 Duke University; US Department of Veterans Affairs; Veterans Health
   Administration (VHA); Durham VA Medical Center
RP Baker, AW (corresponding author), Duke Univ, Med Ctr, Box 102359,Room 181,Hanes House, Durham, NC 27710 USA.
EM arthur.baker@dm.duke.edu
RI Baker, Arthur/AAK-4187-2020
OI Sexton, Daniel J/0000-0001-9604-5948; Anderson,
   Deverick/0000-0001-6882-5496; Moehring, Rebekah/0000-0001-7741-6029;
   Baker, Arthur/0000-0002-0914-0291; Durkin, Michael/0000-0003-4652-7089
FU NIAID NIH HHS [T32 AI100851, K23 AI095357] Funding Source: Medline
CR Anderson DJ, 2011, INFECT CONT HOSP EP, V32, P315, DOI 10.1086/658940
   Centers for Disease Control and Prevention (CDC), 2014, MULTIDRUG RESISTANT
   Centers for Disease Control and Prevention (CDC), 2012, OPERATIONAL GUIDANCE
   Centers for Disease Control and Prevention (CDC), 2014, CDCNHSN SURYEILLANCE
   Centers for Disease Control and Prevention (CDC), 2013, LABID EVENT FAQS
   Chihara S, 2010, BMC INFECT DIS, V10, DOI 10.1186/1471-2334-10-225
NR 6
TC 2
Z9 2
U1 0
U2 5
PU UNIV CHICAGO PRESS
PI CHICAGO
PA 1427 E 60TH ST, CHICAGO, IL 60637-2954 USA
SN 0899-823X
EI 1559-6834
J9 INFECT CONT HOSP EP
JI Infect. Control Hosp. Epidemiol.
PD OCT
PY 2014
VL 35
IS 10
BP 1286
EP 1289
DI 10.1086/678071
PG 4
WC Public, Environmental & Occupational Health; Infectious Diseases
WE Science Citation Index Expanded (SCI-EXPANDED)
SC Public, Environmental & Occupational Health; Infectious Diseases
GA AP2XF
UT WOS:000341938600010
PM 25203183
OA Green Accepted
DA 2024-08-24
ER

PT J
AU Picazo, JJ
   Betriu, C
   Culebras, E
   Rodríguez-Avial, I
   Gómez, M
   López, F
AF Picazo, Juan J.
   Betriu, Carmen
   Culebras, Esther
   Rodriguez-Avial, Iciar
   Gomez, Maria
   Lopez, Fatima
CA VIRA Study Grp
TI Activity of daptomycin against staphylococci collected from bloodstream
   infections in Spanish medical centers
SO DIAGNOSTIC MICROBIOLOGY AND INFECTIOUS DISEASE
LA English
DT Article
DE Daptomycin; Staphylococci; Bloodstream infections
ID GRAM-POSITIVE BACTERIA; IN-VITRO ACTIVITY; AUREUS BACTEREMIA; DECREASED
   SUSCEPTIBILITY; RESISTANT; VANCOMYCIN; STRAINS; SURVEILLANCE;
   ENDOCARDITIS; THERAPY
AB We used the broth microdilution method to determine the MICs of daptomycin and 13 comparator agents against 319 methicillin-susceptible Staphylococcus aureus isolates, 201 methicillin-resistant S. aureus (MRSA) isolates, and 183 coagulase-negative staphylococci (CoNS). Isolates were consecutively collected from bloodstream infections in 39 Spanish medical centers during a 3-month period (March through May 2008). Among MRSA, 1 isolate with intermediate susceptibility to vancomycin and 6 isolates resistant to linezolid were found. Nonsusceptibility to teicoplanin was detected in 3.9% of CoNS. Daptomycin was highly active against the staphylococcal blood isolates tested-all were inhibited at the daptomycin susceptibility breakpoint of <= 1 mu g/mL. Daptomycin retained its activity against the isolates that were resistant to teicoplanin or linezolid, or that had reduced susceptibility to vancomycin. These data suggest that daptomycin could be useful for the treatment of bloodstream infections caused by staphylococci. (C) 2009 Elsevier Inc. All rights reserved.
C1 [Picazo, Juan J.; Betriu, Carmen; Culebras, Esther; Rodriguez-Avial, Iciar; Gomez, Maria; Lopez, Fatima; VIRA Study Grp] Hosp Clin San Carlos, Serv Microbiol Clin, Madrid 28040, Spain.
C3 Hospital Clinico San Carlos
RP Betriu, C (corresponding author), Hosp Clin San Carlos, Serv Microbiol Clin, Madrid 28040, Spain.
EM cbetriu@efd.net
RI Marco, Francesc D/K-2900-2017; Chaves, Fernando/C-6176-2016; Bouza,
   Emilio/D-8661-2014; Culebras, ESTHER/AAA-3865-2019; rodriguez-avial,
   iciar/AAA-6968-2019; Lopez-Fabal, Fatima/N-7568-2015
OI Bouza, Emilio/0000-0001-6967-9267; Culebras, Esther/0000-0001-7395-2684;
   Rodriguez-Avial, Iciar/0000-0002-7552-3848; Lopez-Fabal,
   Fatima/0000-0003-1747-8003; Burillo, Almudena/0000-0003-2545-4204
FU Novartis, Spain
FX This work was supported by a financial grant from Novartis, Spain.; The
   members of the Spanish Vira Study Group (coordinator Juan J. Picazo,
   Spain) are as follows: Clotilde Fernandez and Ana Garcia Tapia, Hospital
   Universitario Puerta del Mar, Cadiz; Manuel Casal and Maria del Mar
   Casal, Hospital Universitario Reina Sofia Cordoba; Manuel de la Rosa and
   Antonio Martinez-Brocal, Hospital Universitario Virgen de las Nieves,
   Granada; Pilar Blanc and Jose Porras, Hospital Carlos Haya, Malaga;
   Evelio Perea and Alvaro Pascual, Hospital Universitario Virgen de la
   Macarena, Sevilla; Estrella Martin and Ana Isabel Aller, Hospital de
   Valme, Sevilla; Carmen Rubio and Estrella Duran, Hospital Universitario
   Lozano Blesa, Zaragoza; Maria Jesus Santos, Hospital Central de
   Asturias; Carmen Gallegos, Hospital Son Llatzer, Palma de Mallorca; Jose
   Luis Perez, Hospital Son Dureta, Palma de Mallorca; Rafael Carranza,
   Hospital La Mancha Centro, Alcazar de San Juan; Julia Bisquert and
   Carmen Gimeno, Hospital General Universitario, Guadalajara; Jose Angel
   Garcia-Rodriguez and Maria Jose Fresnadillo, Hospital Clinico
   Universitario, Salamanca; Santiago Garcia Carbajosa and Pablo Carrero,
   Complejo Hospitalario Sacyl, Segovia; Miguel Angel Bratos, Hospital
   Clinico Universitario, Valladolid; Guillem Prats and Rosa Bartolome,
   Hospital de la Vall d'Hebron, Barcelona; Maria Teresa Jimenez de Anta
   and Francesc Marco, Hospital Clinic i Provincial, Barcelona; Josep Maria
   Santamaria and Josepa Tapiol, Hospital Joan XIII, Tarragona; Gloria Royo
   and Pilar Lopez, Hospital General Universitario, Elche; Rosa Escoms,
   Hospital de Sagunto, Valencia; Miguel Gobernado and Jose Luis Lopez,
   Hospital La Fe, Valencia; Javier Blanco and Eugenio Garduno, Hospital
   Infanta Cristina, Badajoz; Cannen Gonzalez, Hospital Comarcal de Don
   Benito, Badajoz; Pilar Teno and Jeses Vinuelas Hospital San Pedro de
   Alcantara, Caceres; Marta Garcia Campello and Patricia Alvarez, Complejo
   ;Hospitalario de Pontevedra; Rosa Blazquez and Cristobal Ramirez,
   Hospital Morales Meseguer, Murcia; Joaquin Ruiz, Hospital Virgen de la
   Anixaca, Murcia; Carmen Fernandez Jauregui and Jose Javier Garcia Irure,
   Hospital de Navarra, Pamplona; Ramon Cistema, Hospital de Basurto,
   Bilbao; Jose Joaquin Rodriguez Otero and Fernando Chaves, Hospital 12 de
   Octubre, Madrid; Maria Dolores Romero and Jose Martinez Alarcon,
   Hospital General, Ciudad Real; Avelino Gutierrez and Rosa Gomez-Gil,
   Hospital La Paz, Madrid; Emilio Bouza and Emilia Cercenado, Hospital
   Universitario Gregorio Maranon; Ignacio Alos and Margarita Sanchez,
   Hospital Universitario de Getafe, Madrid; Isabel Wilhelmi and Concepcion
   Gomez Criado, Hospital Severo Ochoa, Leganes, Madrid; Jose Luis Gomez
   Garces and Almudena Burillo, Hospital General de Mestoles, Madrid, Juan
   J. Picazo and Elisa Perez-Cecilia, Hospital Clinico San Carlos, Madrid;
   Juan Jose Moreno, Hospital de Merida, Badajoz; Francisco Soriano and
   Ricardo Fernandez Roblas, Fundacion Jimenez Diaz, Madrid.
CR [Anonymous], 2012, Methods for Dilution Antimicrobial Susceptibility Tests for Bacteria that Grow Aerobically, Approved Standard
   Castanheira M, 2008, DIAGN MICR INFEC DIS, V61, P235, DOI 10.1016/j.diagmicrobio.2008.01.016
   Chua T, 2008, J CLIN MICROBIOL, V46, P2345, DOI 10.1128/JCM.00154-08
   Clinical and Laboratory Standards Institute, 2008, M100S18 CLSI
   Cuevas O, 2008, ENFERM INFEC MICR CL, V26, P269, DOI 10.1157/13120413
   DELATORRE M, 2008, 48 INT C ANT AG CHEM, P322
   Fowler VG, 2006, NEW ENGL J MED, V355, P653, DOI 10.1056/NEJMoa053783
   Fowler VG, 2005, JAMA-J AM MED ASSOC, V293, P3012, DOI 10.1001/jama.293.24.3012
   Gales AC, 2006, INT J ANTIMICROB AG, V27, P300, DOI 10.1016/j.ijantimicag.2005.11.008
   Garnier F, 2006, J ANTIMICROB CHEMOTH, V57, P146, DOI 10.1093/jac/dki413
   Lodise TP, 2008, ANTIMICROB AGENTS CH, V52, P3315, DOI 10.1128/AAC.00113-08
   Luh KT, 2000, ANTIMICROB AGENTS CH, V44, P3374, DOI 10.1128/AAC.44.12.3374-3380.2000
   Moise-Broder PA, 2004, CLIN INFECT DIS, V38, P1700, DOI 10.1086/421092
   Pfaller MA, 2007, DIAGN MICR INFEC DIS, V57, P459, DOI 10.1016/j.diagmicrobio.2006.10.007
   Robert J, 2006, J ANTIMICROB CHEMOTH, V57, P506, DOI 10.1093/jac/dki486
   Sader HS, 2006, CLIN MICROBIOL INFEC, V12, P844, DOI 10.1111/j.1469-0691.2006.01550.x
   Sader HS, 2006, ANTIMICROB AGENTS CH, V50, P2330, DOI 10.1128/AAC.01491-05
   Sakoulas G, 2004, J CLIN MICROBIOL, V42, P2398, DOI 10.1128/JCM.42.6.2398-2402.2004
   Sancak B, 2005, J ANTIMICROB CHEMOTH, V56, P519, DOI 10.1093/jac/dki272
   Soriano A, 2008, CLIN INFECT DIS, V46, P193, DOI 10.1086/524667
   Steinkraus G, 2007, J ANTIMICROB CHEMOTH, V60, P788, DOI 10.1093/jac/dkm258
   Trueba F, 2006, J CLIN MICROBIOL, V44, P1922, DOI 10.1128/JCM.44.5.1922-1923.2006
NR 22
TC 13
Z9 13
U1 0
U2 9
PU ELSEVIER SCIENCE INC
PI NEW YORK
PA 360 PARK AVE SOUTH, NEW YORK, NY 10010-1710 USA
SN 0732-8893
EI 1879-0070
J9 DIAGN MICR INFEC DIS
JI Diagn. Microbiol. Infect. Dis.
PD AUG
PY 2009
VL 64
IS 4
BP 448
EP 451
DI 10.1016/j.diagmicrobio.2009.03.020
PG 4
WC Infectious Diseases; Microbiology
WE Science Citation Index Expanded (SCI-EXPANDED)
SC Infectious Diseases; Microbiology
GA 488GS
UT WOS:000269337900015
PM 19631100
DA 2024-08-24
ER

PT J
AU Ferreira, ED
   Gómez, ASP
   Almeida, TVR
   Frank, CHM
   de Melo, SA
   Marinho, EPM
   Pinto, SD
   Feitoza, PVS
   Monte, RL
   Bastos, MD
AF Ferreira, Ewerton da Silva
   Gomez, Aline Stephanie Perez
   Almeida, Taynna Vernalha Rocha
   Frank, Carlos Henrique Michiles
   de Melo, Sabrina Araujo
   Marinho, Eveny Perlize Melo
   Pinto, Sergio Damasceno
   Feitoza, Pablo Vinicius Silveira
   Monte, Rossicleia Lins
   Bastos, Michele de Souza
TI Microbiological profile of bloodstream infections and antimicrobial
   resistance patterns at a tertiary referral hospital in Amazon, Brazil
SO REVISTA DA SOCIEDADE BRASILEIRA DE MEDICINA TROPICAL
LA English
DT Article
DE Antimicrobial resistance; Bloodstream infections; Sepsis; MRSA; ESBL
AB Background: Bloodstream infections (BSI) are a global health issue, leading to high mortality and morbidity among hospitalized patients.Methods: A retrospective, observational and descriptive study was conducted by reviewing blood culture records collected from patients with suspected BSI, between January 2017 and December 2019.Results: The most frequent antimicrobial resistant (AMR) pathogens were methicillin-resistant Staphylococcus aureus (MRSA) (40%), methicillin-resistant S. epidermidis (MRSE) (9.5%), and extended-spectrum beta-lactamase (ESBL)-producing Enterobacteriaceae (35.3%).Conclusions: Our findings underscore the importance of continued vigilance and advocate for the rational use of antimicrobial agents.
C1 [Ferreira, Ewerton da Silva; Gomez, Aline Stephanie Perez; Almeida, Taynna Vernalha Rocha; Frank, Carlos Henrique Michiles; Pinto, Sergio Damasceno; Feitoza, Pablo Vinicius Silveira; Monte, Rossicleia Lins; Bastos, Michele de Souza] Fundacao Med Trop Doutor Heitor Vieira Dourado, Lab Bacteriol, Manaus, AM, Brazil.
   [Ferreira, Ewerton da Silva] Univ Fed Amazonas, Programa Posgrad Biotecnol, Manaus, AM, Brazil.
   [Almeida, Taynna Vernalha Rocha; de Melo, Sabrina Araujo; Marinho, Eveny Perlize Melo; Pinto, Sergio Damasceno; Bastos, Michele de Souza] Univ Fed Amazonas, Programa Posgrad Ciencias Saude, Manaus, AM, Brazil.
C3 Universidade Federal de Amazonas; Universidade Federal de Amazonas
RP Bastos, MD (corresponding author), Fundacao Med Trop Doutor Heitor Vieira Dourado, Lab Bacteriol, Manaus, AM, Brazil.; Bastos, MD (corresponding author), Univ Fed Amazonas, Programa Posgrad Ciencias Saude, Manaus, AM, Brazil.
EM michelebastos99@gmail.com
RI Bastos, Michele Souza/AAS-7386-2020
OI Bastos, Michele Souza/0000-0003-3450-666X; Michiles Frank, Carlos
   Henrique/0000-0002-4202-2799; Feitoza, Pablo/0000-0003-2840-451X; da
   Silva Ferreira, Ewerton/0000-0003-3731-388X; LINS MONTE,
   ROSSICLEIA/0000-0002-2881-8205; Perez Gomez, Aline
   Stephanie/0000-0003-2997-0628
FU Fundacao de Amparo a Pesquisa do Estado do Amazonas (FAPEAM/PPP-CNPq)
   [016/2014]; FAPEAM/PCTI-EMERGESAUDE; FAPEAM/POSGRAD
FX We thank the medical group and the staff of the bacteriology laboratory
   of the FMT-HVD. This study was also supported by Fundacao de Amparo a
   Pesquisa do Estado do Amazonas (FAPEAM/PPP-CNPq edital n. 016/2014) .
   The study was carried out by students and professors enrolled at the
   Programa de Pos Graduacao em Ciencias da Saude (PPGCIS/UFAM) . ESF
   received fellowships from FAPEAM/PCTI-EMERGESAUDE. EPMM and SAM received
   fellowship support from FAPEAM/POSGRAD.
CR CLSI, 2023, CLSI Document M100, V33rd
   De Oliveira DMP, 2020, CLIN MICROBIOL REV, V33, DOI 10.1128/CMR.00181-19
   Diekema DJ, 2019, ANTIMICROB AGENTS CH, V63, DOI [10.1128/AAC.00355-19, 10.1128/aac.00355-19]
   Eells SJ, 2013, EPIDEMIOL INFECT, V141, P2140, DOI 10.1017/S0950268812002634
   Fox-Lewis A, 2018, EMERG INFECT DIS, V24, P841, DOI 10.3201/eid2405.171830
   Karanika S, 2016, CLIN INFECT DIS, V63, P310, DOI 10.1093/cid/ciw283
   Lang R, 2021, ECLINICALMEDICINE, V31, DOI 10.1016/j.eclinm.2020.100675
   Magiorakos AP, 2012, CLIN MICROBIOL INFEC, V18, P268, DOI 10.1111/j.1469-0691.2011.03570.x
   Moreno-Flores A, 2018, ENFERM INFEC MICR CL, V36, P403, DOI 10.1016/j.eimc.2017.06.006
   Peixoto PB, 2020, J MED MICROBIOL, V69, P41, DOI 10.1099/jmm.0.001117
   Rudd KE, 2020, LANCET, V395, P200, DOI 10.1016/S0140-6736(19)32989-7
   Taramasso L, 2016, VIRULENCE, V7, P320, DOI 10.1080/21505594.2016.1158359
   TEIXEIRA LA, 1995, J CLIN MICROBIOL, V33, P2400, DOI 10.1128/JCM.33.9.2400-2404.1995
   Turner P, 2019, BMC MED, V17, DOI 10.1186/s12916-019-1301-1
   van der Poll T, 2008, LANCET INFECT DIS, V8, P32, DOI 10.1016/S1473-3099(07)70265-7
NR 15
TC 0
Z9 0
U1 0
U2 0
PU SOC BRASILEIRA MEDICINA TROPICAL
PI BRASILIA
PA UNIV BRASILIA, NUCLEO MEDICINA TROPICAL E NUTRICAO, CAIXA POSTAL 4356,
   BRASILIA, DF 70919-970, BRAZIL
SN 0037-8682
J9 REV SOC BRAS MED TRO
JI Rev. Soc. Bras. Med. Trop.
PY 2023
VL 56
AR e03822023
DI 10.1590/0037-8682-0382-2023
PG 5
WC Parasitology; Tropical Medicine
WE Science Citation Index Expanded (SCI-EXPANDED)
SC Parasitology; Tropical Medicine
GA U1XH8
UT WOS:001082795900001
PM 37792844
OA gold, Green Published
DA 2024-08-24
ER

PT J
AU Sarikonda, KV
   Micek, ST
   Doherty, JA
   Reichley, RM
   Warren, D
   Kollef, MH
AF Sarikonda, Kiran V.
   Micek, Scott T.
   Doherty, Joshua A.
   Reichley, Richard M.
   Warren, David
   Kollef, Marin H.
TI Methicillin-resistant <i>Staphylococcus aureus</i> nasal colonization is
   a poor predictor of intensive care unit-acquired methicillin-resistant
   <i>Staphylococcus aureus</i> infections requiring antibiotic treatment
SO CRITICAL CARE MEDICINE
LA English
DT Article
DE Staphylococcus aureus; nasal colonization; nosocomial infection
ID NOSOCOMIAL INFECTION; HOSPITAL ADMISSION; SURGICAL-PATIENTS; MRSA
   INFECTIONS; RISK; SURVEILLANCE; BACTEREMIA; CARRIAGE; TRIAL;
   CHLORHEXIDINE
AB Objective: To test whether intensive care unit (ICU) nasal screening for methicillin-resistant Staphylococcus aureus (MRSA) predicts the presence or absence of MRSA infections requiring antimicrobial treatment.
   Design: A prospective cohort study.
   Setting: Medical ICU at Barnes-Jewish Hospital, a 1252-bed urban teaching hospital.
   Patients: Seven hundred forty-nine consecutive patients admitted to the medical ICU over a 7-mo period (November 2007 through June 2008).
   Interventions: Nasal swabs were obtained at ICU admission and weekly thereafter for MRSA detection by using polymerase chain reaction. All subjects were followed for the development of MRSA infection during their ICU stay.
   Measurements and Main Results: One hundred sixty-four (21.9%) patients had positive nasal colonization with MRSA at the time of ICU admission. The predictive accuracy of MRSA nasal colonization for ICU-acquired MRSA infections, either lower respiratory tract infection or bloodstream infection, was poor (lower respiratory tract infection: sensitivity, 24.2%; specificity, 78.5%; positive predictive value, 17.7%; and negative predictive value, 84.4%; and bloodstream infection: sensitivity, 23.1%; specificity, 78.2%; positive predictive value, 11.0%; and negative predictive value, 89.7%). Addition of nasal-colonization results obtained during the ICU stay did not appreciably change the predictive accuracy of this test for identification of subsequent lower respiratory tract infections and bloodstream infections attributed to MRSA requiring antimicrobial treatment.
   Conclusions: In this analysis, nasal colonization with MRSA was found to be a poor predictor for the subsequent occurrence of MRSA lower respiratory tract infections and MRSA bloodstream infections requiring antimicrobial treatment. Clinicians should be cautious in using the results of nasal-colonization testing to determine the need for MRSA treatment among patients with ICU-acquired infections. (Crit Care Med 2010; 38: 1991-1995)
C1 [Sarikonda, Kiran V.; Kollef, Marin H.] Washington Univ, Div Pulm & Crit Care Med, Sch Med, St Louis, MO 63130 USA.
   [Micek, Scott T.] Barnes Jewish Hosp, Dept Pharm, St Louis, MO 63110 USA.
   [Doherty, Joshua A.; Reichley, Richard M.] BJC Healthcare, Med Informat, St Louis, MO USA.
   [Warren, David] Washington Univ, Sch Med, Div Infect Dis, St Louis, MO 63110 USA.
C3 Washington University (WUSTL); Washington University (WUSTL);
   Barnes-Jewish Hospital; Washington University (WUSTL)
RP Kollef, MH (corresponding author), Washington Univ, Div Pulm & Crit Care Med, Sch Med, St Louis, MO 63130 USA.
EM mkollef@dom.wustl.edu
RI Wallon, David/AAI-1352-2020
OI Wallon, David/0000-0002-2634-7198; Warren, David/0000-0001-8679-8241
FU Barnes-Jewish Hospital Foundation
FX This work was supported by the Barnes-Jewish Hospital Foundation.
CR Calfee DP, 2008, INFECT CONT HOSP EP, V29, pS62, DOI 10.1086/591061
   Chaberny IF, 2008, J ANTIMICROB CHEMOTH, V62, P1422, DOI 10.1093/jac/dkn373
   Chen AE, 2009, PEDIATR INFECT DIS J, V28, P244, DOI 10.1097/INF.0b013e31818cb0c4
   Climo MW, 2009, CRIT CARE MED, V37, P1858, DOI 10.1097/CCM.0b013e31819ffe6d
   Climo MW, 2009, JAMA-J AM MED ASSOC, V301, P772, DOI 10.1001/jama.2009.149
   Corbella X, 1997, EUR J CLIN MICROBIOL, V16, P351, DOI 10.1007/BF01726362
   Croft CA, 2009, AM SURGEON, V75, P458
   Davis KA, 2004, CLIN INFECT DIS, V39, P776, DOI 10.1086/422997
   Diekema DJ, 2008, JAMA-J AM MED ASSOC, V299, P1190, DOI 10.1001/jama.299.10.1190
   Ellis MW, 2004, CLIN INFECT DIS, V39, P971, DOI 10.1086/423965
   Fishbain JT, 2003, INFECT CONT HOSP EP, V24, P415, DOI 10.1086/502224
   Garrouste-Orgeas M, 2001, INFECT CONT HOSP EP, V22, P687, DOI 10.1086/501846
   Harbarth S, 2008, JAMA-J AM MED ASSOC, V299, P1149, DOI 10.1001/jama.299.10.1149
   Honda H, 2010, INFECT CONT HOSP EP, V31, P584, DOI 10.1086/652530
   Horan TC, 2008, AM J INFECT CONTROL, V36, P309, DOI 10.1016/j.ajic.2008.03.002
   Keene A, 2010, CRIT CARE MED, V38, P109, DOI 10.1097/CCM.0b013e3181b42d03
   Kollef KE, 2008, CHEST, V133, P363, DOI 10.1378/chest.07-1825
   Kollef M, 2006, AM J RESP CRIT CARE, V173, P91, DOI 10.1164/rccm.200504-656OC
   Perl TM, 2002, NEW ENGL J MED, V346, P1871, DOI 10.1056/NEJMoa003069
   Piarroux R, 2004, CRIT CARE MED, V32, P2443, DOI 10.1097/01.CCM.0000147726.62304.7F
   Pujol M, 1996, AM J MED, V100, P509, DOI 10.1016/S0002-9343(96)00014-9
   Robicsek A, 2008, ANN INTERN MED, V148, P409, DOI 10.7326/0003-4819-148-6-200803180-00003
   Safdar N, 2008, AM J MED, V121, P310, DOI 10.1016/j.amjmed.2007.07.034
   Sakaki H, 2009, AM J INFECT CONTROL, V37, P580, DOI 10.1016/j.ajic.2009.02.008
   Schramm GE, 2006, CRIT CARE MED, V34, P2069, DOI 10.1097/01.CCM.0000227655.41566.3E
   Schweizer ML, 2008, INFECT CONT HOSP EP, V29, P972, DOI 10.1086/590665
   Segers P, 2006, JAMA-J AM MED ASSOC, V296, P2460, DOI 10.1001/jama.296.20.2460
   Squier C, 2002, INFECT CONT HOSP EP, V23, P495, DOI 10.1086/502095
   von Eiff C, 2001, NEW ENGL J MED, V344, P11, DOI 10.1056/NEJM200101043440102
   Wertheim HFL, 2004, LANCET, V364, P703, DOI 10.1016/S0140-6736(04)16897-9
   Zilberberg MD, 2008, EMERG INFECT DIS, V14, P1756, DOI 10.3201/eid1411.080337
   2004, NATL AM J INFECT CON, V32, P470
NR 32
TC 54
Z9 59
U1 0
U2 3
PU LIPPINCOTT WILLIAMS & WILKINS
PI PHILADELPHIA
PA 530 WALNUT ST, PHILADELPHIA, PA 19106-3621 USA
SN 0090-3493
J9 CRIT CARE MED
JI Crit. Care Med.
PD OCT
PY 2010
VL 38
IS 10
BP 1991
EP 1995
DI 10.1097/CCM.0b013e3181eeda3f
PG 5
WC Critical Care Medicine
WE Science Citation Index Expanded (SCI-EXPANDED)
SC General & Internal Medicine
GA 652XB
UT WOS:000282043800010
PM 20683260
DA 2024-08-24
ER

PT J
AU Huang, YC
   Su, LH
   Wu, TL
   Lin, TY
AF Huang, Yhu-Chering
   Su, Lin-Hui
   Wu, Tsu-Lan
   Lin, Tzou-Yien
TI Changing molecular epidemiology of methicillin-resistant
   <i>Staphylococcus aureus</i> bloodstream isolates from a teaching
   hospital in Northern Taiwan
SO JOURNAL OF CLINICAL MICROBIOLOGY
LA English
DT Article
ID NASAL CARRIAGE; INFECTIONS; CHILDREN
AB A changing molecular epidemiology of methicillin-resistant Staphylococcus aureus (MRSA) bloodstream isolates from a university-affiliated hospital in Taiwan during a 4-year interval was demonstrated. The changing epidemiology is due to the introduction of a new epidemic clone (sequence type 5) and a local community clone (sequence type 59) of MRSA into the hospital.
C1 Chang Gung Childrens Hosp, Dept Pediat, Div Pediat Infect Dis, Taoyuan, Taiwan.
   Chang Gung Univ, Sch Med, Taoyuan, Taiwan.
   Chang Gung Mem Hosp, Dept Clin Pathol, Taoyuan, Taiwan.
C3 Chang Gung Memorial Hospital; Chang Gung University; Chang Gung Memorial
   Hospital
RP Huang, YC (corresponding author), Chang Gung Childrens Hosp, Dept Pediat, Div Pediat Infect Dis, 5 Fu Shin St, Taoyuan, Taiwan.
EM ychuang@adm.cgmh.org.tw
CR Boyle-Vavra S, 2005, J CLIN MICROBIOL, V43, P4719, DOI 10.1128/JCM.43.9.4719-4730.2005
   Chen Chih-Jung, 2005, Journal of Microbiology Immunology and Infection, V38, P376
   Chen CJ, 2005, PEDIATR INFECT DIS J, V24, P40, DOI 10.1097/01.inf.0000148926.11227.1c
   Chen CT, 2001, J CHEM SOC DALTON, P1761, DOI 10.1039/b010017j
   Chen ML, 1999, J FORMOS MED ASSOC, V98, P426
   de Sousa MA, 2003, J CLIN MICROBIOL, V41, P159, DOI [10.1128/JCM.41.1.159-163.2002, 10.1128/JCM.41.1.159-163.2003]
   Enright MC, 2000, J CLIN MICROBIOL, V38, P1008, DOI 10.1128/JCM.38.3.1008-1015.2000
   Enright MC, 2002, P NATL ACAD SCI USA, V99, P7687, DOI 10.1073/pnas.122108599
   Fang Yin-Hua, 2004, Journal of Microbiology Immunology and Infection, V37, P29
   Hsueh PR, 2002, EMERG INFECT DIS, V8, P132
   Huang YC, 2005, PEDIATR INFECT DIS J, V24, P276, DOI 10.1097/01.inf.0000154333.46032.0f
   Huang YC, 2005, INFECT CONT HOSP EP, V26, P157, DOI 10.1086/502520
   Huang YC, 2004, PEDIATR INFECT DIS J, V23, P919, DOI 10.1097/01.inf.0000141745.12941.ef
   Huang YC, 2004, J CLIN MICROBIOL, V42, P307, DOI 10.1128/JCM.42.1.307-310.2004
   Lina G, 1999, CLIN INFECT DIS, V29, P1128, DOI 10.1086/313461
   *NCCLS, 2000, M2A7 NAT COMM CLIN L
   Oliveira DC, 2002, ANTIMICROB AGENTS CH, V46, P2155, DOI 10.1128/AAC.46.7.2155-2161.2002
   Robinson DA, 2003, ANTIMICROB AGENTS CH, V47, P3926, DOI 10.1128/AAC.47.12.3926-3934.2003
   Wang CC, 2004, CLIN INFECT DIS, V39, P481, DOI 10.1086/422642
   Wang JT, 2002, DIAGN MICR INFEC DIS, V42, P199, DOI 10.1016/S0732-8893(01)00351-0
   Wu Kun-Chan, 2002, Journal of Microbiology Immunology and Infection, V35, P53
NR 21
TC 56
Z9 59
U1 0
U2 3
PU AMER SOC MICROBIOLOGY
PI WASHINGTON
PA 1752 N ST NW, WASHINGTON, DC 20036-2904 USA
SN 0095-1137
EI 1098-660X
J9 J CLIN MICROBIOL
JI J. Clin. Microbiol.
PD JUN
PY 2006
VL 44
IS 6
BP 2268
EP 2270
DI 10.1128/JCM.00776-06
PG 3
WC Microbiology
WE Science Citation Index Expanded (SCI-EXPANDED)
SC Microbiology
GA 053VD
UT WOS:000238332900057
PM 16757637
OA Green Published
DA 2024-08-24
ER

PT J
AU Smith, JT
   Eckhardt, EM
   Hansel, NB
   Eliato, TR
   Martin, IW
   Andam, CP
AF Smith, Joshua T.
   Eckhardt, Elissa M.
   Hansel, Nicole B.
   Eliato, Tahmineh Rahmani
   Martin, Isabella W.
   Andam, Cheryl P.
TI Genome Evolution of Invasive Methicillin-Resistant Staphylococcus aureus
   in the Americas
SO MICROBIOLOGY SPECTRUM
LA English
DT Article
DE Staphylococcus aureus; bloodstream infection; invasive; genome
   evolution; methicillin resistance; MRSA; invasive microorganisms
ID MEC SCCMEC; EPIDEMIOLOGY; INFECTIONS; OUTBREAK; SEQUENCE; REPLACEMENT;
   QUALITY; CLONES; USA300; MODEL
AB Bloodstream infections due to S. aureus cause significant patient morbidity and mortality worldwide, exacerbated by the emergence and spread of methicillin resistant S. aureus (MRSA). This study provides important insights on the evolution and long-distance geographic expansion of two distinct MRSA lineages that predominate in bloodstream infections in the past 5 decades.
   Staphylococcus aureus causes a variety of debilitating and life-threatening diseases, and thus remains a challenging global health threat. S. aureus is remarkably diverse, yet only a minority of methicillin-resistant S. aureus (MRSA) clones have caused pandemic proportions of diseases. The genetic drivers of the successful dissemination of some clones across wide geographical expanses remain poorly understood. We analyzed 386 recently published MRSA genomes from bloodstream infections sampled in North, Central, and South America from 2011 to 2018. Here, we show that MRSA-associated bloodstream infections were attributable to two genetically distinct lineages. One lineage consisted almost exclusively of sequence type (ST) 8, which emerged in 1964. A second lineage emerged in 1986 and consisted of STs 5, 105, and 231. The two lineages have simultaneously disseminated across geographically distant sites. Sublineages rapidly diverged within locations in the early 2000s. Their diversification was associated with independent acquisitions of unique variants of the mobile mecA-carrying chromosomal cassette and distinct repertoires of antimicrobial resistance genes. We show that the evolution and spread of invasive multidrug-resistant MRSA in the Americas was driven by transcontinental dissemination, followed by more recent establishment and divergence of local pathogen populations. Our study highlights the need for continued international surveillance of high-risk clones to control the global health threat of multidrug resistance. IMPORTANCE Bloodstream infections due to S. aureus cause significant patient morbidity and mortality worldwide, exacerbated by the emergence and spread of methicillin resistant S. aureus (MRSA). This study provides important insights on the evolution and long-distance geographic expansion of two distinct MRSA lineages that predominate in bloodstream infections in the past 5 decades. The success of these two lineages partly lies on their acquisition of a diverse set of antimicrobial resistance genes and of unique variants of the mobile genetic element SCCmec that carries the gene mecA conferring resistance to beta-lactams. High-risk antimicrobial resistant clones can therefore rapidly disseminate across long distances and establish within local communities within a short period of time. These results have important implications for global initiatives and local epidemiological efforts to monitor and control invasive MRSA infections and transcontinental spread of multidrug resistance.
C1 [Smith, Joshua T.] Univ New Hampshire, Dept Mol Cellular & Biomed Sci, Durham, NH 03824 USA.
   [Smith, Joshua T.] Broad Inst MIT & Harvard, Cambridge, MA 02142 USA.
   [Eckhardt, Elissa M.; Hansel, Nicole B.; Martin, Isabella W.] Dartmouth Hitchcock Med Ctr, Lebanon, NH 03766 USA.
   [Eckhardt, Elissa M.; Hansel, Nicole B.; Martin, Isabella W.] Dartmouth Coll, Geisel Sch Med, 1 Med Ctr Dr, Lebanon, NH 03756 USA.
   [Eliato, Tahmineh Rahmani] Univ New Hampshire, Dept Chem Engn, Durham, NH 03824 USA.
   [Andam, Cheryl P.] SUNY Albany, Dept Biol Sci, Albany, NY 12222 USA.
C3 University System Of New Hampshire; University of New Hampshire; Harvard
   University; Massachusetts Institute of Technology (MIT); Broad
   Institute; Dartmouth College; Dartmouth College; University System Of
   New Hampshire; University of New Hampshire; State University of New York
   (SUNY) System; State University of New York (SUNY) Albany
RP Andam, CP (corresponding author), SUNY Albany, Dept Biol Sci, Albany, NY 12222 USA.
EM candam@albany.edu
OI Smith, Joshua/0000-0001-5511-8717
FU National Institutes of Health [1R35GM142924]; University at Albany
   College of Arts and Sciences, State University of New York; University
   of New Hampshire Graduate School Dissertation Year Fellowship
FX The authors thank the University of New Hampshire Resource Computing
   Center where all bioinformatics analyses were performed. C.P.A. was
   supported by the National Institutes of Health (Award no. 1R35GM142924)
   and startup research funds from the University at Albany College of Arts
   and Sciences, State University of New York. J.T.S. was supported by the
   University of New Hampshire Graduate School Dissertation Year
   Fellowship. The funders had no role in study design, data collection and
   analysis, decision to publish, and preparation of the manuscript and the
   findings do not necessarily reflect views and policies of the authors'
   institutions and funders. C.P.A. designed and guided the work; J.T.S.
   performed all bioinformatics analyses; E.M.E., N.B.H., and T.R.E. helped
   with compiling genetic and phenotypic data; C.P.A., I.W.M., and J.T.S.
   wrote the manuscript. All authors have read and approved the final
   manuscript. We declare no competing interests.
CR Arias CA, 2017, ANTIMICROB AGENTS CH, V61, DOI 10.1128/AAC.00816-17
   Azarian T, 2021, FRONT MICROBIOL, V12, DOI 10.3389/fmicb.2021.663831
   Bankevich A, 2012, J COMPUT BIOL, V19, P455, DOI 10.1089/cmb.2012.0021
   Benson MA, 2014, MOL MICROBIOL, V93, P664, DOI 10.1111/mmi.12682
   Boetzer M, 2011, BIOINFORMATICS, V27, P578, DOI 10.1093/bioinformatics/btq683
   Bortolaia V, 2020, J ANTIMICROB CHEMOTH, V75, P3491, DOI 10.1093/jac/dkaa345
   Challagundla L, 2018, FRONT MICROBIOL, V9, DOI 10.3389/fmicb.2018.01901
   Chambers HF, 2009, NAT REV MICROBIOL, V7, P629, DOI 10.1038/nrmicro2200
   Chatterjee Som S, 2013, Clin Epidemiol, V5, P205, DOI 10.2147/CLEP.S37071
   Chen HB, 2021, GENOME MED, V13, DOI 10.1186/s13073-021-00992-x
   Choo EJ, 2016, INFECT CHEMOTHER, V48, P267, DOI 10.3947/ic.2016.48.4.267
   Clinical and Laboratory Standards Institute, 2018, VET08 CLSI
   Collins J, 2010, ISME J, V4, P577, DOI 10.1038/ismej.2009.151
   Conceiçao T, 2007, CLIN MICROBIOL INFEC, V13, P971, DOI 10.1111/j.1469-0691.2007.01794.x
   Croucher NJ, 2015, NUCLEIC ACIDS RES, V43, DOI 10.1093/nar/gku1196
   Didelot X, 2018, NUCLEIC ACIDS RES, V46, DOI 10.1093/nar/gky783
   Diekema DJ, 2019, ANTIMICROB AGENTS CH, V63, DOI [10.1128/AAC.00355-19, 10.1128/aac.00355-19]
   Diep BA, 2006, LANCET, V367, P731, DOI 10.1016/S0140-6736(06)68231-7
   Hoang DT, 2018, MOL BIOL EVOL, V35, P518, DOI 10.1093/molbev/msx281
   Enright MC, 2000, J CLIN MICROBIOL, V38, P1008, DOI 10.1128/JCM.38.3.1008-1015.2000
   Gurevich A, 2013, BIOINFORMATICS, V29, P1072, DOI 10.1093/bioinformatics/btt086
   Hall RJ., 2021, MICROB GENOM, V7
   Harkins CP, 2017, GENOME BIOL, V18, DOI 10.1186/s13059-017-1252-9
   Hayamizu M, 2017, IEEE ACM T COMPUT BI, V14, P468, DOI 10.1109/TCBB.2016.2550431
   Hu DL, 2021, ANIM DIS, V1, DOI 10.1186/s44149-021-00007-7
   Ito T, 2009, ANTIMICROB AGENTS CH, V53, P4961, DOI 10.1128/AAC.00579-09
   Jamrozy DM, 2016, MICROB GENOMICS, V2, DOI 10.1099/mgen.0.000058
   Joensen KG, 2014, J CLIN MICROBIOL, V52, P1501, DOI 10.1128/JCM.03617-13
   Kalyaanamoorthy S, 2017, NAT METHODS, V14, P587, DOI [10.1038/NMETH.4285, 10.1038/nmeth.4285]
   Katoh K, 2009, METHODS MOL BIOL, V537, P39, DOI 10.1007/978-1-59745-251-9_3
   King JM, 2016, MSPHERE, V1, DOI 10.1128/mSphere.00071-16
   Kourtis AP, 2019, MMWR-MORBID MORTAL W, V68, P214, DOI 10.15585/mmwr.mm6809e1
   Kwon NH, 2005, J ANTIMICROB CHEMOTH, V56, P624, DOI 10.1093/jac/dki306
   Laupland KB, 2013, CLIN MICROBIOL INFEC, V19, P465, DOI 10.1111/j.1469-0691.2012.03903.x
   Lee AS, 2018, NAT REV DIS PRIMERS, V4, DOI 10.1038/nrdp.2018.33
   Letunic I, 2019, NUCLEIC ACIDS RES, V47, pW256, DOI 10.1093/nar/gkz239
   Liu B, 2019, NUCLEIC ACIDS RES, V47, pD687, DOI 10.1093/nar/gky1080
   Liu JY, 2016, MICROB PATHOGENESIS, V101, P56, DOI 10.1016/j.micpath.2016.10.028
   Maeda M, 2016, BIOL PHARM BULL, V39, P1195, DOI 10.1248/bpb.b16-00255
   McCarthy AJ, 2014, GENOME BIOL EVOL, V6, P2697, DOI 10.1093/gbe/evu214
   Minh BQ, 2020, MOL BIOL EVOL, V37, P1530, DOI 10.1093/molbev/msaa015
   Monecke S, 2011, PLOS ONE, V6, DOI 10.1371/journal.pone.0017936
   Mwangi MM, 2007, P NATL ACAD SCI USA, V104, P9451, DOI 10.1073/pnas.0609839104
   Nadalin F, 2012, BMC BIOINFORMATICS, V13, DOI 10.1186/1471-2105-13-S14-S8
   Nambiar K, 2018, J INFECTION, V77, P516, DOI 10.1016/j.jinf.2018.08.015
   NEI M, 1981, GENETICS, V98, P625
   Park KH, 2017, PLOS ONE, V12, DOI 10.1371/journal.pone.0179003
   Parks DH, 2015, GENOME RES, V25, P1043, DOI 10.1101/gr.186072.114
   Petit RA, 2018, PEERJ, V6, DOI 10.7717/peerj.5261
   Planet PJ, 2015, J INFECT DIS, V212, P1874, DOI 10.1093/infdis/jiv320
   Roberts JC, 2013, SPRINGERPLUS, V2, DOI 10.1186/2193-1801-2-133
   Seemann T, 2014, BIOINFORMATICS, V30, P2068, DOI 10.1093/bioinformatics/btu153
   Smith JT, 2021, BMC INFECT DIS, V21, DOI 10.1186/s12879-021-06293-3
   Spada E, 2004, J CLIN MICROBIOL, V42, P4230, DOI 10.1128/JCM.42.9.4230-4236.2004
   Spaulding AR, 2013, CLIN MICROBIOL REV, V26, P422, DOI 10.1128/CMR.00104-12
   Stewardson AJ, 2016, EUROSURVEILLANCE, V21, P5, DOI 10.2807/1560-7917.ES.2016.21.33.30319
   Strauss L, 2017, P NATL ACAD SCI USA, V114, pE10596, DOI 10.1073/pnas.1702472114
   Sullivan MJ, 2019, J CLIN MICROBIOL, V57, DOI 10.1128/JCM.01261-19
   Talan DA, 2011, CLIN INFECT DIS, V53, P144, DOI 10.1093/cid/cir308
   Tavare S, 1986, Lect Math Life Sci, V17, P57
   Thwaites GE, 2018, LANCET, V391, P668, DOI 10.1016/S0140-6736(17)32456-X
   Tong SYC, 2015, CLIN MICROBIOL REV, V28, P603, DOI 10.1128/CMR.00134-14
   Tonkin-Hill G, 2020, GENOME BIOL, V21, DOI 10.1186/s13059-020-02090-4
   Tonkin-Hill Gerry, 2018, Wellcome Open Res, V3, P93, DOI 10.12688/wellcomeopenres.14694.1
   Volz EM, 2018, SYST BIOL, V67, P719, DOI 10.1093/sysbio/syy007
   Weterings V, 2017, J CLIN MICROBIOL, V55, P2808, DOI 10.1128/JCM.00459-17
   Zhou ZM, 2018, GENOME RES, V28, P1395, DOI 10.1101/gr.232397.117
NR 67
TC 7
Z9 8
U1 0
U2 7
PU AMER SOC MICROBIOLOGY
PI WASHINGTON
PA 1752 N ST NW, WASHINGTON, DC 20036-2904 USA
SN 2165-0497
J9 MICROBIOL SPECTR
JI Microbiol. Spectr.
PD JUN
PY 2022
VL 10
IS 3
DI 10.1128/spectrum.00201-22
EA MAY 2022
PG 13
WC Microbiology
WE Science Citation Index Expanded (SCI-EXPANDED)
SC Microbiology
GA 3T6CM
UT WOS:000806371600003
PM 35638778
OA Green Published, gold
DA 2024-08-24
ER

PT J
AU Godbout, EJ
   Rittmann, BJ
   Fleming, M
   Albert, H
   Major, Y
   Nguyen, HJ
   Noda, AJ
   Cooper, K
   Doll, M
   Stevens, MP
   Bearman, G
AF Godbout, Emily J.
   Rittmann, Barry J.
   Fleming, Michele
   Albert, Heather
   Major, Yvette
   Nguyen, Huong Jane
   Noda, Andrew J.
   Cooper, Kaila
   Doll, Michelle
   Stevens, Michael P.
   Bearman, Gonzalo
TI Impact of discontinuation of contact precautions on central-line
   associated bloodstream infections in an academic children's hospital
SO INFECTION CONTROL AND HOSPITAL EPIDEMIOLOGY
LA English
DT Article
ID RESISTANT-BACTERIA; TRANSMISSION; DEPRESSION; MRSA; VRE
AB We investigated the impact of discontinuation of contact precautions for methicillin-resistant Staphylococcus aureus and vancomycin-resistant Enterococcus infected or colonized patients on central-line associated bloodstream infection rates at an academic children's hospital. Discontinuation of contact precautions with a bundled horizontal infection prevention platform resulted in no adverse impact on CLABSI rates.
C1 [Godbout, Emily J.] Virginia Commonwealth Univ Hlth Syst, Childrens Hosp Richmond, Dept Pediat, Div Pediat Infect Dis, Richmond, VA 23298 USA.
   [Rittmann, Barry J.; Fleming, Michele; Albert, Heather; Major, Yvette; Nguyen, Huong Jane; Cooper, Kaila; Doll, Michelle; Stevens, Michael P.; Bearman, Gonzalo] Virginia Commonwealth Univ Hlth Syst, Healthcare Infect Prevent Program, Richmond, VA USA.
   [Noda, Andrew J.] Virginia Commonwealth Univ Hlth Syst, Dept Pharm, Richmond, VA USA.
C3 Virginia Commonwealth University; Virginia Commonwealth University;
   Virginia Commonwealth University
RP Godbout, EJ (corresponding author), Virginia Commonwealth Univ Hlth Syst, Childrens Hosp Richmond, Dept Pediat, Div Pediat Infect Dis, Richmond, VA 23298 USA.
EM emily.godbout@vcuhealth.org
RI Stevens, Michael P./ABB-3726-2020; Godbout, Emily/ABB-8043-2020;
   Bearman, Gonzalo/ABB-2443-2020; Doll, Michelle/ABB-4756-2020
OI Stevens, Michael P./0000-0001-5042-4088; 
CR [Anonymous], HAI DAT STAT
   Bearman G, 2018, INFECT CONT HOSP EP, V39, P676, DOI 10.1017/ice.2018.57
   Catalano G, 2003, SOUTH MED J, V96, P141, DOI 10.1097/01.SMJ.0000050683.36014.2E
   Day HR, 2011, AM J INFECT CONTROL, V39, P163, DOI 10.1016/j.ajic.2010.06.024
   Edmond MB, 2015, INFECT CONT HOSP EP, V36, P978, DOI 10.1017/ice.2015.99
   Gandra S, 2014, J HOSP INFECT, V88, P170, DOI 10.1016/j.jhin.2014.09.003
   Harris AD, 2013, JAMA-J AM MED ASSOC, V310, P1571, DOI 10.1001/jama.2013.277815
   Huskins WC, 2011, NEW ENGL J MED, V364, P1407, DOI 10.1056/NEJMoa1000373
   Stelfox HT, 2003, JAMA-J AM MED ASSOC, V290, P1899, DOI 10.1001/jama.290.14.1899
NR 9
TC 6
Z9 6
U1 0
U2 3
PU CAMBRIDGE UNIV PRESS
PI NEW YORK
PA 32 AVENUE OF THE AMERICAS, NEW YORK, NY 10013-2473 USA
SN 0899-823X
EI 1559-6834
J9 INFECT CONT HOSP EP
JI Infect. Control Hosp. Epidemiol.
PD APR
PY 2019
VL 40
IS 4
BP 473
EP 475
DI 10.1017/ice.2019.19
PG 3
WC Public, Environmental & Occupational Health; Infectious Diseases
WE Science Citation Index Expanded (SCI-EXPANDED)
SC Public, Environmental & Occupational Health; Infectious Diseases
GA KD1BV
UT WOS:000507607500016
PM 30777579
DA 2024-08-24
ER

PT J
AU McNicholas, S
   Shore, AC
   Coleman, DC
   Humphreys, H
   Hughes, DF
AF McNicholas, Sinead
   Shore, Anna C.
   Coleman, David C.
   Humphreys, Hilary
   Hughes, Deirdre Fitzgerald
TI DNA Microarray Genotyping and Virulence and Antimicrobial Resistance
   Gene Profiling of Methicillin-Resistant <i>Staphylococcus aureus</i>
   Bloodstream Isolates from Renal Patients
SO JOURNAL OF CLINICAL MICROBIOLOGY
LA English
DT Article
ID CLINICAL-OUTCOMES; SEPTIC SHOCK; EPIDEMIOLOGY; HEMODIALYSIS;
   ASSOCIATIONS; INFECTIONS; BACTEREMIA; STRAINS
AB Thirty-six methicillin-resistant Staphylococcus aureus (MRSA) bloodstream isolates from renal patients were genetically characterized by DNA microarray analysis and spa typing. The isolates were highly clonal, belonging mainly to ST22-MRSA-IV. The immune evasion and enterotoxin gene clusters were found in 29/36 (80%) and 33/36 (92%) isolates, respectively.
C1 [McNicholas, Sinead; Humphreys, Hilary; Hughes, Deirdre Fitzgerald] Beaumont Hosp, RCSI, Dept Clin Microbiol, Educ & Res Ctr, Dublin 9, Ireland.
   [Shore, Anna C.; Coleman, David C.] Univ Dublin, Trinity Coll Dublin, Dublin Dent Univ Hosp, Microbiol Res Unit,Div Oral Biosci, Dublin 2, Ireland.
   [Humphreys, Hilary] Beaumont Hosp, Dept Microbiol, Dublin 9, Ireland.
C3 Royal College of Surgeons - Ireland; Trinity College Dublin
RP Hughes, DF (corresponding author), Beaumont Hosp, RCSI, Dept Clin Microbiol, Educ & Res Ctr, Smurfit Bldg, Dublin 9, Ireland.
EM dfitzgeraldhughes@rcsi.ie
RI Coleman, David C./C-2008-2009; Humphreys, Hilary/C-9918-2012;
   Fitzgerald-Hughes, Deirdre/D-2882-2012
OI Coleman, David C./0000-0003-1797-2888; Shore, Anna/0000-0002-6667-0918;
   Fitzgerald-Hughes, Deirdre/0000-0002-4843-3839; Humphreys,
   Hilary/0000-0002-9646-2183
CR Dauwalder O, 2006, J LEUKOCYTE BIOL, V80, P753, DOI 10.1189/jlb.0306232
   Diekema DJ, 2003, J CLIN MICROBIOL, V41, P3655, DOI 10.1128/JCM.41.8.3655-3660.2003
   Diekema DJ, 2001, CLIN INFECT DIS, V32, pS114, DOI 10.1086/320184
   Engemann JJ, 2005, INFECT CONT HOSP EP, V26, P534, DOI 10.1086/502580
   Ferry T, 2005, CLIN INFECT DIS, V41, P771, DOI 10.1086/432798
   Fowler VG, 2007, J INFECT DIS, V196, P738, DOI 10.1086/520088
   Health Protection Surveillance Centre, 2010, ENH EARS NET SURV RE
   Inrig JK, 2006, CLIN J AM SOC NEPHRO, V1, P518, DOI 10.2215/CJN.01301005
   Lalani T, 2008, J CLIN MICROBIOL, V46, P2890, DOI 10.1128/JCM.00905-08
   Li Y, 2009, CLIN J AM SOC NEPHRO, V4, P428, DOI 10.2215/CJN.03760708
   Monecke S, 2008, CLIN MICROBIOL INFEC, V14, P534, DOI 10.1111/j.1469-0691.2008.01986.x
   Monecke S, 2005, CLIN MICROBIOL INFEC, V11, P825, DOI 10.1111/j.1469-0691.2005.01243.x
   Monecke S, 2008, FEMS IMMUNOL MED MIC, V53, P237, DOI 10.1111/j.1574-695X.2008.00426.x
   Monecke S, 2011, PLOS ONE, V6, DOI 10.1371/journal.pone.0017936
   O'Connell B., 2009, NATL METICILLIN RESI
   van Belkum A, 2006, J CLIN MICROBIOL, V44, P1555, DOI 10.1128/JCM.44.4.1555-1557.2006
   van der Mee-Marquet N, 2004, J CLIN MICROBIOL, V42, P5650, DOI 10.1128/JCM.42.12.5650-5657.2004
   van Wamel WJB, 2006, J BACTERIOL, V188, P1310, DOI 10.1128/JB.188.4.1310-1315.2006
NR 18
TC 10
Z9 12
U1 0
U2 5
PU AMER SOC MICROBIOLOGY
PI WASHINGTON
PA 1752 N ST NW, WASHINGTON, DC 20036-2904 USA
SN 0095-1137
J9 J CLIN MICROBIOL
JI J. Clin. Microbiol.
PD DEC
PY 2011
VL 49
IS 12
BP 4349
EP 4351
DI 10.1128/JCM.05017-11
PG 3
WC Microbiology
WE Science Citation Index Expanded (SCI-EXPANDED)
SC Microbiology
GA 862SC
UT WOS:000298113400060
PM 21940465
OA Green Published, Bronze, Green Submitted
DA 2024-08-24
ER

PT J
AU Boucher, HW
AF Boucher, Helen W.
TI Challenges in Anti-Infective Development in the Era of Bad Bugs, No
   Drugs: A Regulatory Perspective Using the Example of Bloodstream
   Infection as an Indication
SO CLINICAL INFECTIOUS DISEASES
LA English
DT Article
ID RESISTANT STAPHYLOCOCCUS-AUREUS; CARE-ASSOCIATED INFECTIONS;
   DISEASES-SOCIETY; EPIDEMIOLOGY; ENDOCARDITIS; BACTEREMIA; UPDATE; AGENTS
AB Bloodstream infections present many challenges to clinicians. The number of hospitalized patients with bloodstream infection continues to increase, and the number of newly available antimicrobial agents to treat these particularly lethal infections and many other serious infections continues to decrease. Drug-development programs for bloodstream infection that have adhered to existing regulatory guidelines have not been significantly successful. This article examines the regulatory history of the bloodstream infection indication as an example of the challenges faced by individuals and sponsors developing drugs for treatment of the current spectrum of antimicrobial-resistant infections, with the goal of providing insight into development pathways for agents targeting drug-resistant bacterial pathogens. Disease-specific and pathogen-specific indications are discussed, and recent regulatory approvals for bloodstream infection caused by vancomycin-resistant Enterococcus faecium and methicillin-resistant Staphylococcus aureus are reviewed.
C1 [Boucher, Helen W.] Tufts Med Ctr, Div Infect Dis, Boston, MA 02111 USA.
   [Boucher, Helen W.] Tufts Univ, Sch Med, Div Infect Dis, Boston, MA 02111 USA.
C3 Tufts Medical Center; Tufts University
RP Boucher, HW (corresponding author), Tufts Med Ctr, Div Infect Dis, 750 Washington St,Box 238, Boston, MA 02111 USA.
EM hboucher@tuftsmedicalcenter.org
FU Cubist Pharmaceuticals
FX This article is part of a supplement entitled "Symposium in Honor of the
   Memory of Francis P. Tally, MD, Held at Tufts Medical Center and Tufts
   University School of Medicine, 11 June 2007," which was sponsored by
   Tufts Medical Center, with an unrestricted grant from Cubist
   Pharmaceuticals.
CR [Anonymous], BAD BUGS DRUGS ANT D
   BONE RC, 1992, CHEST, V101, P1644, DOI 10.1378/chest.101.6.1644
   Boucher HW, 2008, CLIN INFECT DIS, V46, pS344, DOI 10.1086/533590
   Boucher HW, 2009, CLIN INFECT DIS, V48, P1, DOI 10.1086/595011
   BRYAN CS, 1989, CLIN MICROBIOL REV, V2, P329, DOI 10.1128/CMR.2.4.329-353.1989
   Cardo D, 2004, AM J INFECT CONTROL, V32, P470, DOI 10.1016/j.ajic.2004.10.001
   Chopra I, 2008, LANCET INFECT DIS, V8, P133, DOI 10.1016/S1473-3099(08)70018-5
   Chu Vivian H, 2005, Am J Med, V118, P1416, DOI 10.1016/j.amjmed.2005.06.011
   Cosgrove SE, 2008, CLIN INFECT DIS, V46, pS386, DOI 10.1086/533595
   Drees M, 2006, CURR OPIN INFECT DIS, V19, P544, DOI 10.1097/QCO.0b013e328010683e
   Eliopoulos GM, 2005, EUR J CLIN MICROBIOL, V24, P826, DOI 10.1007/s10096-005-0055-1
   *EUR MED AG, 2007, CUB EUR PUBL ASS RES
   Fowler VG, 2006, NEW ENGL J MED, V355, P653, DOI 10.1056/NEJMoa053783
   Fowler VG, 2005, JAMA-J AM MED ASSOC, V293, P3012, DOI 10.1001/jama.293.24.3012
   Fowler VG, 2003, ARCH INTERN MED, V163, P2066, DOI 10.1001/archinte.163.17.2066
   Juan-Torres A, 2007, INT J ANTIMICROB AG, V30, pS80, DOI 10.1016/j.ijantimicag.2007.06.021
   Klevens RM, 2008, CLIN INFECT DIS, V47, P927, DOI 10.1086/591698
   Klevens RM, 2007, JAMA-J AM MED ASSOC, V298, P1763, DOI 10.1001/jama.298.15.1763
   LIBMAN H, 1984, ARCH INTERN MED, V144, P541, DOI 10.1001/archinte.144.3.541
   Lowy FD, 1998, NEW ENGL J MED, V339, P520, DOI 10.1056/NEJM199808203390806
   Noskin GA, 2005, CLIN INFECT DIS, V41, pS303, DOI 10.1086/431672
   Pankey GA, 2005, J ANTIMICROB CHEMOTH, V56, P470, DOI 10.1093/jac/dki248
   Rice LB, 2008, J INFECT DIS, V197, P1079, DOI 10.1086/533452
   SORBELLO A, 2008, BACTEREMIA CRBSI LAB
   SORETH J, 2006, BACTEREMIA ENDOCARDI
   Spellberg B, 2004, CLIN INFECT DIS, V38, P1279, DOI 10.1086/420937
   Spellberg B, 2008, CLIN INFECT DIS, V46, P155, DOI 10.1086/524891
   Talbot GH, 2006, CLIN INFECT DIS, V42, P657, DOI 10.1086/499819
   Toivonen M, 2007, INT J ANTIMICROB AG, V30, pS103, DOI 10.1016/j.ijantimicag.2007.06.031
   *US FDA, 1999, GUID IND CATH REL BL
   *US FDA, 2004, ANT RES DRUG DEV FDA
   *US FDA, 1992, 2 US DEP HLTH HUM SE
   *US FDA, 2006, DAPT ANT DRUGS ADV C
   Weinstein MP, 1997, CLIN INFECT DIS, V24, P584, DOI 10.1093/clind/24.4.584
NR 34
TC 49
Z9 58
U1 0
U2 8
PU OXFORD UNIV PRESS INC
PI CARY
PA JOURNALS DEPT, 2001 EVANS RD, CARY, NC 27513 USA
SN 1058-4838
EI 1537-6591
J9 CLIN INFECT DIS
JI Clin. Infect. Dis.
PD JAN 1
PY 2010
VL 50
SU 1
BP S4
EP S9
DI 10.1086/647937
PG 6
WC Immunology; Infectious Diseases; Microbiology
WE Science Citation Index Expanded (SCI-EXPANDED)
SC Immunology; Infectious Diseases; Microbiology
GA 543EU
UT WOS:000273554500002
PM 20067391
OA Bronze
DA 2024-08-24
ER

PT J
AU Vanderkooi, OG
   Gregson, DB
   Kellner, JD
   Laupland, KB
AF Vanderkooi, Otto G.
   Gregson, Daniel B.
   Kellner, James D.
   Laupland, Kevin B.
TI <i>Staphylococcus aureus</i> bloodstream infections in children: A
   population-based assessment
SO PAEDIATRICS & CHILD HEALTH
LA English
DT Article
DE Bloodstream infection; Clinical syndromes; Staphylococcus aureus
ID RISK-FACTORS; ANTIMICROBIAL RESISTANCE; CHANGING EPIDEMIOLOGY; MRSA
   BACTEREMIA; SURVEILLANCE; HOSPITALS; MORTALITY; CALGARY; CANADA; WALES
AB BACKGROUND: Although Staphylococcus aureus is a major cause of bloodstream infections, population-based data on these infections in children are limited.
   OBJECTIVE: To describe the epidemiology of S aureus bacteremia in children.
   METHODS: Population-based surveillance for all incident S aureus bacteremias was conducted among children (18 years of age or younger) living in the Calgary Health Region (Alberta) from 2000 to 2006.
   RESULTS: During the seven-year study, 120 S aureus bloodstream infections occurred among 119 patients; 27% were nosocomial, 18% health care associated and 56% community acquired. The annual incidence was 6.5/100,000 population and 0.094/1000 live births. A total of 52% had a significant underlying condition, and this was higher for nosocomial cases. Bone and joint (40%), bacteremia without a focus (33%), and skin and soft tissue infections (15%) were the most common clinical syndromes. Infections due to methicillin-resistant S aureus were uncommon (occurring in one infection) and three patients (2.5%) died.
   CONCLUSIONS: S aureus bacteremia is an important cause of morbidity in the paediatric age group. Underlying medical conditions and implanted devices are important risk factors. Methicillin-resistant S aureus and mortality rates are low.
C1 [Vanderkooi, Otto G.; Kellner, James D.] Univ Calgary, Dept Paediat, Alberta Hlth Serv Calgary & Area, Calgary, AB T2N 1N4, Canada.
   [Vanderkooi, Otto G.; Kellner, James D.] Univ Calgary, Dept Microbiol & Infect Dis, Alberta Hlth Serv Calgary & Area, Calgary, AB, Canada.
   [Vanderkooi, Otto G.; Gregson, Daniel B.; Laupland, Kevin B.] Univ Calgary, Dept Pathol & Lab Med, Alberta Hlth Serv Calgary & Area, Calgary, AB, Canada.
   [Vanderkooi, Otto G.; Gregson, Daniel B.; Kellner, James D.] Univ Calgary, Calgary Lab Serv, Alberta Hlth Serv Calgary & Area, Calgary, AB, Canada.
   [Gregson, Daniel B.; Laupland, Kevin B.] Univ Calgary, Dept Med, Alberta Hlth Serv Calgary & Area, Calgary, AB, Canada.
   [Kellner, James D.; Laupland, Kevin B.] Univ Calgary, Dept Community & Hlth Sci, Alberta Hlth Serv Calgary & Area, Calgary, AB, Canada.
C3 University of Calgary; Alberta Health Services (AHS); Alberta Health
   Services (AHS); University of Calgary; Alberta Health Services (AHS);
   University of Calgary; University of Calgary; Alberta Health Services
   (AHS); Alberta Health Services (AHS); University of Calgary; Alberta
   Health Services (AHS); University of Calgary
RP Vanderkooi, OG (corresponding author), Alberta Childrens Prov Gen Hosp, Room C4-620,2888 Shaganappi Trail NW, Calgary, AB T3B 6A8, Canada.
EM ovanderk@ucalgary.ca
RI Laupland, kevin/AAJ-6339-2020; Laupland, Kevin/AAG-3656-2020; Kellner,
   James Duncan/D-6358-2011
OI Laupland, kevin/0000-0002-1205-5354; Kellner, James
   Duncan/0000-0002-9083-2980
CR Benfield T, 2007, CLIN MICROBIOL INFEC, V13, P257, DOI 10.1111/j.1469-0691.2006.01589.x
   Chuang YY, 2004, ACTA PAEDIATR, V93, P786, DOI [10.1080/08035250410028084, 10.1111/j.1651-2227.2004.tb03019.x]
   Clinical and laboratory standards institute, 2009, M07A8 CLIN LAB STAND, P29
   Collignon P, 2005, EMERG INFECT DIS, V11, P554, DOI 10.3201/eid1104.040772
   Frank M, 2005, SCAND J INFECT DIS, V37, P177, DOI 10.1080/00365540410020956
   Frederiksen MS, 2007, PEDIATR INFECT DIS J, V26, P398, DOI 10.1097/01.inf.0000261112.53035.4c
   Frimodt-Moller Niels, 1997, Clin Microbiol Infect, V3, P297, DOI 10.1111/j.1469-0691.1997.tb00617.x
   Garner J., 1996, APIC INFECT CONTROL, pA1
   *GOV ALB HLTH WELL, 2007, HLTH REG
   Hakim H, 2007, AM J INFECT CONTROL, V35, P102, DOI 10.1016/j.ajic.2006.09.016
   Herold BC, 1998, JAMA-J AM MED ASSOC, V279, P593, DOI 10.1001/jama.279.8.593
   Herz AM, 2006, PEDIATR INFECT DIS J, V25, P293, DOI 10.1097/01.inf.0000207485.39112.bf
   Hill PC, 2001, PEDIATR INFECT DIS J, V20, P868, DOI 10.1097/00006454-200109000-00009
   Howard SC, 2008, CANCER, V112, P461, DOI 10.1002/cncr.23205
   Isaacs D, 2004, ARCH DIS CHILD-FETAL, V89, pF331, DOI 10.1136/adc.2002.009480
   Jacobsson G, 2007, SCAND J INFECT DIS, V39, P6, DOI 10.1080/00365540600810026
   Khairulddin N, 2004, ARCH DIS CHILD, V89, P378, DOI 10.1136/adc.2003.028712
   Ladhani S, 2004, ARCH DIS CHILD, V89, P568, DOI 10.1136/adc.2003.026781
   Laupland KB, 2003, J INFECT DIS, V187, P1452, DOI 10.1086/374621
   Laupland KB, 2008, J INFECT DIS, V198, P336, DOI 10.1086/589717
   Laupland KB, 2007, CLIN INVEST MED, V30, pE159, DOI 10.25011/cim.v30i4.1777
   Laupland KB, 2009, PEDIATR INFECT DIS J, V28, P114, DOI 10.1097/INF.0b013e318187ad5a
   Lyytikäinen O, 2005, EUR J CLIN MICROBIOL, V24, P399, DOI 10.1007/s10096-005-1345-3
   Mc Donald P, 2002, J HOSP INFECT, V52, P288, DOI 10.1053/jhin.2002.1274
   Morgan M, 1999, J HOSP INFECT, V41, P173, DOI 10.1016/S0195-6701(99)90014-2
   Morin CA, 2001, J INFECT DIS, V184, P1029, DOI 10.1086/323459
   Mulvey MR, 2001, J CLIN MICROBIOL, V39, P3481, DOI 10.1128/JCM.39.10.3481-3485.2001
   Okamoto VN, 2004, CRIT CARE, V8, P422, DOI 10.1186/cc2952
   Prsa M, 2009, EPIDEMIOLOGY, V20, P466, DOI 10.1097/EDE.0b013e31819f3bc0
   Purcell K, 2005, ARCH PEDIAT ADOL MED, V159, P980, DOI 10.1001/archpedi.159.10.980
   Seal JB, 2003, INFECT CONT HOSP EP, V24, P403, DOI 10.1086/502222
   Suryati BA, 2002, J PAEDIATR CHILD H, V38, P290, DOI 10.1046/j.1440-1754.2002.00787.x
   Wisplinghoff H, 2003, PEDIATR INFECT DIS J, V22, P686, DOI 10.1097/01.inf.0000078159.53132.40
NR 33
TC 32
Z9 37
U1 0
U2 5
PU OXFORD UNIV PRESS INC
PI CARY
PA JOURNALS DEPT, 2001 EVANS RD, CARY, NC 27513 USA
SN 1205-7088
EI 1918-1485
J9 PAED CHILD HEALT-CAN
JI Paediatr. Child Health
PD MAY
PY 2011
VL 16
IS 5
BP 276
EP 280
DI 10.1093/pch/16.5.276
PG 5
WC Pediatrics
WE Science Citation Index Expanded (SCI-EXPANDED)
SC Pediatrics
GA 761HH
UT WOS:000290388000008
PM 22547946
OA Green Published, Bronze
DA 2024-08-24
ER

PT J
AU Canty, E
   Carnahan, B
   Curley, T
   Anususinha, E
   Hamdy, RF
   Ericson, JE
AF Canty, Ethan
   Carnahan, Benjamin
   Curley, Tara
   Anususinha, Emily
   Hamdy, Rana F.
   Ericson, Jessica E.
TI Reduced Vancomycin Susceptibility, MRSA and Treatment Failure in
   Pediatric <i>Staphylococcus aureus</i> Bloodstream Infections
SO PEDIATRIC INFECTIOUS DISEASE JOURNAL
LA English
DT Article
DE bacteremia; sepsis; vancomycin; methicillin-susceptible Staphylococcus
   aureus; minimum inhibitory concentration
ID MINIMUM INHIBITORY CONCENTRATION; PROSPECTIVE COHORT; DISEASES SOCIETY;
   RISK-FACTORS; BACTEREMIA; CHILDREN; GUIDELINES; MORTALITY; ACCURACY;
   OUTCOMES
AB Background:
   Clinical implications of reduced vancomycin susceptibility (RVS) among pediatric Staphylococcus aureus bloodstream infections are unknown.
   Methods:
   We identified all children at 2 children's hospitals with >= 1 blood culture positive for S. aureus. We compared patient and clinical factors for RVS and non-RVS infections using Wilcoxon rank-sum and chi-squared tests. Treatment failure and the duration of bacteremia for RVS versus non-RVS and for methicillin-resistant Staphylococcus aureus (MRSA) versus methicillin-susceptible Staphylococcus aureus (MSSA) infections were compared using multivariable logistic and Poisson regressions, respectively. For MRSA infections, the association of empiric vancomycin monotherapy with treatment failure was assessed using multivariable logistic regression.
   Results:
   RVS was present in 72% (309/426) of cases. No patient or infection characteristics, including methicillin resistance, were associated with RVS. RVS was associated with an increased duration of bacteremia compared with non-RVS infections, aIRR = 1.15 (95% confidence interval: 1.02-1.30). The odds of treatment failure was similar for RVS and non-RVS infections, aOR = 1.04 (0.62-1.74). In contrast, MRSA infections were more likely to have treatment failure than MSSA infections, aOR = 3.03 (95% confidence interval: 1.84-5.00). For MRSA infections, empiric vancomycin monotherapy was associated with an increased odds of treatment failure compared with non-vancomycin or combination anti-MRSA antibiotics, aOR = 3.23 (1.12-9.26).
   Conclusions:
   RVS was common and was associated with a longer duration of bacteremia but not with treatment failure. Treatment failure was more common for MRSA than for MSSA bloodstream infections. Empiric vancomycin monotherapy increased the odds of treatment failure for MRSA infections.
C1 [Canty, Ethan; Carnahan, Benjamin] Penn State Coll Med, Hershey, PA 17033 USA.
   [Curley, Tara; Anususinha, Emily; Hamdy, Rana F.] Childrens Natl Hosp, Div Infect Dis, Washington, DC USA.
   [Hamdy, Rana F.] George Washington Univ, Sch Med & Hlth Sci, Dept Pediat, Washington, DC 20052 USA.
   [Ericson, Jessica E.] Penn State Coll Med, Dept Pediat, 90 Hope Dr,A480,POB 855, Hershey, PA 17033 USA.
C3 Pennsylvania Commonwealth System of Higher Education (PCSHE);
   Pennsylvania State University; Penn State Health; Children's National
   Health System; George Washington University; Pennsylvania Commonwealth
   System of Higher Education (PCSHE); Pennsylvania State University; Penn
   State Health
RP Ericson, JE (corresponding author), Penn State Coll Med, Dept Pediat, 90 Hope Dr,A480,POB 855, Hershey, PA 17033 USA.
EM jericson@pennstatehealth.psu.edu
FU National Center for Advancing Translational Sciences [5UL1TR002014, 5KL2
   TR002015]
FX This work was supported by the National Center for Advancing
   Translational Sciences (5UL1TR002014 and 5KL2 TR002015 to J.E.E.).
CR Ahlstrand E, 2011, EUR J CLIN MICROBIOL, V30, P1349, DOI 10.1007/s10096-011-1228-8
   Basco MDS, 2019, J MED MICROBIOL, V68, P848, DOI 10.1099/jmm.0.000988
   Baxi SM, 2016, ANTIMICROB AGENTS CH, V60, P5276, DOI 10.1128/AAC.00658-16
   Bhongsatiern J, 2015, THER DRUG MONIT, V37, P756, DOI 10.1097/FTD.0000000000000216
   Bland CM, 2010, SOUTH MED J, V103, P1124, DOI 10.1097/SMJ.0b013e3181efb5b1
   da Silva DCB, 2012, BRAZ J INFECT DIS, V16, P361, DOI 10.1016/j.bjid.2012.06.011
   Chhim RF, 2013, J PEDIAT INF DIS SOC, V2, P292, DOI 10.1093/jpids/pit032
   Docobo-Pérez F, 2012, J ANTIMICROB CHEMOTH, V67, P1961, DOI 10.1093/jac/dks142
   Ericson JE, 2015, JAMA PEDIATR, V169, P1105, DOI 10.1001/jamapediatrics.2015.2380
   Ferry T, 2010, EUR J CLIN MICROBIOL, V29, P171, DOI 10.1007/s10096-009-0837-y
   Frymoyer A, 2009, PEDIATR INFECT DIS J, V28, P398, DOI 10.1097/INF.0b013e3181906e40
   Hamdy RF, 2019, J PEDIATR-US, V208, P214, DOI 10.1016/j.jpeds.2018.12.002
   Hamdy RF, 2017, PEDIATRICS, V139, DOI 10.1542/peds.2017-0183
   Herigon JC., 2010, PEDIATRICS, V125, pE1294
   Holmes NE, 2011, J INFECT DIS, V204, P340, DOI 10.1093/infdis/jir270
   Hsu DI, 2008, INT J ANTIMICROB AG, V32, P378, DOI 10.1016/j.ijantimicag.2008.05.007
   Huang WC, 2010, J MICROBIOL IMMUNOL, V43, P470, DOI 10.1016/S1684-1182(10)60073-4
   Kok EY, 2018, ANTIMICROB AGENTS CH, V62, DOI [10.1128/aac.00084-18, 10.1128/AAC.00084-18]
   Kullar R, 2011, CLIN INFECT DIS, V52, P975, DOI 10.1093/cid/cir124
   Kumarachandran Ganesh, 2017, J Pediatr Pharmacol Ther, V22, P218, DOI 10.5863/1551-6776-22.3.218
   Liu C, 2011, CLIN INFECT DIS, V52, P285, DOI [10.1093/cid/cir034, 10.1093/cid/ciq146]
   López-Cortés LE, 2015, J ANTIMICROB CHEMOTH, V70, P2652, DOI 10.1093/jac/dkv133
   McNeil JC, 2016, PEDIATR INFECT DIS J, V35, P263, DOI 10.1097/INF.0000000000000991
   Moore CL, 2012, CLIN INFECT DIS, V54, P51, DOI 10.1093/cid/cir764
   Pericàs JM, 2017, CLIN MICROBIOL INFEC, V23, P544, DOI 10.1016/j.cmi.2017.01.017
   Rossatto FCP, 2014, REV INST MED TROP SP, V56, P469, DOI 10.1590/S0036-46652014000600002
   Randolph AG, 2019, CLIN INFECT DIS, V68, P365, DOI 10.1093/cid/ciy495
   Rybak MJ, 2020, CLIN INFECT DIS, V71, P1361, DOI 10.1093/cid/ciaa303
   Rybak MJ, 2013, J CLIN MICROBIOL, V51, P2077, DOI 10.1128/JCM.00448-13
   Simor AE, 2016, INFECT CONT HOSP EP, V37, P390, DOI 10.1017/ice.2015.323
   Sullivan SB, 2017, ANTIMICROB AGENTS CH, V61, DOI 10.1128/AAC.00316-17
   Swenson JM, 2009, J CLIN MICROBIOL, V47, P2013, DOI 10.1128/JCM.00221-09
   Thaden JT, 2015, PEDIATR INFECT DIS J, V34, P1175, DOI 10.1097/INF.0000000000000850
   van Hal SJ, 2012, CLIN INFECT DIS, V54, P755, DOI 10.1093/cid/cir935
NR 34
TC 4
Z9 6
U1 0
U2 0
PU LIPPINCOTT WILLIAMS & WILKINS
PI PHILADELPHIA
PA TWO COMMERCE SQ, 2001 MARKET ST, PHILADELPHIA, PA 19103 USA
SN 0891-3668
EI 1532-0987
J9 PEDIATR INFECT DIS J
JI Pediatr. Infect. Dis. J.
PD MAY
PY 2021
VL 40
IS 5
BP 429
EP 433
DI 10.1097/INF.0000000000002992
PG 5
WC Immunology; Infectious Diseases; Pediatrics
WE Science Citation Index Expanded (SCI-EXPANDED)
SC Immunology; Infectious Diseases; Pediatrics
GA SU3LR
UT WOS:000663043000026
PM 33196562
OA Green Accepted
DA 2024-08-24
ER

PT J
AU Nulens, E
   Broex, E
   Ament, A
   Deurenberg, RH
   Smeets, E
   Scheres, J
   van Tiel, FH
   Gordts, B
   Stobberingh, EE
AF Nulens, E.
   Broex, E.
   Ament, A.
   Deurenberg, R. H.
   Smeets, E.
   Scheres, J.
   van Tiel, F. H.
   Gordts, B.
   Stobberingh, E. E.
TI Cost of the meticillin-resistant <i>Staphylococcus aureus</i> search and
   destroy policy in a Dutch university hospital
SO JOURNAL OF HOSPITAL INFECTION
LA English
DT Article
DE meticillin-resistant; Staphylococcus aureus; bloodstream infection;
   cost; economic
ID METHICILLIN-RESISTANT; MRSA
AB Costs related to a search and destroy policy and treatment for Staphylococcus aureus bacteraemia in the University Hospital Maastricht were calcutated for the period 2000 and 2004. The financial cost-benefit break-even point of the search and destroy policy was determined by modelling. On average 22,412 patients were admitted per year for an average of 8.7 days. Each year 246 patients were screened for meticillin-resistant Staphylococcus aureus (MRSA) and 74 patients were decolonised and nursed in preventive isolation. The prevalence of MRSA in the University Hospital Maastricht was 0.7%, as calculated from positive blood cultures, and mean length of stay for all patients with S. aureus bloodstream infections was 39.9 days. The annual cost of pro-active searching for MRSA in the University Hospital Maastricht was is an element of 1,383,200, and is an element of 2,736,762 for MRSA prevention and treatment of S. aureus bloodstream infections. Simulation of a variety MRSA/meticillin-susceptible S. aureus (MSSA) ratios showed that even if the MRSA prevalence reaches 8%, prevention costs are stilt lower than the cost of treating S. aureus infections. In conclusion, the total cost of a search and destroy policy is lower than the cost of treating S. aureus bloodstream infections in the University Hospital, Maastricht. At an MRSA prevalence of <= 8% the search and destroy policy remains cost-effective. From an economic point of view, the search and destroy policy is the best alternative at maintaining an endemic MRSA level at < 1%. (c) 2008 The Hospital Infection Society. Published by Elsevier Ltd. All rights reserved.
C1 [Nulens, E.; Broex, E.; Deurenberg, R. H.; Smeets, E.; Scheres, J.; van Tiel, F. H.; Stobberingh, E. E.] Univ Hosp Maastricht, Maastricht Infect Ctr MINC, NL-6202 AZ Maastricht, Netherlands.
   [Nulens, E.; Gordts, B.] Algemeen Ziekenhuis St Jan, Med Microbiol, Brugge, Belgium.
   [Ament, A.] Univ Maastricht, Dept Hlth Org Policy & Econ, Maastricht, Netherlands.
C3 Maastricht University; Maastricht University Medical Centre (MUMC);
   Maastricht University
RP Nulens, E (corresponding author), Univ Hosp Maastricht, Maastricht Infect Ctr MINC, POB 5800, NL-6202 AZ Maastricht, Netherlands.
EM eric.nutens@azbrugge.be
RI Nulens, Eric/N-6087-2016
OI Nulens, Eric/0000-0001-9428-3467
CR Abramson MA, 1999, INFECT CONT HOSP EP, V20, P408, DOI 10.1086/501641
   Bootsma MCJ, 2006, P NATL ACAD SCI USA, V103, P5620, DOI 10.1073/pnas.0510077103
   *CENTR BUR STAT, 2007, PB07084 CBS
   Chaix C, 1999, JAMA-J AM MED ASSOC, V282, P1745, DOI 10.1001/jama.282.18.1745
   Cooper B S, 2003, Health Technol Assess, V7, P1
   Gould IM, 2006, INT J ANTIMICROB AG, V28, P379, DOI 10.1016/j.ijantimicag.2006.09.001
   Karchmer TB, 2002, J HOSP INFECT, V51, P126, DOI 10.1053/jhin.2002.1200
   Kaye KS, 2004, EMERG INFECT DIS, V10, P1125, DOI 10.3201/eid1006.020665
   Kunori T, 2002, J HOSP INFECT, V51, P189, DOI 10.1053/jhin.2002.1247
   Rubin RJ, 1999, EMERG INFECT DIS, V5, P9, DOI 10.3201/eid0501.990102
   Tiemersma EW, 2004, EMERG INFECT DIS, V10, P1627, DOI 10.3201/eid1009.040069
   Vriens M, 2002, EUR J CLIN MICROBIOL, V21, P782, DOI 10.1007/s10096-002-0811-4
   *WERKGR INF PREV, 2007, RICHTL MRSA ZIEK
   Wernitz MH, 2005, CLIN MICROBIOL INFEC, V11, P466, DOI 10.1111/j.1469-0691.2005.01153.x
   2006, HLTH STAT Q, V29, P63
NR 15
TC 25
Z9 28
U1 0
U2 7
PU W B SAUNDERS CO LTD
PI LONDON
PA 32 JAMESTOWN RD, LONDON NW1 7BY, ENGLAND
SN 0195-6701
J9 J HOSP INFECT
JI J. Hosp. Infect.
PD APR
PY 2008
VL 68
IS 4
BP 301
EP 307
DI 10.1016/j.jhin.2008.01.018
PG 7
WC Public, Environmental & Occupational Health; Infectious Diseases
WE Science Citation Index Expanded (SCI-EXPANDED)
SC Public, Environmental & Occupational Health; Infectious Diseases
GA 296MK
UT WOS:000255548700003
PM 18353496
DA 2024-08-24
ER

PT J
AU Krasaewes, K
   Yasri, S
   Khamnoi, P
   Chaiwarith, R
AF Krasaewes, Kawisara
   Yasri, Saowaluck
   Khamnoi, Phadungkiat
   Chaiwarith, Romanee
TI EPIDEMIOLOGY OF METHICILLIN-RESISTANT <i>STAPHYLOCOCCUS AUREUS</i>
   BLOODSTREAM INFECTION AT MAHARAJ NAKORN CHIANG MAI HOSPITAL, CHIANG MAI
   UNIVERSITY, CHIANG MAI, THAILAND (2013-2017)
SO SOUTHEAST ASIAN JOURNAL OF TROPICAL MEDICINE AND PUBLIC HEALTH
LA English
DT Article
DE methicillin-resistant Staphylococcus aureus; bloodstream infection;
   epidemiology; minimum inhibitory concentration; mortality risk factor;
   vancomycin
ID MINIMUM INHIBITORY CONCENTRATION; VANCOMYCIN MIC CREEP; REDUCED
   SUSCEPTIBILITY; TREATMENT OUTCOMES; BACTEREMIA; SURVEILLANCE; MORTALITY;
   FAILURE; TRENDS
AB Bloodstream infection (BSI) caused by methicillin-resistant Staphylococcus aureus (MRSA) is associated with significant high prevalence of morbidity and mortality. In order to determine mortality risk factors, clinical characteristics of nosocomial MRSA BSI at Maharaj Nakorn Chiang Mai Hospital, Chiang Mai University, Thailand from January 2013 to December 2017 were gathered including minimal inhibitory concentration (MIC) of vancomycin against MRSA isolates. Of 84 patients, 63% were male, median age (interquartile range) was 68.5 years (56, 79 years) and 69% had MRSA bloodstream infection together with other co-morbidities, namely (in decreasing order of frequency), pneumonia (43%), skin and soft tissue infections (25%), osteomyelitis (11%), arterial graft infection (6%), infective endocarditis (6%), septic arthritis (6%), and urinary tract infection (3%). Percent patients with vancomycin MIC >= 1.5 mg/l were 68, 62, 47, 27, and 75% in 2013, 2014, 2015, 2016, and 2017, respectively. Overall mortality rate was 64%, with significant associated factors being >= 40 years of age (odds ratio (OR) = 11.35, 95% confidence interval (CI): 1.35-95.78), alteration of consciousness (OR = 11.19, 95% CI: 2.83-44.18) and concurrent pneumonia (OR = 4.44, 95% CI: 1.09-18.14), but there is no significant difference in mortality between those infected with MRSA with vancomycin MIC <1.5 and >= 1.5mg/l. In conclusion, pneumonia was the most common concurrent infection and increased mortality. As half of the patients had clinical isolates with vancomycin MIC >= 1.5 mg/l, careful monitoring of vancomycin MIC creep is crucial for appropriate antibiotic and dose selection.
C1 [Krasaewes, Kawisara] Chiang Mai Univ, Dept Med, Chiang Mai, Thailand.
   [Yasri, Saowaluck; Chaiwarith, Romanee] Chiang Mai Univ, Dept Med, Div Infect Dis, Chiang Mai, Thailand.
   [Khamnoi, Phadungkiat] Chiang Mai Univ, Maharaj Nakom Chiang Mai Hosp, Fac Med, Diagnost Lab, Chiang Mai, Thailand.
C3 Chiang Mai University; Chiang Mai University; Chiang Mai University
RP Chaiwarith, R (corresponding author), Chiang Mai Univ, Fac Med, Dept Med, Div Infect Dis, 110 Intavaroros Rd, Chiang Mai 50200, Thailand.
EM rchaiwar@gmail.com
CR Adam N, 2013, EXPERT REV ANTI-INFE, V11, P211, DOI [10.1586/eri.12.159, 10.1586/ERI.12.159]
   Akha AAS, 2018, J IMMUNOL METHODS, V463, P21, DOI 10.1016/j.jim.2018.08.005
   [Anonymous], 2005, AM J RESP CRIT CARE, V171, P388, DOI 10.1164/rccm.200405-644ST
   Bannerman TL, 2007, MANUAL OF CLINICAL MICROBIOLOGY, 9TH ED, P390
   Chaiwarith R, 2014, SE ASIAN J TROP MED, V45, P897
   Chang W, 2015, INDIAN J MED MICROBI, V33, P262, DOI 10.4103/0255-0857.148837
   CLSI, 2015, CLSI Document M100-S25
   Cosgrove SE, 2003, CLIN INFECT DIS, V36, P53, DOI 10.1086/345476
   Cotena S, 2012, TRANSL MED UNISA, V2, P20
   Diekema DJ, 2019, OPEN FORUM INFECT DI, V6, pS47, DOI 10.1093/ofid/ofy270
   European Centre for Disease Prevention and Control (ECDC), 2019, SURV ANT RES EUR 201
   Forstner C, 2013, CLIN MICROBIOL INFEC, V19, pE291, DOI 10.1111/1469-0691.12169
   Guk K, 2017, BIOSENS BIOELECTRON, V95, P67, DOI 10.1016/j.bios.2017.04.016
   Hiramatsu K, 1997, J ANTIMICROB CHEMOTH, V40, P135, DOI 10.1093/jac/40.1.135
   Howden BP, 2004, CLIN INFECT DIS, V38, P521, DOI 10.1086/381202
   Hübner C, 2015, ANTIMICROB RESIST IN, V4, DOI 10.1186/s13756-015-0093-0
   Jacob JT, 2013, INT J INFECT DIS, V17, pE93, DOI 10.1016/j.ijid.2012.08.005
   Joana Silvestre, 2013, BMC Res Notes, V6, P65, DOI 10.1186/1756-0500-6-65
   John J, 2020, F1000RES, V9
   Kabbara WK, 2018, J INFECT DEV COUNTR, V12, P978, DOI 10.3855/jidc.9800
   Kim T, 2019, KOREAN J INTERN MED, V34, P184, DOI 10.3904/kjim.2016.351
   Lee HY, 2015, PLOS ONE, V10, DOI 10.1371/journal.pone.0136171
   Lodise TP, 2008, ANTIMICROB AGENTS CH, V52, P3315, DOI 10.1128/AAC.00113-08
   Moise PA, 2000, INT J ANTIMICROB AG, V16, pS31, DOI 10.1016/S0924-8579(00)00303-4
   Parcell BJ, 2014, J HOSP INFECT, V87, P119, DOI 10.1016/j.jhin.2014.04.002
   Pitz AM, 2011, J CLIN MICROBIOL, V49, P269, DOI 10.1128/JCM.00914-10
   Rybak Michael, 2009, Am J Health Syst Pharm, V66, P82, DOI [10.2146/ajhp080434, 10.1086/600877]
   Sakamoto Y, 2021, BMC PULM MED, V21, DOI 10.1186/s12890-021-01713-1
   Sakoulas G, 2004, J CLIN MICROBIOL, V42, P2398, DOI 10.1128/JCM.42.6.2398-2402.2004
   Simor AE, 2016, INFECT CONT HOSP EP, V37, P390, DOI 10.1017/ice.2015.323
   Song JH, 2011, J ANTIMICROB CHEMOTH, V66, P1061, DOI 10.1093/jac/dkr024
   Song KH, 2017, ANTIMICROB AGENTS CH, V61, DOI 10.1128/AAC.01845-16
   Soriano A, 2008, CLIN INFECT DIS, V46, P193, DOI 10.1086/524667
   Spagnolo A M, 2014, J Prev Med Hyg, V55, P137
   Tenover FC, 1998, J CLIN MICROBIOL, V36, P1020, DOI 10.1128/JCM.36.4.1020-1027.1998
   Trakulsomboon S, 2001, J CLIN MICROBIOL, V39, P591, DOI 10.1128/JCM.39.2.591-595.2001
   Van Griethuysen AA, 2003, J CLIN MICROBIOL, V41, P2487, DOI 10.1128/JCM.41.6.2487-2491.2003
   van Hal SJ, 2012, CLIN INFECT DIS, V54, P755, DOI 10.1093/cid/cir935
   wan M, 2009, PLOS ONE, V4, P4308
   Wang GQ, 2006, J CLIN MICROBIOL, V44, P3883, DOI 10.1128/JCM.01388-06
   Yeh YC, 2012, J MICROBIOL IMMUNOL, V45, P214, DOI 10.1016/j.jmii.2011.11.006
NR 41
TC 0
Z9 0
U1 0
U2 3
PU SOUTHEAST ASIAN MINISTERS EDUC ORGANIZATION
PI BANGKOK
PA SEAMEO-TROPMED, 420-6 RAJVITHI RD,, BANGKOK 10400, THAILAND
SN 0125-1562
J9 SE ASIAN J TROP MED
JI Southeast Asian J. Trop. Med. Public Health
PD JAN
PY 2022
VL 53
IS 1
BP 91
EP 107
PG 17
WC Public, Environmental & Occupational Health; Infectious Diseases;
   Tropical Medicine
WE Science Citation Index Expanded (SCI-EXPANDED)
SC Public, Environmental & Occupational Health; Infectious Diseases;
   Tropical Medicine
GA ZZ7GY
UT WOS:000773434000001
DA 2024-08-24
ER

PT J
AU Yetkin, G
   Kuzucu, C
   Durmaz, B
   Durmaz, R
   Çizmeci, Z
   Iseri, L
AF Yetkin, Guelay
   Kuzucu, Cigdem
   Durmaz, Benguel
   Durmaz, Riza
   Cizmeci, Zeynep
   Iseri, Latife
TI Molecular typing of methicillin-resistant Staphylococcus aureus isolated
   from bloodstream infections in a university hospital
SO TURKISH JOURNAL OF MEDICAL SCIENCES
LA English
DT Article
DE Methicillin-resistant Staphyococcus aureus; bloodstream infections;
   AP-PCR; PFGE
ID BACTEREMIA; MRSA; EPIDEMIOLOGY; STRAIN
AB Aim: Bloodstream infections due to methicillin-resistant Staphyococcus aureus (MRSA) strains are one of the major problems in many hospitals. Molecular typing provides very useful information about the origin and the spreading ways of strains. The aim of the present study is to assess the clonal relationship amongst MRSA strains isolated from bloodstream infections of patients in Turgut Ozal Medical Center, Inonu University in Turkey.
   Materials and methods: A total of 37 consecutive MRSA strains were identified from the blood cultures from January to December 2003. Methicillin resistance was confirmed with amplification of the mecA gene by polymerase chain reaction (PCR). Clonal relatedness of the strains was investigated by arbitrarily primed polymerase chain reaction (AP-PCR) and pulsed-field gel electrophoresis (PFGE).
   Results: Of the 37 mecA positive S. aureus strains identified in a 1-year period, 29 (78.30% ) were from intensive care units (ICUs) and the remaining 6 from other wards. The MRSA strains were resistant to most clinically useful anti-staphylococcal agents. AP-PCR and PFGE typing methods indicated that 67.6% and 60.7% of the typed strains were clonally related, respectively. Clonally related strains were not restricted in a specific clinic and period.
   Conclusion: Our findings indicated that MRSA bloodstream infections in our hospital were not originated from any predominant clone and AP-PCR typing can be used to screen clonal relatedness of these strains. The present data showed that there was no predominant MRSA clone in our hospital. However, because of the high rates of MRSA and clonally related strains, the infection control practices were reconsidered and more strict rules were proposed to the infection control committee to eliminate the spread of these strains between wards in our hospital.
C1 [Yetkin, Guelay; Kuzucu, Cigdem; Durmaz, Benguel; Durmaz, Riza; Cizmeci, Zeynep; Iseri, Latife] Inonu Univ, Fac Med, Dept Clin Microbiol, TR-44069 Malatya, Turkey.
   [Durmaz, Riza] Inonu Univ, Fac Med, Mol Microbiol Sect, TR-44069 Malatya, Turkey.
C3 Inonu University; Inonu University
RP Durmaz, R (corresponding author), Inonu Univ, Fac Med, Dept Clin Microbiol, TR-44069 Malatya, Turkey.
EM rdurmaz@inonu.edu.tr
RI Çizmeci, Zeynep/JXW-5636-2024; Iseri, latife/B-6052-2015; DURMAZ,
   Rıza/HJH-4918-2023; İmadoğlu Yetkin, Gülay/AAO-2547-2020
OI Iseri, latife/0000-0003-2598-9516; İmadoğlu Yetkin,
   Gülay/0000-0002-6115-3583; DURMAZ, RIZA/0000-0001-6561-778X
CR Alp E, 2009, J INFECTION, V58, P433, DOI 10.1016/j.jinf.2009.04.006
   Appelbaum PC, 2006, CLIN MICROBIOL INFEC, V12, P3, DOI 10.1111/j.1469-0691.2006.01402.x
   Belkum A. van, 1995, Journal of Clinical Microbiology, V33, P1537
   BLUMBERG LH, 1994, EUR J CLIN MICROBIOL, V13, P82, DOI 10.1007/BF02026131
   BRUMFITT W, 1989, NEW ENGL J MED, V320, P1188, DOI 10.1056/NEJM198905043201806
   Çetinkaya Y, 2000, J CHEMOTHERAPY, V12, P138, DOI 10.1179/joc.2000.12.2.138
   Chaberny IF, 2005, INT J HYG ENVIR HEAL, V208, P447, DOI 10.1016/j.ijheh.2005.08.004
   Chambers HF, 1997, CLIN MICROBIOL REV, V10, P781, DOI 10.1128/CMR.10.4.781
   Chaves F, 2005, INFECT CONT HOSP EP, V26, P150, DOI 10.1086/502519
   CICEK A, 2006, FLORA, V11, P37
   Clinical and Laboratory Standards Institute, 2005, M100S15 CLSI
   Cosgrove SE, 2005, INFECT CONT HOSP EP, V26, P166, DOI 10.1086/502522
   Dancer SJ, 2006, AM J INFECT CONTROL, V34, P10, DOI 10.1016/j.ajic.2005.08.009
   DELENCASTRE H, 1994, ANTIMICROB AGENTS CH, V38, P2590, DOI 10.1128/AAC.38.11.2590
   Diederen BMW, 2006, J INFECTION, V52, P157, DOI 10.1016/j.jinf.2005.09.001
   DUBIN DT, 1991, ANTIMICROB AGENTS CH, V35, P1661, DOI 10.1128/AAC.35.8.1661
   Durmaz R, 2003, J CLIN MICROBIOL, V41, P5285, DOI 10.1128/JCM.41.11.5285-5287.2003
   ENGLAND, 2002, CDR WEEKLY, V12, P12
   Goering R.V., 2004, MOL MICROBIOL, V1, P185
   Grundmann HJ, 1997, J CLIN MICROBIOL, V35, P3071, DOI 10.1128/JCM.35.12.3071-3077.1997
   Guducuoglu H, 2002, MICROBIOLOGICA, V25, P421
   Maslow Joel N., 1993, P563
   Murakami Kazuhisa, 1993, P539
   *NAT COMM CLIN LAB, 2003, M100S13M7 NAT COMM C
   SANDERS CC, 1995, EUR J CLIN MICROBIOL, V14, pS6
   Soriano A, 2000, CLIN INFECT DIS, V30, P368, DOI 10.1086/313650
   Tekel A, 2009, MIKROBIYOL BUL, V43, P1
   Tekerekoglu MS, 2007, NEW MICROBIOL, V30, P131
   TENOVER FC, 1995, J CLIN MICROBIOL, V33, P2233, DOI 10.1128/JCM.33.9.2233-2239.1995
   Welsh John, 1993, P595
   ZEE A, 1999, J CLIN MICROBIOL, V37, P342
NR 31
TC 4
Z9 4
U1 0
U2 12
PU Tubitak Scientific & Technological Research Council Turkey
PI ANKARA
PA ATATURK BULVARI NO 221, KAVAKLIDERE, TR-06100 ANKARA, TURKIYE
SN 1300-0144
EI 1303-6165
J9 TURK J MED SCI
JI Turk. J. Med. Sci.
PD DEC
PY 2009
VL 39
IS 6
BP 959
EP 968
DI 10.3906/sag-0801-12
PG 10
WC Medicine, General & Internal
WE Science Citation Index Expanded (SCI-EXPANDED)
SC General & Internal Medicine
GA 540DD
UT WOS:000273310100020
OA Bronze
DA 2024-08-24
ER

PT J
AU Andreatos, N
   Shehadeh, F
   Pliakos, EE
   Mylonakis, E
AF Andreatos, Nikolaos
   Shehadeh, Fadi
   Pliakos, Elina Eleftheria
   Mylonakis, Eleftherios
TI The impact of antibiotic prescription rates on the incidence of MRSA
   bloodstream infections: A county-level, US-wide analysis
SO INTERNATIONAL JOURNAL OF ANTIMICROBIAL AGENTS
LA English
DT Article
DE MRSA; antibiotics; county; poverty; infection
ID RESISTANT STAPHYLOCOCCUS-AUREUS; METHICILLIN-RESISTANT; BACTEREMIA;
   EPIDEMIOLOGY; MORTALITY; OUTCOMES; COSTS; POPULATION; HOSPITALS; RISK
AB Objectives: To investigate the association of methicillin-resistant Staphylococcus aureus (MRSA) bloodstream infection with socioeconomic factors and antibiotic prescriptions at the county level.
   Methods: MRSA bloodstream infection rates were extracted from the Medicare Hospital Compare database. Data on socioeconomic factors and antibiotic prescriptions were obtained from the US Census Bureau and the Medicare Part D database, respectively.
   Results: In multivariate analysis, antibiotic prescriptions demonstrated a powerful positive association with MRSA bloodstream infection rates [Coefficient (Coeff): 0.432, 95% Confidence Interval (CI): 0.389, 0.474, P < 0.001], which was largely attributable to lincosamides (Coeff: 0.257, 95% CI: 0.177, 0.336, P < 0.001), glycopeptides (Coeff: 0.223, 95% CI: 0.175, 0.272, P < 0.001), and sulfonamides (Coeff: 0.166, 95% CI: 0.082, 0.249, P < 0.001). Sociodemographic factors, such as poverty (Coeff: 0.094, 95% CI: 0.034, 0.155, P = 0.002) exerted a secondary positive impact on MRSA bloodstream infection. Conversely, college education (Coeff: -0.037, 95% CI: -0.068, -0.005, P = 0.024), a larger median room number per house (Coeff: -0.107, 95% CI: -0.134, -0.081, P < 0.001), and an income above the poverty line (100% < income < 150% of the poverty line) (Coeff: -0.257, 95% CI: -0.314, -0.199, P < 0.001) were negatively associated with MRSA incidence rates. A multivariate model that incorporated socioeconomic data and antibiotic prescription rates predicted 39.1% of the observed variation in MRSA bloodstream infection rates (Pmodel < 0.001).
   Conclusions: MRSA bloodstream infection rates were strongly associated with county-level antibiotic use and socioeconomic factors. If the causality of these associations is confirmed, antimicrobial stewardship programs that extend outside acute healthcare facilities would likely prove instrumental in arresting the spread of MRSA. (c) 2018 Elsevier B.V. and International Society of Chemotherapy. All rights reserved.
C1 [Andreatos, Nikolaos; Shehadeh, Fadi; Pliakos, Elina Eleftheria; Mylonakis, Eleftherios] Brown Univ, Rhode Isl Hosp, Warren Alpert Med Sch, Div Infect Dis, 593 Eddy St,3rd Floor,Suite 328-330, Providence, RI 02903 USA.
C3 Lifespan Health Rhode Island; Rhode Island Hospital; Brown University
RP Mylonakis, E (corresponding author), Brown Univ, Rhode Isl Hosp, Warren Alpert Med Sch, Div Infect Dis, 593 Eddy St,3rd Floor,Suite 328-330, Providence, RI 02903 USA.
EM emylonakis@lifespan.org
RI Andreatos, Nikolaos/P-2304-2019; Pliakos, Elina/L-2322-2019
OI Pliakos, Elina/0000-0003-3345-2655; Shehadeh, Fadi/0000-0002-9552-4004
CR Abramson MA, 1999, INFECT CONT HOSP EP, V20, P408, DOI 10.1086/501641
   [Anonymous], ANTIBIOTIC RESISTANC
   [Anonymous], American Fact Finder
   Blot SI, 2002, ARCH INTERN MED, V162, P2229, DOI 10.1001/archinte.162.19.2229
   Boucher HW, 2008, CLIN INFECT DIS, V46, pS344, DOI 10.1086/533590
   Cardo D, 2004, AM J INFECT CONTROL, V32, P470, DOI 10.1016/j.ajic.2004.10.001
   Casey JA, 2013, EPIDEMIOL INFECT, V141, P1166, DOI 10.1017/S0950268812001872
   Centers for Medicare and Medicaid Services, MED ENR DASHB
   Centers for Medicare and Medicaid Services, MED PROV UT PAYM D D
   Centers for Medicare & Medicaid Services, HOSP COMP DAT ARCH
   Centers for Medicare & Medicaid Services, HEALTHC ASS INF
   Collins A., 2007, Morbidity and Mortality Weekly Report, V56, P197
   Cosgrove SE, 2003, CLIN INFECT DIS, V36, P53, DOI 10.1086/345476
   Cosgrove SE, 2005, INFECT CONT HOSP EP, V26, P166, DOI 10.1086/502522
   Enright MC, 2002, P NATL ACAD SCI USA, V99, P7687, DOI 10.1073/pnas.122108599
   Environmental Systems Research Institute (ESRI), ARCGIS MAPP SOFTW
   Filice GA, 2010, INFECT CONT HOSP EP, V31, P365, DOI 10.1086/651094
   Fukunaga Bryce T, 2016, Hawaii J Med Public Health, V75, P303
   Hicks LA, 2015, CLIN INFECT DIS, V60, P1308, DOI 10.1093/cid/civ076
   Hill DA, 1998, J ANTIMICROB CHEMOTH, V42, P676, DOI 10.1093/jac/42.5.676
   Klein EY, 2017, CLIN INFECT DIS, V65, P1921, DOI 10.1093/cid/cix640
   Kuehnert MJ, 2005, EMERG INFECT DIS, V11, P868
   MacDougall C, 2005, CLIN INFECT DIS, V41, P435, DOI 10.1086/432056
   Mathews WC, 2005, JAIDS-J ACQ IMM DEF, V40, P155, DOI 10.1097/01.qai.0000179464.40948.b9
   Ravishankar A, 2014, PATHOG GLOB HEALTH, V108, P279, DOI 10.1179/2047773214Y.0000000154
   Reed SD, 2005, INFECT CONT HOSP EP, V26, P175, DOI 10.1086/502523
   Schneider-Lindner V, 2007, EMERG INFECT DIS, V13, P994, DOI 10.3201/eid1307.061561
   Shorr AF, 2007, CLIN INFECT DIS, V45, pS171, DOI 10.1086/519473
   Styers David, 2006, Ann Clin Microbiol Antimicrob, V5, P2
   The Dartmouth Atlas of Healthcare, ATL GEOGR CROSSW BOU
   The Henry J. Kaiser Family Foundation, 2006, MED D
   Tong SYC, 2012, BMC INFECT DIS, V12, DOI 10.1186/1471-2334-12-249
   United States Census Bureau, SEL HOUS CHAR 2011 2
   United States Department of Housing and Urban Development, USPS ZIP COD CROSSW
   US Census Bureau, SEL CHAR TOT NAT POP
   WAKEFIELD DS, 1987, INFECT CONT HOSP EP, V8, P151, DOI 10.1017/S0195941700065814
   Whitby M, 2001, MED J AUSTRALIA, V175, P264, DOI 10.5694/j.1326-5377.2001.tb143562.x
   Wisplinghoff H, 2004, CLIN INFECT DIS, V39, P309, DOI 10.1086/421946
NR 38
TC 19
Z9 19
U1 0
U2 4
PU ELSEVIER SCIENCE BV
PI AMSTERDAM
PA PO BOX 211, 1000 AE AMSTERDAM, NETHERLANDS
SN 0924-8579
EI 1872-7913
J9 INT J ANTIMICROB AG
JI Int. J. Antimicrob. Agents
PD AUG
PY 2018
VL 52
IS 2
BP 195
EP 200
DI 10.1016/j.ijantimicag.2018.04.003
PG 6
WC Infectious Diseases; Microbiology; Pharmacology & Pharmacy
WE Science Citation Index Expanded (SCI-EXPANDED)
SC Infectious Diseases; Microbiology; Pharmacology & Pharmacy
GA GP2JE
UT WOS:000440655600010
PM 29656062
DA 2024-08-24
ER

PT J
AU Thakare, R
   Dasgupta, A
   Chopra, S
AF Thakare, R.
   Dasgupta, A.
   Chopra, S.
TI Exebacase <i>Bacteriophage-derived antistaphylococcal lysin Direct lytic
   agent Treatment of S. aureus bacteremia</i>
SO DRUGS OF THE FUTURE
LA English
DT Article
DE Lysins; Direct lytic agent; Exebacase; CF-301; S. aureus; Bacteremia
ID STAPHYLOCOCCUS-AUREUS; INFECTIVE ENDOCARDITIS; METHICILLIN-RESISTANT;
   THERAPY; EPIDEMIOLOGY; TRENDS
AB Antimicrobial resistance is one of the greatest threats to healthcare systems worldwide and necessitates discovery and development of novel antimicrobial agents. In this context, direct lytic agents that target bacteria growing in biofilm are a novel treatment option for life-threatening, persistent multidrug-resistant infections. Exebacase is a potent bacteriophage-derived antistaphylococcal lysin, developed by Contra Fect Corporation, for the treatment of methicillin-resistant Staphylococcus aureus (MRSA) bloodstream infections including infective endocarditis. The U.S. Food and Drug Administration has granted exebacase breakthrough therapy designation for treatment of MRSA bloodstream infections when used in addition to standard-of-care antistaphylococcal antibiotics in adult patients.
C1 [Thakare, R.; Dasgupta, A.; Chopra, S.] Cent Drug Res Inst, Div Microbiol, CSIR, Sect 10,Sitapur Rd, Lucknow 226031, Uttar Pradesh, India.
   [Thakare, R.] Rutgers State Univ, Waksman Inst, 190 Frelinghuysen Rd, Piscataway, NJ 08854 USA.
C3 Council of Scientific & Industrial Research (CSIR) - India; CSIR -
   Central Drug Research Institute (CDRI); Rutgers University System;
   Rutgers University New Brunswick
RP Chopra, S (corresponding author), Cent Drug Res Inst, Div Microbiol, CSIR, Sect 10,Sitapur Rd, Lucknow 226031, Uttar Pradesh, India.
EM skchopra007@gmail.com
RI Thakare, Ritesh/AFR-2456-2022
OI Thakare, Ritesh/0000-0002-7426-2519; Chopra,
   Sidharth/0000-0001-8823-6074; Dasgupta, Arunava/0000-0001-9014-1904
CR Abdelghany M, 2014, J INFECT PUBLIC HEAL, V7, P237, DOI 10.1016/j.jiph.2014.01.006
   [Anonymous], PIP EX
   Asempa TE, 2020, ANTIMICROB AGENTS CH, V64, DOI 10.1128/AAC.02176-19
   Baddour LM, 2015, CIRCULATION, V132, P1435, DOI 10.1161/CIR.0000000000000296
   Chambers HF, 2009, NAT REV MICROBIOL, V7, P629, DOI 10.1038/nrmicro2200
   Cresti A, 2017, CARDIOVASC DIAGN THE, V7, P27, DOI 10.21037/cdt.2016.08.09
   Dadgostar P, 2019, INFECT DRUG RESIST, V12, P3903, DOI 10.2147/IDR.S234610
   Dahl A, 2013, EXPERT REV CARDIOVAS, V11, P1247, DOI 10.1586/14779072.2013.832482
   Elgharably H, 2016, SEMIN THORAC CARDIOV, V28, P56, DOI 10.1053/j.semtcvs.2015.12.005
   Fischetti VA, 2006, NAT BIOTECHNOL, V24, P1508, DOI 10.1038/nbt1206-1508
   Fowler VG, 2020, J CLIN INVEST, V130, P3750, DOI 10.1172/JCI136577
   Ghahramani P., 2019, 59 INT C ANT AG CHEM
   Holland TL, 2016, NAT REV DIS PRIMERS, V2, DOI 10.1038/nrdp.2016.59
   Indiani C, 2019, ANTIMICROB AGENTS CH, V63, DOI [10.1128/aac.02291-18, 10.1128/AAC.02291-18]
   Jandourek A., 2017, 57 INT C ANT AG CHEM
   Ko JH, 2018, J KOREAN MED SCI, V33, DOI 10.3346/jkms.2018.33.e250
   Kourtis AP, 2019, MMWR-MORBID MORTAL W, V68, P214, DOI 10.15585/mmwr.mm6809e1
   Lindsay JA, 2013, INT J MED MICROBIOL, V303, P318, DOI 10.1016/j.ijmm.2013.02.005
   McDonald JR, 2009, INFECT DIS CLIN N AM, V23, P643, DOI 10.1016/j.idc.2009.04.013
   Murdoch DR, 2009, ARCH INTERN MED, V169, P463, DOI 10.1001/archinternmed.2008.603
   Nelson DC, 2012, ADV VIRUS RES, V83, P299, DOI 10.1016/B978-0-12-394438-2.00007-4
   Oh JT, 2019, ANTIMICROB AGENTS CH, V63, DOI [10.1128/AAC.02616-18, 10.1128/aac.02616-18]
   Rotolo J.A., 2016, 56 INT C ANT AG CHEM
   Schuch R, 2017, ANTIMICROB AGENTS CH, V61, DOI 10.1128/AAC.02666-16
   Schuch R, 2014, J INFECT DIS, V209, P1469, DOI 10.1093/infdis/jit637
   Thakare R, 2019, INT J ANTIMICROB AG, V53, P709, DOI 10.1016/j.ijantimicag.2019.03.024
   Tong SYC, 2015, CLIN MICROBIOL REV, V28, P603, DOI 10.1128/CMR.00134-14
   Traczewski M, 2019, DIAGN MICR INFEC DIS, V95, DOI 10.1016/j.diagmicrobio.2019.114879
   Watson A, 2019, ANTIMICROB AGENTS CH, V63, DOI 10.1128/AAC.01078-19
   Wittekind M, 2016, CURR OPIN MICROBIOL, V33, P18, DOI 10.1016/j.mib.2016.05.006
NR 30
TC 0
Z9 0
U1 3
U2 11
PU PROUS SCIENCE, SAU-THOMSON REUTERS
PI BARCELONA
PA 398 PROVENCA, 08025 BARCELONA, SPAIN
SN 0377-8282
EI 2013-0368
J9 DRUG FUTURE
JI Drug Future
PD DEC
PY 2020
VL 45
IS 12
BP 877
EP 884
DI 10.1358/dof.2020.45.12.3191005
PG 8
WC Pharmacology & Pharmacy
WE Science Citation Index Expanded (SCI-EXPANDED)
SC Pharmacology & Pharmacy
GA PG3LM
UT WOS:000599640400002
DA 2024-08-24
ER

PT J
AU Manzur, A
   Vidal, M
   Pujol, M
   Cisnal, M
   Hornero, A
   Masuet, C
   Peña, C
   Gudiol, F
   Ariza, J
AF Manzur, A.
   Vidal, M.
   Pujol, M.
   Cisnal, M.
   Hornero, A.
   Masuet, C.
   Pena, C.
   Gudiol, F.
   Ariza, J.
TI Predictive factors of meticillin resistance among patients with
   <i>Staphylococcus aureus</i> bloodstream infections at hospital
   admission
SO JOURNAL OF HOSPITAL INFECTION
LA English
DT Article
DE meticillin resistance; bloodstream infection; healthcare-associated
   infection; Meticillin-resistant Staphylococcus aureus; hospital
   admission; S. aureus bacteraemia
ID METHICILLIN-RESISTANCE; COMMUNITY; BACTEREMIA; RISK; DEFINITION;
   MORTALITY; OUTBREAK; OUTCOMES; DISEASE; COHORT
AB Meticillin-resistant Staphylococcus aureus (MRSA) is prevalent throughout the healthcare system in Spain, particularly in long-term care facilities (LTCF) and the incidence of MRSA bloodstream infection (MRSA-BSI) at hospital admission is increasing. This study aimed to determine factors that predict meticillin resistance among patients who require hospitalization for S. oureus BSI. We performed a case-control study comparing patients with S. oureus at hospital, admission from January 1991 to December 2003. Case patients with MRSA-BSI at hospital admission (N = 50) were compared with control patients with meticillin-susceptible S. aureus bloodstream infection (MSSA-BSI) at hospital admission (N = 98). The incidence of MRSA-BSI at hospital, admission increased significantly from 0.08 cases/1000 hospital admissions in 1991 to 0.37 cases in 2003 (P < 0.001). Univariate analysis comparing patients with MRSA- and MSSA-BSI found a significant association between meticillin resistance and age > 60 years, female sex, prior MRSA isolation and healthcare-related BSI. No differences were found in underlying conditions such as diabetes, haemodialysis, immunosuppression, source of infection or mortality between the two groups. Multivariate analyses identified prior MRSA isolation [odds ratio (OR): 41; 95% confidence interval (Cl): 4-350] and admission from long-term care facilities (OR: 37; 95% Cl: 4.5-316) as independent risk factors for MRSA-BSI. (C) 2007 The Hospital Infection Society. Published by Elsevier Ltd. All rights reserved.
C1 Hosp Univ Bellvitge, Infect Dis Serv, Barcelona 08907, Spain.
   Hosp Univ Bellvitge, Microbiol Serv, Barcelona 08907, Spain.
C3 University of Barcelona; Institut d'Investigacio Biomedica de Bellvitge
   (IDIBELL); Bellvitge University Hospital; University of Barcelona;
   Institut d'Investigacio Biomedica de Bellvitge (IDIBELL); Bellvitge
   University Hospital
RP Pujol, M (corresponding author), Hosp Univ Bellvitge, Infect Dis Serv, Feixa Llarga S-N, Barcelona 08907, Spain.
EM mpujol@csub.scs.es
RI Masuet-Aumatell, Cristina/E-5028-2017; Rojo, Miquel Pujol/AAF-5681-2021
OI Masuet-Aumatell, Cristina/0000-0001-7000-7345; Rojo, Miquel
   Pujol/0000-0002-6475-6208
CR Asensio A, 2006, J HOSP INFECT, V63, P465, DOI 10.1016/j.jhin.2006.03.013
   Blot SI, 2002, ARCH INTERN MED, V162, P2229, DOI 10.1001/archinte.162.19.2229
   BRADLEY SF, 1999, AM J MED, V106, P48
   Cooper BS, 2004, P NATL ACAD SCI USA, V101, P10223, DOI 10.1073/pnas.0401324101
   Cosgrove SE, 2003, CLIN INFECT DIS, V36, P53, DOI 10.1086/345476
   Cosgrove SE, 2005, INFECT CONT HOSP EP, V26, P166, DOI 10.1086/502522
   DOMINGUEZ MA, 1994, J CLIN MICROBIOL, V32, P2081, DOI 10.1128/JCM.32.9.2081-2087.1994
   Friedman ND, 2002, ANN INTERN MED, V137, P791, DOI 10.7326/0003-4819-137-10-200211190-00007
   Harbarth S, 2006, AM J MED, V119, DOI 10.1016/j.amjmed.2005.04.042
   Harris AD, 2004, CLIN INFECT DIS, V38, P1586, DOI 10.1086/420936
   Johnson LB, 2003, INFECT CONT HOSP EP, V24, P431, DOI 10.1086/502227
   Kim SH, 2004, J ANTIMICROB CHEMOTH, V54, P489, DOI 10.1093/jac/dkh366
   Lee SC, 2004, INFECT CONT HOSP EP, V25, P678, DOI 10.1086/502462
   Lesens O, 2005, INFECT CONT HOSP EP, V26, P204, DOI 10.1086/502527
   Lodise Thomas P., 2003, Clinical Infectious Diseases, V36, P1418, DOI 10.1086/375057
   McNeil SA, 2002, GERIATRICS, V57, P16
   Melzer M, 2003, CLIN INFECT DIS, V37, P1453, DOI 10.1086/379321
   Papia G, 1999, INFECT CONT HOSP EP, V20, P473, DOI 10.1086/501655
   PUJOL M, 1994, EUR J CLIN MICROBIOL, V13, P96, DOI 10.1007/BF02026134
   Roghmann MC, 2000, ARCH INTERN MED, V160, P1001, DOI 10.1001/archinte.160.7.1001
   Soriano A, 2000, CLIN INFECT DIS, V30, P368, DOI 10.1086/313650
   Tacconelli E, 2004, J ANTIMICROB CHEMOTH, V53, P474, DOI 10.1093/jac/dkh107
   Talon D, 2002, Eur J Intern Med, V13, P31, DOI 10.1016/S0953-6205(01)00189-3
   Tambyah PA, 2003, INFECT CONT HOSP EP, V24, P436, DOI 10.1086/502228
   Wyllie DH, 2005, BMJ-BRIT MED J, V331, P992, DOI 10.1136/bmj.38558.453310.8F
NR 25
TC 34
Z9 36
U1 0
U2 5
PU W B SAUNDERS CO LTD
PI LONDON
PA 32 JAMESTOWN RD, LONDON NW1 7BY, ENGLAND
SN 0195-6701
EI 1532-2939
J9 J HOSP INFECT
JI J. Hosp. Infect.
PD JUN
PY 2007
VL 66
IS 2
BP 135
EP 141
DI 10.1016/j.jhin.2007.03.015
PG 7
WC Public, Environmental & Occupational Health; Infectious Diseases
WE Science Citation Index Expanded (SCI-EXPANDED)
SC Public, Environmental & Occupational Health; Infectious Diseases
GA 185PX
UT WOS:000247724000006
PM 17513007
DA 2024-08-24
ER

PT J
AU You, JHS
   Choi, KW
   Wong, TY
   Ip, M
   Ming, WK
   Wong, RYK
   Chan, SN
   Tse, HT
   Chau, CTS
   Lee, NLS
AF You, Joyce H. S.
   Choi, Kin-Wing
   Wong, Tin-Yau
   Ip, Margaret
   Ming, Wai-Kit
   Wong, Rity Yee-Kwan
   Chan, Sze-Ngai
   Tse, Hoi-Tung
   Chau, Carrie T. S.
   Lee, Nelson L. S.
TI Disease Burden, Characteristics, and Outcomes of Methicillin-Resistant
   <i>Staphylococcus aureus</i> Bloodstream Infection in Hong Kong
SO ASIA-PACIFIC JOURNAL OF PUBLIC HEALTH
LA English
DT Article
DE methicillin-resistant Staphylococcus aureus; bloodstream infection;
   disease burden; mortality; cost; Hong Kong
ID BACTEREMIA; MORTALITY; EPIDEMIOLOGY
AB We aimed to describe disease burden, characteristics, and outcomes of methicillin-resistant Staphylococcus aureus (MRSA) bloodstream infection (BSI) in Hong Kong. A retrospective, observational study was conducted in 26 Hong Kong public hospitals between January 2010 and December 2012. The primary outcome measures were 30-day mortality rate and infection-related hospital cost. Of 1133 patients reviewed, 727 (64.17%) were male, 1075 (94.88%) had health care-associated community-onset and 44 (3.88%) had hospital-onset MRSA infection. The mean age of patients was 76 (SD = 15) years, including 172 (15.18%) aged 20 to 59 years and 961 (84.8%) aged >= 60 years. The annual incidence rates in age groups of 20 to 59 years and >= 60 years were 0.96 to 1.148 per 100 000 and 22.7 to 24.8 per 100 000, respectively. The 30-day mortality was 367 (32.39%). Older patients (>79 years), chronic lung disease, and prior hospitalization were associated with increased mortality. The mean cost was US$10 565 (SD = 11 649; US$1 = HK$7.8). MRSA BSI was a significant burden in Hong Kong.
C1 [You, Joyce H. S.; Ming, Wai-Kit; Chan, Sze-Ngai; Tse, Hoi-Tung; Chau, Carrie T. S.] Chinese Univ Hong Kong, Shatin, Hong Kong, Peoples R China.
   [Choi, Kin-Wing; Wong, Tin-Yau] Govt Hong Kong SAR, Dept Hlth, Ctr Hlth Protect, Hong Kong, Hong Kong, Peoples R China.
   [Ip, Margaret] Chinese Univ Hong Kong, Dept Microbiol, Shatin, Hong Kong, Peoples R China.
   [Wong, Rity Yee-Kwan; Lee, Nelson L. S.] Chinese Univ Hong Kong, Dept Med & Therapeut, Div Infect Dis, Shatin, Hong Kong, Peoples R China.
C3 Chinese University of Hong Kong; Chinese University of Hong Kong;
   Chinese University of Hong Kong
RP You, JHS (corresponding author), Chinese Univ Hong Kong, Fac Med, Sch Pharm, 8-F Lo Kwee Seong Integrated Biomed Sci Bldg, Shatin, Hong Kong, Peoples R China.
EM joyceyou@cuhk.edu.hk
RI Lee, Nelson/B-6418-2008; Ming, Wai-kit/AAH-5989-2019; Ip,
   Margaret/K-1096-2013; You, Joyce H. S./C-2984-2008
OI Lee, Nelson/0000-0002-0783-6607; Ming, Wai-kit/0000-0002-8846-7515; Ip,
   Margaret/0000-0003-1291-6537; You, Joyce H. S./0000-0002-5763-7403
FU Centre for Health Protection, Department of Health, the Government of
   Hong Kong SAR
FX The author(s) disclosed receipt of the following financial support for
   the research, authorship, and/or publication of this article: The study
   was funded by the Centre for Health Protection, Department of Health,
   the Government of Hong Kong SAR.
CR Bishara J, 2012, INT J INFECT DIS, V16, pE457, DOI 10.1016/j.ijid.2012.02.009
   Census and Statistics Department, HONG KONG POP 2010 2
   Centers for Disease Control and Prevention, 2011, ABCS REP METH RES ST
   Centers for Disease Control and Prevention, 2012, LAB DET VANC INT RES
   Cosgrove SE, 2003, CLIN INFECT DIS, V36, P53, DOI 10.1086/345476
   Gasch O, 2013, J ANTIMICROB CHEMOTH, V68, P1423, DOI 10.1093/jac/dkt016
   Grundmann H, 2006, LANCET, V368, P874, DOI 10.1016/S0140-6736(06)68853-3
   Ho J., LOCAL SURVEY USE ANT
   Institute for Digital Research and Education UCLA, SPSS WEB BOOKS REGR
   Johnson AP, 2012, J ANTIMICROB CHEMOTH, V67, P802, DOI 10.1093/jac/dkr561
   Kullar R, 2013, INFECT CONT HOSP EP, V34, P400, DOI 10.1086/669868
   Lam T P, 2015, Hong Kong Med J, V21 Suppl 7, pS41
   Laupland KB, 2013, CLIN MICROBIOL INFEC, V19, P465, DOI 10.1111/j.1469-0691.2012.03903.x
   Lee SC, 2013, DIAGN MICR INFEC DIS, V76, P86, DOI 10.1016/j.diagmicrobio.2013.01.017
   McCullough AR, 2016, J ANTIMICROB CHEMOTH, V71, P27, DOI 10.1093/jac/dkv310
   Nguyen DB, 2013, CLIN INFECT DIS, V57, P1393, DOI 10.1093/cid/cit546
   Nguyen HM, 2010, J ANTIMICROB CHEMOTH, V65, P24, DOI 10.1093/jac/dkp377
   Robinson JO, 2014, CLIN MICROBIOL INFEC, V20, P530, DOI 10.1111/1469-0691.12388
   Rubio-Terrés C, 2010, CLIN MICROBIOL INFEC, V16, P722, DOI 10.1111/j.1469-0691.2009.02902.x
   You JHS, 2011, J HOSP INFECT, V78, P71, DOI 10.1016/j.jhin.2010.11.023
   You JHS, 2008, J HOSP INFECT, V70, P379, DOI 10.1016/j.jhin.2008.08.007
NR 21
TC 14
Z9 16
U1 1
U2 6
PU SAGE PUBLICATIONS INC
PI THOUSAND OAKS
PA 2455 TELLER RD, THOUSAND OAKS, CA 91320 USA
SN 1010-5395
EI 1941-2479
J9 ASIA-PAC J PUBLIC HE
JI Asia-Pac. J. Public Health
PD JUL
PY 2017
VL 29
IS 5
BP 451
EP 461
DI 10.1177/1010539517717365
PG 11
WC Public, Environmental & Occupational Health
WE Science Citation Index Expanded (SCI-EXPANDED); Social Science Citation Index (SSCI)
SC Public, Environmental & Occupational Health
GA FB1BD
UT WOS:000405877800011
PM 28719790
DA 2024-08-24
ER

PT J
AU Pan, D
   Peng, P
   Fang, Y
   Lu, J
   Fang, MH
AF Pan, Deng
   Peng, Pin
   Fang, Yu
   Lu, Jun
   Fang, Minghao
TI Distribution and Drug Resistance of Pathogenic Bacteria and Prognosis in
   Patients with Septicemia Bloodstream Infection with Renal Insufficiency
SO INFECTION AND DRUG RESISTANCE
LA English
DT Article
DE sepsis bloodstream infection with renal insufficiency; pathogenic
   bacteria; drug resistance; prognosis
ID ACINETOBACTER-BAUMANNII; KLEBSIELLA-PNEUMONIAE; RISK-FACTORS
AB Objective: The aim of this study was to investigate the distribution and drug resistance of pathogenic bacteria and the prognosis of patients with sepsis bloodstream infection with renal insufficiency.Methods: One hundred and twelve patients with septicemic bloodstream infection with renal insufficiency and 112 patients with septic bloodstream infection without renal insufficiency were selected as study group and control group, respectively. We compare the distribution of pathogenic bacteria, analyze the drug resistance of major bacteria, and compare the efficacy, the incidence of septic shock, duration of mechanical ventilation, hospitalization time, and duration of antimicrobial drug administration between the two groups.Results: A total of 140 pathogenic strains were isolated from blood cultures in the study group, and 136 strains were isolated from blood cultures in the control group. The sepsis bloodstream infection was mainly caused by Gram-negative bacteria, accounting for 59.42% (164/276). Among the gram-negative bacteria, Klebsiella pneumoniae, Escherichia coli, Pseudomonas aeruginosa, and Acinetobacter baumannii had higher resistance rates to levofloxacin, ceftazidime, piperacillin sodium tazobactam, and amikacin. Among the gram-positive bacteria, Streptococcus pneumoniae, Enterococcus, and Staphylococcus aureus had high resistance rates to clindamycin, cefazolin, penicillin G, gentamicin, azithromycin, and levofloxacin. The rate of extended spectrum beta-lactamase (ESBLs)-producing enterobacteria and multi-drug resistant Pseudomonas aeruginosa (MDR-PA) infection was significantly higher in the study group than in the control group; there was no difference in multi-drug resistant Acinetobacter baumannii (MDR-AB), vancomycin-resistant enterococci (VRE), and methicillin-resistant Staphylococcus aureus (MRSA) between the two groups. The duration of hospitalization and the duration of antimicrobial drug administration were longer in the study group than in the control group.Conclusion: The pathogenic bacteria in patients with sepsis bloodstream infection with renal insufficiency are mainly Gram-negative bacteria, are more difficult to be cured, have a longer course of treatment, and need to use antibacterial drugs for a long time.
C1 [Pan, Deng] First Affiliated Hosp Hubei Univ Sci & Technol, Xianning Cent Hosp, Dept Infect Dis, Xianning, Hubei, Peoples R China.
   [Peng, Pin] Wuhan Asia Gen Hosp, Intens Care Unit, Wuhan, Hubei, Peoples R China.
   [Fang, Yu; Lu, Jun; Fang, Minghao] Huazhong Univ Sci & Technol, Tongji Hosp, Tongji Med Coll, Intens Care Unit, Wuhan, Hubei, Peoples R China.
   [Fang, Minghao] Huazhong Univ Sci & Technol, Tongji Hosp, Tongji Med Coll, Intens Care Unit, 1095 Jiefang Ave, Wuhan 430030, Hubei, Peoples R China.
C3 Huazhong University of Science & Technology; Huazhong University of
   Science & Technology
RP Fang, MH (corresponding author), Huazhong Univ Sci & Technol, Tongji Hosp, Tongji Med Coll, Intens Care Unit, 1095 Jiefang Ave, Wuhan 430030, Hubei, Peoples R China.
EM fangmh@tjh.tjmu.edu.cn
RI Fang, Minghao/M-9048-2013
CR Aghazadeh A, 2016, SCI ADV, V2, DOI 10.1126/sciadv.1600025
   Arensman K, 2020, ANTIMICROB AGENTS CH, V64, DOI 10.1128/AAC.01515-20
   Ballot Daynia E, 2012, ISRN Pediatr, V2012, P508512, DOI 10.5402/2012/508512
   Bereket W, 2012, EUR REV MED PHARMACO, V16, P1039
   Bleakley Greg, 2020, Br J Nurs, V29, P1248, DOI 10.12968/bjon.2020.29.21.1248
   Caballero RG, 2021, ADITUM J CLIN BIOMED, V3, P15
   Dagasso G, 2020, EPIDEMIOL INFECT, V148, DOI 10.1017/S0950268820001041
   Goodyear MDE, 2007, BRIT MED J, V335, P624, DOI 10.1136/bmj.39339.610000.BE
   Hsueh PR, 2011, J INFECTION, V63, P114, DOI 10.1016/j.jinf.2011.05.015
   Kassim A, 2016, ANN CLIN MICROB ANTI, V15, DOI 10.1186/s12941-016-0135-3
   Koelling EE, 2022, J VASC SURG, V75, P3, DOI 10.1016/j.jvs.2021.10.023
   Krautzig S, 2021, Z GERONTOL GERIATR, V54, P197, DOI 10.1007/s00391-021-01877-9
   Laupland KB, 2020, EUR J CLIN MICROBIOL, V39, P753, DOI 10.1007/s10096-019-03777-8
   Lee H, 2006, DIAGN MICR INFEC DIS, V56, P305, DOI 10.1016/j.diagmicrobio.2006.05.002
   Lin TL, 2022, J HOSP INFECT, V119, P22, DOI 10.1016/j.jhin.2021.09.021
   Paul M, 2020, J LAB PHYS, V12, P147, DOI 10.1055/s-0040-1716661
   Robledo IE, 2011, ANTIMICROB AGENTS CH, V55, P2968, DOI 10.1128/AAC.01633-10
   Rojas L, 2013, J HOSP INFECT, V85, P196, DOI 10.1016/j.jhin.2013.07.009
   Santella B, 2020, ANTIBIOTICS-BASEL, V9, DOI 10.3390/antibiotics9120851
   Seymour CW, 2016, JAMA-J AM MED ASSOC, V315, P762, DOI 10.1001/jama.2016.0288
   Sikarwar A S., 2011, International Journal of Bioscience, Biochemistry and Bioinformatics, V1, P211, DOI DOI 10.7763/ijbbb.2011.v1.38
   Thorndike J, 2020, CURR OPIN CRIT CARE, V26, P473, DOI 10.1097/MCC.0000000000000751
   Viehman JA, 2014, DRUGS, V74, P1315, DOI 10.1007/s40265-014-0267-8
   Yang WH, 2018, CELL HOST MICROBE, V24, P500, DOI 10.1016/j.chom.2018.09.011
NR 24
TC 3
Z9 3
U1 0
U2 7
PU DOVE MEDICAL PRESS LTD
PI ALBANY
PA PO BOX 300-008, ALBANY, AUCKLAND 0752, NEW ZEALAND
SN 1178-6973
J9 INFECT DRUG RESIST
JI Infect. Drug Resistance
PY 2022
VL 15
BP 4109
EP 4116
DI 10.2147/IDR.S373665
PG 8
WC Infectious Diseases; Pharmacology & Pharmacy
WE Science Citation Index Expanded (SCI-EXPANDED)
SC Infectious Diseases; Pharmacology & Pharmacy
GA 3L3WG
UT WOS:000834694300001
PM 35924018
OA gold, Green Published
DA 2024-08-24
ER

PT J
AU Ellingson, K
   Muder, RR
   Jain, R
   Kleinbaum, D
   Feng, PJI
   Cunningham, C
   Squier, C
   Lloyd, J
   Edwards, J
   Gebski, V
   Jernigan, J
AF Ellingson, Katherine
   Muder, Robert R.
   Jain, Rajiv
   Kleinbaum, David
   Feng, Pei-Jean I.
   Cunningham, Candace
   Squier, Cheryl
   Lloyd, Jon
   Edwards, Jonathan
   Gebski, Val
   Jernigan, John
TI Sustained Reduction in the Clinical Incidence of Methicillin-Resistant
   <i>Staphylococcus aureus</i> Colonization or Infection Associated with a
   Multifaceted Infection Control Intervention
SO INFECTION CONTROL AND HOSPITAL EPIDEMIOLOGY
LA English
DT Article
ID INTENSIVE-CARE UNITS; NOSOCOMIAL INFECTION; SURVEILLANCE; BACTEREMIA;
   HOSPITALS; COMMUNITY; EPIDEMIOLOGY; PREVALENCE; MORTALITY; CULTURES
AB OBJECTIVE. To assess the impact and sustainability of a multifaceted intervention to prevent methicillin-resistant Staphylococcus aureus (MRSA) transmission implemented in 3 chronologically overlapping phases at 1 hospital.
   DESIGN. Interrupted time-series analyses.
   SETTING. A Veterans Affairs hospital in the northeastern United States.
   PATIENTS AND PARTICIPANTS. Individuals admitted to acute care units from October 1, 1999, through September 30, 2008. To calculate the monthly clinical incidence of MRSA colonization or infection, the number of MRSA-positive cultures obtained from a clinical site more than 48 hours after admission among patients with no MRSA-positive clinical cultures during the previous year was divided by patient-days at risk. Secondary outcomes included clinical incidence of methicillin-sensitive S. aureus colonization or infection and incidence of MRSA bloodstream infections.
   INTERVENTIONS. The intervention-implemented in a surgical ward beginning October 2001, in a surgical intensive care unit beginning October 2003, and in all acute care units beginning July 2005-included systems and behavior change strategies to increase adherence to infection control precautions (eg, hand hygiene and active surveillance culturing for MRSA).
   RESULTS. Hospital-wide, the clinical incidence of MRSA colonization or infection decreased after initiation of the intervention in 2001, compared with the period before intervention (P = .002), and decreased by 61% (P < .001) in the 7-year postintervention period. In the postintervention period, the hospital-wide incidence of MRSA bloodstream infection decreased by 50% (P = .02), and the proportion of S. aureus isolates that were methicillin resistant decreased by 30% (P < .001).
   CONCLUSIONS. Sustained decreases in hospital-wide clinical incidence of MRSA colonization or infection, incidence of MRSA bloodstream infection, and proportion of S. aureus isolates resistant to methicillin followed implementation of a multifaceted prevention program at one Veterans Affairs hospital. Findings suggest that interventions designed to prevent transmission can impact endemic antimicrobial resistance problems.
C1 [Ellingson, Katherine] Ctr Dis Control & Prevent, Div Healthcare Qual Promot, Atlanta, GA 30333 USA.
   [Muder, Robert R.; Jain, Rajiv; Cunningham, Candace; Squier, Cheryl; Lloyd, Jon] VA Pittsburgh Healthcare Syst, Pittsburgh, PA USA.
   [Gebski, Val] Univ Sydney, Camperdown, NSW, Australia.
C3 Centers for Disease Control & Prevention - USA; US Department of
   Veterans Affairs; Veterans Health Administration (VHA); VA Pittsburgh
   Healthcare System; University of Sydney
RP Ellingson, K (corresponding author), Ctr Dis Control & Prevent, Div Healthcare Qual Promot, Clifton Rd NE,MS A-31, Atlanta, GA 30333 USA.
EM kellingson@cdc.gov
RI Gebski, Val/HNJ-2164-2023
OI Gebski, Val/0000-0001-8748-1844; Jernigan, John/0000-0001-8163-925X;
   Ellingson, Katherine/0000-0001-7624-312X
CR Albrich WC, 2008, LANCET INFECT DIS, V8, P289, DOI 10.1016/S1473-3099(08)70097-5
   Burton DC, 2009, JAMA-J AM MED ASSOC, V301, P727, DOI 10.1001/jama.2009.153
   Cohen AL, 2008, INFECT CONT HOSP EP, V29, P901, DOI 10.1086/591741
   Cooper BS, 2004, P NATL ACAD SCI USA, V101, P10223, DOI 10.1073/pnas.0401324101
   Cosgrove SE, 2003, CLIN INFECT DIS, V36, P53, DOI 10.1086/345476
   Cosgrove SE, 2005, INFECT CONT HOSP EP, V26, P166, DOI 10.1086/502522
   DURBIN J, 1951, BIOMETRIKA, V38, P159, DOI 10.1093/biomet/38.1-2.159
   Gorwitz RJ, 2008, J INFECT DIS, V197, P1226, DOI 10.1086/533494
   Harbarth S, 2008, JAMA-J AM MED ASSOC, V299, P1149, DOI 10.1001/jama.299.10.1149
   Hidron AI, 2009, LANCET INFECT DIS, V9, P384, DOI 10.1016/S1473-3099(09)70133-1
   Huang SS, 2007, J INFECT DIS, V195, P330, DOI 10.1086/510622
   Huang SS, 2006, CLIN INFECT DIS, V43, P971, DOI 10.1086/507636
   *INF DIS SOC AM, BAD BUGS NO DRUGS
   Jernigan JA, 1995, INFECT CONT HOSP EP, V16, P686
   Jernigan JA, 2003, INFECT CONT HOSP EP, V24, P409, DOI 10.1086/502230
   Klevens RM, 2007, JAMA-J AM MED ASSOC, V298, P1763, DOI 10.1001/jama.298.15.1763
   Klevens RM, 2006, CLIN INFECT DIS, V42, P389, DOI 10.1086/499367
   Kuehnert MJ, 2005, EMERG INFECT DIS, V11, P868
   Lipsitch M, 2000, P NATL ACAD SCI USA, V97, P1938, DOI 10.1073/pnas.97.4.1938
   Lloyd J, 2008, PREVENTION STRAT SPR, P10
   Melzer M, 2003, CLIN INFECT DIS, V37, P1453, DOI 10.1086/379321
   Muder RR, 2008, INFECT CONT HOSP EP, V29, P702, DOI 10.1086/589981
   Pujol M, 1996, AM J MED, V100, P509, DOI 10.1016/S0002-9343(96)00014-9
   Robicsek A, 2008, ANN INTERN MED, V148, P409, DOI 10.7326/0003-4819-148-6-200803180-00003
   Shardell M, 2007, CLIN INFECT DIS, V45, P901, DOI 10.1086/521255
   Siegel JD, 2006, MANAGEMENT MULTIDRUG
   Singhal A., 2007, DEEP LEARNING, V1, P1
   Spear S, 1999, HARVARD BUS REV, V77, P96
   Spellberg B, 2008, CLIN INFECT DIS, V46, P155, DOI 10.1086/524891
   Tenover FC, 2008, J CLIN MICROBIOL, V46, P2837, DOI 10.1128/JCM.00480-08
   Wagner AK, 2002, J CLIN PHARM THER, V27, P299, DOI 10.1046/j.1365-2710.2002.00430.x
NR 31
TC 50
Z9 59
U1 0
U2 6
PU CAMBRIDGE UNIV PRESS
PI NEW YORK
PA 32 AVENUE OF THE AMERICAS, NEW YORK, NY 10013-2473 USA
SN 0899-823X
EI 1559-6834
J9 INFECT CONT HOSP EP
JI Infect. Control Hosp. Epidemiol.
PD JAN
PY 2011
VL 32
IS 1
BP 1
EP 8
DI 10.1086/657665
PG 8
WC Public, Environmental & Occupational Health; Infectious Diseases
WE Science Citation Index Expanded (SCI-EXPANDED)
SC Public, Environmental & Occupational Health; Infectious Diseases
GA 694IP
UT WOS:000285290200001
PM 21133794
DA 2024-08-24
ER

PT J
AU Pea, F
   Petrosillo, N
   Garau, J
AF Pea, Federico
   Petrosillo, Nicola
   Garau, Javier
TI Clinical pharmacological approach for balancing the use of daptomycin
   and linezolid in comparison with that of vancomycin in the treatment of
   MRSA-related infections
SO EXPERT REVIEW OF ANTI-INFECTIVE THERAPY
LA English
DT Article
DE pharmacokinetic/pharmacodynamic; daptomycin; linezolid; MRSA; pneumonia;
   bloodstream infections
ID RESISTANT STAPHYLOCOCCUS-AUREUS; MINIMUM INHIBITORY CONCENTRATION; VITRO
   PHARMACODYNAMIC MODEL; SOFT-TISSUE INFECTIONS; FOREIGN-BODY INFECTION;
   METHICILLIN-RESISTANT; NOSOCOMIAL PNEUMONIA; COMPLICATED SKIN;
   BETA-LACTAMS; EXPERIMENTAL ENDOCARDITIS
AB Methicillin-resistant Staphylococcus aureus (MRSA) is one of the most challenging bacterial pathogens responsible for severe infections among hospitalized patients. In recent years there is increasing evidence that the clinical efficacy of vancomycin is progressively decreasing. Although daptomycin and linezolid are valuable alternatives to vancomycin for the treatment of MRSA-related bloodstream infections and pneumonia, respectively, a great deal of debate exists about their role in daily clinical practice due to cost-effectiveness issues. In this article we put into perspective the importance of pharmacokinetic/pharmacodynamic (PK/PD) considerations based on recent experimental and clinical data to argue whether they could be helpful in identifying clinical conditions in which these agents could be advantageous as compared to vancomycin.
C1 [Pea, Federico] Azienda Osped Univ Santa Maria della Misericordia, Inst Clin Pharmacol, Udine, Italy.
   [Pea, Federico] Univ Udine, Dept Expt & Clin Med Sci, I-33100 Udine, Italy.
   [Petrosillo, Nicola] Natl Inst Infect Dis Lazzaro Spallanzani, Div Infect Dis 2, Rome, Italy.
   [Garau, Javier] Hosp Univ Mutua Terrassa, Dept Med, Barcelona, Spain.
C3 Hospital Santa Maria della Misericordia; University of Udine; IRCCS
   Lazzaro Spallanzani; Hospital Universitario Mutua Terrassa
RP Pea, F (corresponding author), Azienda Osped Univ Santa Maria della Misericordia, Inst Clin Pharmacol, Udine, Italy.
EM pea.federico@aoud.sanita.fvg.it
RI Petrosillo, Nicola/AAZ-2095-2021; Pea, Federico/O-3636-2019
OI Pea, Federico/0000-0002-6966-7167; petrosillo,
   nicola/0000-0002-2585-7567; GARAU, JAVIER/0000-0001-7867-5911
FU Astellas; AstraZenica; Bayer; Cubist Pharmaceuticals; Novartis; Pfizer;
   Medicines Company; Vifor Pharma
FX F Pea has accepted speaking and conference invitations for Astra Zeneca,
   Gilead, Merk Sharp & Dohme, Novartix and Pfizer, and has had recent or
   ongoing scientific advisory boards with Astra Zeneca, Boehringer
   Ingelheim and Pfizer. N Petrosillo has accepted speaking and conference
   invitations from Astellas, Carefusion, Johnson & Johnson, MSD, Novartis
   and Pfizer, and has had recent or ongoing scientific advisory boards
   with Achaogen, Astellas, Carefusion, The Medicnines Company, MSD,
   Novartis and Pfizer. J Garau has accepted grants, speaking and
   conference invitations from Astellas, AstraZenica, Bayer, Cubist
   Pharmaceuticals, Novartis, Pfizer, The Medicines Company, and Vifor
   Pharma and has had recent or ongoing consultancy with AstraZenica,
   Bayer, Cubist Pharmaceuticals, Durata, GSK, Janssen-Cilag, Novartis,
   Theravance and Vifor Pharma. The authors have no other relevant
   affiliations or financial involvement with any organization or entity
   with a financial interest in or financial conflict with the subject
   matter or materials discussed in the manuscript apart from those
   disclosed.
CR Ahmad NM, 2010, ANN PHARMACOTHER, V44, P918, DOI 10.1345/aph.1M665
   Alaniz C, 2012, ANN PHARMACOTHER, V46, P1432, DOI 10.1345/aph.1R221
   Almansa R, 2013, J CRIT CARE, V17, P109
   An MM, 2013, INT J ANTIMICROB AG, V41, P426, DOI 10.1016/j.ijantimicag.2012.12.012
   Bassetti M, 2015, INTENS CARE MED, V41, P366, DOI 10.1007/s00134-014-3571-6
   Bhan U, 2015, PLOS ONE, V10, DOI 10.1371/journal.pone.0114574
   Bhavnani SM, 2009, CLIN INFECT DIS, V49, P691, DOI 10.1086/604710
   Bhavnani SM, 2010, CLIN INFECT DIS, V50, P1568, DOI 10.1086/652767
   Blot SI, 2014, ADV DRUG DELIVER REV, V77, P3, DOI 10.1016/j.addr.2014.07.006
   Bounthavong M, 2011, VALUE HEALTH, V14, P631, DOI 10.1016/j.jval.2010.12.006
   Cha R, 2003, DIAGN MICR INFEC DIS, V47, P539, DOI 10.1016/S0732-8893(03)00119-6
   Cheng CW, 2013, INT J ANTIMICROB AG, V41, P293, DOI 10.1016/j.ijantimicag.2012.10.019
   Chung DR, 2015, EXPERT REV ANTI-INFE, V13, P197, DOI 10.1586/14787210.2015.999668
   Cirioni O, 2010, EUR J VASC ENDOVASC, V40, P817, DOI 10.1016/j.ejvs.2010.08.009
   Dellit TH, 2007, CLIN INFECT DIS, V44, P159, DOI 10.1086/510393
   Dilworth TJ, 2014, ANTIMICROB AGENTS CH, V58, P102, DOI 10.1128/AAC.01204-13
   Falcone M, 2013, CLIN INFECT DIS, V57, P1568, DOI 10.1093/cid/cit582
   Fowler VG, 2006, NEW ENGL J MED, V355, P653, DOI 10.1056/NEJMoa053783
   Garrigós C, 2012, ANTIMICROB AGENTS CH, V56, P3806, DOI 10.1128/AAC.00127-12
   Garrigós C, 2010, ANTIMICROB AGENTS CH, V54, P5251, DOI 10.1128/AAC.00226-10
   Gasch O, 2014, J ANTIMICROB CHEMOTH, V69, P568, DOI 10.1093/jac/dkt396
   Gasch O, 2013, J ANTIMICROB CHEMOTH, V68, P1423, DOI 10.1093/jac/dkt016
   Gould IM, 2013, INT J ANTIMICROB AG, V42, P202, DOI 10.1016/j.ijantimicag.2013.05.005
   Hagihara M, 2012, ANTIMICROB AGENTS CH, V56, P202, DOI 10.1128/AAC.05473-11
   Hanberger H, 2011, INT J ANTIMICROB AG, V38, P331, DOI 10.1016/j.ijantimicag.2011.05.013
   Holland TL, 2014, JAMA-J AM MED ASSOC, V312, P1330, DOI 10.1001/jama.2014.9743
   Holmes NE, 2013, CLIN MICROBIOL INFEC, V19, P1163, DOI 10.1111/1469-0691.12168
   Jacqueline C, 2014, J INFECT DIS, V210, P814, DOI 10.1093/infdis/jiu145
   Jiang H, 2013, EUR J CLIN MICROBIOL, V32, P1121, DOI 10.1007/s10096-013-1867-z
   John AK, 2009, ANTIMICROB AGENTS CH, V53, P2719, DOI 10.1128/AAC.00047-09
   Kalil AC, 2013, BMJ OPEN, V3, DOI 10.1136/bmjopen-2013-003912
   LaPlante KL, 2004, ANTIMICROB AGENTS CH, V48, P4665, DOI 10.1128/AAC.48.12.4665-4672.2004
   Leonard SN, 2012, PLOS ONE, V7, DOI 10.1371/journal.pone.0042103
   Leonard SN, 2009, J ANTIMICROB CHEMOTH, V63, P155, DOI 10.1093/jac/dkn439
   Liu C, 2011, CLIN INFECT DIS, V52, P285, DOI [10.1093/cid/cir034, 10.1093/cid/ciq146]
   Machado DP, 2013, CAN J INFECT DIS MED, V24, pE75, DOI 10.1155/2013/585834
   Marco F, 2008, ANTIMICROB AGENTS CH, V52, P2538, DOI 10.1128/AAC.00510-07
   Martinez-Olondris P, 2012, CRIT CARE MED, V40, P162, DOI 10.1097/CCM.0b013e31822d74a2
   Masuta K, 2012, CLIN INFECT DIS, V55, P161, DOI 10.1093/cid/cis331
   McConeghy KW, 2013, CLIN INFECT DIS, V57, P1760, DOI 10.1093/cid/cit560
   McDanel JS, 2015, CLIN INFECT DIS
   Mendes RE, 2014, DRUG RESIST UPDATE, V17, P1, DOI 10.1016/j.drup.2014.04.002
   Michiels MJ, 1996, ANTIMICROB AGENTS CH, V40, P203, DOI 10.1128/AAC.40.1.203
   Moise PA, 2013, ANTIMICROB AGENTS CH, V57, P1192, DOI 10.1128/AAC.02192-12
   Moore CL, 2012, CLIN INFECT DIS, V54, P51, DOI 10.1093/cid/cir764
   Mortin LI, 2007, ANTIMICROB AGENTS CH, V51, P1787, DOI 10.1128/AAC.00738-06
   Murillo O, 2009, ANTIMICROB AGENTS CH, V53, P4252, DOI 10.1128/AAC.00208-09
   Murray KP, 2013, CLIN INFECT DIS, V56, P1562, DOI 10.1093/cid/cit112
   Palmer SM, 1997, J ANTIMICROB CHEMOTH, V39, P515, DOI 10.1093/jac/39.4.515
   Pea F, 2014, INFECTION, V42, P207, DOI 10.1007/s15010-013-0511-2
   Pea F, 2006, CLIN INFECT DIS, V42, P1764, DOI 10.1086/504383
   Pea F, 2013, CURR CLIN PHARMACOL, V8, P5, DOI 10.2174/1574884711308010003
   Pea F, 2009, J TRAUMA, V67, P893, DOI 10.1097/TA.0b013e3181b5dc2a
   Peyrani P, 2014, CRIT CARE, V18, DOI 10.1186/cc13914
   Rand KH, 2004, ANTIMICROB AGENTS CH, V48, P2871, DOI 10.1128/AAC.48.8.2871-2875.2004
   Roberts JA, 2013, CLIN PHARMACOKINET, V52, P1, DOI 10.1007/s40262-012-0018-5
   Rose WE, 2008, ANTIMICROB AGENTS CH, V52, P3061, DOI 10.1128/AAC.00102-08
   Rose WE, 2013, ANTIMICROB AGENTS CH, V57, P3450, DOI 10.1128/AAC.00325-12
   Saleh-Mghir A, 2011, ANTIMICROB AGENTS CH, V55, P4589, DOI 10.1128/AAC.00675-11
   Segarra-Newnham M, 2012, ANN PHARMACOTHER, V46, P1678, DOI 10.1345/aph.1R370
   Sharma M, 2008, EUR J CLIN MICROBIOL, V27, P433, DOI 10.1007/s10096-007-0455-5
   Shaw E, 2015, BMJ OPEN, V5, DOI 10.1136/bmjopen-2014-006723
   Skiest DJ, 2006, J CLIN MICROBIOL, V44, P655, DOI 10.1128/JCM.44.2.655-656.2006
   Soriano A, 2008, CLIN INFECT DIS, V46, P193, DOI 10.1086/524667
   Stein GE, 2010, CURR MED RES OPIN, V26, P571, DOI 10.1185/03007990903512057
   Stephens JM, 2013, CLINICOECONOMIC OUTC, V5, P447, DOI 10.2147/CEOR.S46991
   Tenover FC, 2009, INT J ANTIMICROB AG, V33, P564, DOI 10.1016/j.ijantimicag.2008.12.010
   van Hal SJ, 2012, CLIN INFECT DIS, V54, P755, DOI 10.1093/cid/cir935
   Walraven CJ, 2011, J ANTIMICROB CHEMOTH, V66, P2386, DOI 10.1093/jac/dkr301
   Weston A, 2012, CLIN INFECT DIS, V54, P59, DOI 10.1093/cid/cir777
   Woods Christian J, 2012, Infect Control Hosp Epidemiol, V33, P1246, DOI 10.1086/668433
   Wunderink RG, 2012, CLIN INFECT DIS, V54, P621, DOI 10.1093/cid/cir895
   Yang SJ, 2010, ANTIMICROB AGENTS CH, V54, P3161, DOI 10.1128/AAC.00487-10
NR 73
TC 0
Z9 0
U1 1
U2 14
PU TAYLOR & FRANCIS LTD
PI ABINGDON
PA 2-4 PARK SQUARE, MILTON PARK, ABINGDON OR14 4RN, OXON, ENGLAND
SN 1478-7210
EI 1744-8336
J9 EXPERT REV ANTI-INFE
JI Expert Rev. Anti-Infect. Ther.
PD AUG
PY 2015
VL 13
IS 8
BP 927
EP 937
DI 10.1586/14787210.2015.1056159
PG 11
WC Infectious Diseases; Microbiology; Pharmacology & Pharmacy
WE Science Citation Index Expanded (SCI-EXPANDED)
SC Infectious Diseases; Microbiology; Pharmacology & Pharmacy
GA CM5QN
UT WOS:000357743500002
PM 26065544
DA 2024-08-24
ER

PT J
AU Saito, N
   Solante, RM
   Guzman, FD
   Telan, EO
   Umipig, DV
   Calayo, JP
   Frayco, CH
   Lazaro, JC
   Ribo, MR
   Dimapilis, AQ
   Dimapilis, VO
   Villanueva, AM
   Mauhay, JL
   Suzuki, M
   Yasunami, M
   Koizumi, N
   Kitashoji, E
   Sakashita, K
   Yasuda, I
   Nishiyama, A
   Smith, C
   Ariyoshi, K
   Parry, CM
AF Saito, Nobuo O.
   Solante, Rontgene V.
   Guzman, Ferdinand P.
   Telan, Elizabeth H.
   Umipig, Dorcas C.
   Calayo, Joy R.
   Frayco, Carina Q.
   Lazaro, Jezreel O.
   Ribo, Maricel M.
   Dimapilis, Alexis L.
   Dimapilis, Virginia
   Villanueva, Annavi
   Mauhay, Jaira
   Suzuki, Motoi
   Yasunami, Michio
   Koizumi, Nobuo
   Kitashoji, Emi
   Sakashita, Kentaro
   Yasuda, Ikkoh
   Nishiyama, Akira M.
   Smith, Chris S.
   Ariyoshi, Koya S.
   Parry, Christopher S.
TI A prospective observational study of community-acquired bacterial
   bloodstream infections in Metro Manila, the Philippines
SO PLOS NEGLECTED TROPICAL DISEASES
LA English
DT Article
ID RESISTANT STAPHYLOCOCCUS-AUREUS; SOUTHEAST-ASIA; CHILDREN; DIAGNOSIS;
   COUNTRIES; SEPSIS; CLONE
AB Community-acquired bacterial bloodstream infections are caused by diverse pathogens with changing antimicrobial-resistance patterns. In low-middle income countries in Southeast Asia, where dengue fever is endemic and a leading cause of fever, limited information is available about bacterial bloodstream infections due to challenges of implementing a blood culture service. This study describes bacterial bloodstream pathogens and antimicrobial-resistance patterns in Metro Manila, the Philippines. We aimed to identify the proportion of patients with a positive blood culture, the bacteria isolated and their antimicrobial resistance patterns, and the clinical characteristics of these patients, in this dengue endemic area. We conducted a prospective observational study in a single hospital enrolling febrile patients clinically suspected of having a community-acquired bacterial bloodstream infection between 1(st) July 2015 and 30(th) June 2019. Each patient had a blood culture and additional diagnostic tests according to their clinical presentation. We enrolled 1315 patients and a significant positive blood culture was found in 77 (5.9%) including Staphylococcus aureus (n = 20), Salmonella enterica Typhi (n = 18), Escherichia coli (n = 16), Streptococcus pneumoniae (n = 3) and Burkholderia pseudomallei (n = 2). Thirty-four patients had meningococcal disease diagnosed by culture (n = 8) or blood PCR (n = 26). Additional confirmed diagnoses included leptospirosis (n = 177), dengue virus infection (n = 159) and respiratory diphtheria (n = 50). There were 79 (6.0%, 95%CI 4.8%-7.4%) patients who died within 28 days of enrollment. Patients with a positive blood culture were significantly more likely to die than patients with negative culture (15.2% vs 4.4%, P<0.01). Among S. aureus isolates, 11/20 (55%) were methicillin-resistant (MRSA) and ST30: USA1100 was dominant sequence type (88.9%). Antimicrobial-susceptibility was well preserved in S. enterica Typhi. Among hospitalized patients with clinically suspected community-acquired bacterial bloodstream infection in Metro Manila, the Philippines, 5.9% had a blood culture confirmed infection of whom 15.6% died. S. aureus, including a significant number of MRSA (USA1100 clones), S. enterica Typhi, E.coli and Neisseria meningitidis were frequently identified pathogens.
   Author summaryAntimicrobial resistance (AMR) has been increasing among some bacterial pathogens in the community settings in Southeast Asia. Community-acquired bacterial bloodstream infections can cause significant morbidity and mortality. Data on the casual bacterial pathogens and the antimicrobial resistance patterns is limited in Metro Manila, the Philippines, which is the most densely populated area in the world and highly endemic for dengue. We performed a 4-year prospective study in one tertiary hospital in Metro Manila. Community-acquired bacterial bloodstream infections were confirmed in 77 (5.9%) of 1315 clinically suspected patients. Staphylococcus. aureus, including methicillin-resistant (MRSA), Salmonella enterica Typhi, Escherichia coli, Neisseria meningitidis and leptospirosis were common pathogens. B. pseudomallei was an additional important pathogen observed. Although antimicrobial-susceptibility was well preserved in S. enterica Typhi, the emergence of a highly virulent type of MRSA was observed among some patients. The USA1100 clone was the dominant sequence type of MRSA isolates. Our findings may help to inform physicians in selecting empirical antimicrobial treatment among patients with severe febrile illness.
C1 [Saito, Nobuo O.; Villanueva, Annavi; Mauhay, Jaira; Suzuki, Motoi; Yasunami, Michio; Sakashita, Kentaro; Yasuda, Ikkoh; Smith, Chris S.; Ariyoshi, Koya S.; Parry, Christopher S.] Nagasaki Univ, Sch Trop Med & Global Hlth, Nagasaki, Nagasaki, Japan.
   [Saito, Nobuo O.; Suzuki, Motoi; Kitashoji, Emi; Yasuda, Ikkoh; Nishiyama, Akira M.; Ariyoshi, Koya S.] Nagasaki Univ, Inst Trop Med, Dept Clin Trop Med, Nagasaki, Nagasaki, Japan.
   [Saito, Nobuo O.] Oita Univ, Fac Med, Dept Microbiol, Yufu, Oita, Japan.
   [Solante, Rontgene V.; Guzman, Ferdinand P.; Telan, Elizabeth H.; Umipig, Dorcas C.; Calayo, Joy R.; Frayco, Carina Q.; Lazaro, Jezreel O.; Ribo, Maricel M.; Dimapilis, Alexis L.; Dimapilis, Virginia; Villanueva, Annavi] San Lazaro Hosp, the Philippines, Manila, Philippines.
   [Suzuki, Motoi] Natl Inst Infect Dis, Infect Dis Surveillance Ctr, Tokyo, Japan.
   [Koizumi, Nobuo] Natl Inst Infect Dis, Dept Bacteriol 1, Tokyo, Japan.
   [Smith, Chris S.] London Sch Hyg & Trop Med, Dept Clin Res, London, England.
   [Parry, Christopher S.] Univ Liverpool Liverpool Sch Trop Med, Clin Sci, Liverpool, England.
C3 Nagasaki University; Nagasaki University; Oita University; National
   Institute of Infectious Diseases (NIID); National Institute of
   Infectious Diseases (NIID); University of London; London School of
   Hygiene & Tropical Medicine; Liverpool School of Tropical Medicine
RP Ariyoshi, K; Parry, CM (corresponding author), Nagasaki Univ, Sch Trop Med & Global Hlth, Nagasaki, Nagasaki, Japan.; Ariyoshi, K (corresponding author), Nagasaki Univ, Inst Trop Med, Dept Clin Trop Med, Nagasaki, Nagasaki, Japan.; Parry, CM (corresponding author), Univ Liverpool Liverpool Sch Trop Med, Clin Sci, Liverpool, England.
EM kari@nagasaki-u.ac.jp; christopher.parry@lstmed.ac.uk
RI Smith, Chris/AAA-6706-2021
OI Smith, Chris/0000-0001-9238-3202; Saito, Nobuo/0000-0002-4396-5000;
   Yasuda, Ikkoh/0000-0002-4503-5579
CR Abucejo P. Erma, 2001, Southeast Asian Journal of Tropical Medicine and Public Health, V32, P531
   Abucejo-Ladesma E, 2007, SCAND J INFECT DIS, V39, P983, DOI 10.1080/00365540701466157
   Al Naiemi N, 2008, J CLIN MICROBIOL, V46, P2794, DOI 10.1128/JCM.00676-08
   Ali H, 2012, J HOSP INFECT, V80, P293, DOI 10.1016/j.jhin.2011.12.019
   Antimicrobial Resistance Surveillance Reference Laboratory Research Institute for Tropical Medicine Philippines Department of Health, 2020, ANTIMICROBIAL RESIST
   Aung AK, 2014, AM J TROP MED HYG, V91, P451, DOI 10.4269/ajtmh.14-0191
   Aye AMM, 2020, J INFECTION, V81, P698, DOI 10.1016/j.jinf.2020.07.025
   Bartels MD, 2010, CLIN MICROBIOL INFEC, V16, P78, DOI 10.1111/j.1469-0691.2009.02829.x
   Bhutta ZA, 2018, AM J TROP MED HYG, V99, P1, DOI 10.4269/ajtmh.18-0500
   Browne AJ, 2020, BMC MED, V18, DOI 10.1186/s12916-019-1443-1
   Budihal SV, 2014, J CLIN DIAGN RES, V8, P199, DOI 10.7860/JCDR/2014/6593.3950
   Chheng K, 2013, PLOS ONE, V8, DOI 10.1371/journal.pone.0060634
   Crump JA, 2010, CLIN INFECT DIS, V50, P241, DOI 10.1086/649541
   Deen J, 2012, LANCET INFECT DIS, V12, P480, DOI 10.1016/S1473-3099(12)70028-2
   Dunachie S, 2019, T ROY SOC TROP MED H, V113, P56, DOI 10.1093/trstmh/try124
   Gonzales MLA, 2017, EPIDEMIOL INFECT, V145, P126, DOI 10.1017/S0950268816002119
   Hendriksen RS, 2015, J CLIN MICROBIOL, V53, P677, DOI 10.1128/JCM.03104-14
   Hsu LY, 2010, LANCET, V376, P767, DOI 10.1016/S0140-6736(10)61369-4
   Ko J, 2013, J KOREAN MED SCI, V28, P1100, DOI 10.3346/jkms.2013.28.7.1100
   Lupisan SP, 2000, AM J TROP MED HYG, V62, P341, DOI 10.4269/ajtmh.2000.62.341
   Luvira V, 2019, AM J TROP MED HYG, V100, P622, DOI 10.4269/ajtmh.18-0407
   Mathur S, 2018, PAEDIATR INT CHILD H, V38, pS66, DOI 10.1080/20469047.2017.1409455
   Matsushita N, 2018, PLOS NEGLECT TROP D, V12, DOI 10.1371/journal.pntd.0006331
   Mayxay M, 2013, LANCET GLOB HEALTH, V1, pE46, DOI 10.1016/S2214-109X(13)70008-1
   Muller DA, 2017, J INFECT DIS, V215, pS89, DOI 10.1093/infdis/jiw649
   Myat TO, 2020, PLOS NEGLECT TROP D, V14, DOI 10.1371/journal.pntd.0008268
   Orendi JM, 2010, J HOSP INFECT, V75, P258, DOI 10.1016/j.jhin.2010.03.023
   Phetsouvanh R, 2006, AM J TROP MED HYG, V75, P978
   Philippine Statistics Authority, 2015, PSA ANN REP
   ReliefWeb, PHIL MEASL OUTBR
   Saito N, 2021, CLIN INFECT DIS, V72, P61, DOI 10.1093/cid/ciaa005
   Saito N, 2018, AM J TROP MED HYG, V98, P1512, DOI 10.4269/ajtmh.17-0564
   San Martin PFM, 2018, TROP MED INFECT DIS, V3, DOI 10.3390/tropicalmed3030099
   Seymour CW, 2016, JAMA-J AM MED ASSOC, V315, P762, DOI 10.1001/jama.2016.0288
   Sia S., 2020, PJP, V5, P19, DOI [10.21141/PJP.2020.04, DOI 10.21141/PJP.2020.03, DOI 10.21141/PJP.2020.04]
   Song JH, 2011, J ANTIMICROB CHEMOTH, V66, P1061, DOI 10.1093/jac/dkr024
   Sudarmono P, 2017, LANCET GLOB HEALTH, V5, pE157, DOI 10.1016/S2214-109X(17)30007-4
   Timsit JF, 2020, INTENS CARE MED, V46, P266, DOI 10.1007/s00134-020-05950-6
   Nga TVT, 2018, AM J TROP MED HYG, V99, P72, DOI 10.4269/ajtmh.18-0035
   Valle Demetrio L Jr, 2016, Trop Med Health, V44, P3, DOI 10.1186/s41182-016-0003-z
   Vlieghe ER, 2013, PLOS ONE, V8, DOI 10.1371/journal.pone.0059775
   World Health Organization. WHO, IMM COUNTR PROF
NR 42
TC 0
Z9 0
U1 1
U2 2
PU PUBLIC LIBRARY SCIENCE
PI SAN FRANCISCO
PA 1160 BATTERY STREET, STE 100, SAN FRANCISCO, CA 94111 USA
SN 1935-2735
J9 PLOS NEGLECT TROP D
JI Plos Neglect. Trop. Dis.
PD MAY
PY 2022
VL 16
IS 5
DI 10.1371/journal.pntd.0010414
PG 16
WC Infectious Diseases; Parasitology; Tropical Medicine
WE Science Citation Index Expanded (SCI-EXPANDED)
SC Infectious Diseases; Parasitology; Tropical Medicine
GA 9P5WK
UT WOS:000944355200016
PM 35613181
OA Green Published, Green Accepted, gold
DA 2024-08-24
ER

PT J
AU Chong, YP
   Kim, ES
   Park, SJ
   Park, KH
   Kim, T
   Kim, MN
   Kim, SH
   Lee, SO
   Choi, SH
   Woo, JH
   Jeong, JY
   Kim, YS
AF Chong, Yong Pil
   Kim, Eun Sil
   Park, Su-Jin
   Park, Ki-Ho
   Kim, Tark
   Kim, Mi-Na
   Kim, Sung-Han
   Lee, Sang-Oh
   Choi, Sang-Ho
   Woo, Jun Hee
   Jeong, Jin-Yong
   Kim, Yang Soo
TI Accessory Gene Regulator (<i>agr</i>) Dysfunction in <i>Staphylococcus
   aureus</i> Bloodstream Isolates from South Korean Patients
SO ANTIMICROBIAL AGENTS AND CHEMOTHERAPY
LA English
DT Article
ID METHICILLIN-RESISTANT; STRAINS; VANCOMYCIN; PREVALENCE; BACTEREMIA;
   VARIANTS
AB We describe the genetic and microbiological characteristics of methicillin-resistant Staphylococcus aureus (MRSA) bloodstream isolates with agr dysfunction from a tertiary-care hospital in Korea. Of these, ST5-SCCmec type II-agr group II MRSA isolates, which are known to be prevalent in hospital-acquired infections in Korea, were the most abundant, because of the clonal spread of a specific agr-defective lineage. This finding suggests that the loss of agr function may confer a potential advantage in a hospital setting. Clonal spread of a specific defective-agr strain was not observed among community-associated MRSA or methicillin-susceptible S. aureus clones, regardless of community or hospital acquisition of infection. agr-defective clones, including ST5 and ST239 MRSA, were enriched for heteroresistant vancomycin-intermediate S. aureus.
C1 [Chong, Yong Pil; Kim, Eun Sil; Park, Su-Jin; Park, Ki-Ho; Kim, Tark; Kim, Sung-Han; Lee, Sang-Oh; Choi, Sang-Ho; Woo, Jun Hee; Kim, Yang Soo] Univ Ulsan, Coll Med, Asan Med Ctr, Dept Infect Dis, Seoul, South Korea.
   [Kim, Mi-Na] Univ Ulsan, Coll Med, Asan Med Ctr, Dept Lab Med, Seoul, South Korea.
   [Jeong, Jin-Yong] Univ Ulsan, Coll Med, Asan Med Ctr, Asan Inst Life Sci, Seoul, South Korea.
   [Chong, Yong Pil; Kim, Eun Sil; Park, Su-Jin; Park, Ki-Ho; Kim, Tark; Jeong, Jin-Yong; Kim, Yang Soo] Univ Ulsan, Coll Med, Ctr Antimicrobial Resistance & Microbial Genet, Seoul, South Korea.
C3 University of Ulsan; Asan Medical Center; University of Ulsan; Asan
   Medical Center; University of Ulsan; Asan Medical Center; University of
   Ulsan
RP Kim, YS (corresponding author), Univ Ulsan, Coll Med, Asan Med Ctr, Dept Infect Dis, Seoul, South Korea.
EM jyjeong@amc.seoul.kr; yskim@amc.seoul.kr
RI Lee, Sang-Oh/AGV-5413-2022; Chong, Yong Pil/AAB-2623-2021
OI Lee, Sang-Oh/0000-0003-1381-8787; Choi, Sang-Ho/0000-0002-4972-4531
FU National Research Foundation of Korea; Ministry of Education, Science
   and Technology [2009-0091639, 2009-0091640, 2009-0091641]
FX This research was supported by a Bio R&D program through the National
   Research Foundation of Korea, which is funded by the Ministry of
   Education, Science and Technology (grants 2009-0091639, 2009-0091640,
   and 2009-0091641).
CR Enright MC, 2000, J CLIN MICROBIOL, V38, P1008, DOI 10.1128/JCM.38.3.1008-1015.2000
   Fowler VG, 2004, J INFECT DIS, V190, P1140, DOI 10.1086/423145
   Khatib R, 2009, SCAND J INFECT DIS, V41, P4, DOI 10.1080/00365540802441711
   Kim ES, 2007, J ANTIMICROB CHEMOTH, V60, P1108, DOI 10.1093/jac/dkm309
   Novick RP, 2003, MOL MICROBIOL, V48, P1429, DOI 10.1046/j.1365-2958.2003.03526.x
   Oliveira DC, 2002, ANTIMICROB AGENTS CH, V46, P2155, DOI 10.1128/AAC.46.7.2155-2161.2002
   Park C, 2007, J CLIN MICROBIOL, V45, P4021, DOI 10.1128/JCM.01147-07
   Park C, 2009, J MED MICROBIOL, V58, P1314, DOI 10.1099/jmm.0.009688-0
   Sakoulas G, 2002, ANTIMICROB AGENTS CH, V46, P1492, DOI 10.1128/AAC.46.5.1492-1502.2002
   Shopsin B, 2003, J CLIN MICROBIOL, V41, P456, DOI 10.1128/JCM.41.1.456-459.2003
   Shopsin B, 2008, J INFECT DIS, V198, P1171, DOI 10.1086/592051
   Shopsin B, 2010, J INFECT DIS, V202, P1593, DOI 10.1086/656915
   Traber K, 2006, MOL MICROBIOL, V59, P1519, DOI 10.1111/j.1365-2958.2006.04986.x
   Traber KE, 2008, MICROBIOL-SGM, V154, P2265, DOI 10.1099/mic.0.2007/011874-0
   Tsuji BT, 2007, ANTIMICROB AGENTS CH, V51, P1089, DOI 10.1128/AAC.00671-06
   Tsuji BT, 2009, DIAGN MICR INFEC DIS, V64, P220, DOI 10.1016/j.diagmicrobio.2009.01.028
   van Hal SJ, 2011, ANTIMICROB AGENTS CH, V55, P405, DOI 10.1128/AAC.01133-10
   Wootton M, 2001, J ANTIMICROB CHEMOTH, V47, P399, DOI 10.1093/jac/47.4.399
   Wright JS, 2005, P NATL ACAD SCI USA, V102, P1691, DOI 10.1073/pnas.0407661102
NR 19
TC 38
Z9 45
U1 0
U2 7
PU AMER SOC MICROBIOLOGY
PI WASHINGTON
PA 1752 N ST NW, WASHINGTON, DC 20036-2904 USA
SN 0066-4804
J9 ANTIMICROB AGENTS CH
JI Antimicrob. Agents Chemother.
PD MAR
PY 2013
VL 57
IS 3
BP 1509
EP 1512
DI 10.1128/AAC.01260-12
PG 4
WC Microbiology; Pharmacology & Pharmacy
WE Science Citation Index Expanded (SCI-EXPANDED)
SC Microbiology; Pharmacology & Pharmacy
GA 090GU
UT WOS:000314968100053
PM 23254438
OA Green Published, Bronze
DA 2024-08-24
ER

PT J
AU Jones, D
   Elshaboury, RH
   Munson, E
   Dilworth, TJ
AF Jones, Dylan
   Elshaboury, Ramy H.
   Munson, Erik
   Dilworth, Thomas J.
TI A Retrospective Analysis of Treatment and Clinical Outcomes among
   Patients with Methicillin-Susceptible <i>Staphylococcus</i>
   <i>aureus</i> Bloodstream Isolates Possessing Detectable mecA by a
   Commercial PCR Assay Compared to Patients with Methicillin-Resistant
   <i>Staphylococcus aureus</i> Bloodstream Isolates
SO ANTIMICROBIAL AGENTS AND CHEMOTHERAPY
LA English
DT Article
DE bacteremia; mecA PCR; mecA-positive methicillin-susceptible S. aureus;
   methicillin-resistant S. aureus; vancomycin
ID INFECTIOUS-DISEASES SOCIETY; VANCOMYCIN; ADULTS; ENDOCARDITIS;
   BACTEREMIA; DIAGNOSIS; THERAPY; AMERICA
AB mecA-positive Staphylococcus aureus isolates phenotypically susceptible to cefoxitin (mecA-methicillin-sensitive S. aureus [MSSA]) have been identified. We describe the treatment and outcomes among patients with mecA-MSSA bloodstream infections (BSI) and MRSA BSI matched 1:1 for age, BSI origin, and BSI type (n = 17 per group). Compared to MRSA BSI patients, mecA-MSSA BSI patients more often experienced clinical failure (58.8% and 11.8%, P = 0.010), driven largely by persistent bacteremia (35.3% and 11.8%). mecA-MSSA BSI patients may be at higher risk for poor clinical outcomes.
C1 [Jones, Dylan] Ascension, Dept Pharm, Wheaton Franciscan St Francis Campus, Milwaukee, WI USA.
   [Elshaboury, Ramy H.] Massachusetts Gen Hosp, Dept Pharm, Boston, MA 02114 USA.
   [Munson, Erik] Marquette Univ, Milwaukee, WI 53233 USA.
   [Dilworth, Thomas J.] Aurora St Lukes Med Ctr, Dept Pharm Serv, Milwaukee, WI 53215 USA.
C3 Harvard University; Massachusetts General Hospital; Marquette University
RP Dilworth, TJ (corresponding author), Aurora St Lukes Med Ctr, Dept Pharm Serv, Milwaukee, WI 53215 USA.
EM thomas.dilworth@aurora.org
RI Dilworth, Thomas J/AFS-9790-2022; Elshaboury, Ramy/J-5652-2019
OI Elshaboury, Ramy/0000-0003-2752-742X; Munson, Erik/0000-0001-5359-6643;
   Dilworth, Thomas/0000-0002-7894-586X
CR Baddour LM, 2015, CIRCULATION, V132, P1435, DOI 10.1161/CIR.0000000000000296
   CHOW JW, 1991, ANN INTERN MED, V115, P585, DOI 10.7326/0003-4819-115-8-585
   CLSI, 2017, CLSI DOCUMENT M100S
   Finan JE, 2001, ANTIMICROB AGENTS CH, V45, P3070, DOI 10.1128/AAC.45.11.3070-3075.2001
   Fowler VG, 2006, NEW ENGL J MED, V355, P653, DOI 10.1056/NEJMoa053783
   Hamilton SM, 2017, ANTIMICROB AGENTS CH, V61, DOI 10.1128/AAC.02727-16
   Li JS, 2000, CLIN INFECT DIS, V30, P633, DOI 10.1086/313753
   Liu C, 2011, CLIN INFECT DIS, V52, P285, DOI [10.1093/cid/cir034, 10.1093/cid/ciq146]
   Munson E, 2010, J CLIN MICROBIOL, V48, P1408, DOI 10.1128/JCM.02463-09
   Proulx MK, 2016, J INFECT DIS, V213, P1041, DOI 10.1093/infdis/jiv512
   Rybak MJ, 2009, PHARMACOTHERAPY, V29, P1275, DOI 10.1592/phco.29.11.1275
   Sharff KA, 2012, J CLIN MICROBIOL, V50, P4151, DOI 10.1128/JCM.01564-12
   Soriano A, 2008, CLIN INFECT DIS, V46, P193, DOI 10.1086/524667
   van Hal SJ, 2012, CLIN MICROBIOL REV, V25, P362, DOI 10.1128/CMR.05022-11
NR 14
TC 4
Z9 5
U1 0
U2 5
PU AMER SOC MICROBIOLOGY
PI WASHINGTON
PA 1752 N ST NW, WASHINGTON, DC 20036-2904 USA
SN 0066-4804
EI 1098-6596
J9 ANTIMICROB AGENTS CH
JI Antimicrob. Agents Chemother.
PD JAN
PY 2018
VL 62
IS 1
AR e01396-17
DI 10.1128/AAC.01396-17
PG 7
WC Microbiology; Pharmacology & Pharmacy
WE Science Citation Index Expanded (SCI-EXPANDED)
SC Microbiology; Pharmacology & Pharmacy
GA FQ7TJ
UT WOS:000418565300037
PM 29038267
OA Green Published, Bronze
DA 2024-08-24
ER

PT J
AU Schwarz, ER
   van de Guchte, A
   Dupper, AC
   Caban, AB
   Nadkarni, D
   Fox, L
   Mills, A
   Obla, A
   Chacko, KI
   Oussenko, I
   Samaroo, F
   Polanco, J
   Silvera, R
   Smith, ML
   Patel, G
   Gitman, M
   Alburquerque, B
   Chung, M
   Sullivan, MJ
   van Bakel, H
   Altman, DR
AF Schwarz, Erika Reategui
   van de Guchte, Adriana
   Dupper, Amy C.
   Caban, Ana Berbel
   Nadkarni, Devika
   Fox, Lindsey
   Mills, Alexandra
   Obla, Ajay
   Chacko, Kieran, I
   Oussenko, Irina
   Samaroo, Flora
   Polanco, Jose
   Silvera, Richard
   Smith, Melissa L.
   Patel, Gopi
   Gitman, Melissa
   Alburquerque, Bremy
   Chung, Marilyn
   Sullivan, Mitchell J.
   van Bakel, Harm
   Altman, Deena R.
TI Everybody nose: molecular and clinical characteristics of nasal
   colonization during active methicillin-resistant <i>Staphylococcus
   aureus</i> bloodstream infection
SO BMC INFECTIOUS DISEASES
LA English
DT Article
DE Methicillin-resistant Staphylococcus aureus; Bloodstream infections;
   Colonization; Molecular epidemiology
ID CARRIAGE; EPIDEMIOLOGY; STRAINS; RISK; SKIN
AB Background Healthcare-associated infections pose a potentially fatal threat to patients worldwide and Staphylococcus aureus is one of the most common causes of healthcare-associated infections. S. aureus is a common commensal pathogen and a frequent cause of bacteremia, with studies demonstrating that nasal and blood isolates from single patients match more than 80% of the time. Here we report on a contemporary collection of colonizing isolates from those with methicillin-resistant S. aureus (MRSA) bloodstream infections to evaluate the diversity within hosts, and detail the clinical features associated with concomitant nasal colonization. Methods Swabs of the bilateral anterior nares were obtained from patients diagnosed with MRSA bacteremia. A single colony culture from the blood and an average of 6 colonies from the nares were evaluated for MRSA growth. For the nares cultures, we typed multiple isolates for staphylococcal protein A (spa) and derived the clonal complexes. Demographic and clinical data were obtained retrospectively from the electronic medical record system and analysed using univariate and multivariable regression models. Results Over an 11-month period, 68 patients were diagnosed with MRSA bloodstream infection, 53 were swabbed, and 37 (70%) were colonized with MRSA in the anterior nares. We performed molecular typing on 213 nasal colonies. Spa types and clonal complexes found in the blood were also detected in the nares in 95% of the cases. We also found that 11% of patients carried more than one clone of MRSA in the nares. Male sex and history of prior hospitalization within the past 90 days increased odds for MRSA colonization. Conclusion The molecular epidemiological landscape of colonization in the setting of invasive disease is diverse and defining the interplay between colonization and invasive disease is critical to combating invasive MRSA disease.
C1 [Schwarz, Erika Reategui; Dupper, Amy C.; Caban, Ana Berbel; Nadkarni, Devika; Fox, Lindsey; Mills, Alexandra; Silvera, Richard; Patel, Gopi; Gitman, Melissa; Altman, Deena R.] Icahn Sch Med Mt Sinai, Dept Med, Div Infect Dis, New York, NY 10029 USA.
   [van de Guchte, Adriana; Obla, Ajay; Oussenko, Irina; Polanco, Jose; Smith, Melissa L.; Alburquerque, Bremy; Chung, Marilyn; Sullivan, Mitchell J.; van Bakel, Harm; Altman, Deena R.] Icahn Sch Med Mt Sinai, Dept Genet & Genom Sci, New York, NY 10029 USA.
   [Obla, Ajay; Chacko, Kieran, I; Smith, Melissa L.; van Bakel, Harm] Icahn Sch Med Mt Sinai, Icahn Inst Data Sci & Genom Technol, New York, NY 10029 USA.
   [Samaroo, Flora; Gitman, Melissa; van Bakel, Harm] Icahn Sch Med Mt Sinai, Dept Pathol, New York, NY 10029 USA.
C3 Icahn School of Medicine at Mount Sinai; Icahn School of Medicine at
   Mount Sinai; Icahn School of Medicine at Mount Sinai; Icahn School of
   Medicine at Mount Sinai
RP Altman, DR (corresponding author), Icahn Sch Med Mt Sinai, Dept Med, Div Infect Dis, New York, NY 10029 USA.; Altman, DR (corresponding author), Icahn Sch Med Mt Sinai, Dept Genet & Genom Sci, New York, NY 10029 USA.
EM deena.altman@mssm.edu
RI van Bakel, Harm/N-9561-2017; Obla, Ajay/GON-8118-2022
OI Obla, Ajay/0000-0003-4713-3284
FU  [R01 AI119145]
FX This research was supported in part by R01 AI119145 (H.v.B.). Dr. Altman
   has received institutional funding and funding from participation in
   ContraFect corporation clinical trials. The funders had no role in the
   study design, data collection and interpretation, or the decision to
   submit the work for publication.
CR [Anonymous], 2013, BAS SAS 9 4 PROC GUI, V2nd ed.
   Caban AB, 2020, GENOME MED, V12, DOI 10.1186/s13073-020-00798-3
   CDC, 2018, MULT RES ORG CLOSTR
   Cespedes C, 2005, J INFECT DIS, V191, P444, DOI 10.1086/427240
   Chambers HF, 2009, NAT REV MICROBIOL, V7, P629, DOI 10.1038/nrmicro2200
   Davis KA, 2004, CLIN INFECT DIS, V39, P776, DOI 10.1086/422997
   DeLeo FR, 2010, LANCET, V375, P1557, DOI 10.1016/S0140-6736(09)61999-1
   Didelot X, 2016, NAT REV MICROBIOL, V14, P150, DOI 10.1038/nrmicro.2015.13
   Dupper AC, 2019, OPEN FORUM INFECT DI, V6, DOI 10.1093/ofid/ofz302
   Gorwitz RJ, 2008, J INFECT DIS, V197, P1226, DOI 10.1086/533494
   Grice EA, 2011, NAT REV MICROBIOL, V9, P244, DOI 10.1038/nrmicro2537
   Harris PA, 2009, J BIOMED INFORM, V42, P377, DOI 10.1016/j.jbi.2008.08.010
   Humphreys H, 2015, CLIN INFECT DIS, V61, P1708, DOI 10.1093/cid/civ576
   Jolley Keith A, 2018, Wellcome Open Res, V3, P124, DOI 10.12688/wellcomeopenres.14826.1
   Kluytmans J, 1997, CLIN MICROBIOL REV, V10, P505, DOI 10.1128/CMR.10.3.505
   Kourtis AP, 2019, MMWR-MORBID MORTAL W, V68, P214, DOI 10.15585/mmwr.mm6809e1
   LEDERBERG J, 1952, J BACTERIOL, V63, P399, DOI 10.1128/JB.63.3.399-406.1952
   Lowy FD, 1998, NEW ENGL J MED, V339, P520, DOI 10.1056/NEJM199808203390806
   Mongkolrattanothai K, 2011, J MED MICROBIOL, V60, P317, DOI 10.1099/jmm.0.025841-0
   Muthukrishnan G, 2013, BMC INFECT DIS, V13, DOI 10.1186/1471-2334-13-221
   Pardos de la Gandara M, 2015, J CLIN MICROBIOL, V53, P2648, DOI 10.1128/JCM.00591-15
   Paterson GK, 2015, NAT COMMUN, V6, DOI 10.1038/ncomms7560
   Popovich KJ, 2008, CLIN INFECT DIS, V46, P787, DOI 10.1086/528716
   Senn L, 2016, MBIO, V7, DOI 10.1128/mBio.02039-15
   Seybold U, 2006, CLIN INFECT DIS, V42, P647, DOI 10.1086/499815
   VandenBergh MFQ, 1999, J CLIN MICROBIOL, V37, P3133, DOI 10.1128/JCM.37.10.3133-3140.1999
   von Eiff C, 2001, NEW ENGL J MED, V344, P11, DOI 10.1056/NEJM200101043440102
   Wertheim HFL, 2005, LANCET INFECT DIS, V5, P751, DOI 10.1016/S1473-3099(05)70295-4
   Wertheim HFL, 2004, LANCET, V364, P703, DOI 10.1016/S0140-6736(04)16897-9
   Zacharioudakis IM, 2014, J AM SOC NEPHROL, V25, P2131, DOI 10.1681/ASN.2013091028
NR 30
TC 2
Z9 2
U1 1
U2 4
PU BMC
PI LONDON
PA CAMPUS, 4 CRINAN ST, LONDON N1 9XW, ENGLAND
EI 1471-2334
J9 BMC INFECT DIS
JI BMC Infect. Dis.
PD APR 24
PY 2022
VL 22
IS 1
AR 400
DI 10.1186/s12879-022-07371-w
PG 10
WC Infectious Diseases
WE Science Citation Index Expanded (SCI-EXPANDED)
SC Infectious Diseases
GA 0S7LH
UT WOS:000786451700001
PM 35462538
OA gold, Green Published
DA 2024-08-24
ER

PT J
AU Bassetti, M
   Ginocchio, F
   Giacobbe, DR
AF Bassetti, M.
   Ginocchio, F.
   Giacobbe, D. R.
TI New approaches for empiric therapy in Gram-positive sepsis
SO MINERVA ANESTESIOLOGICA
LA English
DT Review
DE Gram-positive bacterial infections; Blood circulation; Intensive Care
   Units
ID RESISTANT STAPHYLOCOCCUS-AUREUS; BLOOD-STREAM INFECTIONS; SKIN-STRUCTURE
   INFECTIONS; METHICILLIN-RESISTANT; COMPLICATED SKIN;
   VANCOMYCIN-RESISTANT; BACTERICIDAL ACTIVITY; ENTEROCOCCUS-FAECIUM;
   UNITED-STATES; DAPTOMYCIN
AB Nosocomial bloodstream infections (BSIs) have become an important cause of morbidity and mortality, particularly in intensive care units (ICUs). Gram-positive organisms are the prevalent causes of antibiotic-resistant BSI, especially Staphylococcus aureus, coagulase-negative staphylococci and enterococci. In recent years, several reports have shown an increase in antimicrobial resistance among Gram-positive bacteria isolated from patients in ICUs. In this context, methicillin-resistant Staphylococcus aureus (MRSA) is a major problem. In the ICU more than 50% of S. alum isolates in Europe are resistant to methicillin. Although vancomycin became the drug of choice for MRSA and is still widely used for this indication, many studies suggest that when vancomycin MIC values are at the high end of the susceptibility range, vancomycin is less effective against MRSA. High MRSA prevalence combined with the widespread use of vancomycin for empirical Gram-positive coverage may lead to changes in patient outcomes. Here we describe the microbiological, pharmacological and clinical characteristics of three new antibacterials helpful in severe infections in ICU patients: linezolid, tigecycline and daptomycin. These new drugs have some limitations, and the possibility developing resistance is real. Knowledge of both old and new antibacterials is necessary to utilize them most effectively. (Minerva Anestesiol 2011;77:821-7)
C1 [Bassetti, M.] San Martino Hosp, Div Infect Dis, I-16132 Genoa, Italy.
   Univ Genoa, Sch Med, Genoa, Italy.
C3 University of Genoa; IRCCS AOU San Martino IST; University of Genoa
RP Bassetti, M (corresponding author), San Martino Hosp, Div Infect Dis, Largo R Benzi 10, I-16132 Genoa, Italy.
EM matteo.bassetti@hsamnartino.it
RI Bassetti, Matteo/L-3081-2019; Giacobbe, Daniele Roberto/K-2777-2018
OI Giacobbe, Daniele Roberto/0000-0003-2385-1759
CR Annane D, 2003, AM J RESP CRIT CARE, V168, P165, DOI 10.1164/rccm.2201087
   [Anonymous], 2011, 2007 CAS DEF CSTE PO
   Arbeit RD, 2004, CLIN INFECT DIS, V38, P1673, DOI 10.1086/420818
   BARBER M, 1961, J CLIN PATHOL, V14, P385, DOI 10.1136/jcp.14.4.385
   Barry AL, 2001, ANTIMICROB AGENTS CH, V45, P1919, DOI 10.1128/AAC.45.6.1919-1922.2001
   Bassetti M, 2003, INT J ANTIMICROB AG, V21, P593, DOI 10.1016/S0924-8579(03)00090-6
   Bassetti M, 2010, INT J ANTIMICROB AGE
   Ben Mansour EH, 2003, EUR J CLIN MICROBIOL, V22, P372, DOI 10.1007/s10096-003-0959-6
   Benvenuto M, 2006, ANTIMICROB AGENTS CH, V50, P3245, DOI 10.1128/AAC.00247-06
   Boucher HW, 2007, CLIN INFECT DIS, V45, P601, DOI 10.1086/520655
   Brun-Buisson C, 2004, INTENS CARE MED, V30, P580, DOI 10.1007/s00134-003-2121-4
   Campanile F, 2009, ANN CLIN MICROB ANTI, P8
   Champney WS, 2002, CURR MICROBIOL, V44, P350, DOI 10.1007/s00284-001-0023-7
   Chen YY, 2009, INFECT CONT HOSP EP, V30, P39, DOI 10.1086/592984
   Conte JE, 2002, ANTIMICROB AGENTS CH, V46, P1475, DOI 10.1128/AAC.46.5.1475-1480.2002
   Cosgrove SE, 2003, CLIN INFECT DIS, V36, P53, DOI 10.1086/345476
   Cosgrove SE, 2005, INFECT CONT HOSP EP, V26, P166, DOI 10.1086/502522
   *CUB PHARM, 2006, CUB DAPT INJ PRESCR
   Cunha BA, 2006, HEART LUNG, V35, P207, DOI 10.1016/j.hrtlng.2005.09.010
   Cunha BA, 2008, HEART LUNG, V37, P72, DOI 10.1016/j.hrtlng.2007.04.003
   Devasahayam G, 2010, EXPERT OPIN INV DRUG, V19, P215, DOI 10.1517/13543780903505092
   DiazGranados CA, 2005, CLIN INFECT DIS, V41, P327, DOI 10.1086/430909
   Diekema DJ, 2001, CLIN INFECT DIS, V32, pS114, DOI 10.1086/320184
   Doern GV, 1998, DIAGN MICR INFEC DIS, V30, P113, DOI 10.1016/S0732-8893(97)00160-0
   Durando P, 2009, J HOSP INFECT, V71, P81, DOI 10.1016/j.jhin.2008.10.012
   Edmond MB, 1996, CLIN INFECT DIS, V23, P1234, DOI 10.1093/clinids/23.6.1234
   ENA J, 1993, JAMA-J AM MED ASSOC, V269, P598, DOI 10.1001/jama.269.5.598
   European Antimicrobial Surveillance System, 2008, EARSS ANN REP
   Figueroa DA, 2009, CLIN INFECT DIS, V49, P177, DOI 10.1086/600039
   Florescu I, 2008, J ANTIMICROB CHEMOTH, V62, pI17, DOI 10.1093/jac/dkn250
   Fowler VG, 2006, NEW ENGL J MED, V355, P653, DOI 10.1056/NEJMoa053783
   Freid VM., 2003, HLTH US 2003
   Gonzales RD, 2001, LANCET, V357, P1179, DOI 10.1016/S0140-6736(00)04376-2
   Hawkey PM, 2008, J ANTIMICROB CHEMOTH, V62, P7, DOI 10.1093/jac/dkn367
   Hidayat LK, 2006, ARCH INTERN MED, V166, P2138, DOI 10.1001/archinte.166.19.2138
   Katz DE, 2008, INT J CLIN PRACT, V62, P1455, DOI 10.1111/j.1742-1241.2008.01854.x
   Khatib R, 2006, EUR J CLIN MICROBIOL, V25, P181, DOI 10.1007/s10096-006-0096-0
   LaPlante KL, 2009, ANTIMICROB AGENTS CH, V53, P3880, DOI 10.1128/AAC.00134-09
   Lodise TP, 2009, CLIN INFECT DIS, V49, P507, DOI 10.1086/600884
   Lustberg ME, 2009, CLIN INFECT DIS, V49, P313, DOI 10.1086/600056
   Moise PA, 2007, ANTIMICROB AGENTS CH, V51, P2582, DOI 10.1128/AAC.00939-06
   Moise PA, 2009, ANN PHARMACOTHER, V43, P1211, DOI 10.1345/aph.1M085
   Moise-Broder PA, 2004, CLIN INFECT DIS, V38, P1700, DOI 10.1086/421092
   Nicoletti G, 2006, J CHEMOTHERAPY, V18, P589, DOI 10.1179/joc.2006.18.6.589
   PANLILIO AL, 1992, INFECT CONT HOSP EP, V13, P582
   Peterson LR, 2008, INT J ANTIMICROB AG, V32, pS215, DOI 10.1016/S0924-8579(09)70005-6
   PITTET D, 1995, ARCH INTERN MED, V155, P1177, DOI 10.1001/archinte.155.11.1177
   Rodriguez-Bano J, 2009, J INFECTION, V58, P131, DOI 10.1016/j.jinf.2008.11.003
   Sakoulas G, 2004, J CLIN MICROBIOL, V42, P2398, DOI 10.1128/JCM.42.6.2398-2402.2004
   Shorr AF, 2005, J ANTIMICROB CHEMOTH, V56, P923, DOI 10.1093/jac/dki355
   Silverman JA, 2005, J INFECT DIS, V191, P2149, DOI 10.1086/430352
   Sinclair A, 2003, ANTIMICROB AGENTS CH, V47, P3620, DOI 10.1128/AAC.47.11.3620-3622.2003
   Skiest DJ, 2006, J CLIN MICROBIOL, V44, P655, DOI 10.1128/JCM.44.2.655-656.2006
   Smith K, 2009, INT J ANTIMICROB AG, V33, P374, DOI 10.1016/j.ijantimicag.2008.08.029
   Smith TL, 1999, MICROBES INFECT, V1, P795, DOI 10.1016/S1286-4579(99)80082-3
   Solomon S, 2003, AM J INFECT CONTROL, V31, P481
   Soriano A, 2008, CLIN INFECT DIS, V46, P193, DOI 10.1086/524667
   Sperber SJ, 2003, CLIN INFECT DIS, V36, P675, DOI 10.1086/367671
   Stevens DL, 2002, CLIN INFECT DIS, V34, P1481, DOI 10.1086/340353
   Streit JM, 2004, J ANTIMICROB CHEMOTH, V53, P669, DOI 10.1093/jac/dkh143
   Warren DK, 2001, CLIN INFECT DIS, V33, P1329, DOI 10.1086/322483
   Wilcox MH, 2009, CLIN INFECT DIS, V48, P203, DOI 10.1086/595686
   Wise R, 2003, J ANTIMICROB CHEMOTH, V51, P5, DOI 10.1093/jac/dkg252
   Wisplinghoff H, 2004, CLIN INFECT DIS, V39, P309, DOI 10.1086/421946
   Wong A, 2010, ANTIMICROB AGENTS CH, V54, P742, DOI 10.1128/AAC.00621-09
   Wyllie DH, 2006, BRIT MED J, V333, P281, DOI 10.1136/bmj.38834.421713.2F
NR 66
TC 14
Z9 18
U1 0
U2 1
PU EDIZIONI MINERVA MEDICA
PI TURIN
PA CORSO BRAMANTE 83-85 INT JOURNALS DEPT., 10126 TURIN, ITALY
SN 0375-9393
EI 1827-1596
J9 MINERVA ANESTESIOL
JI Minerva Anestesiol.
PD AUG
PY 2011
VL 77
IS 8
BP 821
EP 827
PG 7
WC Anesthesiology; Critical Care Medicine
WE Science Citation Index Expanded (SCI-EXPANDED)
SC Anesthesiology; General & Internal Medicine
GA 797AV
UT WOS:000293095500010
PM 21730930
DA 2024-08-24
ER

PT J
AU Septimus, EJ
AF Septimus, Edward J.
TI Society for Healthcare Epidemiology of America Compendium updates 2022
SO CURRENT OPINION IN INFECTIOUS DISEASES
LA English
DT Review
DE central line-associated bloodstream infections; Clostridioides difficile
   infections; healthcare-associated infections; methicillin-resistant
   Staphylococcus aureus bacteremia; surgical-site infections
ID HOSPITAL-ACQUIRED PNEUMONIA; SURGICAL-SITE INFECTIONS; BLOOD-STREAM
   INFECTIONS; METHICILLIN-RESISTANT; OUTCOMES; DECOLONIZATION;
   PROPHYLAXIS; STEWARDSHIP; MRSA; HIP
AB Purpose of reviewHealthcare-associated infections (HAIs) are a leading cause of preventable harm in US hospitals. Hospitals are required to conduct surveillance and report selected HAIs, including central line-associated bloodstream infections, catheter-associated urinary tract infections, colon and abdominal hysterectomy surgical-site infections, methicillin-resistant Staphylococcus aureus bacteremia, and Clostridioides difficile infections, to the CDC's National Healthcare Safety Network.Recent findingsUp until the COVID-19 pandemic, there was significant progress in reducing HAIs. However, the pandemic resulted in extraordinary challenges for infection prevention in hospitals. Increases in HAIs were observed throughout 2020 and 2021. The Compendium of Strategies to Prevent Healthcare-Associated Infections in Acute Care Hospitals has recently been updated and provides common sense evidenced-based strategies to reduce HAIs.The purpose of this review is to highlight important changes since the 2014 Compendium.
C1 [Septimus, Edward J.] Harvard Med Sch, Dept Populat Med, Boston, MA USA.
   [Septimus, Edward J.] Harvard Pilgrim Healthcare Inst, Boston, MA USA.
   [Septimus, Edward J.] Harvard Pilgrim Healthcare Inst, Dept Populat Med, 401 Pk Dr,Suite 401 East, Boston, MA 02215 USA.
C3 Harvard University; Harvard Medical School; Harvard Pilgrim Health Care;
   Harvard Pilgrim Health Care
RP Septimus, EJ (corresponding author), Harvard Pilgrim Healthcare Inst, Dept Populat Med, 401 Pk Dr,Suite 401 East, Boston, MA 02215 USA.
EM eseptimus@gmail.com
CR Augustus Oglesby Harold Julius, 2021, Crit Care Explor, V3, pe0379, DOI 10.1097/CCE.0000000000000379
   Baur D, 2017, LANCET INFECT DIS, V17, P990, DOI 10.1016/S1473-3099(17)30325-0
   Bode LGM, 2010, NEW ENGL J MED, V362, P9, DOI 10.1056/NEJMoa0808939
   Buetti N, 2022, INFECT CONT HOSP EP, V43, P553, DOI 10.1017/ice.2022.87
   Calderwood MS, 2023, INFECT CONT HOSP EP, V44, P695, DOI 10.1017/ice.2023.67
   Deschepper M, 2018, INTENS CARE MED, V44, P1017, DOI 10.1007/s00134-018-5171-3
   Ericson JE, 2015, JAMA PEDIATR, V169, P1105, DOI 10.1001/jamapediatrics.2015.2380
   Haas DM, 2013, COCHRANE DB SYST REV, DOI 10.1002/14651858.CD007892.pub3
   Haessler S, 2020, AM J INFECT CONTROL, V48, P1466, DOI 10.1016/j.ajic.2020.06.219
   Hammond NE, 2022, JAMA-J AM MED ASSOC, V328, P1922, DOI 10.1001/jama.2022.19709
   Hogan CA., 2022, J CLIN MICROBIOL, V60
   Huang SS, 2019, NEW ENGL J MED, V380, P638, DOI 10.1056/NEJMoa1716771
   Huang SS, 2019, LANCET, V393, P1205, DOI 10.1016/S0140-6736(18)32593-5
   Huang YC, 2015, PEDIATR INFECT DIS J, V34, P241, DOI 10.1097/INF.0000000000000540
   Johnstone J, 2021, JAMA-J AM MED ASSOC, V326, P1024, DOI 10.1001/jama.2021.13355
   Karanika S, 2016, ANTIMICROB AGENTS CH, V60, P4840, DOI 10.1128/AAC.00825-16
   Kelly CR, 2021, AM J GASTROENTEROL, V116, P1124, DOI 10.14309/ajg.0000000000001278
   Klompas M, 2022, INFECT CONT HOSP EP, V43, P687, DOI 10.1017/ice.2022.88
   Kociolek LK, 2023, INFECT CONT HOSP EP, V44, P527, DOI 10.1017/ice.2023.18
   Kourtis AP, 2019, MMWR-MORBID MORTAL W, V68, P214, DOI 10.15585/mmwr.mm6809e1
   Kwon S, 2013, ANN SURG, V257, P8, DOI 10.1097/SLA.0b013e31827b6bbc
   Lacerna CC, 2020, INFECT CONT HOSP EP, V41, P547, DOI 10.1017/ice.2019.368
   Lam PW, 2020, INFECT CONT HOSP EP, V41, P438, DOI 10.1017/ice.2019.374
   Lastinger LM, 2023, INFECT CONT HOSP EP, V44, P997, DOI 10.1017/ice.2022.116
   Mackeen AD, 2014, COCHRANE DB SYST REV, DOI 10.1002/14651858.CD009516.pub2
   Magill SS, 2018, NEW ENGL J MED, V379, P1732, DOI 10.1056/NEJMoa1801550
   Martin EM, 2022, INFECT CONT HOSP EP, V43, P1595, DOI 10.1017/ice.2021.457
   Mattingly AS, 2021, JAMA NETW OPEN, V4, DOI 10.1001/jamanetworkopen.2021.38038
   Miranda D, 2020, J AM COLL SURGEONS, V231, P766, DOI 10.1016/j.jamcollsurg.2020.08.767
   Popovich KJ, 2023, INFECT CONT HOSP EP, V44, P1039, DOI 10.1017/ice.2023.102
   Rickard CM, 2021, LANCET, V397, P1447, DOI 10.1016/S0140-6736(21)00351-2
   Ristagno EH, 2018, INFECT CONT HOSP EP, V39, P741, DOI 10.1017/ice.2018.44
   Ritter B, 2020, AM J INFECT CONTROL, V48, P167, DOI 10.1016/j.ajic.2019.08.008
   Rollins KE, 2019, ANN SURG, V270, P43, DOI 10.1097/SLA.0000000000003145
   Schreiber PW, 2018, INFECT CONT HOSP EP, V39, P1277, DOI 10.1017/ice.2018.183
   Schweizer ML, 2015, JAMA-J AM MED ASSOC, V313, P2162, DOI 10.1001/jama.2015.5387
   Septimus EJ., 2023, MED RES ARCH, V10
   Shaffer Scott K, 2021, AANA J, V89, P245
   Smith BK, 2020, WORLD J SURG, V44, P69, DOI 10.1007/s00268-019-05224-3
   Sousa-Pinto B, 2021, JAMA SURG, V156, DOI 10.1001/jamasurg.2021.0021
   Sozkes S, 2023, INT J DENT HYG, V21, P389, DOI 10.1111/idh.12560
   Ståhl A, 2020, CLIN INTERV AGING, V15, P1821, DOI 10.2147/CIA.S257127
   Tien KL, 2020, CLIN INFECT DIS, V71, P556, DOI 10.1093/cid/ciz874
   Tuuli MG, 2016, NEW ENGL J MED, V374, P647, DOI 10.1056/NEJMoa1511048
   Warren C, 2019, AM J NURS, V119, P44, DOI 10.1097/01.NAJ.0000553204.21342.01
   Weiner-Lastinger LM, 2022, INFECT CONT HOSP EP, V43, P12, DOI 10.1017/ice.2021.362
   Weiner-Lastinger LM, 2020, INFECT CONT HOSP EP, V41, P1, DOI 10.1017/ice.2019.296
   Zhao TT, 2020, COCHRANE DB SYST REV, DOI 10.1002/14651858.CD008367.pub4
   Zilberberg MD, 2022, CRIT CARE MED, V50, P460, DOI 10.1097/CCM.0000000000005298
NR 49
TC 0
Z9 0
U1 4
U2 7
PU LIPPINCOTT WILLIAMS & WILKINS
PI PHILADELPHIA
PA TWO COMMERCE SQ, 2001 MARKET ST, PHILADELPHIA, PA 19103 USA
SN 0951-7375
EI 1473-6527
J9 CURR OPIN INFECT DIS
JI Curr. Opin. Infect. Dis.
PD AUG
PY 2023
VL 36
IS 4
BP 263
EP 269
DI 10.1097/QCO.0000000000000926
PG 7
WC Infectious Diseases
WE Science Citation Index Expanded (SCI-EXPANDED)
SC Infectious Diseases
GA M0FT8
UT WOS:001026955800009
PM 37260268
OA hybrid, Green Published
DA 2024-08-24
ER

PT J
AU Sun, C
   Tan, DD
   Yu, JJ
   Liu, JX
   Shen, DH
   Li, S
   Zhao, SY
   Zhang, LY
   Li, HJ
   Cai, K
   Xu, SS
   Huang, LS
AF Sun, Chen
   Tan, Dongdong
   Yu, Jiajia
   Liu, Jingxian
   Shen, Dihua
   Li, Shuang
   Zhao, Shiyong
   Zhang, Liya
   Li, Huajun
   Cai, Kang
   Xu, Shanshan
   Huang, Lisu
TI Predictive models for sepsis in children with <i>Staphylococcus
   aureus</i> bloodstream infections: a retrospective cohort study
SO BMC PEDIATRICS
LA English
DT Article
DE Staphylococcus aureus bloodstream infections; sepsis; Children;
   Predictive model
ID INADEQUATE ANTIMICROBIAL TREATMENT; METHICILLIN-RESISTANT; PEDIATRIC
   SEPSIS; BACTEREMIA; MORTALITY; OUTCOMES; UPDATE
AB Background The presence of Staphylococcus aureus in the bloodstream can lead to the development of sepsis; however, the severity and risk factors of the systemic inflammatory response to Staphylococcus aureus bloodstream infections were unclear. This study is aimed to build a model to predict the risk of sepsis in children with Staphylococcus aureus bloodstream infections.Methods A retrospective analysis of hospitalized pediatric patients diagnosed with Staphylococcus aureus bloodstream infections was performed between January 2013 and December 2019. Each patient was assessed using the pediatric version of the Sequential Organ Failure Assessment score (pSOFA) within 24 h of blood culture collection. A nomogram based on logistic regression models was constructed to predict the risk factors for sepsis in children with Staphylococcus aureus bloodstream infections. It was validated using the area under the receiver operating characteristic curve (AUC).Results Of the 94 patients included in the study, 35 cases (37.2%) developed sepsis. The pSOFA scores ranged from 0 to 8, with 35 patients having a pSOFA score of >_ 2. Six children (6.4%) died within 30 days, who were all from the sepsis group and had different pSOFA scores. The most common organs involved in sepsis in children with staphylococcal bloodstream infections were the neurologic system (68.6%), respiratory system (48.6%), and coagulation system (45.7%). Hospital-acquired infections (adjusted odds ratio [aOR], 3.0; 95% confidence interval [CI], 1.3-7.2), implanted catheters (aOR, 10.4; 95% CI, 3.8-28.4), procalcitonin level >_ 1.7 ng/mL (aOR, 15.4; 95% CI, 2.7-87.1), and underlying diseases, especially gastrointestinal malformations (aOR, 14.0; 95% CI, 2.9-66.7) were associated with Staphylococcus aureus sepsis. However, methicillin-resistant Staphylococcus aureus infection was not a risk factor for sepsis. The nomogram had high predictive accuracy for the estimation of sepsis risk, with an AUC of 0.85.Conclusions We developed a predictive model for sepsis in children with Staphylococcus aureus infection.
C1 [Sun, Chen; Huang, Lisu] Zhejiang Univ, Childrens Hosp, Natl Clin Res Ctr Child Hlth, Dept Infect Dis,Sch Med, Hangzhou 310052, Zhejiang, Peoples R China.
   [Sun, Chen; Li, Shuang; Zhang, Liya; Li, Huajun; Cai, Kang; Xu, Shanshan; Huang, Lisu] Shanghai Jiao Tong Univ, Xinhua Childrens Hosp, Xinhua Hosp, Dept Infect Dis,Sch Med, 1665 Kongjiang Rd, Shanghai 200092, Peoples R China.
   [Tan, Dongdong] Liuzhou Matern & Child Healthcare Hosp, Dept Pediat, Liuzhou, Guangxi, Peoples R China.
   [Yu, Jiajia; Liu, Jingxian] Shanghai Jiao Tong Univ, Xinhua Childrens Hosp, Xinhua Hosp, Dept Clin Lab,Sch Med, Shanghai, Peoples R China.
   [Shen, Dihua] Shanghai Jiao Tong Univ, Xinhua Childrens Hosp, Xinhua Hosp, Dept Pediat Surg,Sch Med, Shanghai, Peoples R China.
   [Zhao, Shiyong] Hangzhou Childrens Hosp, Dept Infect Dis, Hangzhou, Peoples R China.
C3 Zhejiang University; Shanghai Jiao Tong University; Shanghai Jiao Tong
   University; Shanghai Jiao Tong University
RP Huang, LS (corresponding author), Zhejiang Univ, Childrens Hosp, Natl Clin Res Ctr Child Hlth, Dept Infect Dis,Sch Med, Hangzhou 310052, Zhejiang, Peoples R China.; Xu, SS; Huang, LS (corresponding author), Shanghai Jiao Tong Univ, Xinhua Childrens Hosp, Xinhua Hosp, Dept Infect Dis,Sch Med, 1665 Kongjiang Rd, Shanghai 200092, Peoples R China.
EM xushanshan@xinhuamed.com.cn; huanglisu@gmail.com
RI chen, xian/KHW-2227-2024; Lin, Wei/KFQ-5381-2024; Li,
   Yang/KFB-5350-2024; zhang, yan/KHC-3163-2024; zhang,
   jiahao/KEE-9357-2024; Chen, Xupeng/KFA-5959-2024; Chen,
   Liang/JXX-7887-2024; LI, yue/KHC-6771-2024; l, H/HJA-6959-2022; li,
   jing/KHC-8303-2024; nguyen, long/KHV-1588-2024; Wang,
   Siying/KHX-1894-2024; wang, liangyu/KHD-1769-2024; wang,
   jiaqi/KHC-5900-2024; wang, rong/KFQ-7187-2024; Zhang,
   Wenbin/JXX-8070-2024; liu, qi/KHC-7509-2024
FU We are very grateful to Baosong Zhou of Fudan University and XinXin Zeng
   of Wenzhou Medical University, who kindly helped us in analyzing data
   and mapping. We thank all participants, study staff, and the physicians
   at the Xinhua Hospital affiliated to Shan
FX We are very grateful to Baosong Zhou of Fudan University and XinXin Zeng
   of Wenzhou Medical University, who kindly helped us in analyzing data
   and mapping. We thank all participants, study staff, and the physicians
   at the Xinhua Hospital affiliated to Shanghai Jiao Tong University
   School of Medicine.
CR Aratani T, 2021, J INT MED RES, V49, DOI 10.1177/03000605211058872
   Ascher SB, 2012, EARLY HUM DEV, V88, pS92, DOI 10.1016/S0378-3782(12)70025-7
   Caraballo C, 2019, YALE J BIOL MED, V92, P629
   CHAUHAN AK, 1988, J ETHNOPHARMACOL, V22, P11, DOI 10.1016/0378-8741(88)90226-7
   Cobos-Carrascosa E, 2015, PEDIATR INFECT DIS J, V34, P1329, DOI 10.1097/INF.0000000000000907
   Dombret H, 2016, BLOOD, V127, P53, DOI 10.1182/blood-2015-08-604520
   Emr BM, 2018, SURG INFECT, V19, P176, DOI 10.1089/sur.2017.316
   Fowler VG, 2005, CLIN INFECT DIS, V40, P695, DOI 10.1086/427806
   Díaz MG, 2016, PEDIATR EMERG CARE, V32, P664, DOI 10.1097/PEC.0000000000000401
   Gu FF, 2020, SCI REP-UK, V10, DOI 10.1038/s41598-020-63248-5
   Ha Young Eun, 2011, Korean Journal of Internal Medicine, V26, P195, DOI 10.3904/kjim.2011.26.2.195
   Hamdy RF, 2019, J PEDIATR-US, V208, P214, DOI 10.1016/j.jpeds.2018.12.002
   Harik NS, 2016, AM J INFECT CONTROL, V44, P409, DOI 10.1016/j.ajic.2015.10.015
   Huerta LE, 2019, J APPL LAB MED, V3, P654, DOI 10.1373/jalm.2018.026245
   Ibrahim EH, 2000, CHEST, V118, P146, DOI 10.1378/chest.118.1.146
   Iwamoto M, 2013, PEDIATRICS, V132, pE817, DOI 10.1542/peds.2013-1112
   Kollef MH, 2000, CLIN INFECT DIS, V31, pS131, DOI 10.1086/314079
   Lakhundi S, 2018, CLIN MICROBIOL REV, V31, DOI [10.1128/CMR.00020-18, 10.1128/cmr.00020-18]
   Lamy B, 2016, FRONT MICROBIOL, V7, DOI 10.3389/fmicb.2016.00697
   Li L, 2017, MEDICINE, V96, DOI 10.1097/MD.0000000000007198
   Li S, 2020, BMC INFECT DIS, V20, DOI 10.1186/s12879-020-05644-w
   Liu J, 2021, ANTIMICROB RESIST IN, V10, DOI 10.1186/s13756-021-00989-6
   Matics TJ, 2017, JAMA PEDIATR, V171, DOI 10.1001/jamapediatrics.2017.2352
   McMullan BJ, 2016, JAMA PEDIATR, V170, P979, DOI 10.1001/jamapediatrics.2016.1477
   Monegro A.F., 2022, StatPearls
   Sastiono, 2019, The New Ropanasuri Journal of Surgery, V4, P6, DOI [10.7454/nrjs.v4i1.73, DOI 10.7454/NRJS.V4I1.73]
   Shankar-Hari M, 2016, JAMA-J AM MED ASSOC, V315, P775, DOI 10.1001/jama.2016.0289
   Sila J, 2009, BIOMED PAP, V153, P215, DOI 10.5507/bp.2009.036
   Turnidge JD, 2009, MED J AUSTRALIA, V191, P368, DOI 10.5694/j.1326-5377.2009.tb02841.x
   van Hal SJ, 2012, CLIN MICROBIOL REV, V25, P362, DOI 10.1128/CMR.05022-11
   Wacker C, 2013, LANCET INFECT DIS, V13, P426, DOI 10.1016/S1473-3099(12)70323-7
   Watson R.S., 2005, PEDIATR CRIT CARE ME, V6, pS3, DOI [10.1097/01.PCC.0000161289.22464.C3, DOI 10.1097/01.PCC.0000161289.22464.C3]
   Weiss SL, 2020, INTENS CARE MED, V46, P10, DOI 10.1007/s00134-019-05878-6
   Weiss SL, 2020, PEDIATR CRIT CARE ME, V21, P113, DOI 10.1097/PCC.0000000000002170
   Wheeler DS, 2016, PEDIATR CRIT CARE ME, V17, pS266, DOI 10.1097/PCC.0000000000000796
   Yilmaz M, 2016, ANN CLIN MICROB ANTI, V15, DOI 10.1186/s12941-016-0122-8
NR 36
TC 0
Z9 1
U1 3
U2 7
PU BMC
PI LONDON
PA CAMPUS, 4 CRINAN ST, LONDON N1 9XW, ENGLAND
EI 1471-2431
J9 BMC PEDIATR
JI BMC Pediatr.
PD OCT 2
PY 2023
VL 23
IS 1
AR 496
DI 10.1186/s12887-023-04317-2
PG 10
WC Pediatrics
WE Science Citation Index Expanded (SCI-EXPANDED)
SC Pediatrics
GA U4FZ3
UT WOS:001084384900003
PM 37784062
OA Green Published, gold
DA 2024-08-24
ER

PT J
AU Nguyen, DB
   Lessa, FC
   Belflower, R
   Mu, Y
   Wise, M
   Nadle, J
   Bamberg, WM
   Petit, S
   Ray, SM
   Harrison, LH
   Lynfield, R
   Dumyati, G
   Thompson, J
   Schaffner, W
   Patel, PR
AF Nguyen, Duc B.
   Lessa, Fernanda C.
   Belflower, Ruth
   Mu, Yi
   Wise, Matthew
   Nadle, Joelle
   Bamberg, Wendy M.
   Petit, Susan
   Ray, Susan M.
   Harrison, Lee H.
   Lynfield, Ruth
   Dumyati, Ghinwa
   Thompson, Jamie
   Schaffner, William
   Patel, Priti R.
CA Emerging Infections Program
TI Invasive Methicillin-Resistant <i>Staphylococcus aureus</i> Infections
   Among Patients on Chronic Dialysis in the United States, 2005-2011
SO CLINICAL INFECTIOUS DISEASES
LA English
DT Article
DE invasive MRSA; dialysis; methicillin-resistant S. aureus
ID BLOOD-STREAM INFECTIONS; VASCULAR ACCESS TYPE; HEMODIALYSIS-PATIENTS;
   CLINICAL-OUTCOMES; COMORBIDITY INDEX; RISK-FACTORS; BACTEREMIA;
   SURVEILLANCE; VALIDATION; SEPTICEMIA
AB Background. Approximately 15 700 invasive methicillin-resistant Staphylococcus aureus (MRSA) infections occurred in US dialysis patients in 2010. Frequent hospital visits and prolonged bloodstream access, especially via central venous catheters (CVCs), are risk factors among hemodialysis patients. We describe the epidemiology of and recent trends in invasive MRSA infections among dialysis patients.
   Methods. We analyzed population-based data from 9 US metropolitan areas from 2005 to 2011. Cases were defined as MRSA isolated from a normally sterile body site in a surveillance area resident who received dialysis, and were classified as hospital-onset (HO; culture collected >3 days after hospital admission) or healthcare-associated community-onset (HACO; all others). Incidence was calculated using denominators from the US Renal Data System. Temporal trends in incidence and national estimates were calculated controlling for age, sex, and race.
   Results. From 2005 to 2011, 7489 cases were identified; 85.7% were HACO infections, and 93.2% were bloodstream infections. Incidence of invasive MRSA infections decreased from 6.5 to 4.2 per 100 dialysis patients (annual decrease, 7.3%) with annual decreases of 6.7% for HACO and 10.5% for HO cases. Among cases identified during 2009-2011, 70% of patients were hospitalized in the year prior to infection. Among hemodialysis cases, 60.4% of patients were dialyzed through a CVC. The 2011 national estimated number of MRSA infections was 15 169.
   Conclusions. There has been a substantial decrease in invasive MRSA infection incidence among dialysis patients. Most cases had previous hospitalizations, suggesting that efforts to control MRSA in hospitals might have contributed to the declines. Infection prevention measures should include improved vascular access and CVC care.
C1 [Nguyen, Duc B.; Lessa, Fernanda C.; Belflower, Ruth; Mu, Yi; Wise, Matthew; Patel, Priti R.] Ctr Dis Control & Prevent, Div Healthcare Qual Promot, Atlanta, GA 30333 USA.
   [Nguyen, Duc B.] Ctr Dis Control & Prevent, Epidem Intelligence Serv, Sci Educ & Profess Dev Program Off, Atlanta, GA 30333 USA.
   [Belflower, Ruth] Atlanta Res & Educ Fdn, Atlanta, GA USA.
   [Nadle, Joelle] Calif Emerging Infect Program, Oakland, CA USA.
   [Bamberg, Wendy M.] Colorado Dept Publ Hlth & Environm, Denver, CO USA.
   [Petit, Susan] Connecticut Dept Publ Hlth, Hartford, CT USA.
   [Ray, Susan M.] Emory Univ, Sch Med, Atlanta, GA USA.
   [Ray, Susan M.] Georgia Emerging Infect Program, Atlanta, GA USA.
   [Harrison, Lee H.] Maryland Emerging Infect Program, Baltimore, MD USA.
   [Harrison, Lee H.] Johns Hopkins Bloomberg Sch Publ Hlth, Baltimore, MD USA.
   [Lynfield, Ruth] Minnesota Dept Hlth, St Paul, MN USA.
   [Dumyati, Ghinwa] Univ Rochester, New York, NY USA.
   [Thompson, Jamie] Oregon Publ Hlth Div, Portland, OR USA.
   [Schaffner, William] Vanderbilt Univ, Sch Med, Nashville, TN 37212 USA.
C3 Centers for Disease Control & Prevention - USA; Centers for Disease
   Control & Prevention - USA; California Emerging Infections Program;
   Colorado Department of Public Health & Environment; Emory University;
   Johns Hopkins University; Johns Hopkins Bloomberg School of Public
   Health; Minnesota Department of Health (MHD); University of Rochester;
   Vanderbilt University
RP Nguyen, DB (corresponding author), Ctr Dis Control & Prevent, Div Healthcare Qual Promot, 1600 Clifton Rd NE,MS A35, Atlanta, GA 30333 USA.
EM vif8@cdc.gov
RI Schaffner, William/KMA-4097-2024
OI Schaffner, William/0000-0002-1375-8078; Ray, Susan/0000-0002-6327-088X
FU Center for Disease Control
FX This work was supported by the Center for Disease Control's Emerging
   Infections Program Cooperative Agreement.
CR [Anonymous], ACT BACT COR SURV RE
   [Anonymous], 2005, MMWR Morb Mortal Wkly Rep
   Beddhu S, 2000, AM J MED, V108, P609, DOI 10.1016/S0002-9343(00)00371-5
   Centers for Disease Control and Prevention, US INF PFGE ALG
   CHARLSON M, 1994, J CLIN EPIDEMIOL, V47, P1245, DOI 10.1016/0895-4356(94)90129-5
   CHARLSON ME, 1987, J CHRON DIS, V40, P373, DOI 10.1016/0021-9681(87)90171-8
   Collins A., 2007, Morbidity and Mortality Weekly Report, V56, P197
   D'Agata EMC, 2002, J INFECT DIS, V185, P766, DOI 10.1086/339293
   Engemann JJ, 2005, INFECT CONT HOSP EP, V26, P534, DOI 10.1086/502580
   Ethier J, 2008, NEPHROL DIAL TRANSPL, V23, P3219, DOI 10.1093/ndt/gfn261
   Fay MP, 1997, STAT MED, V16, P791
   Fistula First, FIST 1 PREV US DAT
   Foley RN, 2009, HEMODIAL INT, V13, P533, DOI 10.1111/j.1542-4758.2009.00396.x
   Fried L, 2001, AM J KIDNEY DIS, V37, P337, DOI 10.1053/ajkd.2001.21300
   Furuya EY, 2011, PLOS ONE, V6, DOI 10.1371/journal.pone.0015452
   Ganesh A., 2011, The University of British Columbia Medical Journal, V3, P13
   Guerin K, 2010, AM J INFECT CONTROL, V38, P430, DOI 10.1016/j.ajic.2010.03.007
   Harrington G, 2007, INFECT CONT HOSP EP, V28, P837, DOI 10.1086/518844
   Hoen B, 1998, J AM SOC NEPHROL, V9, P869
   Huang SS, 2006, CLIN INFECT DIS, V43, P971, DOI 10.1086/507636
   Inrig JK, 2006, CLIN J AM SOC NEPHRO, V1, P518, DOI 10.2215/CJN.01301005
   Ishani A, 2005, KIDNEY INT, V68, P311, DOI 10.1111/j.1523-1755.2005.00414.x
   Kallen AJ, 2010, JAMA-J AM MED ASSOC, V304, P641, DOI 10.1001/jama.2010.1115
   Klevens RM, 2008, SEMIN DIALYSIS, V21, P24, DOI 10.1111/j.1525-139X.2007.00379.x
   Klevens RM, 2007, JAMA-J AM MED ASSOC, V298, P1763, DOI 10.1001/jama.298.15.1763
   Lacson E, 2009, AM J KIDNEY DIS, V54, P912, DOI 10.1053/j.ajkd.2009.07.008
   Lafrance JP, 2008, AM J KIDNEY DIS, V52, P982, DOI 10.1053/j.ajkd.2008.06.014
   National Kidney Foundation-Kidney Disease Outcomes Quality Initiative, CLIN PRACT GUID CLIN
   Ng LJ, 2011, NEPHROL DIAL TRANSPL, V26, P3659, DOI 10.1093/ndt/gfr063
   Nissenson AR, 2005, AM J KIDNEY DIS, V46, P301, DOI 10.1053/j.ajkd.2005.04.019
   Patel PR, 2010, AM J KIDNEY DIS, V56, P566, DOI 10.1053/j.ajkd.2010.02.352
   Pisoni RL, 2002, KIDNEY INT, V61, P305, DOI 10.1046/j.1523-1755.2002.00117.x
   Pisoni RL, 2009, AM J KIDNEY DIS, V53, P475, DOI 10.1053/j.ajkd.2008.10.043
   Pronovost P, 2006, NEW ENGL J MED, V355, P2725, DOI 10.1056/NEJMoa061115
   Rattanasompattikul M, 2012, INT UROL NEPHROL, V44, P1813, DOI 10.1007/s11255-011-0085-9
   Siegel JD, 2006, MANAGEMENT MULTIDRUG
   Taylor G, 2004, AM J INFECT CONTROL, V32, P155, DOI 10.1016/j.ajic.2003.05.007
   Taylor G, 2002, INFECT CONT HOSP EP, V23, P716, DOI 10.1086/501999
NR 38
TC 61
Z9 67
U1 1
U2 33
PU OXFORD UNIV PRESS INC
PI CARY
PA JOURNALS DEPT, 2001 EVANS RD, CARY, NC 27513 USA
SN 1058-4838
EI 1537-6591
J9 CLIN INFECT DIS
JI Clin. Infect. Dis.
PD NOV 15
PY 2013
VL 57
IS 10
BP 1393
EP 1400
DI 10.1093/cid/cit546
PG 8
WC Immunology; Infectious Diseases; Microbiology
WE Science Citation Index Expanded (SCI-EXPANDED)
SC Immunology; Infectious Diseases; Microbiology
GA 243BW
UT WOS:000326292400004
PM 23964088
OA Green Published, hybrid
DA 2024-08-24
ER

PT J
AU Esmanhoto, CG
   Taminato, M
   Fram, DS
   Belasco, AGS
   Barbosa, DA
AF Esmanhoto, Cibele Grothe
   Taminato, Monica
   Fram, Dayana Souza
   Silva Belasco, Angelica Gonalves
   Barbosa, Dulce Aparecida
TI Microorganisms isolated from patients on hemodialysis by central venous
   catheter and related clinical evolution
SO ACTA PAULISTA DE ENFERMAGEM
LA English
DT Article
DE Nursing care; Clinical nursing research; Nursing education;
   Hemodialysis; Central venous catheters/microbiology; Catheter-related
   infections
ID ANTIMICROBIAL RESISTANCE; INFECTIONS
AB Objective: To identify the microorganisms isolated on the pericatheter skin, catheter tip and blood stream of patients on hemodialysis by central venous catheter, to verify the profile of sensitivity of these microorganisms to antimicrobials and to assess the clinical evolution and mortality related to these microorganisms.
   Methods: A cross sectional study. The strains were isolated from the patients on hemodialysis by central venous catheter that, in a previous study, presented pericatheter skin, catheter tip and blood stream infection and were analyzed for microbiological profile and lethality related.
   Results: 128 microorganisms were isolated in the bloodstream in the 94 patients studied. There were 35 cases of septicemia and 27 of endocarditis. The mortality in cases of endocarditis due to methicillin-resistant Staphylococcus aureus was 100%.
   Conclusion: Infection in the bloodstream and endocarditis caused by methicillin-resistant Staphylococcus aureus was predictive of mortality and lethality.
C1 [Esmanhoto, Cibele Grothe; Taminato, Monica; Fram, Dayana Souza; Silva Belasco, Angelica Gonalves; Barbosa, Dulce Aparecida] Univ Fed Sao Paulo, Escola Paulista Enfermagem, Sao Paulo, Brazil.
C3 Universidade Federal de Sao Paulo (UNIFESP)
RP Esmanhoto, CG (corresponding author), Napoleao de Barros St,754,Vila Clementino, BR-04024002 Sao Paulo, Brazil.
EM cibelegrothe@hotmail.com
RI Barbosa, Dulce Aparecida/G-7295-2011; Barbosa, Dulce/P-7672-2019;
   taminato, monica/O-1641-2019; Fram, Dayana S/D-7562-2013; Belasco,
   Angélica Silva/AAC-7185-2020
OI Barbosa, Dulce Aparecida/0000-0002-9912-4446; taminato,
   monica/0000-0003-4075-2496; Belasco, Angélica Silva/0000-0002-0307-6225
CR [Anonymous], 2011, Performance standards for antimicrobial susceptibility testing: twenty-first informational supplement
   [Anonymous], GUID PREV INTR CATH
   Arduino Matthew J, 2005, Nephrol News Issues, V19, P46
   ARDUINO MJ, 2005, NEPHROL NEWS ISSUES, V19, P46
   Deshpande LM, 2007, DIAGN MICR INFEC DIS, V58, P163, DOI 10.1016/j.diagmicrobio.2006.12.022
   Fishman N, 2006, AM J INFECT CONTROL, V34, pS64, DOI 10.1016/j.ajic.2006.05.229
   Fram D, 2010, BRAZ J MED BIOL RES, V43, P115, DOI 10.1590/S0100-879X2009007500023
   Galoisy-Guibal L, 2006, INFECT CONT HOSP EP, V27, P1233, DOI 10.1086/507277
   Grayson ML, 2006, NEW ENGL J MED, V355, P724, DOI 10.1056/NEJMe068152
   Grothe C, 2010, REV LAT-AM ENFERM, V18, P73, DOI 10.1590/S0104-11692010000100012
   Grundmann H, 2010, PLOS MED, V7, DOI 10.1371/journal.pmed.1000215
   León C, 2004, ENFERM INFEC MICR CL, V22, P92, DOI 10.1157/13056889
   National Kidney Foundation, 2006, K DOQI CLIN PRACT GU
   Ofner-Agostini M, 2007, AM J INFECT CONTROL, V35, P563, DOI 10.1016/j.ajic.2006.12.003
   Rice LB, 2006, AM J INFECT CONTROL, V34, pS11, DOI 10.1016/j.ajic.2006.05.220
   Saxena AK, 2005, SWISS MED WKLY, V135, P127
   United States Renal Data System, 2007, ANN DAT REP ATL CHRO
NR 17
TC 7
Z9 12
U1 0
U2 2
PU UNIV FED SAO PAULO, DEPT ENFERMAGEN
PI SAO PAULO
PA RUA NAPOLEAO DE BARROS, 754 VILA CLEMENTINO, SAO PAULO, CEP04024-002,
   BRAZIL
SN 0103-2100
EI 1982-0194
J9 ACTA PAUL ENFERM
JI Acta Paul. Enferm.
PY 2013
VL 26
IS 5
BP 413
EP 420
DI 10.1590/S0103-21002013000500003
PG 8
WC Nursing
WE Science Citation Index Expanded (SCI-EXPANDED); Social Science Citation Index (SSCI)
SC Nursing
GA 292MN
UT WOS:000329906100003
OA gold, Green Submitted
DA 2024-08-24
ER

PT J
AU Li, T
   Yu, X
   Xie, J
   Xu, Y
   Shang, Y
   Liu, Y
   Huang, X
   Qin, Z
   Parsons, C
   Hu, L
   Salgado, C
   Wang, L
   Yu, F
AF Li, T.
   Yu, X.
   Xie, J.
   Xu, Y.
   Shang, Y.
   Liu, Y.
   Huang, X.
   Qin, Z.
   Parsons, C.
   Hu, L.
   Salgado, C.
   Wang, L.
   Yu, F.
TI Carriage of virulence factors and molecular characteristics of
   <i>Staphylococcus aureus</i> isolates associated with bloodstream, and
   skin and soft tissue infections in children
SO EPIDEMIOLOGY AND INFECTION
LA English
DT Article
DE Bloodstream infection; molecular typing; skin and soft tissue infection;
   Staphylococcus aureus; virulence genes
ID METHICILLIN-RESISTANT; ASSIGNMENT; PREVALENCE; SEPSIS; GENES; MEC
AB We investigated the virulence gene carriage and molecular type characteristics of Staphylococcus aureus isolates from bloodstream infections (BSIs) and skin and soft tissue infections (SSTIs) in children. A total of 71 isolates, 16 of which were methicillin-resistant S. aureus (MRSA), were investigated by PCR for virulence-associated gene profiles, sequence type and spa type. This revealed that 76.7% and 53.7% of the SSTI and BSI isolates, respectively, exhibited simultaneous carriage of >= 10 virulence genes. Compared to BSI isolates, carriage rates for hla, hlb, cna, clfA, seb, sec and pvl genes were significantly higher in SSTI isolates. By contrast, carriage of eta, etb and sea was significantly higher for BSI isolates. Thirty-four sequence types (STs) and 36 spa types were identified in the 71 isolates and included 14 novel STs and four novel spa types. ST59-MRSA-IV/V-t437 was the most common clone in the MRSA isolates. We concluded that virulence determinants are widely distributed in isolates of S. aureus strains from children with BSIs and SSTIs, with an unexpectedly high rate in SSTI isolates. Future profiling of S. aureus virulence determinants may allow the prediction of severity and outcome for children with these infections.
C1 [Xie, J.; Xu, Y.; Liu, Y.; Huang, X.; Wang, L.] Wenzhou Med Coll, Affiliated Hosp 1, Dept Resp Med, Wenzhou, Peoples R China.
   [Yu, X.] Jiangxi Prov Children Hosp, Dept Lab Med, Nanchang, Peoples R China.
   [Shang, Y.; Yu, F.] Wenzhou Med Coll, Affiliated Hosp 1, Dept Clin Lab, Wenzhou, Peoples R China.
   [Qin, Z.; Parsons, C.] Louisiana State Univ, Hlth Sci Ctr, Dept Med, New Orleans, LA USA.
   [Qin, Z.; Parsons, C.] Louisiana State Univ, Hlth Sci Ctr, Dept Microbiol, New Orleans, LA USA.
   [Hu, L.] Nanchang Univ, Affiliated Hosp 2, Dept Clin Lab, Nanchang, Peoples R China.
   [Salgado, C.] Med Univ S Carolina, Dept Med, Hollings Canc Ctr, Div Infect Dis, Charleston, SC 29425 USA.
C3 Wenzhou Medical University; Wenzhou Medical University; Louisiana State
   University System; Louisiana State University Health Sciences Center New
   Orleans; Louisiana State University System; Louisiana State University
   Health Sciences Center New Orleans; Nanchang University; Medical
   University of South Carolina
RP Yu, F (corresponding author), Coll Med, Affiliated Hosp Wenzhou 1, Dept Clin Lab, Wenzhou 325000, Peoples R China.
EM wzyxywlx@163.com; wzjxyfy@163.com
FU Natural Science Fund of China [81271906H2002]; Zhejiang Provincial
   Natural Science Foundation [Y2100716]; Wenzhou Municipal Science and
   Technology Bureau, China [H2010064, Y20110043, Y20100096]; Zhejiang
   Provincial Programme for the Cultivation of High-level Innovative Health
   Talents
FX We are grateful to Professor T. Ito for the kind gifts of MRSA NCTC
   10442 (SCCmecI), MRSA N315 (SCCmecII), MRSA85/2082 (SCCmecIII), and MRSA
   JCSC4744 (SCCmecIV). This study was supported by grants from the Natural
   Science Fund of China (81271906H2002), the Zhejiang Provincial Natural
   Science Foundation (Y2100716), the Wenzhou Municipal Science and
   Technology Bureau, China (H2010064, Y20110043, Y20100096), and the
   Zhejiang Provincial Programme for the Cultivation of High-level
   Innovative Health Talents to L. Wang.
CR Becker K, 2003, J CLIN MICROBIOL, V41, P1434, DOI 10.1128/JCM.41.4.1434-1439.2003
   Campbell SJ, 2008, J CLIN MICROBIOL, V46, P678, DOI 10.1128/JCM.01822-07
   Enright MC, 2000, J CLIN MICROBIOL, V38, P1008, DOI 10.1128/JCM.38.3.1008-1015.2000
   Ferry T, 2005, CLIN INFECT DIS, V41, P771, DOI 10.1086/432798
   Heilmann C, 2011, ADV EXP MED BIOL, V715, P105, DOI 10.1007/978-94-007-0940-9_7
   Josefsson E, 1998, MICROBIOL-UK, V144, P3387, DOI 10.1099/00221287-144-12-3387
   Khairulddin N, 2004, ARCH DIS CHILD, V89, P378, DOI 10.1136/adc.2003.028712
   Kondo Y, 2007, ANTIMICROB AGENTS CH, V51, P264, DOI 10.1128/AAC.00165-06
   Koreen L, 2004, J CLIN MICROBIOL, V42, P792, DOI 10.1128/JCM.42.2.792-799.2004
   Milheiriço C, 2007, ANTIMICROB AGENTS CH, V51, P3374, DOI 10.1128/AAC.00275-07
   Nilsson IM, 1999, J INFECT DIS, V180, P1370, DOI 10.1086/315023
   Wardenburg JB, 2007, INFECT IMMUN, V75, P1040, DOI 10.1128/IAI.01313-06
   Wu DJ, 2010, DIAGN MICR INFEC DIS, V67, P1, DOI 10.1016/j.diagmicrobio.2009.12.006
   Yao D, 2010, BMC INFECT DIS, V10, DOI 10.1186/1471-2334-10-133
   Yu FY, 2012, DIAGN MICR INFEC DIS, V74, P363, DOI 10.1016/j.diagmicrobio.2012.08.015
NR 15
TC 9
Z9 9
U1 0
U2 11
PU CAMBRIDGE UNIV PRESS
PI NEW YORK
PA 32 AVENUE OF THE AMERICAS, NEW YORK, NY 10013-2473 USA
SN 0950-2688
EI 1469-4409
J9 EPIDEMIOL INFECT
JI Epidemiol. Infect.
PD OCT
PY 2013
VL 141
IS 10
BP 2158
EP 2162
DI 10.1017/S0950268812002919
PG 5
WC Public, Environmental & Occupational Health; Infectious Diseases
WE Science Citation Index Expanded (SCI-EXPANDED)
SC Public, Environmental & Occupational Health; Infectious Diseases
GA 211EH
UT WOS:000323887200018
PM 23217217
OA Bronze, Green Published
DA 2024-08-24
ER

PT J
AU Wisniewska, K
   Piorkowska, A
   Kasprzyk, J
   Bronk, M
   Swiec, K
AF Wisniewska, Katarzyna
   Piorkowska, Anna
   Kasprzyk, Joanna
   Bronk, Marek
   Swiec, Krystyna
TI Clonal distribution of bone sialoprotein-binding protein gene among
   <i>Staphylococcus aureus</i> isolates associated with bloodstream
   infections
SO FOLIA MICROBIOLOGICA
LA English
DT Article
ID METHICILLIN-RESISTANT; MOLECULAR CHARACTERIZATION; VIRULENCE FACTORS;
   MULTIPLEX PCR; SPA; OSTEOMYELITIS; ARTHRITIS; PATTERNS; SEQUENCE;
   STRAINS
AB Staphylococcus aureus is a leading cause of bloodstream infections (BSI) and diseases that may be caused by hematogenous spread. The staphylococcal adhesin, for which the association with the infections emerging as a complication of septicemia has been well documented, is a bone sialoprotein-binding protein (Bbp). The aim of the study was to assess the prevalence of a bbp gene in S. aureus bloodstream isolates associated with BSI and to investigate to what degree the distribution of this gene is linked to the clonality of the population. Spa typing, used in order to explore the genetic population structure of the isolates, yielded 29 types. Six spa clusters and seven singletons were identified. The most frequent was spa clonal complex CC021 associated with MLST CC30 (38 %). The bbp gene was found in 47 % of isolates. Almost all isolates (95 %) clustered in spa clonal complex CC021 were positive for this gene. All isolates carrying the bbp gene were sensitive to methicillin, and if clustered in the spa CC021, belonged to agr group III. Our study shows that Bbp is not strictly associated with BSI. However, one may conclude that for clonally related S. aureus strains most commonly causing BSI, the risk of Bbp-mediated complications of septicemia is expected to be higher than for other strains.
C1 [Wisniewska, Katarzyna; Kasprzyk, Joanna; Swiec, Krystyna] Med Univ Gdansk, Dept Med Microbiol, PL-80227 Gdansk, Poland.
   [Piorkowska, Anna; Bronk, Marek] Univ Clin Ctr Gdansk, Lab Clin Microbiol, PL-80952 Gdansk, Poland.
C3 Fahrenheit Universities; Medical University Gdansk
RP Wisniewska, K (corresponding author), Med Univ Gdansk, Dept Med Microbiol, Studzienki 38, PL-80227 Gdansk, Poland.
EM kwis@gumed.edu.pl
CR Aamot HV, 2012, EUR J CLIN MICROBIOL, V31, P1999, DOI 10.1007/s10096-011-1532-3
   Arnold SR, 2006, J PEDIATR ORTHOPED, V26, P703, DOI 10.1097/01.bpo.0000242431.91489.b4
   Barski P, 1996, MOL CELL PROBE, V10, P471, DOI 10.1006/mcpr.1996.0066
   Berendt T, 2004, CLIN MED, V4, P510, DOI 10.7861/clinmedicine.4-6-510
   BREMELL T, 1991, INFECT IMMUN, V59, P2615, DOI 10.1128/IAI.59.8.2615-2623.1991
   Campoccia D, 2009, BIOMATERIALS, V30, P6621, DOI 10.1016/j.biomaterials.2009.08.032
   CLSI, 2006, informational supplement M100-S16, V26
   Cunningham R, 1996, J MED MICROBIOL, V44, P157, DOI 10.1099/00222615-44-3-157
   Enright MC, 2000, J CLIN MICROBIOL, V38, P1008, DOI 10.1128/JCM.38.3.1008-1015.2000
   Feil EJ, 2003, J BACTERIOL, V185, P3307, DOI 10.1128/JB.185.11.3307-3316.2003
   Fenner L, 2008, EUR J CLIN MICROBIOL, V27, P623, DOI 10.1007/s10096-008-0463-0
   Fiebelkorn KR, 2003, J CLIN MICROBIOL, V41, P4740, DOI 10.1128/JCM.41.10.4740-4744.2003
   Grundmann H, 2010, PLOS MED, V7, DOI 10.1371/journal.pmed.1000215
   Harmsen D, 2003, J CLIN MICROBIOL, V41, P5442, DOI 10.1128/JCM.41.12.5442-5448.2003
   Hogevik H, 1998, APMIS, V106, P901, DOI 10.1111/j.1699-0463.1998.tb00237.x
   Holtfreter S, 2007, J CLIN MICROBIOL, V45, P2669, DOI 10.1128/JCM.00204-07
   Hrynkiewicz W., 2005, POSTEP MIKROBIOL, V44, P175
   Lina G, 1999, CLIN INFECT DIS, V29, P1128, DOI 10.1086/313461
   Luedicke C, 2010, EUR J CLIN MICROBIOL, V29, P457, DOI 10.1007/s10096-010-0884-4
   Milheiriço C, 2007, ANTIMICROB AGENTS CH, V51, P3374, DOI 10.1128/AAC.00275-07
   Montanaro L, 2010, J BIOMED MATER RES A, V94A, P825, DOI 10.1002/jbm.a.32764
   Naber CK, 2009, CLIN INFECT DIS, V48, pS231, DOI 10.1086/598189
   NOVICK RP, 1993, EMBO J, V12, P3967, DOI 10.1002/j.1460-2075.1993.tb06074.x
   Nulens E, 2008, J CLIN MICROBIOL, V46, P2438, DOI 10.1128/JCM.00808-08
   Otsuka T, 2006, BIOCHEM BIOPH RES CO, V346, P1234, DOI 10.1016/j.bbrc.2006.06.038
   PATTI JM, 1994, CURR OPIN CELL BIOL, V6, P752, DOI 10.1016/0955-0674(94)90104-X
   Persson L, 2009, CLIN VACCINE IMMUNOL, V16, P949, DOI 10.1128/CVI.00442-08
   Ruppitsch W, 2006, J CLIN MICROBIOL, V44, P2442, DOI 10.1128/JCM.00113-06
   RYDEN C, 1989, EUR J BIOCHEM, V184, P331, DOI 10.1111/j.1432-1033.1989.tb15023.x
   RYDEN C, 1987, LANCET, V2, P515
   Ryden C, 1997, BIOCHEM J, V327, P825, DOI 10.1042/bj3270825
   Shopsin B, 2003, J CLIN MICROBIOL, V41, P456, DOI 10.1128/JCM.41.1.456-459.2003
   Strommenger B, 2008, J CLIN MICROBIOL, V46, P574, DOI 10.1128/JCM.01599-07
   Tristan A, 2003, J CLIN MICROBIOL, V41, P4465, DOI 10.1128/JCM.41.9.4465-4467.2003
   Vazquez V, 2011, J BIOL CHEM, V286, P29797, DOI 10.1074/jbc.M110.214981
   Wertheim HFL, 2005, J INFECT DIS, V192, P1196, DOI 10.1086/444427
   Wisniewska K, 2012, FOLIA MICROBIOL, V57, P243, DOI 10.1007/s12223-012-0148-z
   Witte W, 2005, EUR J CLIN MICROBIOL, V24, P1, DOI 10.1007/s10096-004-1262-x
   YACOUB A, 1994, EUR J BIOCHEM, V222, P919, DOI 10.1111/j.1432-1033.1994.tb18940.x
NR 39
TC 8
Z9 8
U1 0
U2 7
PU SPRINGER
PI DORDRECHT
PA VAN GODEWIJCKSTRAAT 30, 3311 GZ DORDRECHT, NETHERLANDS
SN 0015-5632
EI 1874-9356
J9 FOLIA MICROBIOL
JI Folia Microbiol.
PD NOV
PY 2014
VL 59
IS 6
BP 465
EP 471
DI 10.1007/s12223-014-0321-7
PG 7
WC Biotechnology & Applied Microbiology; Microbiology
WE Science Citation Index Expanded (SCI-EXPANDED)
SC Biotechnology & Applied Microbiology; Microbiology
GA AR8GB
UT WOS:000343812600002
PM 24827510
OA Green Published, hybrid
DA 2024-08-24
ER

PT J
AU Doernberg, SB
   Arias, CA
   Altman, DR
   Babiker, A
   Boucher, HW
   Creech, CB
   Cosgrove, SE
   Evans, SR
   Fowler, VG Jr
   Fritz, SA
   Hamasaki, T
   Kelly, BJ
   Leal, SM Jr
   Liu, C
   Lodise, TP
   Miller, LG
   Munita, JM
   Murray, BE
   Pettigrew, MM
   Ruffin, F
   Scheetz, MH
   Shopsin, B
   Tran, TT
   Turner, NA
   Williams, DJ
   Zaharoff, S
   Holland, TL
AF Doernberg, Sarah B.
   Arias, Cesar A.
   Altman, Deena R.
   Babiker, Ahmed
   Boucher, Helen W.
   Creech, C. Buddy
   Cosgrove, Sara E.
   Evans, Scott R.
   Fowler Jr, Vance G.
   Fritz, Stephanie A.
   Hamasaki, Toshimitsu
   Kelly, Brendan J.
   Leal Jr, Sixto M.
   Liu, Catherine
   Lodise, Thomas P.
   Miller, Loren G.
   Munita, Jose M.
   Murray, Barbara E.
   Pettigrew, Melinda M.
   Ruffin, Felicia
   Scheetz, Marc H.
   Shopsin, Bo
   Tran, Truc T.
   Turner, Nicholas A.
   Williams, Derek J.
   Zaharoff, Smitha
   Holland, Thomas L.
CA Antibacterial Resistance
TI Priorities and Progress in Gram-positive Bacterial Infection Research by
   the Antibacterial Resistance Leadership Group: A Narrative Review
SO CLINICAL INFECTIOUS DISEASES
LA English
DT Review
DE antibacterial resistance; gram-positive bacterial infections;
   antibacterial agents; methicillin-resistant Staphylococcus aureus;
   vancomycin-resistant enterococci
ID STAPHYLOCOCCUS-AUREUS INFECTIONS; ONCE-WEEKLY DALBAVANCIN;
   CARE-ASSOCIATED INFECTIONS; DIFFICILE INFECTION; DISEASES SOCIETY;
   VANCOMYCIN; THERAPY; SKIN; SAFETY; RISK
AB The Antibacterial Resistance Leadership Group (ARLG) has prioritized infections caused by gram-positive bacteria as one of its core areas of emphasis. The ARLG Gram-positive Committee has focused on studies responding to 3 main identified research priorities: (1) investigation of strategies or therapies for infections predominantly caused by gram-positive bacteria, (2) evaluation of the efficacy of novel agents for infections caused by methicillin-resistant Staphylococcus aureus (MRSA) and vancomycin-resistant enterococci, and (3) optimization of dosing and duration of antimicrobial agents for gram-positive infections. Herein, we summarize ARLG accomplishments in gram-positive bacterial infection research, including studies aiming to (1) inform optimal vancomycin dosing, (2) determine the role of dalbavancin in MRSA bloodstream infection, (3) characterize enterococcal bloodstream infections, (4) demonstrate the benefits of short-course therapy for pediatric community-acquired pneumonia, (5) develop quality of life measures for use in clinical trials, and (6) advance understanding of the microbiome. Future studies will incorporate innovative methodologies with a focus on interventional clinical trials that have the potential to change clinical practice for difficult-to-treat infections, such as MRSA bloodstream infections.
   The Antibacterial Resistance Leadership Group (ARLG) has prioritized infections caused by gram-positive bacteria as one of its scientific priority areas. This article describes accomplishments and future directions of ARLG gram-positive studies.
C1 [Doernberg, Sarah B.] Univ Calif San Francisco, Dept Med, Div Infect Dis, San Francisco, CA USA.
   [Arias, Cesar A.] Houston Methodist Hosp, Div Infect Dis, Dept Med, Houston, TX USA.
   [Arias, Cesar A.; Tran, Truc T.] Houston Methodist Res Inst, Ctr Infect Dis, Houston, TX USA.
   [Arias, Cesar A.] Weill Cornell Med Coll, Dept Med, New York, NY USA.
   [Altman, Deena R.] Icahn Sch Med Mt Sinai, Dept Med, Div Infect Dis, New York, NY USA.
   [Altman, Deena R.] Icahn Sch Med Mt Sinai, Dept Genet & Genom Sci, New York, NY USA.
   [Babiker, Ahmed] Emory Univ, Sch Med, Dept Med, Div Infect Dis, Atlanta, GA USA.
   [Babiker, Ahmed] Emory Univ, Dept Pathol & Lab Med, Sch Med, Atlanta, GA USA.
   [Boucher, Helen W.] Tufts Univ, Sch Med, Medford, MA USA.
   [Creech, C. Buddy] Vanderbilt Univ, Sch Med, Dept Pediat, Div Pediat Infect Dis, Nashville, TN 37212 USA.
   [Creech, C. Buddy] Vanderbilt Univ, Med Ctr, Vanderbilt Vaccine Res Program, Nashville, TN USA.
   [Cosgrove, Sara E.] Johns Hopkins Univ, Sch Med, Dept Med, Div Infect Dis, Baltimore, MD USA.
   [Evans, Scott R.] George Washington Univ, Dept Biostat, Washington, DC USA.
   [Fowler Jr, Vance G.; Ruffin, Felicia; Turner, Nicholas A.; Holland, Thomas L.] Duke Univ, Sch Med, Dept Med, Div Infect Dis, Durham, NC USA.
   [Fritz, Stephanie A.] Washington Univ, Dept Med, Div Infect Dis, Sch Med, St Louis, MO USA.
   [Hamasaki, Toshimitsu] George Washington Univ, Biostat Ctr, Rockville, MD USA.
   [Kelly, Brendan J.] Univ Penn, Perelman Sch Med, Dept Med, Div Infect Dis, Philadelphia, PA USA.
   [Leal Jr, Sixto M.] Univ Alabama Birmingham, Dept Lab Med, Birmingham, AL USA.
   [Liu, Catherine] Fred Hutchinson Canc Ctr, Vaccine & Infect Dis Div, Seattle, WA USA.
   [Liu, Catherine] Univ Washington, Div Allergy & Infect Dis, Seattle, WA 98195 USA.
   [Lodise, Thomas P.] Albany Coll Pharm & Hlth Sci, Dept Pharm Practice, Albany, NY USA.
   [Miller, Loren G.] Univ Calif Los Angeles, David Geffen Sch Med, Dept Med, Los Angeles, CA USA.
   [Miller, Loren G.] Harbor UCLA Med Ctr, Lundquist Inst, Div Infect Dis, Torrance, CA USA.
   [Munita, Jose M.] Univ Desarrollo, Fac Med Clin Alemana, Inst Ciencias & Innovac Med, Santiago, Chile.
   [Munita, Jose M.] Multidisciplinary Initiat Collaborat Res Bacteria, Santiago, Chile.
   [Murray, Barbara E.] Univ Texas Hlth Sci Ctr Houston, McGovern Med Sch, Dept Internal Med, Div Infect Dis, Houston, TX USA.
   [Pettigrew, Melinda M.] Yale Sch Publ Hlth, Dept Epidemiol Microbial Dis, New Haven, CT USA.
   [Scheetz, Marc H.] Midwestern Univ, Coll Pharm, Pharmacometr Ctr Excellence, Downers Grove, IL USA.
   [Shopsin, Bo] NYU, Dept Med, Div Infect Dis, Grossman Sch Med, New York, NY USA.
   [Shopsin, Bo] NYU, Dept Microbiol, Grossman Sch Med, New York, NY USA.
   [Williams, Derek J.] Vanderbilt Univ, Div Hosp Med, Sch Med, Dept Pediat, Nashville, TN USA.
   [Williams, Derek J.] Vanderbilt Univ, Monroe Carell Jr Childrens Hosp, Med Ctr, Nashville, TN USA.
   [Zaharoff, Smitha] Duke Univ, Duke Clin Res Inst, Sch Med, Durham, NC 27710 USA.
C3 University of California System; University of California San Francisco;
   Houston Methodist Hospital; The Methodist Hospital - Houston; Houston
   Methodist Hospital; The Methodist Hospital - Houston; Cornell
   University; Weill Cornell Medicine; Icahn School of Medicine at Mount
   Sinai; Icahn School of Medicine at Mount Sinai; Emory University; Emory
   University; Tufts University; Vanderbilt University; Vanderbilt
   University; Johns Hopkins University; George Washington University; Duke
   University; Washington University (WUSTL); George Washington University;
   University of Pennsylvania; University of Alabama System; University of
   Alabama Birmingham; Fred Hutchinson Cancer Center; University of
   Washington; University of Washington Seattle; Albany College of Pharmacy
   & Health Sciences; University of California System; University of
   California Los Angeles; University of California Los Angeles Medical
   Center; David Geffen School of Medicine at UCLA; University of
   California System; University of California Los Angeles; University of
   California Los Angeles Medical Center; Universidad del Desarrollo;
   University of Texas System; University of Texas Health Science Center
   Houston; Yale University; Midwestern University; Midwestern University -
   Chicago College of Pharmacy; New York University; New York University;
   Vanderbilt University; Vanderbilt University; Duke University
RP Doernberg, SB (corresponding author), Univ Calif San Francisco, Div Infect Dis, Dept Med, Box 0654,521 Parnassus Ave, San Francisco, CA 94143 USA.; Holland, TL (corresponding author), Duke Univ, Duke Clin Res Inst, Sch Med, Duke Box 102359, Durham, NC 27710 USA.
EM sarah.doernberg@ucsf.edu; thomas.holland@duke.edu
RI Creech, Buddy/KQV-2044-2024; Williams, Derek J/KRP-6083-2024; Babiker,
   Ahmed/I-7645-2019; Munita, Jose M./KJL-9752-2024; Turner,
   Nicholas/HHZ-6029-2022
OI Creech, Buddy/0000-0002-8276-9053; Williams, Derek
   J/0000-0003-0295-1240; Babiker, Ahmed/0000-0003-0578-4871; Turner,
   Nicholas/0000-0003-0650-4894; Ruffin, Felicia/0000-0003-2176-6462; Leal
   Jr., Sixto M./0000-0001-6939-9572
FU National Institute of Allergy and Infectious Diseases (NIAID) of the
   National Institutes of Health [UM1AI104681]
FX Research reported in this publication was supported by the National
   Institute of Allergy and Infectious Diseases (NIAID) of the National
   Institutes of Health (award number UM1AI104681).
CR Aggarwala V, 2021, NAT MICROBIOL, V6, P1309, DOI 10.1038/s41564-021-00966-0
   Axell-House DB., 2022, Open Forum Infect Dis, V9
   Boucher HW, 2014, NEW ENGL J MED, V370, P2169, DOI 10.1056/NEJMoa1310480
   Bradley JS, 2011, CLIN INFECT DIS, V53, pE25, DOI [10.1093/cid/cir531, 10.1093/cid/cir625]
   Carrothers TJ, 2020, CLIN PHARM DRUG DEV, V9, P21, DOI 10.1002/cpdd.695
   CDC, 2019, ANTIBIOTIC RESISTANC, DOI DOI 10.15620/CDC:82532
   Cella D, 2010, J CLIN EPIDEMIOL, V63, P1179, DOI 10.1016/j.jclinepi.2010.04.011
   Contreras GA, 2022, OPEN FORUM INFECT DI, V9, DOI 10.1093/ofid/ofab616
   Cooper MM., 2021, Open Forum Infect Dis, V8
   Doernberg SB, 2019, CLIN INFECT DIS, V68, P1691, DOI 10.1093/cid/ciy766
   Doernberg SB, 2017, CLIN INFECT DIS, V64, pS24, DOI 10.1093/cid/ciw828
   Dunne MW, 2016, CLIN INFECT DIS, V62, P545, DOI 10.1093/cid/civ982
   Evans SR, 2019, CLIN INFECT DIS, V68, P1961, DOI 10.1093/cid/ciy912
   Evans SR, 2015, CLIN INFECT DIS, V61, P800, DOI 10.1093/cid/civ495
   Evans SR., 2023, Clin Infect Dis, V77
   Fazili T, 2023, INT J ANTIMICROB AG, V61, DOI 10.1016/j.ijantimicag.2023.106749
   Garin O, 2009, QUAL LIFE RES, V18, P71, DOI 10.1007/s11136-008-9416-4
   Gonzalez PL, 2021, INFECT DIS THER, V10, P471, DOI 10.1007/s40121-021-00402-0
   Hefazi M, 2016, TRANSPL INFECT DIS, V18, P913, DOI 10.1111/tid.12612
   Hindy JR, 2022, OPEN FORUM INFECT DI, V9, DOI 10.1093/ofid/ofac190
   Ianiro G, 2019, ANN INTERN MED, V171, P695, DOI 10.7326/M18-3635
   Isendahl J, 2019, CLIN INFECT DIS, V68, P641, DOI 10.1093/cid/ciy539
   Jauregui LE, 2005, CLIN INFECT DIS, V41, P1407, DOI 10.1086/497271
   Kao DA, 2021, LANCET GASTROENTEROL, V6, P282, DOI 10.1016/S2468-1253(21)00007-8
   King HA, 2022, OPEN FORUM INFECT DI, V9, DOI 10.1093/ofid/ofab622
   King HA, 2021, CLIN INFECT DIS, V73, P237, DOI 10.1093/cid/ciaa611
   Kramer TS, 2018, ANTIMICROB RESIST IN, V7, DOI 10.1186/s13756-018-0419-9
   Kwon J, 2022, J INFECT DIS, V226, P1109, DOI 10.1093/infdis/jiac082
   Liu C, 2011, CLIN INFECT DIS, V52, P285, DOI [10.1093/cid/cir034, 10.1093/cid/ciq146]
   Lodise T., 2021, Clin. Infect. Dis, V72, P1497, DOI [10.1093/cid/ciaa1744, DOI 10.1093/CID/CIAA1744]
   Lodise TP, 2014, CLIN INFECT DIS, V59, P666, DOI 10.1093/cid/ciu398
   Lodise TP, 2020, CLIN INFECT DIS, V70, P1536, DOI 10.1093/cid/ciz460
   Lodise TP., 2022, Open Forum Infect Dis, V9
   Magill SS, 2018, NEW ENGL J MED, V379, P1732, DOI 10.1056/NEJMoa1801550
   Millan B, 2016, CLIN INFECT DIS, V62, P1479, DOI 10.1093/cid/ciw185
   Montazeri A, 2008, J EXP CLIN CANC RES, V27, DOI 10.1186/1756-9966-27-32
   Monteagudo-Martínez N, 2021, EXPERT OPIN DRUG SAF, V20, P1095, DOI 10.1080/14740338.2021.1935864
   Murray CJL, 2022, LANCET, V399, P629, DOI 10.1016/S0140-6736(21)02724-0
   Neely MN, 2014, ANTIMICROB AGENTS CH, V58, P309, DOI 10.1128/AAC.01653-13
   Olm MR, 2021, NAT BIOTECHNOL, V39, P727, DOI 10.1038/s41587-020-00797-0
   Papanicolaou GA, 2019, CLIN INFECT DIS, V69, P1771, DOI 10.1093/cid/ciz031
   Pettigrew MM, 2022, MBIO, V13, DOI 10.1128/mbio.00195-22
   Polage CR, 2015, JAMA INTERN MED, V175, P1792, DOI 10.1001/jamainternmed.2015.4114
   Prematunge C, 2016, INFECT CONT HOSP EP, V37, P26, DOI 10.1017/ice.2015.228
   Raad I, 2005, CLIN INFECT DIS, V40, P374, DOI 10.1086/427283
   Rice LB, 2008, CLIN INFECT DIS, V46, P491, DOI 10.1086/526535
   Rybak MJ, 2020, AM J HEALTH-SYST PH, V77, P835, DOI 10.1093/ajhp/zxaa036
   Scheetz MH, 2021, ANTIMICROB AGENTS CH, V65, DOI 10.1128/AAC.01060-21
   Seltzer E, 2003, CLIN INFECT DIS, V37, P1298, DOI 10.1086/379015
   Serota DP, 2020, INFECT DIS CLIN N AM, V34, P539, DOI 10.1016/j.idc.2020.06.010
   Shrestha NK, 2016, J ANTIMICROB CHEMOTH, V71, P506, DOI 10.1093/jac/dkv344
   Simar SR, 2023, ANTIMICROB AGENTS CH, V67, DOI 10.1128/aac.01284-22
   Smith AB, 2022, NATURE, V611, P780, DOI 10.1038/s41586-022-05438-x
   Stevens V, 2011, CLIN INFECT DIS, V53, P42, DOI 10.1093/cid/cir301
   Tran TC., 2022, Open Forum Infect Dis, V9
   Turner NA, 2022, TRIALS, V23, DOI 10.1186/s13063-022-06370-1
   van Hal SJ, 2012, CLIN MICROBIOL REV, V25, P362, DOI 10.1128/CMR.05022-11
   Weber S, 2019, ANN HEMATOL, V98, P763, DOI 10.1007/s00277-019-03607-z
   Weiner LM, 2016, INFECT CONT HOSP EP, V37, P1288, DOI 10.1017/ice.2016.174
   Werth BJ, 2018, CLIN MICROBIOL INFEC, V24, DOI 10.1016/j.cmi.2017.07.028
   Wildenthal JA, 2023, CLIN INFECT DIS, V76, P487, DOI 10.1093/cid/ciac714
   Williams DJ, 2022, JAMA PEDIATR, V176, P253, DOI 10.1001/jamapediatrics.2021.5547
   WILSON IB, 1995, JAMA-J AM MED ASSOC, V273, P59, DOI 10.1001/jama.273.1.59
   Woodworth MH, 2019, OPEN FORUM INFECT DI, V6, DOI 10.1093/ofid/ofz288
NR 64
TC 1
Z9 1
U1 5
U2 9
PU OXFORD UNIV PRESS INC
PI CARY
PA JOURNALS DEPT, 2001 EVANS RD, CARY, NC 27513 USA
SN 1058-4838
EI 1537-6591
J9 CLIN INFECT DIS
JI Clin. Infect. Dis.
PD OCT 16
PY 2023
VL 77
IS SUPP4
SU S
SI SI
BP S295
EP S304
DI 10.1093/cid/ciad565
PG 10
WC Immunology; Infectious Diseases; Microbiology
WE Science Citation Index Expanded (SCI-EXPANDED)
SC Immunology; Infectious Diseases; Microbiology
GA X9PO0
UT WOS:001101689100004
PM 37843115
DA 2024-08-24
ER

PT J
AU Damasco, AP
   da Costa, TM
   Morgado, PGM
   Guimaraes, LC
   Cavalcante, FS
   Nouér, SA
   Dos Santos, KRN
AF Damasco, Andreia Paredes
   da Costa, Thaina Miranda
   Migueres Morgado, Priscylla Guimaraes
   Guimaraes, Lorrayne Cardoso
   Cavalcante, Fernanda Sampaio
   Nouer, Simone Aranha
   Netto Dos Santos, Katia Regina
TI Daptomycin and vancomycin non-susceptible methicillin-resistant
   <i>Staphylococcus aureus</i> clonal lineages from bloodstream infection
   in a Brazilian teaching hospital
SO BRAZILIAN JOURNAL OF INFECTIOUS DISEASES
LA English
DT Article
DE Bloodstream infection; S. aureus; Vancomycin; Daptomycin
ID RIO-DE-JANEIRO
AB Introduction: This study aimed to characterize Staphylococcus aureus isolates from bloodstream infections in patients attending a teaching hospital, between 2011 and 2015.
   Methods: The minimum inhibitory concentration for daptomycin, linezolid, oxacillin, teicoplanin, vancomycin, and trimethoprim/sulfamethoxazole was accessed by broth microdilution. SCCmec type and clonal profile were determined by molecular tests. Vancomycin heteroresistance was evaluated using screening tests and by population analysis profile/area under the curve.
   Results: Among 200 S. aureus isolates, 55 (27.5%) were MRSA, carrying SCCmec II (45.5%) or IV (54.5%). The most frequent MRSA lineages were USA100 (ST5-II) (45.5%) and USA800 (ST5-IV) (30.9%). Six isolates were confirmed as vancomycin heteroresistant, showing area under the curve ratio 1.1, 1.2 or 1.3 (four USA100, one USA800 and one USA1100 isolates).
   Conclusions: Daptomycin and vancomycin non-susceptible MRSA clonal lineages were found in bloodstream infections over five years, highlighting the importance of continuous surveillance of multiresistant bacteria in hospitals. (C) 2019 Sociedade Brasileira de Infectologia. Published by Elsevier Espana, S.L.U. This is an open access article under the CC BY-NC-ND license
C1 [Damasco, Andreia Paredes; da Costa, Thaina Miranda; Migueres Morgado, Priscylla Guimaraes; Guimaraes, Lorrayne Cardoso; Netto Dos Santos, Katia Regina] Univ Fed Rio de Janeiro, Inst Microbiol Paulo Goes, Dept Microbiol Med, Rio De Janeiro, RJ, Brazil.
   [Cavalcante, Fernanda Sampaio] Univ Fed Rio de Janeiro, Campus Macae, Macae, RJ, Brazil.
   [Nouer, Simone Aranha] Univ Fed Rio de Janeiro, Fac Med, Hosp Univ Clementino Fraga Filho, Rio De Janeiro, RJ, Brazil.
C3 Universidade Federal do Rio de Janeiro; Universidade Federal do Rio de
   Janeiro; Universidade Federal do Rio de Janeiro
RP Dos Santos, KRN (corresponding author), Univ Fed Rio de Janeiro, Inst Microbiol Paulo Goes, Dept Microbiol Med, Rio De Janeiro, RJ, Brazil.
EM santoskrn@micro.ufrj.br
RI CAVALCANTE, FERNANDA SAMPAIO/AAA-5534-2021; Miranda da Costa,
   Thaina/AAZ-9665-2020; Netto dos Santos, Katia Regina/G-5674-2016
OI CAVALCANTE, FERNANDA SAMPAIO/0000-0003-3542-7031; Miranda da Costa,
   Thaina/0000-0002-3660-1786; Netto dos Santos, Katia
   Regina/0000-0002-1708-6686
FU Fundacao Carlos Chagas Filho de Amparo a Pesquisa do Estado do Rio de
   Janeiro (FAPERJ); Conselho Nacional de Desenvolvimento Cientifico e
   Tecnologico (CNPq); Coordenacao de Aperfeicoamento de Pessoal de Nivel
   Superior - Brasil (CAPES) [001]
FX This study was supported by Brazilian grants from Fundacao Carlos Chagas
   Filho de Amparo a Pesquisa do Estado do Rio de Janeiro (FAPERJ),
   Conselho Nacional de Desenvolvimento Cientifico e Tecnologico (CNPq),
   Coordenagao de Aperfeigoamento de Pessoal de Nivel Superior - Brasil
   (CAPES) - Finance Code 001.
CR Bannerman TL, 2007, MANUAL OF CLINICAL MICROBIOLOGY, 9TH ED, P390
   Cavalcante FS, 2017, AM J INFECT CONTROL, V45, P1190, DOI 10.1016/j.ajic.2017.06.003
   Chamon RC, 2017, BRAZ J INFECT DIS, V21, P185, DOI 10.1016/j.bjid.2016.09.015
   Clinical and Laboratory Standards Institute, 2016, PERFORMANCE STANDARD
   Corey GR, 2009, CLIN INFECT DIS, V48, pS254, DOI 10.1086/598186
   da Costa TM, 2016, PLOS ONE, V11, DOI 10.1371/journal.pone.0160506
   Enright MC, 2000, J CLIN MICROBIOL, V38, P1008, DOI 10.1128/JCM.38.3.1008-1015.2000
   Humphries RM, 2013, CLIN MICROBIOL REV, V26, P759, DOI 10.1128/CMR.00030-13
   Milheiriço C, 2007, ANTIMICROB AGENTS CH, V51, P3374, DOI 10.1128/AAC.00275-07
   Okado JB, 2018, J GLOB ANTIMICROB RE, V14, P209, DOI 10.1016/j.jgar.2018.05.001
   Satola SW, 2011, J CLIN MICROBIOL, V49, P177, DOI 10.1128/JCM.01128-10
   Satola SW, 2009, J CLIN MICROBIOL, V47, P2680, DOI 10.1128/JCM.01184-09
   Schuenck RP, 2009, DIAGN MICR INFEC DIS, V64, P434, DOI 10.1016/j.diagmicrobio.2009.04.007
   Tarai Bansidhar, 2013, J Lab Physicians, V5, P71, DOI 10.4103/0974-2727.119843
   Vivoni AM, 2005, INFECT CONT HOSP EP, V26, P662, DOI 10.1086/502599
NR 15
TC 9
Z9 9
U1 0
U2 1
PU ELSEVIER BRAZIL
PI RIO DE JANEIRO
PA R SETE SETEMBRO, 111-16, RIO DE JANEIRO, RJ 20050-006, BRAZIL
SN 1413-8670
EI 1678-4391
J9 BRAZ J INFECT DIS
JI Braz. J. Infect. Dis.
PD MAR-APR
PY 2019
VL 23
IS 2
BP 139
EP 142
DI 10.1016/j.bjid.2019.03.003
PG 4
WC Infectious Diseases
WE Science Citation Index Expanded (SCI-EXPANDED)
SC Infectious Diseases
GA IY0BE
UT WOS:000486055000011
PM 31028723
OA Green Published, gold
DA 2024-08-24
ER

PT J
AU García, C
   Rijnders, MIA
   Bruggeman, C
   Samalvides, F
   Stobberingh, EE
   Jacobs, J
AF Garcia, Coralith
   Rijnders, Michelle I. A.
   Bruggeman, Cathrien
   Samalvides, Frine
   Stobberingh, Ellen E.
   Jacobs, Jan
TI Antimicrobial resistance and molecular typing of <i>Staphylococcus
   aureus</i> bloodstream isolates from hospitals in Peru
SO JOURNAL OF INFECTION
LA English
DT Article
DE Staphylococcus aureus; Latin America; Peru; Molecular characteristics
ID COLOMBIAN HOSPITALS; LATIN-AMERICA; CLONES; EPIDEMIC; SPREAD;
   IDENTIFICATION; SURVEILLANCE; EMERGENCE; EVOLUTION; CORDOBA
AB Objectives: Methicillin-resistant Staphylococcus aureus (MRSA) infections are of worldwide concern. The present study describes the antimicrobial resistance and molecular typing of methicillin-resistant and methicillin-susceptible S. aureus (MSSA) bloodstream isolates in Peru.
   Methods: Consecutive non-duplicate S. aureus bloodstream isolates were collected over a 15month period (2008-2009) from seven hospitals in Lima and Callao, two contiguous cities in Peru. Detection of mecA gene, spa typing and Staphylococcal Chromosomal Cassette (SCC) mec typing were performed. Antimicrobial resistance was assessed by disk diffusion.
   Results: Of 338 isolates, MRSA rate was 50.0%. Among MRSA isolates (n = 169), 81.7% were associated to MLST CC5, 68.8% had spa t149/SCCmec I, and more than 85% were co-resistant to ciprofloxacin, clindamycin, erythromycin and gentamicin; 8.9% (n = 15) were associated to MLST CC8, 14 of them had spa t148/SCCmec IV, and more than 70% were co-resistant to ciprofloxacin, clindamycin and erythromycin. Among MSSA isolates (n = 169), there was a higher diversity of spa types (n = 56) compared to MRSA isolates (n = 17), 27.2% were associated to MLST CC8, 23.7% were resistant to erythromycin and clindamycin resistance exceeded 20%.
   Conclusions: MRSA rate among bloodstream isolates in Peru was 50%, with MLST CC5/t149/SCCmec I representing the most frequent clone. (c) 2012 The British Infection Association. Published by Elsevier Ltd. All rights reserved.
C1 [Garcia, Coralith; Samalvides, Frine] Univ Peruana Cayetano Heredia, Inst Trop Med Alexander von Humboldt, Lima 31, Peru.
   [Garcia, Coralith; Samalvides, Frine] Hosp Nacl Cayetano Heredia, Lima, Peru.
   [Rijnders, Michelle I. A.; Bruggeman, Cathrien; Stobberingh, Ellen E.] Netherlands Hosp Univ Maastricht, Maastricht Univ Med Ctr, Sch Publ Hlth & Primary Care CAPHRI, Dept Med Microbiol, Maastricht, Netherlands.
   [Jacobs, Jan] Inst Trop Med Antwerp, Antwerp, Belgium.
C3 Universidad Peruana Cayetano Heredia; Maastricht University; Maastricht
   University Medical Centre (MUMC); Institute of Tropical Medicine (ITM)
RP García, C (corresponding author), Univ Peruana Cayetano Heredia, Inst Trop Med Alexander von Humboldt, Av Honorio Delgado 430, Lima 31, Peru.
EM coralith.garcia@upch.pe
RI Jacobs, Jan/GRX-7316-2022
OI Garcia, Coralith/0000-0002-7933-1843
FU Directorate General for Development Cooperation (DGCD) of the Belgian
   Government [95502]
FX This study was sponsored by the Directorate General for Development
   Cooperation (DGCD) of the Belgian Government (framework agreement 3,
   project 95502).
CR Cauda R, 2009, CLIN MICROBIOL INFEC, V15, P109, DOI 10.1111/j.1469-0691.2009.02700.x
   Clements A, 2008, LANCET INFECT DIS, V8, P427, DOI 10.1016/S1473-3099(08)70151-8
   Clinical and Laboratory Standards Institute, 2008, M100S18 CLSI
   Cruz C, 2005, INT J ANTIMICROB AG, V26, P457, DOI 10.1016/j.ijantimicag.2005.08.013
   Cuellar LE, 2008, REV PANAM SALUD PUBL, V24, P16, DOI 10.1590/S1020-49892008000700002
   de Lencastre Herminia, 1997, Clin Microbiol Infect, V3, P289
   De Sousa MA, 2001, J CLIN MICROBIOL, V39, P2197, DOI 10.1128/JCM.39.6.2197-2205.2001
   Donker GA, 2009, CLIN MICROBIOL INFEC, V15, P137, DOI 10.1111/j.1469-0691.2008.02662.x
   Garau J, 2009, CLIN MICROBIOL INFEC, V15, P125, DOI 10.1111/j.1469-0691.2009.02701.x
   García C, 2011, J INFECTION, V63, P482, DOI 10.1016/j.jinf.2011.09.001
   Gomes AR, 2001, MICROB DRUG RESIST, V7, P23, DOI 10.1089/107662901750152729
   Grundmann H, 2010, PLOS MED, V7, DOI 10.1371/journal.pmed.1000215
   Harmsen D, 2003, J CLIN MICROBIOL, V41, P5442, DOI 10.1128/JCM.41.12.5442-5448.2003
   Llanos-Zavalaga Fernando, 2002, Rev. Esp. Salud Publica, V76, P207, DOI 10.1590/s1135-57272002000300005
   Mayor L, 2007, J CLIN MICROBIOL, V45, P2298, DOI 10.1128/JCM.00040-07
   Mejía C, 2010, BRAZ J INFECT DIS, V14, pS79, DOI 10.1590/S1413-86702010000800003
   Melin S, 2009, SCAND J INFECT DIS, V41, P433, DOI 10.1080/00365540902962749
   Mendes RE, 2010, J CLIN MICROBIOL, V48, P568, DOI 10.1128/JCM.01384-09
   Naimi TS, 2003, JAMA-J AM MED ASSOC, V290, P2976, DOI 10.1001/jama.290.22.2976
   Neela V, 2010, EUR J CLIN MICROBIOL, V29, P115, DOI 10.1007/s10096-009-0813-6
   Nickerson EK, 2006, LANCET INFECT DIS, V6, P70, DOI 10.1016/S1473-3099(06)70363-2
   Nulens E, 2008, J CLIN MICROBIOL, V46, P2438, DOI 10.1128/JCM.00808-08
   Oliveira DC, 2002, ANTIMICROB AGENTS CH, V46, P2155, DOI 10.1128/AAC.46.7.2155-2161.2002
   Pan American Health Organization, 2004, ANN REP MON SURV NET
   Reyes J, 2009, CLIN INFECT DIS, V49, P1861, DOI 10.1086/648426
   Rodríguez-Noriega E, 2010, BRAZ J INFECT DIS, V14, pS87, DOI 10.1590/S1413-86702010000800004
   SADER HS, 1994, INFECT CONT HOSP EP, V15, P320
   Saider HS, 2009, J CHEMOTHERAPY, V21, P611, DOI 10.1179/joc.2009.21.6.611
   Seas C, 2006, INFECT CONT HOSP EP, V27, P198, DOI 10.1086/500650
   Sola C, 2006, J CLIN MICROBIOL, V44, P192, DOI 10.1128/JCM.44.1.192-200.2006
   Sola C, 2002, J CLIN MICROBIOL, V40, P1427, DOI 10.1128/JCM.40.4.1427-1435.2002
   Sola C, 2008, J CLIN MICROBIOL, V46, P1826, DOI 10.1128/JCM.01949-07
   Strommenger B, 2006, J CLIN MICROBIOL, V44, P2533, DOI 10.1128/JCM.00420-06
   TEIXEIRA LA, 1995, J CLIN MICROBIOL, V33, P2400, DOI 10.1128/JCM.33.9.2400-2404.1995
   Valvatne H, 2009, DIAGN MICR INFEC DIS, V65, P384, DOI 10.1016/j.diagmicrobio.2009.08.006
   Velazquez-Meza ME, 2004, J CLIN MICROBIOL, V42, P3877, DOI 10.1128/JCM.42.8.3877-3880.2004
   Wang FD, 2008, AM J INFECT CONTROL, V36, P118, DOI 10.1016/j.ajic.2007.02.005
NR 37
TC 9
Z9 11
U1 0
U2 6
PU W B SAUNDERS CO LTD
PI LONDON
PA 32 JAMESTOWN RD, LONDON NW1 7BY, ENGLAND
SN 0163-4453
EI 1532-2742
J9 J INFECTION
JI J. Infect.
PD NOV
PY 2012
VL 65
IS 5
BP 406
EP 411
DI 10.1016/j.jinf.2012.06.009
PG 6
WC Infectious Diseases
WE Science Citation Index Expanded (SCI-EXPANDED)
SC Infectious Diseases
GA 033GN
UT WOS:000310782300005
PM 22750236
DA 2024-08-24
ER

PT J
AU Li, XH
   Fang, F
   Zhao, J
   Lou, N
   Li, CL
   Huang, T
   Li, YR
AF Li, Xuehan
   Fang, Fang
   Zhao, Jin
   Lou, Ning
   Li, Chenglin
   Huang, Tao
   Li, Yirong
TI Molecular characteristics and virulence gene profiles of
   <i>Staphylococcus aureus</i> causing bloodstream infection
SO BRAZILIAN JOURNAL OF INFECTIOUS DISEASES
LA English
DT Article
DE Methicillin-resistant Staphylococcus aureus (MRSA); Bloodstream
   infection; Virulence encoding gene; Multilocus sequence typing; spa
   typing
ID METHICILLIN-RESISTANT; ANTIMICROBIAL RESISTANCE; POPULATION-STRUCTURE;
   BACTEREMIA; SKIN; EPIDEMIOLOGY; PREVALENCE; MORTALITY; GENOTYPES;
   CARRIAGE
AB Background: The rate of methicillin-resistant Staphylococcus aureus (MRSA) among the total of S. aureus isolates decreased to 35.3% in 2017 in China. It is unclear whether the molecular characteristics of S. aureus isolates have changed as the rate decreased.
   Objective: This study aimed to investigate the molecular characteristics and virulence genes profile of S. aureus isolates causing bloodstream infection and analyze the correlation between the prevalence rates of the common sequence types and MRSA.
   Methods: A total of 112 S. aureus strains from eight hospitals of four cities, including 32 MRSA isolates, were identified and evaluated through multilocus sequence typing, spa typing, and determination of virulence genes.
   Results: Twenty-five STs were identified, of which STS (21.4%) was the most prevalent, whereas the prevalence of ST239 correlated with the rate of MRSA among all S. aureus isolates. Forty-six spa types were identified, of which t2460 (14.3%) was the most common. clfa, hla, seb,fnbA and hlb were the prevailing virulence genes. 81.3% MRSA and 45.0% methicillinsensitive S. aureus (MSSA) isolates harbored six or more tested virulence genes. ST5-t2460, seldom noted in bloodborne S. aureus isolates in China, was the most common clone. The prevalence of harboring six or more virulence genes in ST5-t2460 and ST188-t189 were 93.8% and 8.3%, respectively.
   Conclusion: ST5-t2460 was the most common clone in S. aureus causing bloodstream infection followed by ST188-t189, which had never been noted in China before. Moreover, ST5-t2460 harbored more virulence genes than ST188-t189, and the prevalence of ST239 clone decreased with the proportion of MRSA among all S. aureus isolates. (C) 2018 Sociedade Brasileira de Infectologia. Published by Elsevier Espana, S.L.U.
C1 [Li, Xuehan; Fang, Fang; Zhao, Jin; Lou, Ning; Li, Yirong] Wuhan Univ, Zhongnan Hosp, Dept Lab Med, Wuhan, Hubei, Peoples R China.
   [Li, Chenglin] Peking Union Med Coll, Beijing, Peoples R China.
   [Li, Chenglin] Chinese Acad Med Sci, Natl Ctr Cardiovasc Dis, Beijing, Peoples R China.
   [Li, Chenglin] Fuwai Hosp, Ctr Lab Med, Beijing, Peoples R China.
   [Huang, Tao] Hainan Gen Hosp, Dept Lab Med, Haikou, Hainan, Peoples R China.
C3 Wuhan University; Chinese Academy of Medical Sciences - Peking Union
   Medical College; Peking Union Medical College; Chinese Academy of
   Medical Sciences - Peking Union Medical College; Fu Wai Hospital - CAMS;
   Chinese Academy of Medical Sciences - Peking Union Medical College; Fu
   Wai Hospital - CAMS
RP Li, YR (corresponding author), Wuhan Univ, Zhongnan Hosp, Dept Lab Med, Wuhan, Hubei, Peoples R China.
EM 13005080993@163.com; liyirong838@163.com
RI LI, CHENGLIN/JUF-8254-2023; Huang, Tao/IQU-9175-2023
OI Huang, Tao/0000-0002-7290-440X
FU National Natural Science Foundation of China [81371779]; Natural Science
   Foundation of Hubei Province [2016CFB672]
FX This study was supported by the National Natural Science Foundation of
   China (Grant No. 81371779) and the Natural Science Foundation of Hubei
   Province (Grant No. 2016CFB672).
CR Argudin MA, 2012, APPL ENVIRON MICROB, V78, P2930, DOI 10.1128/AEM.07487-11
   Campbell SJ, 2008, J CLIN MICROBIOL, V46, P678, DOI 10.1128/JCM.01822-07
   Cha HY, 2005, J CLIN MICROBIOL, V43, P3610, DOI 10.1128/JCM.43.8.3610-3614.2005
   Chen KS, 2018, BMC INFECT DIS, V18, DOI 10.1186/s12879-018-2955-6
   Chen X, 2016, ANN LAB MED, V36, P250, DOI 10.3343/alm.2016.36.3.250
   Chen X, 2013, PLOS ONE, V8, DOI 10.1371/journal.pone.0072811
   De Rosa FG, 2016, J CHEMOTHERAPY, V28, P187, DOI 10.1179/1973947815Y.0000000076
   Enright MC, 2000, J CLIN MICROBIOL, V38, P1008, DOI 10.1128/JCM.38.3.1008-1015.2000
   Gu FF, 2015, SURG INFECT, V16, P97, DOI 10.1089/sur.2014.027
   He WQ, 2013, INT J ANTIMICROB AG, V42, P211, DOI 10.1016/j.ijantimicag.2013.04.031
   [胡付品 Hu Fupin], 2018, [中国感染与化疗杂志, Chinese Journal of Infection and Chemotherapy], V18, P241
   Jarraud S, 2002, INFECT IMMUN, V70, P631, DOI 10.1128/IAI.70.2.631-641.2002
   Jiang B, 2018, MICROB PATHOGENESIS, V114, P176, DOI 10.1016/j.micpath.2017.11.020
   Kim NH, 2016, MICROB DRUG RESIST, V22, P538, DOI 10.1089/mdr.2015.0262
   Kim T, 2011, KOREAN J LAB MED, V31, P30, DOI 10.3343/kjlm.2011.31.1.30
   Li SG, 2018, FRONT MICROBIOL, V9, DOI 10.3389/fmicb.2018.00332
   Li T, 2013, EPIDEMIOL INFECT, V141, P2158, DOI 10.1017/S0950268812002919
   Li YM, 2015, J CLIN DIAGN RES, V9, pDC11, DOI 10.7860/JCDR/2015/12090.5990
   Liu CL, 2015, J MICROBIOL IMMUNOL, V48, P490, DOI 10.1016/j.jmii.2014.03.003
   Liu Y, 2018, MICROB DRUG RESIST, V24, P1354, DOI 10.1089/mdr.2017.0209
   Sato'o Y, 2014, J CLIN MICROBIOL, V52, P2637, DOI 10.1128/JCM.00661-14
   Saunders Nicholas A., 2007, V391, P71
   Shurland S, 2007, INFECT CONT HOSP EP, V28, P273, DOI 10.1086/512627
   Song Y, 2013, J MED MICROBIOL, V62, P274, DOI 10.1099/jmm.0.050971-0
   Strommenger B, 2006, J CLIN MICROBIOL, V44, P2533, DOI 10.1128/JCM.00420-06
   Tristan A, 2003, J CLIN MICROBIOL, V41, P4465, DOI 10.1128/JCM.41.9.4465-4467.2003
   Wang WY, 2012, PLOS ONE, V7, DOI 10.1371/journal.pone.0030394
   Wang X, 2016, FRONT MICROBIOL, V7, DOI 10.3389/fmicb.2016.01818
   Xiao M, 2016, PLOS ONE, V11, DOI 10.1371/journal.pone.0149112
   Xie XY, 2018, BMC INFECT DIS, V18, DOI 10.1186/s12879-018-3024-x
   Yao D, 2010, BMC INFECT DIS, V10, DOI 10.1186/1471-2334-10-133
   Yu F, 2011, J HOSP INFECT, V77, P89, DOI 10.1016/j.jhin.2010.07.019
   Yu FY, 2015, BRAZ J INFECT DIS, V19, P614, DOI 10.1016/j.bjid.2015.08.006
   Yu FY, 2012, DIAGN MICR INFEC DIS, V74, P363, DOI 10.1016/j.diagmicrobio.2012.08.015
   Zhang J, 2015, PLOS ONE, V10, DOI 10.1371/journal.pone.0137593
   Zhang W, 2009, EUR J CLIN MICROBIOL, V28, P861, DOI 10.1007/s10096-009-0706-8
NR 36
TC 34
Z9 48
U1 2
U2 10
PU ELSEVIER BRAZIL
PI RIO DE JANEIRO
PA R SETE SETEMBRO, 111-16, RIO DE JANEIRO, RJ 20050-006, BRAZIL
SN 1413-8670
EI 1678-4391
J9 BRAZ J INFECT DIS
JI Braz. J. Infect. Dis.
PD NOV-DEC
PY 2018
VL 22
IS 6
BP 487
EP 494
DI 10.1016/j.bjid.2018.17.001
PG 8
WC Infectious Diseases
WE Science Citation Index Expanded (SCI-EXPANDED)
SC Infectious Diseases
GA IX9ZZ
UT WOS:000486051500006
PM 30594541
DA 2024-08-24
ER

PT J
AU Benedikt, JW
   Reno, F
   Reto, L
   Sarah, TS
   Andreas, FW
AF Benedikt, Wiggli J.
   Reno, Frei
   Reto, Laffer
   Sarah, Tschudin Sutter
   Andreas, Widmer F.
TI Survival from methicillin-sensitive <i>Staphylococcus</i> <i>aureus</i>
   bloodstream infections over 20 years: a cohort of 1328 patients
SO SWISS MEDICAL WEEKLY
LA English
DT Article
DE bloodstream infections; Staphylococcus aureus; nosocomial infections;
   outcome; epidemiology
ID BACTEREMIA; RESISTANT; EPIDEMIOLOGY; MORTALITY; COMMUNITY;
   PATHOPHYSIOLOGY; MANAGEMENT
AB PURPOSE: Staphylococcus aureus bloodstream infections (SA BSI) are associated with substantial mortality. The rapid emergence of methicillin-resistant S. aureus (MRSA), known to be associated with worse outcome, may blur advances made regarding mortality attributed to SA BSI caused by methicillin-sensitive S. aureus (MSSA) strains. In the unusual setting of a very low MRSA prevalence institution, we investigated incidence, mortality and trends of BSI caused by MSSA over the last 20 years.
   OBJECTIVE: To evaluate and demonstrate trends in incidence and mortality of MSSA BSI as well as risk factors for mortality.
   METHODS: Retrospective, observational analysis of the prospective bloodstream infection cohort at the University Hospital Basel between January 1993 and December 2013. All patients with blood cultures positive for MSSA were included. All patients were analysed regarding pertinent demographic, clinical and antimicrobial treatment data. We calculated incidence, temporal trends and mortality of MSSA BSI.
   RESULTS: 1328 episodes of MSSA BSI were identified, accounting for a yearly incidence ranging from 2.1 to 4.5 per 10 000 patient-days (p = 0.2 for trend). Overall mortality was 19.3% and did not improve over time. Community- acquired MSSA BSI significantly increased over time, while nosocomial cases decreased (p < 0.05).
   CONCLUSIONS: Mortality related to MSSA BSI remains high and unchanged over the last 20 years. Despite advances in treatment and supportive care in medicine during the last 20 years survival did not improve and, therefore, new approaches are required to lower mortality in MSSA BSI.
C1 [Benedikt, Wiggli J.; Sarah, Tschudin Sutter; Andreas, Widmer F.] Univ Hosp Basel, Div Infect Dis & Hosp Epidemiol, Petersgraben 4, CH-4031 Basel, Switzerland.
   [Reno, Frei] Univ Hosp Basel, Div Clin Microbiol, Basel, Switzerland.
   [Reto, Laffer] Hosp Reg Oberaargau, Dept Internal Med, Langenthal, Switzerland.
C3 University of Basel; University of Basel
RP Andreas, FW (corresponding author), Univ Hosp Basel, Div Infect Dis & Hosp Epidemiol, Petersgraben 4, CH-4031 Basel, Switzerland.
EM an-dreas.widmer@usb.ch
RI Tschudin, Sarah/K-2212-2019
OI Tschudin, Sarah/0000-0003-4875-5368
CR [Anonymous], 2011, MANUAL CLIN MICROBIO
   Asgeirsson H, 2011, CLIN MICROBIOL INFEC, V17, P513, DOI 10.1111/j.1469-0691.2010.03265.x
   Bassetti M, 2012, CLIN MICROBIOL INFEC, V18, P862, DOI 10.1111/j.1469-0691.2011.03679.x
   Benfield T, 2007, CLIN MICROBIOL INFEC, V13, P257, DOI 10.1111/j.1469-0691.2006.01589.x
   Biedenbach DJ, 2004, DIAGN MICR INFEC DIS, V50, P59, DOI 10.1016/j.diagmicrobio.2004.05.003
   Blanc DS, 2002, SWISS MED WKLY, V132, P223
   Cosgrove SE, 2003, CLIN INFECT DIS, V36, P53, DOI 10.1086/345476
   Cunney RJ, 1996, J INFECTION, V33, P11, DOI 10.1016/S0163-4453(96)92643-2
   David MZ, 2010, CLIN MICROBIOL REV, V23, P616, DOI 10.1128/CMR.00081-09
   Elzi L, 2012, CLIN MICROBIOL INFEC, V18, pE355, DOI 10.1111/j.1469-0691.2012.03964.x
   Filice GA, 2010, INFECT CONT HOSP EP, V31, P365, DOI 10.1086/651094
   Gagliotti C, 2011, EUROSURVEILLANCE, V16, P20
   Horan TC, 2008, AM J INFECT CONTROL, V36, P309, DOI 10.1016/j.ajic.2008.03.002
   Kaech C, 2006, CLIN MICROBIOL INFEC, V12, P345, DOI 10.1111/j.1469-0691.2005.01359.x
   Laffer RR, 2000, SCHWEIZ MED WSCHR, V130, P1471
   Laupland KB, 2013, CLIN MICROBIOL INFEC, V19, P465, DOI 10.1111/j.1469-0691.2012.03903.x
   Lenz R, 2012, BMC INFECT DIS, V12, DOI 10.1186/1471-2334-12-85
   Lyytikäinen O, 2005, EUR J CLIN MICROBIOL, V24, P399, DOI 10.1007/s10096-005-1345-3
   Mostofsky E, 2011, J ANTIMICROB CHEMOTH, V66, P2199, DOI 10.1093/jac/dkr278
   Naber CK, 2009, CLIN INFECT DIS, V48, pS231, DOI 10.1086/598189
   Paulsen J, 2015, BMC INFECT DIS, V15, DOI 10.1186/s12879-015-0849-4
   Retamar P, 2013, BMC INFECT DIS, V13, DOI 10.1186/1471-2334-13-344
   Seymour CW, 2017, NEW ENGL J MED, V376, P2235, DOI 10.1056/NEJMoa1703058
   Thwaites GE, 2011, LANCET INFECT DIS, V11, P208, DOI 10.1016/S1473-3099(10)70285-1
   Tong SYC, 2015, CLIN MICROBIOL REV, V28, P603, DOI 10.1128/CMR.00134-14
   van Hal SJ, 2012, CLIN MICROBIOL REV, V25, P362, DOI 10.1128/CMR.05022-11
   Wang JL, 2008, CLIN INFECT DIS, V46, P799, DOI 10.1086/527389
   Widmer AF, 2015, INFECT CONT HOSP EP, V36, P702, DOI 10.1017/ice.2015.28
   Wisplinghoff H, 2004, CLIN INFECT DIS, V39, P309, DOI 10.1086/421946
   Wolkewitz M, 2011, J ANTIMICROB CHEMOTH, V66, P381, DOI 10.1093/jac/dkq424
   Yaw LK, 2014, LANCET INFECT DIS, V14, P967, DOI 10.1016/S1473-3099(14)70876-X
NR 31
TC 5
Z9 5
U1 0
U2 3
PU E M H SWISS MEDICAL PUBLISHERS LTD
PI MUTTENZ
PA FARNSBURGERSTR 8, CH-4132 MUTTENZ, SWITZERLAND
SN 1424-7860
EI 1424-3997
J9 SWISS MED WKLY
JI Swiss Med. Wkly.
PD SEP 25
PY 2017
VL 147
AR w14508
DI 10.4414/smw.2017.14508
PG 6
WC Medicine, General & Internal
WE Science Citation Index Expanded (SCI-EXPANDED)
SC General & Internal Medicine
GA FI8WP
UT WOS:000412283300003
PM 28975960
OA gold, Green Submitted
DA 2024-08-24
ER

PT J
AU Worth, LJ
   Spelman, T
   Bull, AL
   Richards, MJ
AF Worth, Leon J.
   Spelman, Tim
   Bull, Ann L.
   Richards, Michael J.
TI <i>Staphylococcus aureus</i> bloodstream infection in Australian
   hospitals: findings from a Victorian surveillance system
SO MEDICAL JOURNAL OF AUSTRALIA
LA English
DT Article
ID BACTEREMIA; CARE; PREVALENCE; EXPERIENCE; PROGRAM; RATES
AB Objectives: To determine the burden of disease and trend over time for rates of Staphylococcus aureus bloodstream (SAB) infections in Victorian health care services.
   Design and setting: Uniform data on all SAB infection events (methicillin-sensitive and methicillin-resistant isolates) were collected from all public and some private hospitals in Victoria using a standardised electronic data collection tool. Data were analysed for the period 1 January 2010 to 31 December 2012.
   Main outcome measures: Overall and quarterly aggregate SAB and methicillin-resistant S. aureus (MRSA) bloodstream infection rates per 10000 occupied bed-days (OBDs); rates of health care-associated (HA) infections compared with a benchmark of no more than 2/10000 OBDs.
   Results: Data from 119 public and four private hospitals were analysed. The cumulative aggregate SAB infection rate was 1.0/10 000 OBDs (95% CI, 0.9-1.0/10 000 OBDs). Overall, 1335/3205 SAB infection events (41.7%) were health care-associated. Of these, 26.2% occurred within 48 hours of hospitalisation and were most frequently associated with an indwelling medical device. Quarterly HA-SAB infection rates diminished from 1.4 to 0.7/10000 OBDs (P< 0.001). A median of four health care services each quarter exceeded the benchmark of 2.0/10000 OBDs. HA-MRSA bloodstream infection rates diminished from 0.4 to 0.1/10000 OBDs (P < 0.001), with a cumulative aggregate rate of 0.2/10 000 OBDs.
   Conclusions: Continuous surveillance for SAB infection showed a significant reduction in rates across Victoria during the first 3 years of a coordinated program. Early onset, device-related SAB infections are an important target for prevention strategies.
C1 [Worth, Leon J.; Spelman, Tim; Bull, Ann L.; Richards, Michael J.] Victorian Healthcare Associated Infect Surveillan, Coordinating Ctr, Melbourne, Vic, Australia.
C3 Melbourne Genomics Health Alliance
RP Worth, LJ (corresponding author), Victorian Healthcare Associated Infect Surveillan, Coordinating Ctr, Melbourne, Vic, Australia.
EM leon.worth@mh.org.au
OI Richards, Michael/0000-0002-7380-6852; Worth, Leon/0000-0003-4304-6845;
   Bull, Ann/0000-0001-5725-7067
CR Adam HJ, 2011, DIAGN MICR INFEC DIS, V69, P307, DOI 10.1016/j.diagmicrobio.2010.10.026
   Brandt C, 2006, INFECT CONT HOSP EP, V27, P1347, DOI 10.1086/509843
   Bull A, 2011, J HOSP INFECT, V78, P297, DOI 10.1016/j.jhin.2011.03.029
   Cordova SP, 2004, J HOSP INFECT, V56, P22, DOI 10.1016/j.jhin.2003.10.009
   Council of Australian Governments, NAT HEALTHC AGR 2012
   Cui J, 2007, STATA J, V7, P209, DOI 10.1177/1536867X0700700205
   Ellington MJ, 2010, J ANTIMICROB CHEMOTH, V65, P446, DOI 10.1093/jac/dkp448
   Faria NA, 2005, J CLIN MICROBIOL, V43, P1836, DOI 10.1128/JCM.43.4.1836-1842.2005
   Grayson ML, 2008, MED J AUSTRALIA, V188, P633, DOI 10.5694/j.1326-5377.2008.tb01820.x
   Kirby T, 2012, LANCET INFECT DIS, V12, P105, DOI 10.1016/S1473-3099(12)70023-3
   Lee MKS, 2007, AUSTRALAS RADIOL, V51, P35, DOI 10.1111/j.1440-1673.2006.01656.x
   Turnidge JD, 2009, MED J AUSTRALIA, V191, P368, DOI 10.5694/j.1326-5377.2009.tb02841.x
   Worth LJ, 2013, MED J AUSTRALIA, V198, P252, DOI 10.5694/mja12.11317
   Worth LJ, 2012, MED J AUSTRALIA, V197, P29, DOI 10.5694/mja12.10466
NR 14
TC 14
Z9 15
U1 0
U2 2
PU AUSTRALASIAN MED PUBL CO LTD
PI PYRMONT
PA LEVEL 2, 26-32 PYRMONT BRIDGE RD, PYRMONT, NSW 2009, AUSTRALIA
SN 0025-729X
J9 MED J AUSTRALIA
JI Med. J. Aust.
PD MAR 17
PY 2014
VL 200
IS 5
BP 282
EP 284
DI 10.5694/mja13.10599
PG 3
WC Medicine, General & Internal
WE Science Citation Index Expanded (SCI-EXPANDED)
SC General & Internal Medicine
GA AE3EV
UT WOS:000333860700029
PM 24641154
DA 2024-08-24
ER

PT J
AU García, C
   Hinostroza, N
   Gordillo, V
   Inchaustegui, ML
   Astocondor, L
   Chincha, O
   Alejos, S
   Olivera, M
   Bojórquez-Fernández, D
   Concha-Velasco, F
   Vásquez, N
   Castaneda-Sabogal, A
   Sullón, P
   Fernández, V
   Villegas-Chiroque, M
   López, E
   Hueda-Zavaleta, M
   Vidaurre, A
   Bocángel, C
   Barco, E
   Paricahua, E
   Zervos, M
   Jacobs, J
   Krapp, F
AF Garcia, Coralith
   Hinostroza, Noemi
   Gordillo, Valeria
   Inchaustegui, Maria L.
   Astocondor, Lizeth
   Chincha, Omayra
   Alejos, Saul
   Olivera, Marco
   Bojorquez-Fernandez, Digna
   Concha-Velasco, Fatima
   Vasquez, Nancy
   Castaneda-Sabogal, Alex
   Sullon, Pedro
   Fernandez, Victor
   Villegas-Chiroque, Miguel
   Lopez, Enrique
   Hueda-Zavaleta, Miguel
   Vidaurre, Ana
   Bocangel, Cesar
   Barco, Evelyn
   Paricahua, Eduardo
   Zervos, Marcus
   Jacobs, Jan
   Krapp, Fiorella
TI Methicillin-Resistant<i> Staphylococcus</i><i> aureus</i> Bloodstream
   Infections in Hospitalized Patients in Peru
SO AMERICAN JOURNAL OF TROPICAL MEDICINE AND HYGIENE
LA English
DT Article
ID BACTEREMIA; MORTALITY
AB There is a knowledge gap in the epidemiology of methicillin-resistant Staphylococcus aureus (MRSA) causing bloodstream infections (BSIs) in Peru. Through a surveillance study in 13 hospitals of 10 Peruvian regions (2017- 2019), we assessed the proportion of MRSA among S. aureus BSIs as well as the molecular typing of the isolates. A total of 166 S. aureus isolates were collected, and 36.1% of them were MRSA. Of note, MRSA isolates with phenotypic and genetic characteristics of the hospital-associated Chilean-Cordobes clone (multidrug-resistant SCCmec I, non-Panton-Valentine leukocidin [PVL] producers) were most commonly found (70%), five isolates with genetic characteristics of community-associated MRSA (CA-MRSA)-SCCmec IV, PVL-producer-(8.3%) were seen in three separate regions. These results demonstrate that hospital-associated MRSA is the most frequent MRSA found in patients with BSIs in Peru. They also show the emergence of S. aureus with genetic characteristics of CA-MRSA. Further studies are needed to evaluate the extension of CA-MRSA dissemination in Peru.
C1 [Garcia, Coralith; Hinostroza, Noemi; Astocondor, Lizeth; Chincha, Omayra; Alejos, Saul; Krapp, Fiorella] Univ Peruana Cayetano Heredia, Inst Med Trop Alexander von Humboldt, Ave Honorio Delgado 430, Lima 31, Peru.
   [Garcia, Coralith; Inchaustegui, Maria L.; Astocondor, Lizeth; Krapp, Fiorella] Univ Peruana Cayetano Heredia, Fac Med, Lima, Peru.
   [Garcia, Coralith; Chincha, Omayra] Hosp Cayetano Heredia, Dept Enfermedades Infecciosas Trop & Dermatol, Lima, Peru.
   [Olivera, Marco] Hosp Maria Auxiliadora, Serv Infectol & Med Trop, Lima, Peru.
   [Bojorquez-Fernandez, Digna] Hosp Maria Auxiliadora, Dept Patol Clin & Anat Patol, Lima, Peru.
   [Concha-Velasco, Fatima] Hosp Antonio Lorena, Dept Med, Cuzco, Peru.
   [Concha-Velasco, Fatima] Univ Nacl San Antonio Abad Cusco, Escuela Profes Med Humana, Cuzco, Peru.
   [Vasquez, Nancy] Hosp Antonio Lorena, Dept Apoyo Diagnost, Cuzco, Peru.
   [Castaneda-Sabogal, Alex] Hosp Base Victor Lazarte Echegaray EsSalud, Dept Med, La Libertad, Peru.
   [Castaneda-Sabogal, Alex] Univ Privada Antenor Orrego, Fac Med Humana, Trujillo, Peru.
   [Sullon, Pedro] Hosp Hipolito Unanue, Dept Especilaidades Med, Lima, Peru.
   [Fernandez, Victor] Hosp Belen Trujillo, Dept Med, La Libertad, Peru.
   [Villegas-Chiroque, Miguel] Hosp Reg Lambayeque, Dept Areas Clin, Lambayeque, Peru.
   [Lopez, Enrique] Hosp Reg Loreto Felipe Santiago Arriola Iglesias, Dept Med, Loreto, Peru.
   [Hueda-Zavaleta, Miguel] Univ Privada Tacna, Fac Hlth Sci, Tacna, Peru.
   [Hueda-Zavaleta, Miguel] Hosp III Daniel Alcides Carr EsSalud Tacna, Dept Med, Tacna, Peru.
   [Vidaurre, Ana] Hosp III EsSalud Chimbote, Dept Med, Ancash, Peru.
   [Bocangel, Cesar] Hosp Goyeneche Arequipa, Dept Med, Arequipa, Peru.
   [Barco, Evelyn] Hosp Reg II 2 Jose Alfredo Mendoza Olavarria, Dept Patol Clin, Tumbes, Peru.
   [Paricahua, Eduardo] Hosp Santa Rosa de Puerto Maldonado, Dept Med, Madre De Dios, Peru.
   [Zervos, Marcus] Henry Ford Hlth Syst, Infect Dis Div, Detroit, MI USA.
   [Jacobs, Jan] Inst Trop Med, Antwerp, Belgium.
   [Jacobs, Jan; Krapp, Fiorella] Katholieke Univ Leuven, Dept Microbiol Immunol & Transplantat, Leuven, Belgium.
C3 Universidad Peruana Cayetano Heredia; Universidad Peruana Cayetano
   Heredia; Universidad Nacional de San Antonio Abad del Cusco; Universidad
   Privada Antenor Orrego; Universidad Privada De Tacna; Henry Ford Health
   System; Henry Ford Hospital; Institute of Tropical Medicine (ITM); KU
   Leuven
RP García, C (corresponding author), Univ Peruana Cayetano Heredia, Inst Med Trop Alexander von Humboldt, Ave Honorio Delgado 430, Lima 31, Peru.
EM coralith.garcia@upch.pe; noemi.hinostroza.s@gmail.com;
   valeria.gordillo@upch.pe; maria.inchaustegui@upch.pe;
   astocondor.lizeth@gmail.com; omychin@gmail.com; savaf@hotmail.com;
   marco_fmh@hotmail.com; dina_849@hotmail.com; fatima.concha.v@upch.pe;
   nancyvalu@hotmail.com; alex.castaneda.s@upch.pe; pedro_sullon1@yahoo.es;
   solhuanchac@hotmail.com; mivichi2003@hotmail.com;
   miguelhueda90@gmail.com; ana.vidaurre@essalud.gob.pe;
   evelynbarco@gmail.com; epaper4000@gmail.com; mzervos1@hfhs.org;
   jjacobs@itg.be; fiorella.krapp@upch.pe
RI Concha Velasco, Fátima/JHT-1841-2023; Villegas-Chiroque,
   Miguel/AAK-8016-2021; Castaneda, Alex/HLP-7986-2023; Olivera,
   Marco/JPK-3716-2023
OI Villegas-Chiroque, Miguel/0000-0002-8090-8224; Castaneda,
   Alex/0000-0002-5182-2640; Olivera, Marco/0000-0003-2970-0214; Concha
   Velasco, Fatima Rosario/0000-0002-1704-3184; Fernandez Gomez,
   Victor/0000-0003-2201-5089
FU Belgian Directorate of Development Cooperation (DGD); Belgian DGD;
   Fogarty International Center of the NIH [D43TW009343]; University of
   California Global Health Institute
FX This work was funded by the Belgian Directorate of Development
   Cooperation (DGD). F. K. holds a PhD scholarship from the Belgian DGD
   and was supported by the Fogarty International Center of the NIH under
   Award Number D43TW009343 and the University of California Global Health
   Institute.
CR [Anonymous], 2021, Global Antimicrobial Resistance and Use Surveillance System (GLASS)
   Arias C, 2017, Antimicrob Agents Chemother, V61, P1
   Austin ED, 2020, CLIN INFECT DIS, V70, P1666, DOI 10.1093/cid/ciz498
   Bouillaut Laurent, 2011, Curr Protoc Microbiol, VChapter 9, DOI 10.1002/9780471729259.mc09a02s20
   Clinical and Laboratory Standards Institute, 2019, M100S29 CLSI
   Cosgrove SE, 2003, CLIN INFECT DIS, V36, P53, DOI 10.1086/345476
   García C, 2012, J INFECTION, V65, P406, DOI 10.1016/j.jinf.2012.06.009
   Inagaki K, 2019, CLIN INFECT DIS, V69, P2112, DOI 10.1093/cid/ciz123
   Joo EJ, 2019, KOREAN J INTERN MED, V34, P1347, DOI 10.3904/kjim.2017.098
   Krapp F, 2022, AM J TROP MED HYG, V106, P432, DOI 10.4269/ajtmh.21-0770
   Lina G, 1999, CLIN INFECT DIS, V29, P1128, DOI 10.1086/313461
   Reyes J, 2009, CLIN INFECT DIS, V49, P1861, DOI 10.1086/648426
   Schwalb A, 2020, INT J INFECT DIS, V96, P601, DOI 10.1016/j.ijid.2020.06.002
   Seas C, 2018, J ANTIMICROB CHEMOTH, V73, P212, DOI 10.1093/jac/dkx350
   Wang JL, 2008, CLIN INFECT DIS, V46, P799, DOI 10.1086/527389
   Yaw LK, 2014, LANCET INFECT DIS, V14, P967, DOI 10.1016/S1473-3099(14)70876-X
   Zhang KY, 2005, J CLIN MICROBIOL, V43, P5026, DOI 10.1128/JCM.43.10.5026-5033.2005
NR 17
TC 0
Z9 0
U1 0
U2 0
PU AMER SOC TROP MED & HYGIENE
PI MCLEAN
PA 8000 WESTPARK DR, STE 130, MCLEAN, VA 22101 USA
SN 0002-9637
EI 1476-1645
J9 AM J TROP MED HYG
JI Am. J. Trop. Med. Hyg.
PD NOV
PY 2023
VL 109
IS 5
BP 1118
EP 1121
DI 10.4269/ajtmh.23-0054
PG 4
WC Public, Environmental & Occupational Health; Tropical Medicine
WE Science Citation Index Expanded (SCI-EXPANDED)
SC Public, Environmental & Occupational Health; Tropical Medicine
GA DG6N1
UT WOS:001130915100004
PM 37722664
DA 2024-08-24
ER

PT J
AU Giacobbe, DR
   Dettori, S
   Corcione, S
   Vena, A
   Sepulcri, C
   Maraolo, AE
   De Rosa, FG
   Bassetti, M
AF Giacobbe, Daniele Roberto
   Dettori, Silvia
   Corcione, Silvia
   Vena, Antonio
   Sepulcri, Chiara
   Maraolo, Alberto Enrico
   De Rosa, Francesco Giuseppe
   Bassetti, Matteo
TI Emerging Treatment Options for Acute Bacterial Skin and Skin Structure
   Infections and Bloodstream Infections Caused by <i>Staphylococcus
   aureus</i>: A Comprehensive Review of the Evidence
SO INFECTION AND DRUG RESISTANCE
LA English
DT Review
DE Staphylococcus aureus; MSSA; MRSA; ABSSSI; BSI; bacteremia
ID SOFT-TISSUE INFECTIONS; VANCOMYCIN PLUS AZTREONAM; SINGLE-DOSE
   ORITAVANCIN; ONCE-WEEKLY DALBAVANCIN; IN-VITRO ACTIVITY;
   METHICILLIN-RESISTANT; DOUBLE-BLIND; COMPLICATED SKIN;
   TRIMETHOPRIM-SULFAMETHOXAZOLE; CEFTOBIPROLE MEDOCARIL
AB Staphylococcus aureus remains an important human pathogen of concern, with mortality rates surpassing 30% in the case of severe systemic infections. Distinguishing methicillin-susceptible S. aureus from methicillin-resistant S. aureus (MRSA) is fundamental for therapeutic choices. A crucial emerging concept in the treatment of acute bacterial skin and skin structure infections is the availability of various approved agents with anti-MRSA activity, which allow a personalized approach based on the characteristics of any given patient while at the same time remaining in line with high certainty efficacy evidence from large randomized controlled trials. Regarding the treatment of S. aureus bloodstream infections (BSI), interesting aspects that may become relevant in the near future are the presence of both old and novel agents in phase-2 or phase-3 of clinical development for this indication, and the pressing need for high certainty evidence to guide the possible use of combination therapy in specific categories or phenotypes of patients with complicated MRSA BSI.
C1 [Giacobbe, Daniele Roberto; Dettori, Silvia; Vena, Antonio; Sepulcri, Chiara; Bassetti, Matteo] Osped Policlin San Martino IRCCS, Clin Malattie Infett, Lgo R Benzi 10, I-16132 Genoa, Italy.
   [Giacobbe, Daniele Roberto; Dettori, Silvia; Vena, Antonio; Sepulcri, Chiara; Bassetti, Matteo] Univ Genoa, Dept Hlth Sci, Genoa, Italy.
   [Corcione, Silvia; De Rosa, Francesco Giuseppe] Univ Turin, Azienda Osped Univ AOU Citta Salute & Sci Torino, Dept Med Sci, Div Infect Dis, Turin, Italy.
   [Maraolo, Alberto Enrico] Cotugno Hosp, Div Infect Dis 1, AORN Colli, Naples, Italy.
C3 University of Genoa; A.O.U. Citta della Salute e della Scienza di
   Torino; University of Turin
RP Giacobbe, DR (corresponding author), Osped Policlin San Martino IRCCS, Clin Malattie Infett, Lgo R Benzi 10, I-16132 Genoa, Italy.
EM danieleroberto.giacobbe@unige.it
RI De Rosa, Francesco Giuseppe/J-3049-2013; Vena, Antonio/AAD-3688-2021;
   Giacobbe, Daniele Roberto/K-2777-2018
OI Vena, Antonio/0000-0002-0697-3992; Giacobbe, Daniele
   Roberto/0000-0003-2385-1759; Sepulcri, Chiara/0000-0003-1761-436X
CR ACKERMAN BH, 1988, DRUG INTEL CLIN PHAR, V22, P300, DOI 10.1177/106002808802200404
   Agnello S, 2021, INT J ANTIMICROB AG, V58, DOI 10.1016/j.ijantimicag.2021.106363
   Ahmad O, 2020, INFECT DIS THER, V9, P77, DOI 10.1007/s40121-019-00277-2
   Alosaimy S, 2020, INFECT DIS THER, V9, P325, DOI 10.1007/s40121-020-00292-8
   Bai AD, 2015, J ANTIMICROB CHEMOTH, V70, P1539, DOI 10.1093/jac/dku560
   Barlow A, 2021, INFECT DIS THER, V10, P605, DOI 10.1007/s40121-021-00401-1
   Bassetti M, 2014, CLIN MICROBIOL INFEC, V20, P3, DOI 10.1111/1469-0691.12463
   Bassetti M, 2012, CLIN MICROBIOL INFEC, V18, P862, DOI 10.1111/j.1469-0691.2011.03679.x
   Bassetti M, 2021, EXPERT OPIN PHARMACO, V4, P1
   Bassetti M, 2021, CURR OPIN INFECT DIS, V34, P96, DOI 10.1097/QCO.0000000000000714
   Bassetti M, 2020, EXPERT OPIN INV DRUG, V29, P495, DOI 10.1080/13543784.2020.1750595
   Bassetti M, 2020, CURR OPIN INFECT DIS, V33, P110, DOI 10.1097/QCO.0000000000000631
   Bassetti M, 2019, CORE EVID, V14, P31, DOI 10.2147/CE.S187499
   Bassetti M, 2019, EXPERT OPIN DRUG SAF, V18, P635, DOI 10.1080/14740338.2019.1621288
   Bassetti M, 2009, INT J ANTIMICROB AG, V34, pS15, DOI 10.1016/S0924-8579(09)70544-8
   Beganovic M, 2019, OPEN FORUM INFECT DI, V6, DOI 10.1093/ofid/ofz270
   Bhagwat SS, 2009, ANTIMICROB AGENTS CH, V53, P811, DOI 10.1128/AAC.01150-08
   Bhatia A, 2020, J Assoc Physicians India, V68, P30
   Bidell MR, 2018, J ANTIMICROB CHEMOTH, V73, P2643, DOI 10.1093/jac/dky259
   Biedenbach DJ, 2016, ANTIMICROB AGENTS CH, V60, P1918, DOI 10.1128/AAC.02820-15
   Boucher HW, 2014, NEW ENGL J MED, V370, P2169, DOI 10.1056/NEJMoa1310480
   Breedt J, 2005, ANTIMICROB AGENTS CH, V49, P4658, DOI 10.1128/AAC.49.11.4658-4666.2005
   Brown NM, 2021, JAC-ANTIMICROB RESIS, V3, DOI 10.1093/jacamr/dlaa114
   Burdet C, 2018, BMJ OPEN, V8, DOI 10.1136/bmjopen-2018-023151
   Burrelli CC, 2018, CHEMOTHERAPY, V63, P345, DOI 10.1159/000499033
   Casapao AM, 2017, PHARMACOTHERAPY, V37, P1347, DOI 10.1002/phar.2034
   Cavalcanti AB, 2010, COCHRANE DB SYST REV, DOI 10.1002/14651858.CD007022.pub2
   Cheng Matthew P., 2020, Clinical Infectious Diseases, V72, pe196, DOI 10.1093/cid/ciaa1000
   clinicaltrials, SAFETY EFFICACY STUD
   clinicaltrials, A Randomized, Double-blinded, Placebo-controlled, Parallel Pilot Study, to Assess the Effect of a Postbiotic Blend on Symptoms of Anxiety in Healthy Adults With Self-Reported Mild to Moderate Anxiety, (NCT05562739)
   clinicaltrials.gov, PHASE 2 DOUBLE BLIND
   ClinicalTrials.gov, IN TREATM AC BACT SK
   ClinicalTrials.gov, EFF SAF STUD BRIL TR
   Corcione S, 2021, FRONT MED-LAUSANNE, V8, DOI 10.3389/fmed.2021.617378
   Corey GR, 2015, CLIN INFECT DIS, V60, P254, DOI 10.1093/cid/ciu778
   Corey GR, 2014, NEW ENGL J MED, V370, P2180, DOI 10.1056/NEJMoa1310422
   Corey GR, 2010, J ANTIMICROB CHEMOTH, V65, piv41, DOI 10.1093/jac/dkq254
   Cosgrove SE, 2003, CLIN INFECT DIS, V36, P53, DOI 10.1086/345476
   Covington P, 2011, ANTIMICROB AGENTS CH, V55, P5790, DOI 10.1128/AAC.05044-11
   CrystalGenomics Inc, CRYSTALGENOMICS REPO
   Daum RS, 2017, NEW ENGL J MED, V376, P2545, DOI 10.1056/NEJMoa1607033
   David MZ, 2017, CURR TOP MICROBIOL, V409, P325, DOI 10.1007/82_2017_42
   Davis JS, 2018, INT J ANTIMICROB AG, V52, P297, DOI 10.1016/j.ijantimicag.2018.02.013
   Davis JS, 2015, SEMIN RESP CRIT CARE, V36, P3, DOI 10.1055/s-0034-1396906
   Davis JS, 2022, CLIN MICROBIOL INFEC, V28, P190, DOI 10.1016/j.cmi.2021.10.014
   Davis JS, 2016, CLIN INFECT DIS, V62, P173, DOI 10.1093/cid/civ808
   Dhand A, 2011, CLIN INFECT DIS, V53, P158, DOI 10.1093/cid/cir340
   Drugs.com, MOT BIO ANN PATH FOR
   Dryden M, 2016, J ANTIMICROB CHEMOTH, V71, P3575, DOI 10.1093/jac/dkw333
   Durante-Mangoni E, 2020, J GLOB ANTIMICROB RE, V22, P386, DOI 10.1016/j.jgar.2020.03.010
   Eraikhuemen N, 2021, INFECT DIS THER, V10, P149, DOI 10.1007/s40121-020-00378-3
   Esposito S, 2011, J CHEMOTHERAPY, V23, P251, DOI 10.1179/joc.2011.23.5.251
   Falcó V, 2018, EXPERT OPIN PHARMACO, V19, P1503, DOI 10.1080/14656566.2018.1516749
   Flamm RK, 2017, ANTIMICROB AGENTS CH, V61, DOI 10.1128/AAC.00468-17
   Flamm RK, 2015, ANTIMICROB AGENTS CH, V59, P2583, DOI 10.1128/AAC.05119-14
   Fowler VG, 2020, J CLIN INVEST, V130, P3750, DOI 10.1172/JCI136577
   Fowler VG, 2006, NEW ENGL J MED, V355, P653, DOI 10.1056/NEJMoa053783
   Geriak M, 2019, ANTIMICROB AGENTS CH, V63, DOI [10.1128/AAC.02483-18, 10.1128/aac.02483-18]
   Giacobbe DR, 2021, CURR OPIN INFECT DIS, V34, P109, DOI 10.1097/QCO.0000000000000708
   Giacobbe DR, 2019, EXPERT REV ANTI-INFE, V17, P689, DOI 10.1080/14787210.2019.1667229
   Giannella M, 2020, CLIN MICROBIOL INFEC, V26, P158, DOI 10.1016/j.cmi.2019.11.001
   Golan Y, 2019, CLIN INFECT DIS, V68, pS206, DOI 10.1093/cid/ciz004
   Gritsenko D, 2017, CLIN THER, V39, P212, DOI 10.1016/j.clinthera.2016.12.005
   Hafkin B, 2016, ANTIMICROB AGENTS CH, V60, P1695, DOI 10.1128/AAC.01741-15
   Hamed K, 2020, FUTURE MICROBIOL, V15, P35, DOI 10.2217/fmb-2019-0332
   Henderson A, 2019, INT J ANTIMICROB AG, V54, P491, DOI 10.1016/j.ijantimicag.2019.05.020
   Holland TL, 2018, ANTIMICROB AGENTS CH, V62, DOI [10.1128/AAC.02580-17, 10.1128/aac.02580-17]
   Holubar M, 2020, INFECT DIS CLIN N AM, V34, P849, DOI 10.1016/j.idc.2020.04.003
   Hornak JP, 2019, THER ADV INFECT DIS, V6, DOI 10.1177/2049936119886504
   Hoy SM, 2021, DRUGS, V81, P1587, DOI 10.1007/s40265-021-01576-0
   Huang DB, 2018, CLIN INFECT DIS, V66, P1222, DOI 10.1093/cid/cix987
   Itani KMF, 2010, AM J SURG, V199, P804, DOI 10.1016/j.amjsurg.2009.08.045
   Jauregui LE, 2005, CLIN INFECT DIS, V41, P1407, DOI 10.1086/497271
   Johnson TM, 2021, INT J ANTIMICROB AG, V57, DOI 10.1016/j.ijantimicag.2021.106310
   Jorgensen DM, 2015, 25 EUROPEAN C CLIN M
   Jorgensen SCJ, 2020, CLIN INFECT DIS, V71, P1, DOI 10.1093/cid/ciz746
   Jun SY, 2013, INT J ANTIMICROB AG, V41, P156, DOI 10.1016/j.ijantimicag.2012.10.011
   Kale-Pradhan PB, 2020, PHARMACOTHERAPY, V40, P648, DOI 10.1002/phar.2437
   Kalil AC, 2019, ANTIMICROB AGENTS CH, V63, DOI 10.1128/AAC.00900-19
   Kauf TL, 2015, BMC INFECT DIS, V15, DOI 10.1186/s12879-015-1261-9
   Kim SH, 2008, ANTIMICROB AGENTS CH, V52, P192, DOI 10.1128/AAC.00700-07
   Kowalski RP, 2016, J OCUL PHARMACOL TH, V32, P23, DOI 10.1089/jop.2015.0098
   Lee BJ, 2019, INT J ANTIMICROB AG, V53, P225, DOI 10.1016/j.ijantimicag.2018.11.013
   Lee S, 2018, CLIN MICROBIOL INFEC, V24, P152, DOI 10.1016/j.cmi.2017.07.001
   Lefèvre B, 2021, EUR J CLIN MICROBIOL, V40, P2605, DOI 10.1007/s10096-021-04313-3
   Li J, 2014, ANTIMICROB AGENTS CH, V58, P5117, DOI 10.1128/AAC.02800-14
   Liu C, 2011, CLIN INFECT DIS, V52, P285, DOI [10.1093/cid/cir034, 10.1093/cid/ciq146]
   Lupia T, 2020, J THORAC DIS, V12, P3747, DOI 10.21037/jtd-20-417
   Lv XJ, 2019, ANTIMICROB AGENTS CH, V63, DOI [10.1128/AAC.02252-18, 10.1128/aac.02252-18]
   Ma ZK, 2016, J MED CHEM, V59, P6645, DOI 10.1021/acs.jmedchem.6b00485
   Maraolo AE, 2021, ANTIBIOTICS-BASEL, V10, DOI 10.3390/antibiotics10081014
   McCreary EK, 2020, OPEN FORUM INFECT DI, V7, DOI 10.1093/ofid/ofz538
   McDanel JS, 2017, CLIN INFECT DIS, V65, P100, DOI 10.1093/cid/cix287
   McDanel JS, 2015, CLIN INFECT DIS, V61, P361, DOI 10.1093/cid/civ308
   MicuRx Pharmaceuticals Inc, MICURX PHARM REP POS
   Miller LG, 2005, NEW ENGL J MED, V352, P1445, DOI 10.1056/NEJMoa042683
   Miller LG, 2015, NEW ENGL J MED, V372, P1093, DOI 10.1056/NEJMoa1403789
   Miller MA, 2020, J MICROBIOL IMMUNOL, V53, P321, DOI 10.1016/j.jmii.2018.07.006
   Miller WR, 2018, OPEN FORUM INFECT DI, V5, DOI 10.1093/ofid/ofy123
   Molina KC, 2020, ANTIMICROB AGENTS CH, V64, DOI 10.1128/AAC.00468-20
   Moran GJ, 2014, LANCET INFECT DIS, V14, P696, DOI 10.1016/S1473-3099(14)70737-6
   Moriyama Y, 2020, J INFECT CHEMOTHER, V26, P358, DOI 10.1016/j.jiac.2019.10.023
   Morrisette T, 2020, EUR J CLIN MICROBIOL, V39, P2199, DOI 10.1007/s10096-020-03941-5
   Nissen JL, 2013, J ANTIMICROB CHEMOTH, V68, P1894, DOI 10.1093/jac/dkt108
   Noel GJ, 2008, CLIN INFECT DIS, V46, P647, DOI 10.1086/526527
   Noel GJ, 2008, ANTIMICROB AGENTS CH, V52, P37, DOI 10.1128/AAC.00551-07
   Noviello S, 2019, ANTIMICROB AGENTS CH, V63, DOI [10.1128/AAC.02239-18, 10.1128/aac.02239-18]
   O'Riordan W, 2019, LANCET INFECT DIS, V19, P1080, DOI 10.1016/S1473-3099(19)30275-0
   O'Riordan W, 2019, NEW ENGL J MED, V380, P528, DOI 10.1056/NEJMoa1800170
   O'Riordan W, 2018, CLIN INFECT DIS, V67, P657, DOI 10.1093/cid/ciy165
   O'Riordan W, 2017, ANTIMICROB AGENTS CH, V61, DOI 10.1128/AAC.02095-16
   Overcash JS, 2021, CLIN INFECT DIS, V73, pE1507, DOI 10.1093/cid/ciaa974
   Pollack CV, 2015, J EMERG MED, V48, P508, DOI 10.1016/j.jemermed.2014.12.001
   Pollett S, 2016, ANTIMICROB AGENTS CH, V60, P4684, DOI 10.1128/AAC.00243-16
   Prince WT, 2013, ANTIMICROB AGENTS CH, V57, P2087, DOI 10.1128/AAC.02106-12
   Prokocimer P, 2013, JAMA-J AM MED ASSOC, V309, P559, DOI 10.1001/jama.2013.241
   Pujol M, 2021, CLIN INFECT DIS, V72, P1517, DOI 10.1093/cid/ciaa1081
   Pulido-Cejudo A, 2017, THER ADV INFECT DIS, V4, P143, DOI 10.1177/2049936117723228
   Pullman J, 2017, J ANTIMICROB CHEMOTH, V72, P3471, DOI 10.1093/jac/dkx329
   Raff AB, 2016, JAMA-J AM MED ASSOC, V316, P2047, DOI 10.1001/jama.2016.15613
   Rao SN, 2015, ANTIMICROB AGENTS CH, V59, P5232, DOI 10.1128/AAC.04677-14
   Ray GT, 2013, DIAGN MICR INFEC DIS, V76, P24, DOI 10.1016/j.diagmicrobio.2013.02.020
   Ray GT, 2012, J CLIN MICROBIOL, V50, P1950, DOI 10.1128/JCM.00134-12
   Ray GT, 2013, BMC INFECT DIS, V13, DOI 10.1186/1471-2334-13-252
   Reynolds G, 2022, EUR J CLIN MICROBIOL, V41, P147, DOI 10.1007/s10096-021-04330-2
   Rindone JP, 2018, BRIT J CLIN PHARMACO, V84, P1258, DOI 10.1111/bcp.13554
   Robertson GT, 2008, ANTIMICROB AGENTS CH, V52, P2313, DOI 10.1128/AAC.01649-07
   Russo A, 2016, CLIN MICROBIOL INFEC, V22, pS27, DOI 10.1016/S1198-743X(16)30095-7
   Sacchidanand S, 2005, INT J INFECT DIS, V9, P251, DOI 10.1016/j.ijid.2005.05.003
   Saeed K, 2018, INT J ANTIMICROB AG, V51, P16, DOI 10.1016/j.ijantimicag.2017.11.002
   Sakoulas G, 2019, ANTIMICROB AGENTS CH, V63, DOI 10.1128/AAC.01347-19
   Sakoulas G, 2014, CLIN THER, V36, P1317, DOI 10.1016/j.clinthera.2014.05.061
   Schmitz GR, 2010, ANN EMERG MED, V56, P283, DOI 10.1016/j.annemergmed.2010.03.002
   Schneider P, 2003, BIOORG MED CHEM LETT, V13, P4217, DOI 10.1016/j.bmcl.2003.07.023
   Schuch R, 2017, ANTIMICROB AGENTS CH, V61, DOI 10.1128/AAC.02666-16
   Schweizer ML, 2011, BMC INFECT DIS, V11, DOI 10.1186/1471-2334-11-279
   Shi CC, 2018, BMC INFECT DIS, V18, DOI 10.1186/s12879-018-3418-9
   Shorr AF, 2005, J ANTIMICROB CHEMOTH, V56, P923, DOI 10.1093/jac/dki355
   Soriano A, 2019, REV ESP QUIM, V32, P24
   Sousa-Pinto B, 2021, JAMA SURG, V156, DOI 10.1001/jamasurg.2021.0021
   Stevens DL, 2014, CLIN INFECT DIS, V59, P147, DOI [10.1093/cid/ciu444, 10.1093/cid/ciu296]
   Stevens DL, 2002, CLIN INFECT DIS, V34, P1481, DOI 10.1086/340353
   Stryjewski ME, 2008, CLIN INFECT DIS, V46, P1683, DOI 10.1086/587896
   Stryjewski ME, 2007, CLIN INFECT DIS, V44, P190, DOI 10.1086/510386
   Stryjewski ME, 2012, ANTIMICROB AGENTS CH, V56, P5476, DOI 10.1128/AAC.00712-12
   Talan DA, 2016, CLIN INFECT DIS, V62, P1505, DOI 10.1093/cid/ciw177
   Talan DA, 2016, NEW ENGL J MED, V374, P823, DOI 10.1056/NEJMoa1507476
   Talan DA, 2011, CLIN INFECT DIS, V53, P144, DOI 10.1093/cid/cir308
   Tellis M, 2019, J MED MICROBIOL, V68, P1129, DOI 10.1099/jmm.0.000999
   Thwaites GE, 2018, LANCET, V391, P668, DOI 10.1016/S0140-6736(17)32456-X
   Tong SYC, 2020, JAMA-J AM MED ASSOC, V323, P527, DOI 10.1001/jama.2020.0103
   Tong SYC, 2015, CLIN MICROBIOL REV, V28, P603, DOI 10.1128/CMR.00134-14
   Traczewski M, 2019, DIAGN MICR INFEC DIS, V95, DOI 10.1016/j.diagmicrobio.2019.114879
   Truong J, 2018, ANTIMICROB AGENTS CH, V62, DOI 10.1128/AAC.01554-17
   van Hal SJ, 2012, CLIN MICROBIOL REV, V25, P362, DOI 10.1128/CMR.05022-11
   Varshney AK, 2018, PLOS ONE, V13, DOI 10.1371/journal.pone.0190537
   Vazquez Jose A, 2015, Infect Dis Clin Pract (Baltim Md), V23, P39
   Veve MP, 2018, PHARMACOTHERAPY, V38, P935, DOI 10.1002/phar.2166
   Weigelt J, 2005, ANTIMICROB AGENTS CH, V49, P2260, DOI 10.1128/AAC.49.6.2260-2266.2005
   Weiner LM, 2016, INFECT CONT HOSP EP, V37, P1288, DOI 10.1017/ice.2016.174
   Weis S, 2019, CLIN MICROBIOL INFEC, V25, P818, DOI 10.1016/j.cmi.2019.03.010
   Wilcox M, 2004, J ANTIMICROB CHEMOTH, V53, P335, DOI 10.1093/jac/dkh088
   Wilcox MH, 2010, J ANTIMICROB CHEMOTH, V65, piv53, DOI 10.1093/jac/dkq255
   Wilcox MH, 2009, CLIN INFECT DIS, V48, P203, DOI 10.1086/595686
   Wisplinghoff H, 2004, CLIN INFECT DIS, V39, P309, DOI 10.1086/421946
   Wittke F, 2020, ANTIMICROB AGENTS CH, V64, DOI 10.1128/AAC.00250-20
   Wolkewitz M, 2011, J ANTIMICROB CHEMOTH, V66, P381, DOI 10.1093/jac/dkq424
   XBiotech Inc, XBIOTECH ANN TOP LIN
   Yeager SD, 2021, INT J ANTIMICROB AG, V57, DOI 10.1016/j.ijantimicag.2021.106329
   Yi YH, 2021, MICROB DRUG RESIST, V27, P1044, DOI 10.1089/mdr.2020.0350
NR 170
TC 8
Z9 8
U1 1
U2 8
PU DOVE MEDICAL PRESS LTD
PI ALBANY
PA PO BOX 300-008, ALBANY, AUCKLAND 0752, NEW ZEALAND
SN 1178-6973
J9 INFECT DRUG RESIST
JI Infect. Drug Resistance
PY 2022
VL 15
BP 2137
EP 2157
DI 10.2147/IDR.S318322
PG 21
WC Infectious Diseases; Pharmacology & Pharmacy
WE Science Citation Index Expanded (SCI-EXPANDED)
SC Infectious Diseases; Pharmacology & Pharmacy
GA 1F8QC
UT WOS:000795425500020
PM 35498629
OA gold, Green Published
DA 2024-08-24
ER

PT J
AU Vega, F
   Alarcón, P
   Domínguez, M
   Bello, H
   Riedel, G
   Mella, S
   Aguayo, A
   González-Rocha, G
AF Vega, Felix
   Alarcon, Pedro
   Dominguez, Mariana
   Bello, Helia
   Riedel, Gisela
   Mella, Sergio
   Aguayo, Alejandro
   Gonzalez-Rocha, Gerardo
TI Isolation of <i>Staphylococcus aureus</i> hetero-resistant to vancomycin
   (hVISA) in the Regional Hospital of Concepcion, Chile
SO REVISTA CHILENA DE INFECTOLOGIA
LA Spanish
DT Article
DE Staphylococcus aureus; MRSA; vancomycin; hVISA; Chile
ID ANTIMICROBIAL SUSCEPTIBILITY; INTERMEDIATE
AB Methicillin-resistant Staphylococcus aureus (MRSA) is widely distributed in hospital environments, causing serious infections, mainly the bloodstream, surgical site infection and pneumonia. Vancomycin (VAN) is the antibiotic of choice for treating severe MRSA infections; however, nowadays worldwide resistant strains (VRSA), with intermediate susceptibility (VISA) and decreased susceptibility or hetero-resistance to VAN (hVISA) have been reported, related to treatment failure and increased mortality. This report describes the first confirmed isolation of MRSA with hVISA phenotype in a public hospital in Chile.
C1 [Vega, Felix; Dominguez, Mariana; Bello, Helia; Gonzalez-Rocha, Gerardo] Univ Concepcion, Dept Microbiol, Fac Ciencias Biol, Lab Invest Agentes Antibacterianos, Concepcion, Chile.
   [Riedel, Gisela; Mella, Sergio; Aguayo, Alejandro] Univ Concepcion, Lab Invest Agentes Antibacterianos, Fac Med,Dept Med Interna, Concepcion, Chile.
   [Alarcon, Pedro] Inst Salud Publ Chile, Santiago, Chile.
C3 Universidad de Concepcion; Universidad de Concepcion
RP González-Rocha, G (corresponding author), Univ Concepcion, Dept Microbiol, Fac Ciencias Biol, Lab Invest Agentes Antibacterianos, Concepcion, Chile.
EM ggonzal@udec.cl
RI Gonzalez-Rocha, Gerardo/AAP-1793-2021; Gonzalez, Gerardo/KHE-5265-2024;
   Bello-Toledo, H/AAA-2387-2022
OI Gonzalez-Rocha, Gerardo/0000-0003-2351-1236; Bello-Toledo,
   H/0000-0002-9277-4681; Vega Yanez, Felix/0000-0001-9587-9991
CR [Anonymous], 2015, CLSI Document M100-S25, V35
   Cifuentes M, 2014, REV CHIL INFECTOL, V31, P123, DOI 10.4067/S0716-10182014000200002
   Di Gregorio S, 2015, MICROB DRUG RESIST, V21, P25, DOI 10.1089/mdr.2014.0190
   Fridkin SK, 2001, CLIN INFECT DIS, V32, P108, DOI 10.1086/317542
   Hiramatsu K, 1997, LANCET, V350, P1670, DOI 10.1016/S0140-6736(97)07324-8
   Hiramatsu K, 1997, J ANTIMICROB CHEMOTH, V40, P135, DOI 10.1093/jac/40.1.135
   Howden BP, 2014, INFECT GENET EVOL, V21, P575, DOI 10.1016/j.meegid.2013.03.047
   Howden BP, 2010, CLIN MICROBIOL REV, V23, P99, DOI 10.1128/CMR.00042-09
   Lodise TP, 2008, J ANTIMICROB CHEMOTH, V62, P1138, DOI 10.1093/jac/dkn329
   OPS, AL EP STAPH AUR RES
   Otth L, 2008, REV CHIL INFECTOL, V25, P175, DOI /S0716-10182008000300005
   Rice LB, 2006, AM J INFECT CONTROL, V34, pS11, DOI 10.1016/j.ajic.2006.05.220
   Rodríguez Carlos Andrés, 2005, Biomed., V25, P575
   Shore AC, 2013, INT J MED MICROBIOL, V303, P350, DOI 10.1016/j.ijmm.2013.02.002
   van Hal SJ, 2011, ANTIMICROB AGENTS CH, V55, P405, DOI 10.1128/AAC.01133-10
   van Hal SJ, 2011, J CLIN MICROBIOL, V49, P1489, DOI 10.1128/JCM.02302-10
   Yusof A, 2008, J CLIN MICROBIOL, V46, P3042, DOI 10.1128/JCM.00265-08
NR 17
TC 8
Z9 8
U1 0
U2 3
PU SOC CHILENA INFECTOLOGIA
PI PROVIDENCIA
PA BERNARDA MORIN 488, 2 PISO, PROVIDENCIA, SANTIAGO 00000, CHILE
SN 0716-1018
EI 0717-6341
J9 REV CHIL INFECTOL
JI Rev. Chil. Infectol.
PD OCT
PY 2015
VL 32
IS 5
BP 588
EP 590
DI 10.4067/S0716-10182015000600017
PG 3
WC Infectious Diseases
WE Science Citation Index Expanded (SCI-EXPANDED)
SC Infectious Diseases
GA CW1ER
UT WOS:000364732900018
PM 26633120
OA Green Published, gold
DA 2024-08-24
ER

PT J
AU Ekpe, K
   Novara, A
   Mainardi, JL
   Fagon, JY
   Faisy, C
AF Ekpe, Kenneth
   Novara, Ana
   Mainardi, Jean-Luc
   Fagon, Jean-Yves
   Faisy, Christophe
TI Methicillin-resistant <i>Staphylococcus aureus</i> bloodstream
   infections are associated with a higher energy deficit than other
   ICU-acquired bacteremia
SO INTENSIVE CARE MEDICINE
LA English
DT Article
DE Energy deficit; Staphylococcus; Critically ill patients; Nosocomial
   infection; Bacteremia
ID CRITICALLY-ILL PATIENTS; INTENSIVE-CARE UNITS; ENTERAL NUTRITION;
   NOSOCOMIAL INFECTION; PARENTERAL-NUTRITION; PREDICTIVE METHOD; SEVERE
   SEPSIS; RISK-FACTORS; EXPENDITURE; PROVISION
AB Caloric insufficiency during the first week of intensive care unit (ICU) stay was reported to be associated with increased infection rates, especially ICU-acquired bloodstream infection (ICU-BSI). However, the predisposition to ICU-BSI by a given pathogen remains not well known. We aimed to determine the impact of early energy-calorie deficit on the pathogens responsible for ICU-BSI.
   Prospective, observational, cohort study in a 18-bed medical ICU of a tertiary care hospital.
   Daily energy balance (energy-calorie intakes minus calculated energy-calorie expenditure) was compared according to the microbiological results of the blood cultures of 92 consecutive prolonged (at least 96 h) acute mechanically ventilated patients who developed a first episode of ICU-BSI.
   Among the 92 ICU-BSI, nine were due to methicillin-resistant Staphylococcus aureus (MRSA). The cumulated energy deficit of patients with MRSA ICU-BSI was greater than those with ICU-BSI caused by other pathogens (-1,348 +/- A 260 vs -1,000 +/- A 401 kcal/day from ICU admission to day of ICU-BSI, p = 0.008). ICU admission, risk factors for nosocomial infections, nutritional status, and conditions potentially limiting feeding did not differ significantly between the two groups. Patients with MRSA ICU-BSI had lower delivered energy and similar energy expenditure, causing higher energy deficits. More severe energy deficit and higher rate of MRSA blood cultures (p = 0.01 comparing quartiles) were observed.
   Early in-ICU energy deficit was associated with MRSA ICU-BSI in prolonged acute mechanically ventilated patients. Results suggest that limiting the early energy deficit could be a way to optimize MRSA ICU-BSI prevention.
C1 [Novara, Ana; Fagon, Jean-Yves; Faisy, Christophe] Hop Europeen Georges Pompidou, Med Intens Care Unit, F-75908 Paris 15, France.
   [Mainardi, Jean-Luc] Univ Paris 05, European Georges Pompidou Hosp, Assistance Publ Hop Paris, Dept Microbiol, Paris, France.
   [Ekpe, Kenneth] Gustave Roussy, Intens Care Unit, Villejuif, France.
C3 Assistance Publique Hopitaux Paris (APHP); Universite Paris Cite;
   Hopital Universitaire Europeen Georges-Pompidou - APHP; Universite Paris
   Cite; Aix-Marseille Universite; Assistance Publique-Hopitaux de
   Marseille; Assistance Publique Hopitaux Paris (APHP); Hopital
   Universitaire Europeen Georges-Pompidou - APHP; Hopital Universitaire
   Saint-Louis - APHP; UNICANCER; Gustave Roussy
RP Faisy, C (corresponding author), Hop Europeen Georges Pompidou, Med Intens Care Unit, 20 Rue Leblanc, F-75908 Paris 15, France.
EM christophe.faisy@egp.aphp.fr
RI MAINARDI, Jean-Luc/E-2714-2014
CR Berger MM, 2012, CRIT CARE, V16, DOI 10.1186/cc11229
   Berger MM, 2005, CLIN NUTR, V24, P124, DOI 10.1016/j.clnu.2004.08.005
   Briassoulis G, 2005, NUTRITION, V21, P799, DOI 10.1016/j.nut.2004.12.006
   BRUNBUISSON C, 1995, JAMA-J AM MED ASSOC, V274, P968, DOI 10.1001/jama.274.12.968
   BrunBuisson C, 1996, AM J RESP CRIT CARE, V154, P617, DOI 10.1164/ajrccm.154.3.8810595
   Butterly A, 2010, ANESTHESIOLOGY, V113, P1453, DOI 10.1097/ALN.0b013e3181fcf671
   Carbonnel A, 2013, J ANTIMICROB CHEMOTH, V68, P954, DOI 10.1093/jac/dks464
   Casaer MP, 2011, NEW ENGL J MED, V365, P506, DOI 10.1056/NEJMoa1102662
   Chandra Ranjit Kumar, 1997, American Journal of Clinical Nutrition, V66, p460S
   Cunningham-Rundles S, 2005, J ALLERGY CLIN IMMUN, V56, pS73
   Deleo FR, 2009, INFECT DIS CLIN N AM, V23, P17, DOI 10.1016/j.idc.2008.10.003
   Dvir D, 2006, CLIN NUTR, V25, P37, DOI 10.1016/j.clnu.2005.10.010
   Faisy C, 2003, AM J CLIN NUTR, V78, P241, DOI 10.1093/ajcn/78.2.241
   Faisy C, 2011, CHEST, V140, P1254, DOI 10.1378/chest.11-1499
   Faisy C, 2009, BRIT J NUTR, V101, P1079, DOI 10.1017/S0007114508055669
   French Ministry of Health, 1999, CONTR MEAS LIM SPREA
   Garrouste-Orgeas M, 2006, CLIN INFECT DIS, V42, P1118, DOI 10.1086/500318
   Garrouste-Orgeas M, 2000, J HOSP INFECT, V44, P206, DOI 10.1053/jhin.1999.0681
   Garrouste-Orgeas M, 2001, INFECT CONT HOSP EP, V22, P687, DOI 10.1086/501846
   Gordon RJ, 2008, CLIN INFECT DIS, V46, pS350, DOI 10.1086/533591
   Heidegger CP, 2013, LANCET, V381, P385, DOI 10.1016/S0140-6736(12)61351-8
   Kondrup J, 2003, CLIN NUTR, V22, P321, DOI 10.1016/S0261-5614(02)00214-5
   Kyle UG, 2006, CLIN NUTR, V25, P727, DOI 10.1016/j.clnu.2006.03.011
   Laupland KB, 2004, J HOSP INFECT, V58, P137, DOI 10.1016/j.jhin.2004.06.007
   Laupland KB, 2002, CRIT CARE MED, V30, P2462, DOI 10.1097/00003246-200211000-00010
   McClave SA, 2009, JPEN-PARENTER ENTER, V33, P277, DOI 10.1177/0148607109335234
   Passier RHA, 2013, INTENS CARE MED, V39, P1221, DOI 10.1007/s00134-013-2934-8
   Petros S, 2006, CLIN NUTR, V25, P51, DOI 10.1016/j.clnu.2005.08.013
   Rubinson L, 2004, CRIT CARE MED, V32, P350, DOI 10.1097/01.CCM.0000089641.06306.68
   Savard JF, 2008, CRIT CARE MED, V36, P1175, DOI 10.1097/CCM.0b013e3181691502
   Seidl K, 2009, BMC MICROBIOL, V9, DOI 10.1186/1471-2180-9-95
   Silvestri L, 1999, J HOSP INFECT, V42, P125, DOI 10.1053/jhin.1998.0550
   Singer P, 2011, INTENS CARE MED, V37, P601, DOI 10.1007/s00134-011-2146-z
   Somerville GA, 2009, MICROBIOL MOL BIOL R, V73, P233, DOI 10.1128/MMBR.00005-09
   Tabah A, 2012, INTENS CARE MED, V38, P1930, DOI 10.1007/s00134-012-2695-9
   Tacconelli E, 2009, J HOSP INFECT, V72, P97, DOI 10.1016/j.jhin.2008.12.012
   Villet S, 2005, CLIN NUTR, V24, P502, DOI 10.1016/j.clnu.2005.03.006
   VINCENT JL, 1995, JAMA-J AM MED ASSOC, V274, P639, DOI 10.1001/jama.274.8.639
   Wenzel RP, 2007, CLIN INFECT DIS, V45, P85, DOI 10.1086/518136
   Yarwood JM, 2004, J BACTERIOL, V186, P1838, DOI 10.1128/JB.186.6.1838-1850.2004
   Zilberberg MD, 2009, CHEST, V135, P1157, DOI 10.1378/chest.08-1928
NR 41
TC 20
Z9 22
U1 0
U2 8
PU SPRINGER
PI NEW YORK
PA ONE NEW YORK PLAZA, SUITE 4600, NEW YORK, NY, UNITED STATES
SN 0342-4642
EI 1432-1238
J9 INTENS CARE MED
JI Intensive Care Med.
PD DEC
PY 2014
VL 40
IS 12
BP 1878
EP 1887
DI 10.1007/s00134-014-3502-6
PG 10
WC Critical Care Medicine
WE Science Citation Index Expanded (SCI-EXPANDED)
SC General & Internal Medicine
GA AU1WF
UT WOS:000345407500008
PM 25288210
OA Bronze
DA 2024-08-24
ER

PT J
AU Krishnamohan, P
   Schaninger, T
   Baddour, LM
   Al-Hasan, MN
AF Krishnamohan, Prashanth
   Schaninger, Takako
   Baddour, Larry M.
   Al-Hasan, Majdi N.
TI Community-acquired Methicillin-resistant <i>Staphylococcus aureus</i>
   Prostatic Abscesses
SO AMERICAN JOURNAL OF THE MEDICAL SCIENCES
LA English
DT Article
DE Prostatitis; Prostate; Linezolid; Genitourinary infections;
   methicillin-resistant Staphylococcus aureus
ID INFECTIONS; EMERGENCE
AB We describe 2 men with prostatic abscesses due to community-acquired methicillin-resistant Staphylococcus aureus. Neither of them had diabetes mellitus, prior prostate disease, recent health care exposure or urinary instrumentation and had no evidence of bloodstream infection at the time of presentation. Both were treated with surgical drainage and prolonged antibiotics.
C1 [Krishnamohan, Prashanth] Univ Kentucky, Dept Neurol, Lexington, KY 40536 USA.
   [Schaninger, Takako] Vet Affairs Med Ctr, Dept Med, Div Infect Dis, Lexington, KY USA.
   [Baddour, Larry M.; Al-Hasan, Majdi N.] Mayo Clin, Dept Med, Div Infect Dis, Rochester, MN USA.
   [Al-Hasan, Majdi N.] Univ S Carolina, Sch Med, Dept Med, Div Infect Dis, Columbia, SC 29203 USA.
C3 University of Kentucky; US Department of Veterans Affairs; Veterans
   Health Administration (VHA); Lexington VA Medical Center; Mayo Clinic;
   University of South Carolina System; University of South Carolina
   Columbia
RP Al-Hasan, MN (corresponding author), Univ S Carolina, Sch Med, Dept Med, Div Infect Dis, 2 Med Pk,Suite 502, Columbia, SC 29203 USA.
EM majdi.alhasan@uscmed.sc.edu
RI Krishnamohan, Prashanth/AAU-2119-2020; Al-Hasan, Majdi N/ABH-1410-2020
OI Al-Hasan, Majdi N/0000-0001-6501-492X
CR [Anonymous], 1999, MMWR, V48, P707
   Baker SD, 2004, UROLOGY, V64, DOI 10.1016/j.urology.2004.05.009
   Beckman TJ, 2007, UROLOGY, V69, DOI 10.1016/j.urology.2007.02.018
   David MZ, 2008, J INFECT DIS, V197, P1235, DOI 10.1086/533502
   David MZ, 2010, CLIN MICROBIOL REV, V23, P616, DOI 10.1128/CMR.00081-09
   Fraser TG, 2003, SCAND J INFECT DIS, V35, P273, DOI 10.1080/00365540310004045
   Fridkin SK, 2005, NEW ENGL J MED, V352, P1436, DOI 10.1056/NEJMoa043252
   Hidron AI, 2009, LANCET INFECT DIS, V9, P384, DOI 10.1016/S1473-3099(09)70133-1
   King MD, 2006, ANN INTERN MED, V144, P309, DOI 10.7326/0003-4819-144-5-200603070-00005
   Ludwig M, 1999, UROLOGY, V53, P340, DOI 10.1016/S0090-4295(98)00503-2
   MacGowan AP, 2003, J ANTIMICROB CHEMOTH, V51, P17, DOI 10.1093/jac/dkg248
   Park SC, 2011, INT J UROL, V18, P536, DOI 10.1111/j.1442-2042.2011.02774.x
   Pierce JR, 2008, AM J MED SCI, V335, P154, DOI 10.1097/MAJ.0b013e3180caac4b
   Saïd-Salim B, 2003, INFECT CONT HOSP EP, V24, P451, DOI 10.1086/502231
   Song JH, 2011, J ANTIMICROB CHEMOTH, V66, P1061, DOI 10.1093/jac/dkr024
   Tobian AAR, 2007, SOUTH MED J, V100, P515, DOI 10.1097/SMJ.0b013e31802fff6e
   WEINBERGER M, 1988, REV INFECT DIS, V10, P239
NR 17
TC 2
Z9 3
U1 0
U2 0
PU ELSEVIER SCIENCE INC
PI NEW YORK
PA 360 PARK AVE SOUTH, NEW YORK, NY 10010-1710 USA
SN 0002-9629
EI 1538-2990
J9 AM J MED SCI
JI Am. J. Med. Sci.
PD OCT
PY 2013
VL 346
IS 4
BP 341
EP 344
DI 10.1097/MAJ.0b013e318294f53a
PG 4
WC Medicine, General & Internal
WE Science Citation Index Expanded (SCI-EXPANDED)
SC General & Internal Medicine
GA 239QR
UT WOS:000326041000019
PM 23689049
DA 2024-08-24
ER

PT J
AU Ben-David, D
   Novikov, I
   Mermel, LA
AF Ben-David, Debby
   Novikov, Ilya
   Mermel, Leonard A.
TI Are There Differences in Hospital Cost Between Patients With Nosocomial
   Methicillin-Resistant <i>Staphylococcus aureus</i> Bloodstream Infection
   and Those With Methicillin-Susceptible <i>S-aureus</i> Bloodstream
   Infection?
SO INFECTION CONTROL AND HOSPITAL EPIDEMIOLOGY
LA English
DT Article
ID PROPENSITY SCORE; ANTIMICROBIAL RESISTANCE; ECONOMIC-IMPACT;
   UNITED-STATES; US HOSPITALS; BACTEREMIA; MORTALITY; RISK; EPIDEMIOLOGY;
   MORBIDITY
AB OBJECTIVE. To examine the impact of methicillin resistance on in-hospital mortality, length of stay, and hospital cost after the onset of nosocomial Staphylococcus aureus bloodstream infection (BSI).
   DESIGN. A retrospective cohort study.
   SETTING. A tertiary care hospital in Rhode Island.
   PATIENTS. A cohort of 182 consecutive patients who developed nosocomial BSI due to methicillin-susceptible and methicillin-resistant S. aureus (MSSA and MRSA, respectively)
[truncated: 3,028,591 more chars]
